# Supplementary material for: Identification of a predominant genotype of Mycobacterium tuberculosis in Brazilian indigenous population
Source: Sci Rep. 2021 Jan 13;11:1224. doi: 10.1038/s41598-020-79621-3 (PMC7806709; doi:10.1038/s41598-020-79621-3)
Supplement: Supplementary file 1 — Supplementary Information 1. [file 41598_2020_79621_MOESM1_ESM.xlsx]

## Sheet: Title
Title
Identification of a predominant genotype of Mycobacterium tuberculosis in Brazilian indigenous population
Hadi SA1a, Kolte IV2a, Brenner EP1a, Cunha EAT3, Simonsen V4, Ferrazoli L4, Villela DAM5, Santos RS2, Ravi J1, Sreevatsan S1*, Basta PC2*
Author affiliation:
1 Michigan State University, East Lansing, USA
2 Oswaldo Cruz Foundation, Rio de Janeiro, BR
3 Laboratório Central de Saúde Pública de Mato Grosso do Sul, BR
4 Adolfo Lutz Institute, São Paulo, BR
5 Programa de Computação Científica, Fundação Oswaldo Cruz, Brasil
aAuthors contributed equally to the work performed on this manuscript
*Corresponding authors:
S. Sreevatsan, 784 Wilson Drive, College of Veterinary Medicine, Michigan State University, 784 Wilson Road, East Lansing, MI 48824; E-mail: sreevats@msu.edu; Phone: 651-895-3696
P. C. Basta, Escola Nacional de Saúde Pública, Fundação Oswaldo Cruz; Addres: Rua Leopoldo Bulhões, 1480, Rio de Janeiro-RJ; ZIP CODE: 21041-210, Brasil; Email: pcbasta@ensp.fiocruz.br / paulobasta@gmail.com; phone: +55 21 98283-5346

## Sheet: 1. Population & Study Area
Characteristics of study population
Clinical characteristics	All patients interviewed during the study period (n= 253)	Patients included in this study (n=66)
Age
Median	32.5	33.0
Range	(1 - 87)	(4 – 87)
Gender
Male	157 (62%)	47 (71%)
Female	96 (38%)	19 (29%)
Average number of reported contacts
Median
Range	4	3
	(0-10)	(0-8)
Time to diagnosis from beginning of symptoms
Up to 1 week
1 to 2 weeks	120 (47.4%)	32 (48.5%)
3 to 4 weeks	45 (17.8%)	8 (12.1%)
5 weeks or more	25 (9.9%)	7 (10.6%)
Does not know	53 (20.9%)	12 (18.2%)
	10 (3.9%)	7 (10.6%)
Study area and population
Time period	Healthcare centre	Indigenous territories	Population at the time of data collection	Number of patients diagnosed with TB	Number of TB patients included in the main study	Number of samples included in this study
March 2011-December 2012	Amambai	Amambai	7650	51	49	11
		Taquapery	3080	34	32	1
		Limao Verde	1608	17	16	3
		Guassuty	594	12	11	4
		Jaguari	372	8	7	2
	Caarapó	Caarapó	4930	29	29	9
January 2013-December 2015	Amambai	Amambai	8359	52	49	16
		Taquapery	3365	23	17	3
		Limao Verde	1757	23	20	9
		Guassuty	649	5	3	0
		Jaguari	406	3	0	0
January 2016-September 2016	Amambai	Amambai	8610	20	20	10
Total				277	253	68
