# Supplementary material for: Identification of a predominant genotype of Mycobacterium tuberculosis in Brazilian indigenous population
Source: Sci Rep. 2021 Jan 13;11:1224. doi: 10.1038/s41598-020-79621-3 (PMC7806709; doi:10.1038/s41598-020-79621-3)
Supplement: Supplementary file 2 — Supplementary Information 2. [file 41598_2020_79621_MOESM2_ESM.xlsx]

## Sheet: Title
Title
Identification of a predominant genotype of Mycobacterium tuberculosis in Brazilian indigenous population
Hadi SA1a, Kolte IV2a, Brenner EP1a, Cunha EAT3, Simonsen V4, Ferrazoli L4, Villela DAM5, Santos RS2, Ravi J1, Sreevatsan S1*, Basta PC2*
Author affiliation:
1 Michigan State University, East Lansing, USA
2 Oswaldo Cruz Foundation, Rio de Janeiro, BR
3 Laboratório Central de Saúde Pública de Mato Grosso do Sul, BR
4 Adolfo Lutz Institute, São Paulo, BR
5 Programa de Computação Científica, Fundação Oswaldo Cruz, Brasil
aAuthors contributed equally to the work performed on this manuscript
*Corresponding authors:
S. Sreevatsan, 784 Wilson Drive, College of Veterinary Medicine, Michigan State University, 784 Wilson Road, East Lansing, MI 48824; E-mail: sreevats@msu.edu; Phone: 651-895-3696
P. C. Basta, Escola Nacional de Saúde Pública, Fundação Oswaldo Cruz; Addres: Rua Leopoldo Bulhões, 1480, Rio de Janeiro-RJ; ZIP CODE: 21041-210, Brasil; Email: pcbasta@ensp.fiocruz.br / paulobasta@gmail.com; phone: +55 21 98283-5346

## Sheet: 1. SNP barcoding
Lineage				Sample ID
	S02	S36	S01	S03	S04	S05	S06	S07	S08	S09	S10	S11	S12	S13	S14	S15	S16	S17	S18	S19	S20	S21	S22	S23	S24	S25	S27	S28	S30	S31	S32	S33	S34	S35	S37	S38	S39	S40	S41	S42	S43	S45	S46	S47	S48	S49	S50	S52	S53
4			+	+	+	+	+	+	+	+	+	+	+	+	+	+	+	+	+	+	+	+	+	+	+	+	+	+	+	+	+	+	+	+	+	+	+	+	+	+	+	+	+	+	+	+	+	+	+
4.1
4.1.1
4.1.1.1
4.1.1.2
4.1.1.3
4.1.2
4.1.2.1
4.2
4.2.1
4.2.2
4.2.2.1
4.3			+	+	+	+	+	+	+	+	+	+	+	+	+	+	+	+	+	+	+	+	+	+	+	+	+	+	+	+	+	+	+	+	+	+	+	+	+	+	+	+	+	+	+	+	+	+	+
4.3.1
4.3.2
4.3.2.1
4.3.3			+	+	+	+	+	+	+	+	+	+	+	+	+	+	+	+	+	+	+	+	+	+	+	+	+	+	+	+	+	+	+	+	+	+	+	+	+	+	+	+	+	+	+	+	+	+	+
4.3.3*			+	+	+	+	+	+	+	+	+	+	+	+	+	+	+	+	+	+	+	+	+	+	+	+	+	+	+	+	+	+	+	+	+	+	+	+	+	+	+	+	+	+	+	+	+	+	+
4.3.4
4.3.4.1
4.3.4.2
4.3.4.2.1
4.4
4.4.1
4.4.1.1
4.4.1.2
4.4.2
4.5
4.6
4.6.1
4.6.1.2
4.6.2
4.6.2.1
4.6.2.2
4.7
4.8
4.9
Green coloring indicates determined sublineage														Yellow coloring indicates conflicting sublineage information															Purple coloring indicates reference lineages												Dark shading indicates excluded samples
4.3.3* These isolates showed a two adjacent SNP pattern at the published position 1390527, with CG altered to GT in every isolate in this group and leading to a non-synonmous mutation of Ser→Tyr. S58 contained 1 of 3 diagnostic SNPs for 4.3.3, but did not contain the aforementioned SNP or the unique 2 position variant we observed here.
[truncated: 22 more columns]
