# Supplementary material for: Identification of a predominant genotype of Mycobacterium tuberculosis in Brazilian indigenous population
Source: Sci Rep. 2021 Jan 13;11:1224. doi: 10.1038/s41598-020-79621-3 (PMC7806709; doi:10.1038/s41598-020-79621-3)
Supplement: Supplementary file 3 — Supplementary Information 3. [file 41598_2020_79621_MOESM3_ESM.xlsx]

## Sheet: Title
Title
Identification of a predominant genotype of Mycobacterium tuberculosis in Brazilian indigenous population
Hadi SA1a, Kolte IV2a, Brenner EP1a, Cunha EAT3, Simonsen V4, Ferrazoli L4, Villela DAM5, Santos RS2, Ravi J1, Sreevatsan S1*, Basta PC2*
Author affiliation:
1 Michigan State University, East Lansing, USA
2 Oswaldo Cruz Foundation, Rio de Janeiro, BR
3 Laboratório Central de Saúde Pública de Mato Grosso do Sul, BR
4 Adolfo Lutz Institute, São Paulo, BR
5 Programa de Computação Científica, Fundação Oswaldo Cruz, Brasil
aAuthors contributed equally to the work performed on this manuscript
*Corresponding authors:
S. Sreevatsan, 784 Wilson Drive, College of Veterinary Medicine, Michigan State University, 784 Wilson Road, East Lansing, MI 48824; E-mail: sreevats@msu.edu; Phone: 651-895-3696
P. C. Basta, Escola Nacional de Saúde Pública, Fundação Oswaldo Cruz; Addres: Rua Leopoldo Bulhões, 1480, Rio de Janeiro-RJ; ZIP CODE: 21041-210, Brasil; Email: pcbasta@ensp.fiocruz.br / paulobasta@gmail.com; phone: +55 21 98283-5346

## Sheet: 1. Pairwise Distance Matrix
	96121_L1	CDC1551_L4	Erdman_L4	H37Rv_L4	HN-024_L3	HN878_L2	LRef1_4.3	LRef2_4.3	LRef3_4.3	LRef4_4.3	LRef5_4.3	LRef6_4.3	LRef7_4.3	LRef8_4.7	LRef9_4.4	Reference	S01	S03	S04	S05	S06	S07	S08	S09	S10	S11	S12	S13	S14	S15	S16	S17	S18	S19	S20	S21	S22	S23	S24	S25	S26	S27	S28	S29	S30	S31	S32	S33	S34
96121_L1
CDC1551_L4	0.248426
Erdman_L4	0.23089	0.0842419
H37Rv_L4	0.240283	0.115701	0.098165
HN-024_L3	0.115905	0.237771	0.220235	0.229627
HN878_L2	0.246417	0.157962	0.140426	0.149819	0.235761
LRef1_4.3	0.233889	0.109307	0.0917712	0.0875982	0.223233	0.143425
LRef2_4.3	0.239881	0.115299	0.0977632	0.0935902	0.229225	0.149417	0.0397385
LRef3_4.3	0.233636	0.109054	0.0915179	0.0873449	0.22298	0.143172	0.0479949	0.0539869
LRef4_4.3	0.233464	0.108882	0.0913466	0.0871735	0.222809	0.143	0.0500325	0.0560245	0.0497792
LRef5_4.3	0.233231	0.108649	0.0911135	0.0869405	0.222576	0.142767	0.0475905	0.0535825	0.0020256	0.0493748
LRef6_4.3	0.239031	0.114449	0.0969132	0.0927401	0.228375	0.148567	0.0310647	0.0448804	0.0531369	0.0551745	0.0527325
LRef7_4.3	0.236128	0.111546	0.0940102	0.0898372	0.225472	0.145664	0.0281618	0.0419774	0.0502339	0.0522715	0.0498295	0.0287123
LRef8_4.7	0.231133	0.106551	0.089015	0.0589084	0.220477	0.140669	0.0784482	0.0844402	0.0781949	0.0780235	0.0777905	0.0835901	0.0806872
LRef9_4.4	0.230749	0.106167	0.0886311	0.0844581	0.220093	0.140285	0.0780644	0.0840564	0.0778111	0.0776397	0.0774066	0.0832063	0.0803033	0.0753081
Reference	0.240283	0.115701	0.098165	0	0.229627	0.149819	0.0875982	0.0935902	0.0873449	0.0871735	0.0869405	0.0927401	0.0898372	0.0589084	0.0844581
S01	0.234629	0.110048	0.0925117	0.0883387	0.223974	0.144166	0.0489887	0.0549807	0.0250463	0.050773	0.0246419	0.0541307	0.0512277	0.0791887	0.0788048	0.0883387
S03	0.236012	0.111431	0.0938946	0.0897216	0.225357	0.145548	0.0503716	0.0563636	0.030932	0.0521559	0.0305275	0.0555135	0.0526106	0.0805716	0.0801877	0.0897216	0.0319257
S04	0.232157	0.107575	0.0900391	0.0858661	0.221501	0.141693	0.0465161	0.0525081	0.0270765	0.0483004	0.0266721	0.0516581	0.0487551	0.0767161	0.0763322	0.0858661	0.0280703	0.0294531
S05	0.232428	0.107846	0.0903104	0.0861374	0.221773	0.141964	0.0467874	0.0527794	0.0273478	0.0485717	0.0269434	0.0519294	0.0490264	0.0769874	0.0766035	0.0861374	0.0283415	0.0297244	0.0029725
S06	0.233373	0.108791	0.091255	0.0870819	0.222717	0.142909	0.047732	0.053724	0.0282923	0.0495163	0.0278879	0.0528739	0.049971	0.0779319	0.0775481	0.0870819	0.0292861	0.030669	0.00553623	0.00580753
S07	0.233102	0.10852	0.0909839	0.0868108	0.222446	0.142638	0.0474609	0.0534529	0.0280212	0.0492452	0.0276168	0.0526028	0.0496999	0.0776608	0.077277	0.0868108	0.029015	0.0303979	0.00553485	0.00580615	0.00675072
S08	0.234859	0.110277	0.0927408	0.0885677	0.224203	0.144395	0.0492178	0.0552098	0.0297782	0.0510021	0.0293737	0.0543597	0.0514568	0.0794177	0.0790339	0.0885677	0.0307719	0.0321548	0.00891871	0.00919001	0.0101346	0.00986347
S09	0.235458	0.110876	0.0933405	0.0891675	0.224803	0.144994	0.0498175	0.0558095	0.0258751	0.0516018	0.0254707	0.0549595	0.0520565	0.0800175	0.0796336	0.0891675	0.00569104	0.0327545	0.0288991	0.0291703	0.0301149	0.0298438	0.0316007
S10	0.233504	0.108922	0.0913864	0.0872133	0.222849	0.14304	0.0478634	0.0538554	0.0284237	0.0496476	0.0280193	0.0530053	0.0501023	0.0780633	0.0776795	0.0872133	0.0294175	0.0308004	0.00756427	0.00783557	0.00878015	0.00850904	0.00946361	0.0302463
S11	0.23458	0.109999	0.0924627	0.0882897	0.223925	0.144117	0.0489397	0.0549317	0.0295001	0.050724	0.0290957	0.0540817	0.0511787	0.0791397	0.0787558	0.0882897	0.0304939	0.0318768	0.00864064	0.00891194	0.00985651	0.0095854	0.01054	0.0313227	0.00567158
S12	0.232564	0.107983	0.0904466	0.0862735	0.221909	0.1421	0.0469236	0.0529156	0.0274839	0.0487079	0.0270795	0.0520655	0.0491626	0.0771235	0.0767397	0.0862735	0.0284777	0.0298606	0.00472783	0.00499913	0.0059437	0.00594232	0.00932618	0.0293065	0.00797175	0.00904811
S13	0.233241	0.108659	0.0911229	0.0869499	0.222585	0.142777	0.0475999	0.0535919	0.0281603	0.0493842	0.0277558	0.0527419	0.0498389	0.0777999	0.077416	0.0869499	0.029154	0.0305369	0.00567388	0.00594517	0.00688975	0.00364601	0.0100025	0.0299828	0.00864807	0.00972443	0.00608135
S14	0.233644	0.109062	0.0915259	0.0873528	0.222988	0.14318	0.0480029	0.0539949	0.0285633	0.0497872	0.0281588	0.0531448	0.0502419	0.0782028	0.077819	0.0873528	0.029557	0.0309399	0.00607686	0.00634816	0.00729273	0.00702163	0.0104055	0.0303858	0.00905106	0.0101274	0.00648434	0.00716066
S15	0.235132	0.11055	0.093014	0.088841	0.224476	0.144668	0.0494911	0.0554831	0.0300514	0.0512753	0.029647	0.054633	0.05173	0.079691	0.0793072	0.088841	0.0310452	0.0324281	0.00919196	0.00946326	0.0104078	0.0101367	0.00378352	0.031874	0.00973686	0.0108132	0.00959943	0.0102758	0.0106787
S16	0.234597	0.110015	0.0924791	0.0883061	0.223941	0.144133	0.0489561	0.0549481	0.0295165	0.0507404	0.0291121	0.0540981	0.0511951	0.0791561	0.0787723	0.0883061	0.0305103	0.0318932	0.00703011	0.00730141	0.00824598	0.00797487	0.0113587	0.0313391	0.0100043	0.0110807	0.00743758	0.0081139	0.00391756	0.011632
S17	0.232967	0.108386	0.0908496	0.0866765	0.222312	0.142503	0.0473266	0.0533186	0.0278869	0.0491109	0.0274825	0.0524685	0.0495656	0.0775265	0.0771427	0.0866765	0.0288807	0.0302636	0.00513083	0.00540213	0.00634671	0.00634532	0.00972918	0.0297095	0.00837475	0.00945111	0.00553831	0.00648435	0.00688734	0.0100024	0.00784058
S18	0.234054	0.109472	0.0919361	0.0877631	0.223398	0.14359	0.0484131	0.0544051	0.0289735	0.0501974	0.0285691	0.0535551	0.0506521	0.0786131	0.0782293	0.0877631	0.0299673	0.0313502	0.00621738	0.00648868	0.00743325	0.00743187	0.0108157	0.0307961	0.00946129	0.0105377	0.00662485	0.00757089	0.00797388	0.011089	0.00892713	0.00702785
S19	0.2346	0.110018	0.0924824	0.0883093	0.223945	0.144136	0.0489594	0.0549514	0.0295197	0.0507437	0.0291153	0.0541013	0.0511984	0.0791593	0.0787755	0.0883093	0.0305135	0.0318964	0.00676364	0.00703494	0.00797951	0.00797813	0.011362	0.0313423	0.0100076	0.0110839	0.00717111	0.00811715	0.00852014	0.0116352	0.00947339	0.00676526	0.00866066
S20	0.232692	0.10811	0.0905743	0.0864013	0.222037	0.142228	0.0470514	0.0530434	0.0276117	0.0488356	0.0272073	0.0521933	0.0492903	0.0772513	0.0768675	0.0864013	0.0286055	0.0299884	0.00675227	0.00702356	0.00796814	0.00769703	0.00892138	0.0294343	0.00756695	0.00864331	0.00715974	0.00783606	0.00823905	0.00919463	0.00919229	0.00756274	0.00864928	0.00919554
S21	0.234466	0.109885	0.0923487	0.0881757	0.223811	0.144003	0.0488257	0.0548177	0.0293861	0.05061	0.0289816	0.0539677	0.0510647	0.0790257	0.0786418	0.0881757	0.0303798	0.0317627	0.00689967	0.00717097	0.00811555	0.00784444	0.0112283	0.0312086	0.00987387	0.0109502	0.00730715	0.00798347	0.00838646	0.0115016	0.0093397	0.00771015	0.00879669	0.00934295	0.00906186
S22	0.232697	0.108115	0.0905789	0.0864059	0.222041	0.142233	0.0470559	0.0530479	0.0276163	0.0488402	0.0272119	0.0521979	0.0492949	0.0772559	0.076872	0.0864059	0.0286101	0.029993	0.00486018	0.00513148	0.00337623	0.00607466	0.00945853	0.0294389	0.00810409	0.00918046	0.00526765	0.00621369	0.00661668	0.00973178	0.00756993	0.00567065	0.0067572	0.00730346	0.00729208	0.00743949
S23	0.233103	0.108521	0.0909853	0.0868123	0.222448	0.142639	0.0474624	0.0534544	0.0280227	0.0492466	0.0276183	0.0526043	0.0497013	0.0776623	0.0772785	0.0868123	0.0290165	0.0303994	0.0052666	0.0055379	0.00648247	0.00648109	0.00986495	0.0298453	0.00851051	0.00958688	0.00513453	0.00662011	0.0070231	0.0101382	0.00797635	0.00607707	0.00716362	0.00770988	0.0076985	0.00784591	0.00580642
S24	0.234864	0.110282	0.0927458	0.0885727	0.224208	0.1444	0.0492228	0.0552148	0.0297831	0.0510071	0.0293787	0.0543647	0.0514617	0.0794227	0.0790389	0.0885727	0.0307769	0.0321598	0.00702702	0.00729832	0.00554308	0.00824151	0.0116254	0.0316057	0.0102709	0.0113473	0.00743449	0.00838053	0.00878352	0.0118986	0.00973677	0.00783749	0.00892404	0.0094703	0.00945893	0.00960633	0.00486702	0.00797326
S25	0.234457	0.109876	0.0923396	0.0881666	0.223802	0.143993	0.0488166	0.0548086	0.029377	0.0506009	0.0289725	0.0539585	0.0510556	0.0790166	0.0786327	0.0881666	0.0303707	0.0317536	0.00689057	0.00716187	0.00810644	0.00783534	0.0112192	0.0311995	0.00986476	0.0109411	0.00729804	0.00797436	0.00837735	0.0114925	0.0093306	0.00770104	0.00878759	0.00933385	0.00905275	0.00920016	0.00743039	0.00783681	0.00959723
S26	0.233784	0.109202	0.0916664	0.0874934	0.223129	0.14332	0.0258179	0.0396336	0.0478901	0.0499277	0.0474857	0.0263685	0.01037	0.0783434	0.0779595	0.0874934	0.0488839	0.0502668	0.0464113	0.0466826	0.0476271	0.047356	0.049113	0.0497127	0.0477585	0.0488349	0.0468187	0.0474951	0.0478981	0.0493862	0.0488513	0.0472217	0.0483083	0.0488545	0.0469465	0.0487209	0.0469511	0.0473575	0.0491179	0.0487118
S27	0.233373	0.108791	0.0912551	0.087082	0.222717	0.142909	0.0477321	0.0537241	0.0282924	0.0495164	0.027888	0.052874	0.0499711	0.077932	0.0775482	0.087082	0.0292862	0.0306691	0.00553633	0.00580763	0.00405238	0.00675081	0.0101347	0.030115	0.00878024	0.0098566	0.0059438	0.00688984	0.00729283	0.0104079	0.00824607	0.0063468	0.00743335	0.00797961	0.00796823	0.00811564	0.00337633	0.00648257	0.00554317	0.00810654	0.0476272
S28	0.234596	0.110014	0.092478	0.088305	0.22394	0.144132	0.048955	0.054947	0.0295154	0.0507393	0.029111	0.054097	0.051194	0.079155	0.0787711	0.088305	0.0305092	0.031892	0.00675927	0.00703057	0.00797514	0.00797376	0.0113576	0.031338	0.0100032	0.0110795	0.00716674	0.00811278	0.00851577	0.0116309	0.00946902	0.00514036	0.00865629	0.0083937	0.00919117	0.00933858	0.00729909	0.00770551	0.00946593	0.00932948	0.0488502	0.00797524
S29	0.232432	0.10785	0.0903146	0.0861415	0.221777	0.141968	0.0797478	0.0857398	0.0794945	0.0793231	0.0790901	0.0848898	0.0819868	0.0769915	0.0319685	0.0861415	0.0804883	0.0818712	0.0780157	0.078287	0.0792315	0.0789604	0.0807174	0.0813171	0.0793629	0.0804393	0.0784231	0.0790995	0.0795025	0.0809906	0.0804557	0.0788261	0.0799127	0.080459	0.0785509	0.0803253	0.0785555	0.0789619	0.0807223	0.0803162	0.079643	0.0792316	0.0804546
S30	0.235283	0.110701	0.093165	0.0889919	0.224627	0.144819	0.049642	0.055634	0.0302023	0.0514263	0.0297979	0.0547839	0.0518809	0.0798419	0.0794581	0.0889919	0.0311961	0.032579	0.00771594	0.00798724	0.00893181	0.00866071	0.0120446	0.0320249	0.0106901	0.0117665	0.00812341	0.00879973	0.00920272	0.0123178	0.010156	0.00852641	0.00961296	0.0101592	0.00987812	0.0100255	0.00825576	0.00866218	0.0104226	0.0100164	0.0495371	0.00893191	0.0101548	0.0811415
S31	0.232292	0.10771	0.0901742	0.0860012	0.221636	0.141828	0.0466512	0.0526432	0.0272116	0.0484355	0.0268072	0.0517932	0.0488902	0.0768512	0.0764674	0.0860012	0.0282054	0.0295883	0.00445549	0.00472679	0.00567136	0.00566997	0.00905384	0.0290342	0.0076994	0.00877577	0.00486296	0.005809	0.00621199	0.00932709	0.00716524	0.00526596	0.00554281	0.00689877	0.00688739	0.0070348	0.00499531	0.00540173	0.00716215	0.0070257	0.0465464	0.00567145	0.0068944	0.0781508	0.00785107
S32	0.232562	0.10798	0.0904444	0.0862714	0.221907	0.142098	0.0469214	0.0529134	0.0274818	0.0487057	0.0270774	0.0520634	0.0491604	0.0771214	0.0767376	0.0862714	0.0284756	0.0298585	0.00472569	0.00499698	0.00594156	0.00594017	0.00932403	0.0293044	0.0079696	0.00904596	0.00513316	0.0060792	0.00648219	0.00959729	0.00743543	0.00553616	0.00554347	0.00716896	0.00715759	0.007305	0.0052655	0.00567192	0.00743235	0.00729589	0.0468166	0.00594165	0.00716459	0.078421	0.00812127	0.00405111
S33	0.232423	0.107841	0.0903052	0.0861321	0.221767	0.141959	0.0467822	0.0527742	0.0273425	0.0485665	0.0269381	0.0519241	0.0490211	0.0769821	0.0765983	0.0861321	0.0283363	0.0297192	0.00648309	0.00675439	0.00769896	0.00742785	0.00865221	0.0291651	0.00729777	0.00837413	0.00689056	0.00756688	0.00796987	0.00892546	0.00892312	0.00729356	0.00838011	0.00892637	0.00486767	0.00879268	0.00702291	0.00742933	0.00918975	0.00878358	0.0466773	0.00769905	0.008922	0.0782817	0.00960895	0.00661821	0.00688841
S34	0.233644	0.109063	0.0915267	0.0873536	0.222989	0.143181	0.0480037	0.0539957	0.028564	0.0497879	0.0281596	0.0531456	0.0502426	0.0782036	0.0778198	0.0873536	0.0295578	0.0309407	0.00580792	0.00607922	0.00702379	0.0070224	0.0104063	0.0303866	0.00905183	0.0101282	0.00567584	0.00716143	0.00756442	0.0106795	0.00851766	0.00661839	0.00770494	0.0082512	0.00823982	0.00838723	0.00634774	0.00513538	0.00851458	0.00837813	0.0478988	0.00702388	0.00824683	0.0795032	0.0092035	0.00594304	0.00621324	0.00797064
S35	0.234724	0.110142	0.0926065	0.0884334	0.224069	0.14426	0.0490835	0.0550755	0.0296439	0.0508678	0.0292394	0.0542254	0.0513225	0.0792834	0.0788996	0.0884334	0.0306376	0.0320205	0.00715746	0.00742876	0.00837333	0.00810223	0.0114861	0.0314664	0.0101317	0.011208	0.00756493	0.00824126	0.00351081	0.0117593	0.00499816	0.00796793	0.00905448	0.00960074	0.00931965	0.00946705	0.00769728	0.0081037	0.00986412	0.00945795	0.0489786	0.00837343	0.00959637	0.0805831	0.0102833	0.00729259	0.00756279	0.00905047	0.00864502
S37	0.234041	0.109459	0.0919227	0.0877497	0.223385	0.143577	0.0483998	0.0543918	0.0289601	0.050184	0.0285557	0.0535417	0.0506387	0.0785997	0.0782159	0.0877497	0.0299539	0.0313368	0.00810066	0.00837196	0.00931653	0.00904543	0.01	0.0307827	0.00513161	0.00442536	0.00850813	0.00918445	0.00958744	0.0102733	0.0105407	0.00891113	0.00999768	0.0105439	0.00810334	0.0104103	0.00864048	0.0090469	0.0108073	0.0104012	0.0482949	0.00931663	0.0105396	0.0798993	0.0112265	0.00823579	0.00850599	0.00783416	0.00958822
S38	0.232291	0.107709	0.0901733	0.0860003	0.221636	0.141827	0.0466503	0.0526423	0.0272107	0.0484346	0.0268063	0.0517923	0.0488893	0.0768503	0.0764664	0.0860003	0.0282045	0.0295873	0.00445457	0.00472587	0.00567044	0.00566906	0.00905292	0.0290333	0.00769848	0.00877485	0.0043225	0.00580808	0.00621107	0.00932617	0.00716432	0.00526504	0.00635159	0.00689785	0.00688647	0.00703388	0.00499439	0.00378203	0.00716123	0.00702478	0.0465455	0.00567054	0.00689348	0.0781499	0.00785015	0.0045897	0.00485989	0.0066173	0.00432335
S39	0.236589	0.112007	0.0944714	0.0902984	0.225934	0.146125	0.0509484	0.0569404	0.0315088	0.0527327	0.0311044	0.0560904	0.0531874	0.0811484	0.0807645	0.0902984	0.0325026	0.0032471	0.03003	0.0303013	0.0312458	0.0309747	0.0327317	0.0333314	0.0313772	0.0324536	0.0304374	0.0311138	0.0315167	0.0330049	0.03247	0.0308404	0.031927	0.0324732	0.0305652	0.0323396	0.0305698	0.0309762	0.0327366	0.0323305	0.0508436	0.0312459	0.0324689	0.082448	0.0331558	0.0301651	0.0304353	0.030296	0.0315175
S40	0.232968	0.108386	0.0908501	0.0866771	0.222312	0.142504	0.0473271	0.0533191	0.0278875	0.0491114	0.0274831	0.0524691	0.0495661	0.0775271	0.0771432	0.0866771	0.0288812	0.0302641	0.00513136	0.00540266	0.00634723	0.00634584	0.00972971	0.02971	0.00837527	0.00945164	0.00499929	0.00648487	0.00688786	0.010003	0.00784111	0.00594183	0.00702838	0.00757464	0.00756326	0.00771067	0.00567118	0.00445882	0.00783802	0.00770157	0.0472223	0.00634733	0.00757027	0.0788267	0.00852694	0.00526649	0.00553668	0.00729409	0.00500014
S41	0.233786	0.109204	0.091668	0.087495	0.22313	0.143322	0.048145	0.054137	0.0287054	0.0499293	0.028301	0.053287	0.050384	0.078345	0.0779612	0.087495	0.0296992	0.0310821	0.00594929	0.00622059	0.00716517	0.00716378	0.0105476	0.030528	0.00919321	0.0102696	0.00635677	0.00730281	0.0077058	0.0108209	0.00865904	0.00675977	0.00784631	0.00839257	0.0083812	0.00852861	0.00648911	0.00689553	0.00865595	0.0085195	0.0480402	0.00716526	0.0083882	0.0796446	0.00934487	0.00608442	0.00635462	0.00811202	0.00743685
S42	0.231751	0.107169	0.0896335	0.0854604	0.221096	0.141287	0.0461105	0.0521025	0.0266709	0.0478948	0.0262664	0.0512524	0.0483495	0.0763104	0.0759266	0.0854604	0.0276646	0.0290475	0.00391474	0.00418604	0.00513061	0.00512923	0.00851309	0.0284934	0.00715865	0.00823502	0.00432221	0.00526825	0.00567124	0.00878634	0.00662449	0.00229583	0.00581176	0.00554917	0.00634665	0.00649405	0.00445456	0.00486098	0.0066214	0.00648495	0.0460056	0.00513071	0.00392427	0.0776101	0.00731032	0.00404987	0.00432007	0.00607747	0.0054023
S43	0.234459	0.109877	0.0923414	0.0881683	0.223804	0.143995	0.0488184	0.0548104	0.0293787	0.0506027	0.0289743	0.0539603	0.0510574	0.0790183	0.0786345	0.0881683	0.0303725	0.0317554	0.00689235	0.00716365	0.00810822	0.00783712	0.011221	0.0312013	0.00986654	0.0109429	0.00729982	0.00797614	0.00837913	0.0114942	0.00933238	0.00770282	0.00878937	0.00933563	0.00905454	0.00920194	0.00743217	0.00783859	0.00959901	0.00351483	0.0487135	0.00810832	0.00933126	0.0803179	0.0100182	0.00702748	0.00729768	0.00878536	0.00837991
S44	0.234595	0.110013	0.0924775	0.0883044	0.22394	0.144131	0.026629	0.0404447	0.0487012	0.0507387	0.0482967	0.0271795	0.011181	0.0791544	0.0787706	0.0883044	0.0496949	0.0510778	0.0472223	0.0474936	0.0484382	0.0481671	0.049924	0.0505237	0.0485696	0.0496459	0.0476298	0.0483061	0.0487091	0.0501973	0.0496624	0.0480328	0.0491194	0.0496656	0.0477576	0.0495319	0.0477622	0.0481686	0.049929	0.0495228	0.00459626	0.0484383	0.0496612	0.080454	0.0503482	0.0473575	0.0476277	0.0474884	0.0487099
S45	0.234594	0.110012	0.0924763	0.0883032	0.223939	0.14413	0.0489533	0.0549453	0.0295136	0.0507376	0.0291092	0.0540952	0.0511923	0.0791532	0.0787694	0.0883032	0.0305074	0.0318903	0.00702725	0.00729855	0.00824313	0.00391926	0.0113559	0.0313362	0.0100014	0.0110778	0.00743473	0.00513842	0.00851404	0.0116291	0.00946728	0.00783773	0.00892427	0.00947053	0.00918944	0.00933685	0.00756707	0.00797349	0.00973391	0.00932774	0.0488484	0.00824322	0.00946616	0.0804528	0.0101531	0.00716238	0.00743258	0.00892026	0.00851481
S46	0.232697	0.108116	0.0905797	0.0864067	0.222042	0.142234	0.0470567	0.0530487	0.0276171	0.048841	0.0272126	0.0521986	0.0492957	0.0772567	0.0768728	0.0864067	0.0286108	0.0299937	0.00486095	0.00513225	0.00607682	0.00607544	0.0094593	0.0294396	0.00810486	0.00918123	0.00472888	0.00621446	0.00661745	0.00973255	0.0075707	0.00567142	0.00675797	0.00730423	0.00729285	0.00744026	0.00540077	0.00418841	0.00756761	0.00743116	0.0469519	0.00607692	0.00729986	0.0785563	0.00825653	0.00499608	0.00526627	0.00702368	0.00472973
S47	0.233239	0.108658	0.0911216	0.0869485	0.222584	0.142775	0.0475986	0.0535906	0.0281589	0.0493829	0.0277545	0.0527405	0.0498376	0.0777985	0.0774147	0.0869485	0.0291527	0.0305356	0.00540284	0.00567414	0.00661871	0.00661732	0.0100012	0.0299815	0.00864675	0.00972311	0.00581031	0.00675635	0.00715934	0.0102744	0.00811258	0.00378392	0.00729986	0.00703726	0.00783474	0.00798215	0.00594265	0.00634908	0.0081095	0.00797305	0.0474937	0.0066188	0.00541236	0.0790981	0.00879842	0.00553796	0.00580816	0.00756556	0.00689039
S48	0.231887	0.107305	0.0897688	0.0855957	0.221231	0.141423	0.0462458	0.0522378	0.0268061	0.04803	0.0264017	0.0513877	0.0484847	0.0764457	0.0760619	0.0855957	0.0277999	0.0291828	0.00405001	0.0043213	0.00526588	0.00526449	0.00864835	0.0286287	0.00729392	0.00837028	0.00445748	0.00540352	0.00580651	0.0089216	0.00675975	0.00486048	0.00513732	0.00649328	0.00648191	0.00662932	0.00458982	0.00499624	0.00675666	0.00662021	0.0461409	0.00526597	0.00648891	0.0777453	0.00744558	0.00256635	0.00364563	0.00621273	0.00553756
S49	0.231347	0.106765	0.089229	0.085056	0.220691	0.140883	0.045706	0.051698	0.0262664	0.0474903	0.025862	0.050848	0.047945	0.075906	0.0755221	0.085056	0.0272602	0.0286431	0.00351028	0.00378157	0.00472615	0.00472476	0.00810862	0.028089	0.00675419	0.00783055	0.00391775	0.00486379	0.00526678	0.00838188	0.00622002	0.00432075	0.0054073	0.00595355	0.00594218	0.00608959	0.00405009	0.00445651	0.00621694	0.00608048	0.0456012	0.00472624	0.00594918	0.0772056	0.00690585	0.0036454	0.0039156	0.005673	0.00499783
S50	0.233241	0.108659	0.0911233	0.0869503	0.222586	0.142777	0.0476003	0.0535923	0.0281607	0.0493846	0.0277563	0.0527423	0.0498393	0.0778003	0.0774165	0.0869503	0.0291545	0.0305374	0.0054046	0.00567589	0.00662047	0.00661908	0.0100029	0.0299833	0.00864851	0.00972487	0.00581207	0.00675811	0.0071611	0.0102762	0.00811434	0.00621507	0.00622237	0.00784787	0.0078365	0.00798391	0.00594441	0.00635083	0.00811125	0.0079748	0.0474955	0.00662056	0.0078435	0.0790999	0.00880017	0.00473002	0.00473068	0.00756732	0.00689215
S51	0.234865	0.110283	0.0927475	0.0885745	0.22421	0.144401	0.0268991	0.0407148	0.0489712	0.0510088	0.0485668	0.0274496	0.0114511	0.0794245	0.0790407	0.0885745	0.049965	0.0513479	0.0474924	0.0477637	0.0487083	0.0484372	0.0501941	0.0507938	0.0488397	0.049916	0.0478999	0.0485762	0.0489792	0.0504673	0.0499324	0.0483029	0.0493894	0.0499357	0.0480276	0.049802	0.0480322	0.0484386	0.0501991	0.0497929	0.00486634	0.0487084	0.0499313	0.0807241	0.0506183	0.0476275	0.0478977	0.0477585	0.04898
S52	0.233778	0.109196	0.0916604	0.0874873	0.223123	0.143314	0.0481374	0.0541294	0.0286977	0.0499216	0.0282933	0.0532793	0.0503763	0.0783373	0.0779535	0.0874873	0.0296915	0.0310744	0.00621133	0.00648263	0.0074272	0.00283745	0.01054	0.0305203	0.00918552	0.0102619	0.0066188	0.00432249	0.00769811	0.0108132	0.00865135	0.0070218	0.00810835	0.00865461	0.00837351	0.00852092	0.00675115	0.00715757	0.00891799	0.00851182	0.0480325	0.00742729	0.00865024	0.0796369	0.00933719	0.00634645	0.00661665	0.00810433	0.00769888
S53	0.233374	0.108792	0.0912558	0.0870828	0.222718	0.14291	0.0477328	0.0537248	0.0282932	0.0495171	0.0278888	0.0528748	0.0499718	0.0779328	0.0775489	0.0870828	0.029287	0.0306699	0.00553708	0.00580838	0.00675295	0.00675156	0.0101354	0.0301158	0.00878099	0.00985735	0.005405	0.00689059	0.00729358	0.0104087	0.00824682	0.00634755	0.0074341	0.00798036	0.00796898	0.00811639	0.00607689	0.00486454	0.00824374	0.00810729	0.047628	0.00675304	0.00797598	0.0792324	0.00893266	0.0056722	0.0059424	0.0076998	0.00540585
S54	0.233243	0.108661	0.0911248	0.0869518	0.222587	0.142779	0.0476018	0.0535938	0.0281622	0.0493861	0.0277578	0.0527438	0.0498408	0.0778018	0.0774179	0.0869518	0.029156	0.0305388	0.00540607	0.00567737	0.00662194	0.00662056	0.0100044	0.0299848	0.00864999	0.00972635	0.00581355	0.00675959	0.00716257	0.0102777	0.00811582	0.00621655	0.00730309	0.00784935	0.00783798	0.00798539	0.00594589	0.00635231	0.00811273	0.00797628	0.047497	0.00662204	0.00784498	0.0791014	0.00880165	0.0055412	0.0058114	0.0075688	0.00689363
S55	0.231751	0.107169	0.0896334	0.0854604	0.221096	0.141287	0.0461104	0.0521024	0.0266708	0.0478947	0.0262664	0.0512524	0.0483494	0.0763104	0.0759265	0.0854604	0.0276645	0.0290474	0.00391466	0.00418596	0.00513053	0.00512914	0.00851301	0.0284933	0.00715857	0.00823494	0.00432213	0.00526817	0.00567116	0.00878626	0.00662441	0.00472513	0.00473244	0.00635794	0.00634656	0.00649397	0.00445448	0.0048609	0.00662132	0.00648487	0.0460056	0.00513063	0.00635357	0.07761	0.00731024	0.00324008	0.00270141	0.00607739	0.00540221
S56	0.232832	0.10825	0.0907139	0.0865409	0.222176	0.142368	0.0471909	0.0531829	0.0277513	0.0489752	0.0273468	0.0523329	0.0494299	0.0773909	0.077007	0.0865409	0.028745	0.0301279	0.00499515	0.00526645	0.00621102	0.00620964	0.0095935	0.0295738	0.00823907	0.00931543	0.00486308	0.00634867	0.00675166	0.00986675	0.0077049	0.00580563	0.00689217	0.00743843	0.00742706	0.00757447	0.00553497	0.00432261	0.00770181	0.00756536	0.0470861	0.00621112	0.00743406	0.0786905	0.00839073	0.00513028	0.00540048	0.00715788	0.00486393
S57	0.233508	0.108927	0.0913906	0.0872176	0.222853	0.143044	0.0478676	0.0538596	0.028428	0.0496519	0.0280235	0.0530096	0.0501066	0.0780676	0.0776837	0.0872176	0.0294217	0.0308046	0.00567186	0.00594315	0.00418791	0.00688634	0.0102702	0.0302505	0.00891577	0.00999213	0.00607933	0.00702537	0.00742836	0.0105435	0.0083816	0.00648233	0.00756887	0.00811513	0.00810376	0.00825117	0.00351185	0.00661809	0.0056787	0.00824206	0.0477628	0.004188	0.00811076	0.0793672	0.00906743	0.00580698	0.00607718	0.00783458	0.00715941
S58	0.234965	0.110383	0.0928475	0.0886744	0.22431	0.144501	0.0515334	0.0575254	0.0512801	0.0272015	0.0508757	0.0566754	0.0537724	0.0795244	0.0791406	0.0886744	0.0522739	0.0536568	0.0498013	0.0500726	0.0510172	0.0507461	0.052503	0.0531027	0.0511485	0.0522249	0.0502088	0.0508851	0.0512881	0.0527762	0.0522413	0.0506118	0.0516983	0.0522446	0.0503365	0.0521109	0.0503411	0.0507475	0.0525079	0.0521018	0.0514286	0.0510173	0.0522402	0.080824	0.0529271	0.0499364	0.0502066	0.0500674	0.0512888
S59	0.235411	0.11083	0.0932937	0.0891206	0.224756	0.144948	0.0274452	0.0412609	0.0495174	0.051555	0.0491129	0.0279957	0.0119972	0.0799706	0.0795868	0.0891206	0.0505111	0.051894	0.0480385	0.0483098	0.0492544	0.0489833	0.0507402	0.0513399	0.0493858	0.0504622	0.048446	0.0491223	0.0495253	0.0510135	0.0504786	0.048849	0.0499356	0.0504818	0.0485738	0.0503481	0.0485784	0.0489848	0.0507452	0.050339	0.00541247	0.0492545	0.0504774	0.0812702	0.0511644	0.0481737	0.0484439	0.0483046	0.0495261
S60	0.234597	0.110015	0.0924794	0.0883064	0.223942	0.144133	0.026631	0.0404466	0.0487031	0.0507407	0.0482987	0.0271815	0.011183	0.0791564	0.0787725	0.0883064	0.0496969	0.0510798	0.0472243	0.0474956	0.0484402	0.0481691	0.049926	0.0505257	0.0485715	0.0496479	0.0476318	0.0483081	0.0487111	0.0501992	0.0496643	0.0480348	0.0491213	0.0496676	0.0477595	0.0495339	0.0477641	0.0481705	0.0499309	0.0495248	0.00459822	0.0484403	0.0496632	0.080456	0.0503501	0.0473594	0.0476296	0.0474904	0.0487118
S61	0.236089	0.111508	0.0939717	0.0897986	0.225434	0.145626	0.0281232	0.0419389	0.0501954	0.052233	0.049791	0.0286737	0.0126752	0.0806486	0.0802648	0.0897986	0.0511891	0.052572	0.0487165	0.0489878	0.0499324	0.0496613	0.0514182	0.0520179	0.0500638	0.0511402	0.049124	0.0498003	0.0502033	0.0516915	0.0511566	0.049527	0.0506136	0.0511598	0.0492518	0.0510261	0.0492564	0.0496628	0.0514232	0.051017	0.00609048	0.0499325	0.0511555	0.0819482	0.0518424	0.0488517	0.0491219	0.0489826	0.0502041
S62	0.240277	0.115695	0.0981592	0.0939862	0.229621	0.149813	0.0323108	0.0461265	0.0543829	0.0564205	0.0539785	0.0328613	0.0168628	0.0848362	0.0844524	0.0939862	0.0553767	0.0567596	0.0529041	0.0531754	0.05412	0.0538489	0.0556058	0.0562055	0.0542514	0.0553277	0.0533116	0.0539879	0.0543909	0.055879	0.0553441	0.0537146	0.0548011	0.0553474	0.0534393	0.0552137	0.0534439	0.0538503	0.0556108	0.0552046	0.011136	0.0541201	0.055343	0.0861358	0.05603	0.0530392	0.0533094	0.0531702	0.0543917
S63	0.232977	0.108396	0.0908597	0.0866867	0.222322	0.142514	0.0802929	0.0862849	0.0800396	0.0798683	0.0796352	0.0854349	0.0825319	0.0775367	0.0325136	0.0866867	0.0810334	0.0824163	0.0785608	0.0788321	0.0797767	0.0795056	0.0812625	0.0818622	0.0799081	0.0809844	0.0789683	0.0796446	0.0800476	0.0815357	0.0810008	0.0793713	0.0804578	0.0810041	0.079096	0.0808704	0.0791006	0.079507	0.0812675	0.0808613	0.0801881	0.0797768	0.0809997	0.0111272	0.0816867	0.0786959	0.0789661	0.0788269	0.0800484
S64	0.236104	0.111522	0.0939865	0.0898134	0.225449	0.14564	0.0504635	0.0564555	0.0310238	0.0522477	0.0306194	0.0556054	0.0527024	0.0806634	0.0802796	0.0898134	0.0320176	0.0334005	0.0101644	0.0104357	0.0113802	0.0111091	0.0120637	0.0328464	0.00719532	0.00622113	0.0105718	0.0112482	0.0116512	0.012337	0.0126044	0.0109748	0.0120614	0.0126077	0.010167	0.012474	0.0107042	0.0111106	0.012871	0.0124649	0.0503586	0.0113803	0.0126033	0.081963	0.0132902	0.0102995	0.0105697	0.00989787	0.0116519
S65	0.235679	0.111097	0.093561	0.089388	0.225023	0.145215	0.0277126	0.0415282	0.0497847	0.0518223	0.0493803	0.0282631	0.0122646	0.080238	0.0798541	0.089388	0.0507785	0.0521614	0.0483059	0.0485772	0.0495218	0.0492507	0.0510076	0.0516073	0.0496531	0.0507295	0.0487134	0.0493897	0.0497927	0.0512808	0.0507459	0.0491164	0.0502029	0.0507492	0.0488411	0.0506155	0.0488457	0.0492521	0.0510125	0.0506064	0.00567982	0.0495219	0.0507448	0.0815376	0.0514317	0.048441	0.0487112	0.048572	0.0497934
S66	0.236081	0.111499	0.0939635	0.0897905	0.225426	0.145617	0.0504405	0.0564325	0.0310009	0.0522248	0.0305965	0.0555825	0.0526795	0.0806405	0.0802566	0.0897905	0.0319947	0.0333775	0.00851448	0.00878578	0.00973035	0.00945925	0.0128431	0.0328235	0.0114887	0.012565	0.00892195	0.00959828	0.00486783	0.0131164	0.00635518	0.00932495	0.0104115	0.0109578	0.0106767	0.0108241	0.0090543	0.00946072	0.0112211	0.010815	0.0503357	0.00973045	0.0109534	0.0819401	0.0116403	0.00864961	0.00891981	0.0104075	0.010002
S67	0.235138	0.110556	0.09302	0.088847	0.224482	0.144674	0.0271716	0.0409872	0.0492437	0.0512813	0.0488393	0.0277221	0.0117236	0.079697	0.0793131	0.088847	0.0502375	0.0516204	0.0477649	0.0480362	0.0489807	0.0487096	0.0504666	0.0510663	0.0491121	0.0501885	0.0481723	0.0488487	0.0492517	0.0507398	0.0502049	0.0485753	0.0496619	0.0502082	0.0483001	0.0500745	0.0483047	0.0487111	0.0504715	0.0500654	0.00513881	0.0489808	0.0502038	0.0809966	0.0508907	0.0479	0.0481702	0.0480309	0.0492524
S68	0.236503	0.111921	0.094385	0.090212	0.225847	0.146039	0.050862	0.056854	0.0314224	0.0526463	0.031018	0.056004	0.053101	0.081062	0.0806781	0.090212	0.0324161	0.033799	0.0105629	0.0108342	0.0117788	0.0115077	0.0124623	0.0332449	0.0111078	0.0121842	0.0109704	0.0116467	0.0120497	0.0127355	0.0130029	0.0113734	0.0124599	0.0130062	0.0105656	0.0128725	0.0111027	0.0115092	0.0132696	0.0128634	0.0507572	0.0117789	0.0130018	0.0823616	0.0136888	0.010698	0.0109682	0.0102964	0.0120505
WestAfrican2_L6	0.291662	0.28006	0.262524	0.271916	0.281006	0.27805	0.265523	0.271515	0.265269	0.265098	0.264865	0.270665	0.267762	0.262766	0.262382	0.271916	0.266263	0.267646	0.26379	0.264062	0.265006	0.264735	0.266492	0.267092	0.265138	0.266214	0.264198	0.264874	0.265277	0.266765	0.26623	0.264601	0.265687	0.266234	0.264326	0.2661	0.26433	0.264737	0.266497	0.266091	0.265418	0.265006	0.266229	0.264066	0.266916	0.263926	0.264196	0.264057	0.265278
[truncated: 34 more columns]

## Sheet: 2. Approximate SNP Distance
	96121_L1	CDC1551_L4	Erdman_L4	H37Rv_L4	HN-024_L3	HN878_L2	LRef1_4.3	LRef2_4.3	LRef3_4.3	LRef4_4.3	LRef5_4.3	LRef6_4.3	LRef7_4.3	LRef8_4.7	LRef9_4.4	Reference	S01	S03	S04	S05	S06	S07	S08	S09	S10	S11	S12	S13	S14	S15	S16	S17	S18	S19	S20	S21	S22	S23	S24	S25	S26	S27	S28	S29	S30	S31	S32	S33	S34
96121_L1
CDC1551_L4	1843.32
Erdman_L4	1713.21	625.075
H37Rv_L4	1782.9	858.501	728.384
HN-024_L3	860.015	1764.26	1634.14	1703.83
HN878_L2	1828.41	1172.08	1041.96	1111.66	1749.35
LRef1_4.3	1735.46	811.059	680.943	649.979	1656.39	1064.21
LRef2_4.3	1779.92	855.52	725.403	694.439	1700.85	1108.67	294.859
LRef3_4.3	1733.58	809.18	679.063	648.099	1654.51	1062.33	356.122	400.583
LRef4_4.3	1732.31	807.908	677.792	646.828	1653.24	1061.06	371.241	415.702	369.362
LRef5_4.3	1730.58	806.179	676.062	645.098	1651.51	1059.33	353.122	397.582	15.03	366.361
LRef6_4.3	1773.61	849.213	719.096	688.132	1694.55	1102.37	230.5	333.013	394.276	409.395	391.275
LRef7_4.3	1752.07	827.672	697.556	666.592	1673.01	1080.83	208.96	311.473	372.736	387.855	369.735	213.045
LRef8_4.7	1715	790.608	660.491	437.1	1635.94	1043.76	582.086	626.546	580.206	578.935	577.205	620.239	598.699
LRef9_4.4	1712.16	787.76	657.643	626.679	1633.09	1040.91	579.238	623.698	577.358	576.086	574.357	617.391	595.851	558.786
Reference	1782.9	858.501	728.384	0	1703.83	1111.66	649.979	694.439	648.099	646.828	645.098	688.132	666.592	437.1	626.679
S01	1740.95	816.553	686.437	655.473	1661.89	1069.71	363.496	407.957	185.843	376.736	182.843	401.649	380.109	587.58	584.732	655.473
S03	1751.21	826.815	696.698	665.734	1672.15	1079.97	373.757	418.218	229.515	386.997	226.514	411.911	390.37	597.841	594.993	665.734	236.889
S04	1722.6	798.207	668.09	637.126	1643.54	1051.36	345.15	389.61	200.907	358.389	197.907	383.303	361.763	569.233	566.385	637.126	208.281	218.542
S05	1724.62	800.22	670.103	639.139	1645.55	1053.37	347.163	391.623	202.92	360.402	199.92	385.316	363.776	571.246	568.398	639.139	210.294	220.555	22.056
S06	1731.63	807.229	677.112	646.148	1652.56	1060.38	354.171	398.632	209.929	367.411	206.928	392.325	370.784	578.255	575.407	646.148	217.303	227.564	41.0789	43.0919
S07	1729.61	805.217	675.1	644.136	1650.55	1058.37	352.16	396.62	207.918	365.399	204.917	390.313	368.773	576.243	573.395	644.136	215.291	225.552	41.0686	43.0816	50.0903
S08	1742.65	818.253	688.137	657.173	1663.59	1071.41	365.196	409.657	220.954	378.435	217.953	403.349	381.809	589.28	586.432	657.173	228.328	238.589	66.1768	68.1899	75.1986	73.187
S09	1747.1	822.703	692.587	661.623	1668.04	1075.86	369.646	414.107	191.993	382.885	188.992	407.799	386.259	593.73	590.882	661.623	42.2275	243.039	214.431	216.444	223.453	221.441	234.477
S10	1732.6	808.203	678.087	647.123	1653.54	1061.36	355.146	399.607	210.904	368.385	207.903	393.299	371.759	579.23	576.382	647.123	218.278	228.539	56.1269	58.14	65.1487	63.1371	70.22	224.428
S11	1740.59	816.19	686.073	655.109	1661.52	1069.35	363.133	407.593	218.891	376.372	215.89	401.286	379.746	587.216	584.368	655.109	226.264	236.526	64.1135	66.1266	73.1353	71.1237	78.2066	232.414	42.0832
S12	1725.63	801.23	671.114	640.15	1646.56	1054.39	348.173	392.634	203.931	361.412	200.93	386.326	364.786	572.257	569.409	640.15	211.305	221.566	35.0805	37.0936	44.1023	44.092	69.2003	217.454	59.1504	67.137
S13	1730.65	806.249	676.132	645.168	1651.58	1059.4	353.191	397.652	208.949	366.431	205.948	391.345	369.804	577.275	574.427	645.168	216.323	226.584	42.1002	44.1132	51.1219	27.0534	74.2186	222.473	64.1687	72.1553	45.1236
S14	1733.64	809.239	679.122	648.158	1654.57	1062.39	356.181	400.642	211.939	369.421	208.939	394.335	372.795	580.265	577.417	648.158	219.313	229.574	45.0903	47.1034	54.1121	52.1005	77.2087	225.463	67.1588	75.1455	48.1138	53.1321
S15	1744.68	820.281	690.164	659.2	1665.61	1073.44	367.224	411.684	222.981	380.463	219.981	405.377	383.837	591.307	588.459	659.2	230.355	240.616	68.2044	70.2174	77.2261	75.2145	28.0737	236.505	72.2475	80.2342	71.2278	76.2461	79.2363
S16	1740.71	816.312	686.195	655.231	1661.64	1069.47	363.255	407.715	219.012	376.494	216.012	401.408	379.868	587.338	584.49	655.231	226.386	236.647	52.1634	54.1764	61.1852	59.1736	84.2818	232.536	74.2319	82.2185	55.1868	60.2051	29.0683	86.3094
S17	1728.62	804.221	674.104	643.14	1649.55	1057.38	351.163	395.624	206.921	364.403	203.92	389.317	367.776	575.247	572.399	643.14	214.295	224.556	38.0708	40.0838	47.0926	47.0823	72.1905	220.445	62.1406	70.1272	41.0942	48.1138	51.104	74.2181	58.1771
S18	1736.68	812.283	682.166	651.202	1657.62	1065.44	359.225	403.686	214.983	372.465	211.983	397.379	375.839	583.309	580.461	651.202	222.357	232.618	46.133	48.146	55.1547	55.1444	80.2527	228.507	70.2028	78.1894	49.1564	56.176	59.1662	82.2802	66.2393	52.1467
S19	1740.73	816.336	686.219	655.255	1661.67	1069.49	363.279	407.739	219.037	376.518	216.036	401.432	379.892	587.362	584.514	655.255	226.41	236.671	50.1862	52.1993	59.208	59.1977	84.306	232.56	74.256	82.2427	53.2097	60.2293	63.2195	86.3335	70.2925	50.1982	64.2621
S20	1726.58	802.178	672.062	641.098	1647.51	1055.33	349.121	393.582	204.879	362.36	201.878	387.274	365.734	573.205	570.357	641.098	212.253	222.514	50.1018	52.1148	59.1236	57.112	66.1967	218.402	56.1467	64.1334	53.1252	58.1436	61.1337	68.2242	68.2068	56.1155	64.1777	68.2309
S21	1739.74	815.344	685.227	654.263	1660.68	1068.5	362.287	406.747	218.045	375.526	215.044	400.44	378.9	586.37	583.522	654.263	225.418	235.679	51.1956	53.2086	60.2173	58.2057	83.314	231.568	73.2641	81.2507	54.219	59.2373	62.2275	85.3415	69.3006	57.2093	65.2715	69.3247	67.239
S22	1726.61	802.212	672.096	641.132	1647.55	1055.37	349.155	393.616	204.913	362.394	201.912	387.308	365.768	573.239	570.391	641.132	212.287	222.548	36.0625	38.0756	25.0517	45.074	70.1823	218.436	60.1324	68.119	39.086	46.1056	49.0958	72.2098	56.1689	42.0762	50.1384	54.1917	54.1073	55.201
S23	1729.63	805.228	675.111	644.147	1650.56	1058.38	352.171	396.631	207.928	365.41	204.928	390.324	368.784	576.254	573.406	644.147	215.302	225.563	39.0782	41.0912	48.0999	48.0897	73.1979	221.452	63.148	71.1346	38.0982	49.1212	52.1114	75.2255	59.1845	45.0919	53.1541	57.2073	57.1229	58.2167	43.0836
S24	1742.69	818.29	688.174	657.21	1663.62	1071.45	365.233	409.694	220.991	378.472	217.99	403.386	381.846	589.317	586.469	657.21	228.365	238.626	52.1405	54.1535	41.1296	61.152	86.2602	234.514	76.2103	84.197	55.1639	62.1836	65.1737	88.2878	72.2468	58.1542	66.2164	70.2696	70.1852	71.279	36.1133	59.1616
S25	1739.67	815.276	685.16	654.196	1660.61	1068.43	362.219	406.68	217.977	375.459	214.976	400.372	378.832	586.303	583.455	654.196	225.351	235.612	51.128	53.1411	60.1498	58.1382	83.2465	231.501	73.1965	81.1832	54.1515	59.1698	62.16	85.274	69.233	57.1417	65.2039	69.2572	67.1714	68.2652	55.1335	58.1491	71.2114
S26	1734.68	810.281	680.165	649.201	1655.61	1063.44	191.569	294.081	355.344	370.463	352.344	195.654	76.9451	581.308	578.46	649.201	362.718	372.979	344.372	346.385	353.393	351.382	364.418	368.868	354.368	362.355	347.395	352.413	355.404	366.446	362.477	350.385	358.448	362.501	348.343	361.509	348.377	351.393	364.455	361.441
S27	1731.63	807.229	677.113	646.149	1652.56	1060.38	354.172	398.633	209.93	367.411	206.929	392.325	370.785	578.256	575.408	646.149	217.304	227.565	41.0796	43.0926	30.0687	50.091	75.1993	223.453	65.1494	73.136	44.103	51.1226	54.1128	77.2268	61.1859	47.0933	55.1554	59.2087	59.1243	60.218	25.0524	48.1006	41.1303	60.1505	353.394
S28	1740.7	816.304	686.187	655.223	1661.64	1069.46	363.246	407.707	219.004	376.486	216.003	401.4	379.859	587.33	584.482	655.223	226.378	236.639	50.1538	52.1668	59.1755	59.1653	84.2735	232.528	74.2236	82.2102	53.1772	60.1968	63.187	86.3011	70.2601	38.1415	64.2297	62.2812	68.1985	69.2923	54.1592	57.1749	70.2372	69.2247	362.468	59.1763
S29	1724.65	800.251	670.134	639.17	1645.58	1053.41	591.729	636.189	589.849	588.578	586.848	629.882	608.342	571.277	237.206	639.17	597.223	607.484	578.876	580.889	587.898	585.886	598.923	603.373	588.873	596.859	581.9	586.918	589.908	600.95	596.981	584.89	592.952	597.005	582.848	596.013	582.882	585.897	598.96	595.946	590.951	587.899	596.973
S30	1745.8	821.401	691.284	660.32	1666.73	1074.56	368.343	412.804	224.101	381.583	221.101	406.497	384.957	592.427	589.579	660.32	231.475	241.736	57.2523	59.2653	66.274	64.2624	89.3707	237.625	79.3208	87.3074	60.2757	65.294	68.2842	91.3982	75.3573	63.266	71.3282	75.3814	73.2957	74.3895	61.2577	64.2734	77.3357	74.3219	367.565	66.2748	75.349	602.07
S31	1723.61	799.209	669.093	638.129	1644.54	1052.36	346.152	390.613	201.91	359.392	198.909	384.305	362.765	570.236	567.388	638.129	209.284	219.545	33.0597	35.0728	42.0815	42.0712	67.1795	215.434	57.1296	65.1162	36.0832	43.1028	46.093	69.207	53.166	39.0734	41.1276	51.1889	51.1045	52.1982	37.0652	40.0808	53.1431	52.1307	345.374	42.0822	51.1564	579.879	58.2549
S32	1725.61	801.214	671.098	640.134	1646.55	1054.37	348.157	392.618	203.915	361.396	200.914	386.31	364.77	572.241	569.393	640.134	211.289	221.55	35.0646	37.0776	44.0864	44.0761	69.1843	217.438	59.1344	67.121	38.088	45.1076	48.0978	71.2119	55.1709	41.0783	41.1325	53.1937	53.1093	54.2031	39.07	42.0857	55.148	54.1355	347.379	44.0871	53.1613	581.884	60.2598	30.0592
S33	1724.58	800.181	670.064	639.1	1645.51	1053.34	347.124	391.584	202.882	360.363	199.881	385.277	363.737	571.207	568.359	639.1	210.255	220.516	48.1045	50.1176	57.1263	55.1147	64.1994	216.405	54.1494	62.1361	51.128	56.1463	59.1364	66.2269	66.2095	54.1182	62.1804	66.2336	36.1181	65.2417	52.11	55.1256	68.1879	65.1741	346.346	57.127	66.2012	580.85	71.2984	49.1072	51.112
S34	1733.64	809.244	679.128	648.164	1654.58	1062.4	356.187	400.648	211.945	369.427	208.944	394.34	372.8	580.271	577.423	648.164	219.319	229.58	43.0948	45.1078	52.1165	52.1062	77.2145	225.469	67.1646	75.1512	42.1148	53.1378	56.128	79.242	63.2011	49.1084	57.1706	61.2239	61.1395	62.2332	47.1002	38.1045	63.1782	62.1657	355.409	52.1172	61.1914	589.914	68.2899	44.0974	46.1022	59.1422
S35	1741.65	817.257	687.14	656.176	1662.59	1070.41	364.2	408.66	219.957	377.439	216.957	402.353	380.813	588.283	585.435	656.176	227.331	237.592	53.1084	55.1214	62.1301	60.1185	85.2268	233.481	75.1769	83.1635	56.1318	61.1501	26.0502	87.2543	37.0863	59.1221	67.1843	71.2375	69.1518	70.2455	57.1138	60.1295	73.1918	70.178	363.422	62.1308	71.2051	597.926	76.3022	54.111	56.1159	67.1545	64.146
S37	1736.58	812.183	682.067	651.103	1657.52	1065.34	359.126	403.587	214.884	372.365	211.883	397.279	375.739	583.21	580.362	651.103	222.258	232.519	60.1069	62.12	69.1287	67.1171	74.2	228.408	38.0765	32.8362	63.1304	68.1487	71.1388	76.2275	78.2119	66.1206	74.1828	78.236	60.1267	77.2441	64.1124	67.128	80.1903	77.1765	358.348	69.1294	78.2036	592.853	83.3008	61.1096	63.1144	58.1295	71.1446
S38	1723.6	799.203	669.086	638.122	1644.54	1052.36	346.145	390.606	201.903	359.385	198.902	384.299	362.759	570.229	567.381	638.122	209.277	219.538	33.0529	35.066	42.0747	42.0644	67.1727	215.427	57.1227	65.1094	32.0729	43.096	46.0862	69.2002	53.1592	39.0666	47.1288	51.182	51.0976	52.1914	37.0584	28.0627	53.1363	52.1239	345.367	42.0754	51.1496	579.872	58.2481	34.0556	36.0604	49.1003	32.0792
S39	1755.49	831.095	700.978	670.014	1676.43	1084.25	378.037	422.498	233.795	391.277	230.794	416.191	394.651	602.121	599.273	670.014	241.169	24.0935	222.822	224.835	231.844	229.833	242.869	247.319	232.819	240.806	225.846	230.864	233.854	244.896	240.927	228.836	236.898	240.951	226.794	239.96	226.828	229.843	242.906	239.892	377.259	231.845	240.919	611.764	246.016	223.825	225.83	224.797	233.86
S40	1728.62	804.224	674.108	643.144	1649.56	1057.38	351.167	395.628	206.925	364.407	203.924	389.32	367.78	575.251	572.403	643.144	214.299	224.56	38.0747	40.0877	47.0965	47.0862	72.1944	220.449	62.1445	70.1311	37.0947	48.1178	51.1079	74.222	58.181	44.0884	52.1506	56.2038	56.1194	57.2132	42.0801	33.0844	58.1581	57.1456	350.389	47.0972	56.1714	584.894	63.2699	39.0773	41.0822	54.1221	37.101
S41	1734.69	810.293	680.177	649.213	1655.63	1063.45	357.236	401.697	212.994	370.476	209.993	395.389	373.849	581.32	578.472	649.213	220.368	230.629	44.1438	46.1568	53.1655	53.1552	78.2635	226.518	68.2136	76.2002	47.1672	54.1868	57.177	80.291	64.2501	50.1575	58.2196	62.2729	62.1885	63.2823	48.1492	51.1649	64.2272	63.2147	356.458	53.1662	62.2405	590.963	69.339	45.1464	47.1513	60.1912	55.1814
S42	1719.59	795.197	665.08	634.116	1640.53	1048.35	342.14	386.601	197.898	355.379	194.897	380.293	358.753	566.224	563.375	634.116	205.272	215.533	29.0474	31.0604	38.0692	38.0589	63.1671	211.421	53.1172	61.1038	32.0708	39.0905	42.0806	65.1947	49.1537	17.0351	43.1233	41.1748	47.0921	48.1859	33.0528	36.0685	49.1308	48.1183	341.362	38.0699	29.1181	575.867	54.2426	30.05	32.0549	45.0948	40.0851
S43	1739.69	815.29	685.173	654.209	1660.62	1068.44	362.232	406.693	217.99	375.472	214.99	400.386	378.846	586.316	583.468	654.209	225.364	235.625	51.1413	53.1543	60.163	58.1514	83.2597	231.514	73.2098	81.1964	54.1647	59.183	62.1732	85.2872	69.2463	57.155	65.2171	69.2704	67.1847	68.2784	55.1467	58.1623	71.2247	26.08	361.454	60.1637	69.238	595.959	74.3351	52.1439	54.1488	65.1874	62.1789
S44	1740.7	816.299	686.183	655.219	1661.63	1069.45	197.587	300.1	361.363	376.482	358.362	201.672	82.9632	587.326	584.478	655.219	368.736	378.997	350.39	352.403	359.411	357.4	370.436	374.886	360.386	368.373	353.413	358.431	361.422	372.464	368.495	356.403	364.466	368.519	354.361	367.527	354.395	357.411	370.473	367.459	34.1043	359.412	368.486	596.969	373.584	351.392	353.397	352.364	361.427
S45	1740.69	816.291	686.174	655.21	1661.62	1069.45	363.233	407.694	218.991	376.473	215.99	401.387	379.847	587.317	584.469	655.21	226.365	236.626	52.1422	54.1553	61.164	29.0809	84.2606	232.515	74.2107	82.1974	55.1657	38.1271	63.1741	86.2882	70.2472	58.1559	66.2181	70.2714	68.1856	69.2794	56.1477	59.1633	72.2256	69.2119	362.455	61.1647	70.2389	596.96	75.3361	53.1449	55.1497	66.1883	63.1799
S46	1726.62	802.218	672.101	641.137	1647.55	1055.37	349.161	393.621	204.919	362.4	201.918	387.314	365.774	573.244	570.396	641.137	212.292	222.553	36.0683	38.0813	45.09	45.0797	70.188	218.442	60.1381	68.1247	35.0883	46.1113	49.1015	72.2155	56.1746	42.082	50.1441	54.1974	54.113	55.2067	40.0737	31.078	56.1517	55.1392	348.383	45.0907	54.165	582.887	61.2635	37.0709	39.0758	52.1157	35.0946
S47	1730.64	806.239	676.122	645.158	1651.57	1059.39	353.182	397.642	208.939	366.421	205.939	391.335	369.795	577.265	574.417	645.158	216.313	226.574	40.0891	42.1021	49.1108	49.1005	74.2088	222.463	64.1589	72.1455	43.1125	50.1321	53.1223	76.2363	60.1954	28.0767	54.1649	52.2165	58.1338	59.2275	44.0945	47.1101	60.1725	59.16	352.404	49.1115	40.1597	586.908	65.2842	41.0917	43.0966	56.1365	51.1267
S48	1720.6	796.201	666.084	635.12	1641.53	1049.36	343.144	387.604	198.901	356.383	195.901	381.297	359.757	567.227	564.379	635.12	206.275	216.536	30.051	32.0641	39.0728	39.0625	64.1708	212.425	54.1209	62.1075	33.0745	40.0941	43.0843	66.1983	50.1574	36.0647	38.1189	48.1802	48.0958	49.1895	34.0565	37.0721	50.1344	49.122	342.366	39.0735	48.1477	576.87	55.2462	19.0423	27.0505	46.0985	41.0887
S49	1716.59	792.196	662.079	631.115	1637.53	1045.35	339.139	383.599	194.897	352.378	191.896	377.292	355.752	563.222	560.374	631.115	202.27	212.531	26.0463	28.0593	35.068	35.0577	60.166	208.42	50.1161	58.1027	29.0697	36.0893	39.0795	62.1935	46.1526	32.0599	40.1221	44.1754	44.091	45.1847	30.0517	33.0673	46.1297	45.1172	338.361	35.0687	44.1429	572.865	51.2414	27.0489	29.0537	42.0937	37.0839
S50	1730.65	806.252	676.135	645.171	1651.58	1059.41	353.195	397.655	208.952	366.434	205.952	391.348	369.808	577.278	574.43	645.171	216.326	226.587	40.1021	42.1151	49.1239	49.1136	74.2218	222.476	64.1719	72.1585	43.1255	50.1452	53.1353	76.2494	60.2084	46.1158	46.17	58.2312	58.1468	59.2406	44.1075	47.1232	60.1855	59.173	352.417	49.1246	58.1988	586.921	65.2973	35.0967	35.1016	56.1495	51.1398
S51	1742.7	818.303	688.187	657.223	1663.64	1071.46	199.591	302.104	363.366	378.485	360.366	203.676	84.9672	589.33	586.482	657.223	370.74	381.001	352.394	354.407	361.415	359.404	372.44	376.89	362.39	370.377	355.417	360.435	363.426	374.468	370.499	358.407	366.47	370.523	356.365	369.531	356.399	359.415	372.477	369.463	36.1082	361.416	370.49	598.973	375.588	353.396	355.401	354.368	363.431
S52	1734.63	810.236	680.12	649.156	1655.57	1063.39	357.179	401.64	212.937	370.419	209.936	395.332	373.792	581.263	578.415	649.156	220.311	230.572	46.0881	48.1011	55.1098	21.0539	78.2065	226.461	68.1566	76.1432	49.1115	32.0729	57.12	80.234	64.1931	52.1018	60.1639	64.2172	62.1315	63.2252	50.0935	53.1091	66.1715	63.1577	356.401	55.1105	64.1848	590.906	69.2819	47.0907	49.0956	60.1342	57.1257
S53	1731.63	807.235	677.118	646.154	1652.57	1060.39	354.178	398.638	209.935	367.417	206.935	392.331	370.791	578.261	575.413	646.154	217.309	227.57	41.0851	43.0981	50.1069	50.0966	75.2048	223.459	65.1549	73.1416	40.1051	51.1282	54.1183	77.2324	61.1914	47.0988	55.161	59.2142	59.1298	60.2236	45.0906	36.0949	61.1685	60.1561	353.4	50.1076	59.1818	587.904	66.2803	42.0877	44.0926	57.1325	40.1114
S54	1730.66	806.263	676.146	645.182	1651.6	1059.42	353.206	397.666	208.963	366.445	205.963	391.359	369.819	577.289	574.441	645.182	216.337	226.598	40.1131	42.1261	49.1348	49.1245	74.2328	222.487	64.1829	72.1695	43.1365	50.1561	53.1463	76.2603	60.2194	46.1268	54.1889	58.2422	58.1578	59.2516	44.1185	47.1342	60.1965	59.184	352.428	49.1355	58.2098	586.932	65.3083	41.1157	43.1206	56.1605	51.1507
S55	1719.59	795.196	665.08	634.116	1640.53	1048.35	342.139	386.6	197.897	355.379	194.896	380.292	358.752	566.223	563.375	634.116	205.271	215.532	29.0468	31.0598	38.0685	38.0582	63.1665	211.421	53.1166	61.1032	32.0702	39.0898	42.08	65.194	49.1531	35.0605	35.1147	47.1759	47.0915	48.1853	33.0522	36.0679	49.1302	48.1177	341.361	38.0692	47.1435	575.866	54.242	24.0414	20.0445	45.0942	40.0844
S56	1727.61	803.214	673.097	642.133	1648.55	1056.37	350.157	394.617	205.914	363.396	202.914	388.31	366.77	574.24	571.392	642.133	213.288	223.549	37.064	39.0771	46.0858	46.0755	71.1838	219.438	61.1339	69.1205	36.0841	47.1071	50.0973	73.2113	57.1704	43.0777	51.1399	55.1932	55.1088	56.2025	41.0695	32.0738	57.1475	56.135	349.379	46.0865	55.1607	583.883	62.2592	38.0667	40.0715	53.1115	36.0904
S57	1732.63	808.235	678.118	647.154	1653.57	1061.39	355.178	399.638	210.935	368.417	207.935	393.331	371.791	579.261	576.413	647.154	218.309	228.57	42.0852	44.0982	31.0743	51.0966	76.2049	224.459	66.155	74.1416	45.1086	52.1282	55.1184	78.2324	62.1915	48.0989	56.161	60.2143	60.1299	61.2237	26.058	49.1063	42.1359	61.1561	354.4	31.075	60.1819	588.904	67.2804	43.0878	45.0927	58.1326	53.1228
S58	1743.44	819.045	688.928	657.964	1664.38	1072.2	382.378	426.839	380.498	201.835	377.498	420.531	398.991	590.071	587.223	657.964	387.872	398.133	369.526	371.539	378.547	376.536	389.572	394.022	379.522	387.509	372.549	377.567	380.557	391.6	387.631	375.539	383.601	387.655	373.497	386.663	373.531	376.547	389.609	386.595	381.6	378.548	387.622	599.714	392.719	370.528	372.533	371.5	380.563
S59	1746.75	822.356	692.239	661.275	1667.69	1075.51	203.644	306.156	367.419	382.538	364.418	207.728	89.0195	593.382	590.534	661.275	374.793	385.054	356.446	358.459	365.468	363.456	376.492	380.942	366.443	374.429	359.469	364.488	367.478	378.52	374.551	362.46	370.522	374.575	360.417	373.583	360.451	363.467	376.529	373.516	40.1605	365.468	374.543	603.025	379.64	357.449	359.453	358.42	367.484
S60	1740.71	816.314	686.197	655.233	1661.65	1069.47	197.602	300.114	361.377	376.496	358.376	201.687	82.9777	587.34	584.492	655.233	368.751	379.012	350.404	352.417	359.426	357.414	370.451	374.901	360.401	368.387	353.428	358.446	361.436	372.478	368.509	356.418	364.48	368.533	354.376	367.541	354.41	357.425	370.488	367.474	34.1188	359.427	368.501	596.983	373.598	351.407	353.412	352.378	361.442
S61	1751.78	827.386	697.27	666.306	1672.72	1080.54	208.674	311.187	372.45	387.569	369.449	212.759	94.0503	598.413	595.565	666.306	379.823	390.085	361.477	363.49	370.499	368.487	381.523	385.973	371.473	379.46	364.5	369.519	372.509	383.551	379.582	367.49	375.553	379.606	365.448	378.614	365.482	368.498	381.56	378.546	45.1914	370.499	379.573	608.056	384.671	362.479	364.484	363.451	372.514
S62	1782.86	858.458	728.342	697.378	1703.79	1111.61	239.746	342.258	403.521	418.64	400.521	243.831	125.122	629.485	626.637	697.378	410.895	421.156	392.548	394.562	401.57	399.559	412.595	417.045	402.545	410.532	395.572	400.59	403.58	414.623	410.653	398.562	406.624	410.678	396.52	409.686	396.554	399.57	412.632	409.618	82.6292	401.571	410.645	639.128	415.742	393.551	395.556	394.523	403.586
S63	1728.69	804.296	674.179	643.215	1649.63	1057.45	595.774	640.234	593.894	592.623	590.893	633.927	612.387	575.322	241.251	643.215	601.268	611.529	582.921	584.934	591.943	589.931	602.968	607.418	592.918	600.904	585.945	590.963	593.953	604.995	601.026	588.935	596.997	601.05	586.893	600.058	586.927	589.942	603.005	599.991	594.996	591.944	601.018	82.5642	606.115	583.924	585.929	584.895	593.959
S64	1751.89	827.496	697.38	666.416	1672.83	1080.65	374.439	418.9	230.197	387.678	227.196	412.592	391.052	598.523	595.675	666.416	237.571	247.832	75.4197	77.4327	84.4414	82.4298	89.5128	243.72	53.3893	46.1608	78.4431	83.4614	86.4516	91.5403	93.5247	81.4334	89.4956	93.5488	75.4395	92.5568	79.4251	82.4408	95.5031	92.4893	373.661	84.4421	93.5164	608.166	98.6135	76.4223	78.4272	73.4422	86.4573
S65	1748.74	824.339	694.223	663.259	1669.67	1077.49	205.627	308.14	369.403	384.521	366.402	209.712	91.0032	595.366	592.518	663.259	376.776	387.037	358.43	360.443	367.451	365.44	378.476	382.926	368.426	376.413	361.453	366.471	369.462	380.504	376.535	364.443	372.506	376.559	362.401	375.567	362.435	365.451	378.513	375.499	42.1442	367.452	376.526	605.009	381.624	359.432	361.437	360.404	369.467
S66	1751.72	827.326	697.209	666.245	1672.66	1080.48	374.269	418.729	230.026	387.508	227.026	412.422	390.882	598.352	595.504	666.245	237.4	247.661	63.1775	65.1905	72.1992	70.1876	95.2959	243.55	85.246	93.2326	66.2009	71.2192	36.1193	97.3234	47.1554	69.1912	77.2533	81.3066	79.2209	80.3146	67.1829	70.1986	83.2609	80.2471	373.491	72.1999	81.2742	607.995	86.3713	64.1801	66.185	77.2236	74.2151
S67	1744.72	820.325	690.208	659.244	1665.66	1073.48	201.613	304.125	365.388	380.507	362.387	205.698	86.9889	591.351	588.503	659.244	372.762	383.023	354.415	356.428	363.437	361.426	374.462	378.912	364.412	372.399	357.439	362.457	365.447	376.489	372.52	360.429	368.491	372.545	358.387	371.553	358.421	361.436	374.499	371.485	38.13	363.438	372.512	600.995	377.609	355.418	357.423	356.39	365.453
S68	1754.85	830.453	700.337	669.373	1675.79	1083.61	377.396	421.857	233.154	390.635	230.153	415.549	394.009	601.48	598.632	669.373	240.528	250.789	78.3769	80.3899	87.3986	85.387	92.47	246.678	82.42	90.4067	81.4003	86.4186	89.4088	94.4975	96.4819	84.3906	92.4528	96.506	78.3967	95.514	82.3823	85.398	98.4603	95.4465	376.618	87.3993	96.4736	611.123	101.571	79.3795	81.3844	76.3994	89.4145
WestAfrican2_L6	2164.13	2078.04	1947.93	2017.62	2085.07	2063.13	1970.18	2014.64	1968.3	1967.03	1965.3	2008.33	1986.79	1949.73	1946.88	2017.62	1975.67	1985.93	1957.33	1959.34	1966.35	1964.34	1977.37	1981.82	1967.32	1975.31	1960.35	1965.37	1968.36	1979.4	1975.43	1963.34	1971.4	1975.45	1961.3	1974.46	1961.33	1964.35	1977.41	1974.39	1969.4	1966.35	1975.42	1959.37	1980.52	1958.33	1960.33	1959.3	1968.36
[truncated: 34 more columns]

## Sheet: 3. Avg. Distances Within Groups
	96121_L1	CDC1551_L4	Erdman_L4	H37Rv_L4	HN-024_L3	HN878_L2	LRef1_4.3	LRef2_4.3	LRef3_4.3	LRef4_4.3	LRef5_4.3	LRef6_4.3	LRef7_4.3	LRef8_4.7	LRef9_4.4	Reference	S01	S03	S04	S05	S06	S07	S08	S09	S10	S11	S12	S13	S14	S15	S16	S17	S18	S19	S20	S21	S22	S23	S24	S25	S26	S27	S28	S29	S30	S31	S32	S33	S34
96121_L1
CDC1551_L4									211.442		208.441						216.334	225.492	49.1045	51.6696	57.1876	56.3481	78.4312	225.392	64.476	72.3219	47.9537	53.8689	55.2227	78.3411	62.5607	49.5106	58.1673	62.5617	59.8955	63.0729	46.9957	49.7514	63.5668	61.5294	44.0733	53.0342	61.2876	82.5642	68.5391	44.277	46.791	57.9885	53.1092
Erdman_L4									10.3027		10.3027																															Avg distance (nt)	SD (nt)
H37Rv_L4																																									4.3.4.2 Isolates	58.6411	17.1821
HN-024_L3							Average distance to 4.3.3 isolates (Ref 3+5)			209.941	nt				Average distance within 4.3.3 isolates			71.9806	nt
HN878_L2									SD	10.3027	nt						SD	44.8604	nt
LRef1_4.3	1735.46	811.059	680.943	649.979	1656.39	1064.21
LRef2_4.3	1779.92	855.52	725.403	694.439	1700.85	1108.67	294.859
LRef3_4.3	1733.58	809.18	679.063	648.099	1654.51	1062.33	356.122	400.583
LRef4_4.3	1732.31	807.908	677.792	646.828	1653.24	1061.06	371.241	415.702	369.362
LRef5_4.3	1730.58	806.179	676.062	645.098	1651.51	1059.33	353.122	397.582	15.03	366.361
LRef6_4.3	1773.61	849.213	719.096	688.132	1694.55	1102.37	230.5	333.013	394.276	409.395	391.275
LRef7_4.3	1752.07	827.672	697.556	666.592	1673.01	1080.83	208.96	311.473	372.736	387.855	369.735	213.045
LRef8_4.7	1715	790.608	660.491	437.1	1635.94	1043.76	582.086	626.546	580.206	578.935	577.205	620.239	598.699
LRef9_4.4	1712.16	787.76	657.643	626.679	1633.09	1040.91	579.238	623.698	577.358	576.086	574.357	617.391	595.851	558.786
Reference	1782.9	858.501	728.384	0	1703.83	1111.66	649.979	694.439	648.099	646.828	645.098	688.132	666.592	437.1	626.679
S01	1740.95	816.553	686.437	655.473	1661.89	1069.71	363.496	407.957	185.843	376.736	182.843	401.649	380.109	587.58	584.732	655.473
S03	1751.21	826.815	696.698	665.734	1672.15	1079.97	373.757	418.218	229.515	386.997	226.514	411.911	390.37	597.841	594.993	665.734	236.889
S04	1722.6	798.207	668.09	637.126	1643.54	1051.36	345.15	389.61	200.907	358.389	197.907	383.303	361.763	569.233	566.385	637.126	208.281	218.542
S05	1724.62	800.22	670.103	639.139	1645.55	1053.37	347.163	391.623	202.92	360.402	199.92	385.316	363.776	571.246	568.398	639.139	210.294	220.555	22.056
S06	1731.63	807.229	677.112	646.148	1652.56	1060.38	354.171	398.632	209.929	367.411	206.928	392.325	370.784	578.255	575.407	646.148	217.303	227.564	41.0789	43.0919
S07	1729.61	805.217	675.1	644.136	1650.55	1058.37	352.16	396.62	207.918	365.399	204.917	390.313	368.773	576.243	573.395	644.136	215.291	225.552	41.0686	43.0816	50.0903
S08	1742.65	818.253	688.137	657.173	1663.59	1071.41	365.196	409.657	220.954	378.435	217.953	403.349	381.809	589.28	586.432	657.173	228.328	238.589	66.1768	68.1899	75.1986	73.187
S09	1747.1	822.703	692.587	661.623	1668.04	1075.86	369.646	414.107	191.993	382.885	188.992	407.799	386.259	593.73	590.882	661.623	42.2275	243.039	214.431	216.444	223.453	221.441	234.477
S10	1732.6	808.203	678.087	647.123	1653.54	1061.36	355.146	399.607	210.904	368.385	207.903	393.299	371.759	579.23	576.382	647.123	218.278	228.539	56.1269	58.14	65.1487	63.1371	70.22	224.428
S11	1740.59	816.19	686.073	655.109	1661.52	1069.35	363.133	407.593	218.891	376.372	215.89	401.286	379.746	587.216	584.368	655.109	226.264	236.526	64.1135	66.1266	73.1353	71.1237	78.2066	232.414	42.0832
S12	1725.63	801.23	671.114	640.15	1646.56	1054.39	348.173	392.634	203.931	361.412	200.93	386.326	364.786	572.257	569.409	640.15	211.305	221.566	35.0805	37.0936	44.1023	44.092	69.2003	217.454	59.1504	67.137
S13	1730.65	806.249	676.132	645.168	1651.58	1059.4	353.191	397.652	208.949	366.431	205.948	391.345	369.804	577.275	574.427	645.168	216.323	226.584	42.1002	44.1132	51.1219	27.0534	74.2186	222.473	64.1687	72.1553	45.1236
S14	1733.64	809.239	679.122	648.158	1654.57	1062.39	356.181	400.642	211.939	369.421	208.939	394.335	372.795	580.265	577.417	648.158	219.313	229.574	45.0903	47.1034	54.1121	52.1005	77.2087	225.463	67.1588	75.1455	48.1138	53.1321
S15	1744.68	820.281	690.164	659.2	1665.61	1073.44	367.224	411.684	222.981	380.463	219.981	405.377	383.837	591.307	588.459	659.2	230.355	240.616	68.2044	70.2174	77.2261	75.2145	28.0737	236.505	72.2475	80.2342	71.2278	76.2461	79.2363
S16	1740.71	816.312	686.195	655.231	1661.64	1069.47	363.255	407.715	219.012	376.494	216.012	401.408	379.868	587.338	584.49	655.231	226.386	236.647	52.1634	54.1764	61.1852	59.1736	84.2818	232.536	74.2319	82.2185	55.1868	60.2051	29.0683	86.3094
S17	1728.62	804.221	674.104	643.14	1649.55	1057.38	351.163	395.624	206.921	364.403	203.92	389.317	367.776	575.247	572.399	643.14	214.295	224.556	38.0708	40.0838	47.0926	47.0823	72.1905	220.445	62.1406	70.1272	41.0942	48.1138	51.104	74.2181	58.1771
S18	1736.68	812.283	682.166	651.202	1657.62	1065.44	359.225	403.686	214.983	372.465	211.983	397.379	375.839	583.309	580.461	651.202	222.357	232.618	46.133	48.146	55.1547	55.1444	80.2527	228.507	70.2028	78.1894	49.1564	56.176	59.1662	82.2802	66.2393	52.1467
S19	1740.73	816.336	686.219	655.255	1661.67	1069.49	363.279	407.739	219.037	376.518	216.036	401.432	379.892	587.362	584.514	655.255	226.41	236.671	50.1862	52.1993	59.208	59.1977	84.306	232.56	74.256	82.2427	53.2097	60.2293	63.2195	86.3335	70.2925	50.1982	64.2621
S20	1726.58	802.178	672.062	641.098	1647.51	1055.33	349.121	393.582	204.879	362.36	201.878	387.274	365.734	573.205	570.357	641.098	212.253	222.514	50.1018	52.1148	59.1236	57.112	66.1967	218.402	56.1467	64.1334	53.1252	58.1436	61.1337	68.2242	68.2068	56.1155	64.1777	68.2309
S21	1739.74	815.344	685.227	654.263	1660.68	1068.5	362.287	406.747	218.045	375.526	215.044	400.44	378.9	586.37	583.522	654.263	225.418	235.679	51.1956	53.2086	60.2173	58.2057	83.314	231.568	73.2641	81.2507	54.219	59.2373	62.2275	85.3415	69.3006	57.2093	65.2715	69.3247	67.239
S22	1726.61	802.212	672.096	641.132	1647.55	1055.37	349.155	393.616	204.913	362.394	201.912	387.308	365.768	573.239	570.391	641.132	212.287	222.548	36.0625	38.0756	25.0517	45.074	70.1823	218.436	60.1324	68.119	39.086	46.1056	49.0958	72.2098	56.1689	42.0762	50.1384	54.1917	54.1073	55.201
S23	1729.63	805.228	675.111	644.147	1650.56	1058.38	352.171	396.631	207.928	365.41	204.928	390.324	368.784	576.254	573.406	644.147	215.302	225.563	39.0782	41.0912	48.0999	48.0897	73.1979	221.452	63.148	71.1346	38.0982	49.1212	52.1114	75.2255	59.1845	45.0919	53.1541	57.2073	57.1229	58.2167	43.0836
S24	1742.69	818.29	688.174	657.21	1663.62	1071.45	365.233	409.694	220.991	378.472	217.99	403.386	381.846	589.317	586.469	657.21	228.365	238.626	52.1405	54.1535	41.1296	61.152	86.2602	234.514	76.2103	84.197	55.1639	62.1836	65.1737	88.2878	72.2468	58.1542	66.2164	70.2696	70.1852	71.279	36.1133	59.1616
S25	1739.67	815.276	685.16	654.196	1660.61	1068.43	362.219	406.68	217.977	375.459	214.976	400.372	378.832	586.303	583.455	654.196	225.351	235.612	51.128	53.1411	60.1498	58.1382	83.2465	231.501	73.1965	81.1832	54.1515	59.1698	62.16	85.274	69.233	57.1417	65.2039	69.2572	67.1714	68.2652	55.1335	58.1491	71.2114
S26	1734.68	810.281	680.165	649.201	1655.61	1063.44	191.569	294.081	355.344	370.463	352.344	195.654	76.9451	581.308	578.46	649.201	362.718	372.979	344.372	346.385	353.393	351.382	364.418	368.868	354.368	362.355	347.395	352.413	355.404	366.446	362.477	350.385	358.448	362.501	348.343	361.509	348.377	351.393	364.455	361.441
S27	1731.63	807.229	677.113	646.149	1652.56	1060.38	354.172	398.633	209.93	367.411	206.929	392.325	370.785	578.256	575.408	646.149	217.304	227.565	41.0796	43.0926	30.0687	50.091	75.1993	223.453	65.1494	73.136	44.103	51.1226	54.1128	77.2268	61.1859	47.0933	55.1554	59.2087	59.1243	60.218	25.0524	48.1006	41.1303	60.1505	353.394
S28	1740.7	816.304	686.187	655.223	1661.64	1069.46	363.246	407.707	219.004	376.486	216.003	401.4	379.859	587.33	584.482	655.223	226.378	236.639	50.1538	52.1668	59.1755	59.1653	84.2735	232.528	74.2236	82.2102	53.1772	60.1968	63.187	86.3011	70.2601	38.1415	64.2297	62.2812	68.1985	69.2923	54.1592	57.1749	70.2372	69.2247	362.468	59.1763
S29	1724.65	800.251	670.134	639.17	1645.58	1053.41	591.729	636.189	589.849	588.578	586.848	629.882	608.342	571.277	237.206	639.17	597.223	607.484	578.876	580.889	587.898	585.886	598.923	603.373	588.873	596.859	581.9	586.918	589.908	600.95	596.981	584.89	592.952	597.005	582.848	596.013	582.882	585.897	598.96	595.946	590.951	587.899	596.973
S30	1745.8	821.401	691.284	660.32	1666.73	1074.56	368.343	412.804	224.101	381.583	221.101	406.497	384.957	592.427	589.579	660.32	231.475	241.736	57.2523	59.2653	66.274	64.2624	89.3707	237.625	79.3208	87.3074	60.2757	65.294	68.2842	91.3982	75.3573	63.266	71.3282	75.3814	73.2957	74.3895	61.2577	64.2734	77.3357	74.3219	367.565	66.2748	75.349	602.07
S31	1723.61	799.209	669.093	638.129	1644.54	1052.36	346.152	390.613	201.91	359.392	198.909	384.305	362.765	570.236	567.388	638.129	209.284	219.545	33.0597	35.0728	42.0815	42.0712	67.1795	215.434	57.1296	65.1162	36.0832	43.1028	46.093	69.207	53.166	39.0734	41.1276	51.1889	51.1045	52.1982	37.0652	40.0808	53.1431	52.1307	345.374	42.0822	51.1564	579.879	58.2549
S32	1725.61	801.214	671.098	640.134	1646.55	1054.37	348.157	392.618	203.915	361.396	200.914	386.31	364.77	572.241	569.393	640.134	211.289	221.55	35.0646	37.0776	44.0864	44.0761	69.1843	217.438	59.1344	67.121	38.088	45.1076	48.0978	71.2119	55.1709	41.0783	41.1325	53.1937	53.1093	54.2031	39.07	42.0857	55.148	54.1355	347.379	44.0871	53.1613	581.884	60.2598	30.0592
S33	1724.58	800.181	670.064	639.1	1645.51	1053.34	347.124	391.584	202.882	360.363	199.881	385.277	363.737	571.207	568.359	639.1	210.255	220.516	48.1045	50.1176	57.1263	55.1147	64.1994	216.405	54.1494	62.1361	51.128	56.1463	59.1364	66.2269	66.2095	54.1182	62.1804	66.2336	36.1181	65.2417	52.11	55.1256	68.1879	65.1741	346.346	57.127	66.2012	580.85	71.2984	49.1072	51.112
S34	1733.64	809.244	679.128	648.164	1654.58	1062.4	356.187	400.648	211.945	369.427	208.944	394.34	372.8	580.271	577.423	648.164	219.319	229.58	43.0948	45.1078	52.1165	52.1062	77.2145	225.469	67.1646	75.1512	42.1148	53.1378	56.128	79.242	63.2011	49.1084	57.1706	61.2239	61.1395	62.2332	47.1002	38.1045	63.1782	62.1657	355.409	52.1172	61.1914	589.914	68.2899	44.0974	46.1022	59.1422
S35	1741.65	817.257	687.14	656.176	1662.59	1070.41	364.2	408.66	219.957	377.439	216.957	402.353	380.813	588.283	585.435	656.176	227.331	237.592	53.1084	55.1214	62.1301	60.1185	85.2268	233.481	75.1769	83.1635	56.1318	61.1501	26.0502	87.2543	37.0863	59.1221	67.1843	71.2375	69.1518	70.2455	57.1138	60.1295	73.1918	70.178	363.422	62.1308	71.2051	597.926	76.3022	54.111	56.1159	67.1545	64.146
S37	1736.58	812.183	682.067	651.103	1657.52	1065.34	359.126	403.587	214.884	372.365	211.883	397.279	375.739	583.21	580.362	651.103	222.258	232.519	60.1069	62.12	69.1287	67.1171	74.2	228.408	38.0765	32.8362	63.1304	68.1487	71.1388	76.2275	78.2119	66.1206	74.1828	78.236	60.1267	77.2441	64.1124	67.128	80.1903	77.1765	358.348	69.1294	78.2036	592.853	83.3008	61.1096	63.1144	58.1295	71.1446
S38	1723.6	799.203	669.086	638.122	1644.54	1052.36	346.145	390.606	201.903	359.385	198.902	384.299	362.759	570.229	567.381	638.122	209.277	219.538	33.0529	35.066	42.0747	42.0644	67.1727	215.427	57.1227	65.1094	32.0729	43.096	46.0862	69.2002	53.1592	39.0666	47.1288	51.182	51.0976	52.1914	37.0584	28.0627	53.1363	52.1239	345.367	42.0754	51.1496	579.872	58.2481	34.0556	36.0604	49.1003	32.0792
S39	1755.49	831.095	700.978	670.014	1676.43	1084.25	378.037	422.498	233.795	391.277	230.794	416.191	394.651	602.121	599.273	670.014	241.169	24.0935	222.822	224.835	231.844	229.833	242.869	247.319	232.819	240.806	225.846	230.864	233.854	244.896	240.927	228.836	236.898	240.951	226.794	239.96	226.828	229.843	242.906	239.892	377.259	231.845	240.919	611.764	246.016	223.825	225.83	224.797	233.86
S40	1728.62	804.224	674.108	643.144	1649.56	1057.38	351.167	395.628	206.925	364.407	203.924	389.32	367.78	575.251	572.403	643.144	214.299	224.56	38.0747	40.0877	47.0965	47.0862	72.1944	220.449	62.1445	70.1311	37.0947	48.1178	51.1079	74.222	58.181	44.0884	52.1506	56.2038	56.1194	57.2132	42.0801	33.0844	58.1581	57.1456	350.389	47.0972	56.1714	584.894	63.2699	39.0773	41.0822	54.1221	37.101
S41	1734.69	810.293	680.177	649.213	1655.63	1063.45	357.236	401.697	212.994	370.476	209.993	395.389	373.849	581.32	578.472	649.213	220.368	230.629	44.1438	46.1568	53.1655	53.1552	78.2635	226.518	68.2136	76.2002	47.1672	54.1868	57.177	80.291	64.2501	50.1575	58.2196	62.2729	62.1885	63.2823	48.1492	51.1649	64.2272	63.2147	356.458	53.1662	62.2405	590.963	69.339	45.1464	47.1513	60.1912	55.1814
S42	1719.59	795.197	665.08	634.116	1640.53	1048.35	342.14	386.601	197.898	355.379	194.897	380.293	358.753	566.224	563.375	634.116	205.272	215.533	29.0474	31.0604	38.0692	38.0589	63.1671	211.421	53.1172	61.1038	32.0708	39.0905	42.0806	65.1947	49.1537	17.0351	43.1233	41.1748	47.0921	48.1859	33.0528	36.0685	49.1308	48.1183	341.362	38.0699	29.1181	575.867	54.2426	30.05	32.0549	45.0948	40.0851
S43	1739.69	815.29	685.173	654.209	1660.62	1068.44	362.232	406.693	217.99	375.472	214.99	400.386	378.846	586.316	583.468	654.209	225.364	235.625	51.1413	53.1543	60.163	58.1514	83.2597	231.514	73.2098	81.1964	54.1647	59.183	62.1732	85.2872	69.2463	57.155	65.2171	69.2704	67.1847	68.2784	55.1467	58.1623	71.2247	26.08	361.454	60.1637	69.238	595.959	74.3351	52.1439	54.1488	65.1874	62.1789
S44	1740.7	816.299	686.183	655.219	1661.63	1069.45	197.587	300.1	361.363	376.482	358.362	201.672	82.9632	587.326	584.478	655.219	368.736	378.997	350.39	352.403	359.411	357.4	370.436	374.886	360.386	368.373	353.413	358.431	361.422	372.464	368.495	356.403	364.466	368.519	354.361	367.527	354.395	357.411	370.473	367.459	34.1043	359.412	368.486	596.969	373.584	351.392	353.397	352.364	361.427
S45	1740.69	816.291	686.174	655.21	1661.62	1069.45	363.233	407.694	218.991	376.473	215.99	401.387	379.847	587.317	584.469	655.21	226.365	236.626	52.1422	54.1553	61.164	29.0809	84.2606	232.515	74.2107	82.1974	55.1657	38.1271	63.1741	86.2882	70.2472	58.1559	66.2181	70.2714	68.1856	69.2794	56.1477	59.1633	72.2256	69.2119	362.455	61.1647	70.2389	596.96	75.3361	53.1449	55.1497	66.1883	63.1799
S46	1726.62	802.218	672.101	641.137	1647.55	1055.37	349.161	393.621	204.919	362.4	201.918	387.314	365.774	573.244	570.396	641.137	212.292	222.553	36.0683	38.0813	45.09	45.0797	70.188	218.442	60.1381	68.1247	35.0883	46.1113	49.1015	72.2155	56.1746	42.082	50.1441	54.1974	54.113	55.2067	40.0737	31.078	56.1517	55.1392	348.383	45.0907	54.165	582.887	61.2635	37.0709	39.0758	52.1157	35.0946
S47	1730.64	806.239	676.122	645.158	1651.57	1059.39	353.182	397.642	208.939	366.421	205.939	391.335	369.795	577.265	574.417	645.158	216.313	226.574	40.0891	42.1021	49.1108	49.1005	74.2088	222.463	64.1589	72.1455	43.1125	50.1321	53.1223	76.2363	60.1954	28.0767	54.1649	52.2165	58.1338	59.2275	44.0945	47.1101	60.1725	59.16	352.404	49.1115	40.1597	586.908	65.2842	41.0917	43.0966	56.1365	51.1267
S48	1720.6	796.201	666.084	635.12	1641.53	1049.36	343.144	387.604	198.901	356.383	195.901	381.297	359.757	567.227	564.379	635.12	206.275	216.536	30.051	32.0641	39.0728	39.0625	64.1708	212.425	54.1209	62.1075	33.0745	40.0941	43.0843	66.1983	50.1574	36.0647	38.1189	48.1802	48.0958	49.1895	34.0565	37.0721	50.1344	49.122	342.366	39.0735	48.1477	576.87	55.2462	19.0423	27.0505	46.0985	41.0887
S49	1716.59	792.196	662.079	631.115	1637.53	1045.35	339.139	383.599	194.897	352.378	191.896	377.292	355.752	563.222	560.374	631.115	202.27	212.531	26.0463	28.0593	35.068	35.0577	60.166	208.42	50.1161	58.1027	29.0697	36.0893	39.0795	62.1935	46.1526	32.0599	40.1221	44.1754	44.091	45.1847	30.0517	33.0673	46.1297	45.1172	338.361	35.0687	44.1429	572.865	51.2414	27.0489	29.0537	42.0937	37.0839
S50	1730.65	806.252	676.135	645.171	1651.58	1059.41	353.195	397.655	208.952	366.434	205.952	391.348	369.808	577.278	574.43	645.171	216.326	226.587	40.1021	42.1151	49.1239	49.1136	74.2218	222.476	64.1719	72.1585	43.1255	50.1452	53.1353	76.2494	60.2084	46.1158	46.17	58.2312	58.1468	59.2406	44.1075	47.1232	60.1855	59.173	352.417	49.1246	58.1988	586.921	65.2973	35.0967	35.1016	56.1495	51.1398
S51	1742.7	818.303	688.187	657.223	1663.64	1071.46	199.591	302.104	363.366	378.485	360.366	203.676	84.9672	589.33	586.482	657.223	370.74	381.001	352.394	354.407	361.415	359.404	372.44	376.89	362.39	370.377	355.417	360.435	363.426	374.468	370.499	358.407	366.47	370.523	356.365	369.531	356.399	359.415	372.477	369.463	36.1082	361.416	370.49	598.973	375.588	353.396	355.401	354.368	363.431
S52	1734.63	810.236	680.12	649.156	1655.57	1063.39	357.179	401.64	212.937	370.419	209.936	395.332	373.792	581.263	578.415	649.156	220.311	230.572	46.0881	48.1011	55.1098	21.0539	78.2065	226.461	68.1566	76.1432	49.1115	32.0729	57.12	80.234	64.1931	52.1018	60.1639	64.2172	62.1315	63.2252	50.0935	53.1091	66.1715	63.1577	356.401	55.1105	64.1848	590.906	69.2819	47.0907	49.0956	60.1342	57.1257
S53	1731.63	807.235	677.118	646.154	1652.57	1060.39	354.178	398.638	209.935	367.417	206.935	392.331	370.791	578.261	575.413	646.154	217.309	227.57	41.0851	43.0981	50.1069	50.0966	75.2048	223.459	65.1549	73.1416	40.1051	51.1282	54.1183	77.2324	61.1914	47.0988	55.161	59.2142	59.1298	60.2236	45.0906	36.0949	61.1685	60.1561	353.4	50.1076	59.1818	587.904	66.2803	42.0877	44.0926	57.1325	40.1114
S54	1730.66	806.263	676.146	645.182	1651.6	1059.42	353.206	397.666	208.963	366.445	205.963	391.359	369.819	577.289	574.441	645.182	216.337	226.598	40.1131	42.1261	49.1348	49.1245	74.2328	222.487	64.1829	72.1695	43.1365	50.1561	53.1463	76.2603	60.2194	46.1268	54.1889	58.2422	58.1578	59.2516	44.1185	47.1342	60.1965	59.184	352.428	49.1355	58.2098	586.932	65.3083	41.1157	43.1206	56.1605	51.1507
S55	1719.59	795.196	665.08	634.116	1640.53	1048.35	342.139	386.6	197.897	355.379	194.896	380.292	358.752	566.223	563.375	634.116	205.271	215.532	29.0468	31.0598	38.0685	38.0582	63.1665	211.421	53.1166	61.1032	32.0702	39.0898	42.08	65.194	49.1531	35.0605	35.1147	47.1759	47.0915	48.1853	33.0522	36.0679	49.1302	48.1177	341.361	38.0692	47.1435	575.866	54.242	24.0414	20.0445	45.0942	40.0844
S56	1727.61	803.214	673.097	642.133	1648.55	1056.37	350.157	394.617	205.914	363.396	202.914	388.31	366.77	574.24	571.392	642.133	213.288	223.549	37.064	39.0771	46.0858	46.0755	71.1838	219.438	61.1339	69.1205	36.0841	47.1071	50.0973	73.2113	57.1704	43.0777	51.1399	55.1932	55.1088	56.2025	41.0695	32.0738	57.1475	56.135	349.379	46.0865	55.1607	583.883	62.2592	38.0667	40.0715	53.1115	36.0904
S57	1732.63	808.235	678.118	647.154	1653.57	1061.39	355.178	399.638	210.935	368.417	207.935	393.331	371.791	579.261	576.413	647.154	218.309	228.57	42.0852	44.0982	31.0743	51.0966	76.2049	224.459	66.155	74.1416	45.1086	52.1282	55.1184	78.2324	62.1915	48.0989	56.161	60.2143	60.1299	61.2237	26.058	49.1063	42.1359	61.1561	354.4	31.075	60.1819	588.904	67.2804	43.0878	45.0927	58.1326	53.1228
S58	1743.44	819.045	688.928	657.964	1664.38	1072.2	382.378	426.839	380.498	201.835	377.498	420.531	398.991	590.071	587.223	657.964	387.872	398.133	369.526	371.539	378.547	376.536	389.572	394.022	379.522	387.509	372.549	377.567	380.557	391.6	387.631	375.539	383.601	387.655	373.497	386.663	373.531	376.547	389.609	386.595	381.6	378.548	387.622	599.714	392.719	370.528	372.533	371.5	380.563
S59	1746.75	822.356	692.239	661.275	1667.69	1075.51	203.644	306.156	367.419	382.538	364.418	207.728	89.0195	593.382	590.534	661.275	374.793	385.054	356.446	358.459	365.468	363.456	376.492	380.942	366.443	374.429	359.469	364.488	367.478	378.52	374.551	362.46	370.522	374.575	360.417	373.583	360.451	363.467	376.529	373.516	40.1605	365.468	374.543	603.025	379.64	357.449	359.453	358.42	367.484
S60	1740.71	816.314	686.197	655.233	1661.65	1069.47	197.602	300.114	361.377	376.496	358.376	201.687	82.9777	587.34	584.492	655.233	368.751	379.012	350.404	352.417	359.426	357.414	370.451	374.901	360.401	368.387	353.428	358.446	361.436	372.478	368.509	356.418	364.48	368.533	354.376	367.541	354.41	357.425	370.488	367.474	34.1188	359.427	368.501	596.983	373.598	351.407	353.412	352.378	361.442
S61	1751.78	827.386	697.27	666.306	1672.72	1080.54	208.674	311.187	372.45	387.569	369.449	212.759	94.0503	598.413	595.565	666.306	379.823	390.085	361.477	363.49	370.499	368.487	381.523	385.973	371.473	379.46	364.5	369.519	372.509	383.551	379.582	367.49	375.553	379.606	365.448	378.614	365.482	368.498	381.56	378.546	45.1914	370.499	379.573	608.056	384.671	362.479	364.484	363.451	372.514
S62	1782.86	858.458	728.342	697.378	1703.79	1111.61	239.746	342.258	403.521	418.64	400.521	243.831	125.122	629.485	626.637	697.378	410.895	421.156	392.548	394.562	401.57	399.559	412.595	417.045	402.545	410.532	395.572	400.59	403.58	414.623	410.653	398.562	406.624	410.678	396.52	409.686	396.554	399.57	412.632	409.618	82.6292	401.571	410.645	639.128	415.742	393.551	395.556	394.523	403.586
S63	1728.69	804.296	674.179	643.215	1649.63	1057.45	595.774	640.234	593.894	592.623	590.893	633.927	612.387	575.322	241.251	643.215	601.268	611.529	582.921	584.934	591.943	589.931	602.968	607.418	592.918	600.904	585.945	590.963	593.953	604.995	601.026	588.935	596.997	601.05	586.893	600.058	586.927	589.942	603.005	599.991	594.996	591.944	601.018	82.5642	606.115	583.924	585.929	584.895	593.959
S64	1751.89	827.496	697.38	666.416	1672.83	1080.65	374.439	418.9	230.197	387.678	227.196	412.592	391.052	598.523	595.675	666.416	237.571	247.832	75.4197	77.4327	84.4414	82.4298	89.5128	243.72	53.3893	46.1608	78.4431	83.4614	86.4516	91.5403	93.5247	81.4334	89.4956	93.5488	75.4395	92.5568	79.4251	82.4408	95.5031	92.4893	373.661	84.4421	93.5164	608.166	98.6135	76.4223	78.4272	73.4422	86.4573
S65	1748.74	824.339	694.223	663.259	1669.67	1077.49	205.627	308.14	369.403	384.521	366.402	209.712	91.0032	595.366	592.518	663.259	376.776	387.037	358.43	360.443	367.451	365.44	378.476	382.926	368.426	376.413	361.453	366.471	369.462	380.504	376.535	364.443	372.506	376.559	362.401	375.567	362.435	365.451	378.513	375.499	42.1442	367.452	376.526	605.009	381.624	359.432	361.437	360.404	369.467
S66	1751.72	827.326	697.209	666.245	1672.66	1080.48	374.269	418.729	230.026	387.508	227.026	412.422	390.882	598.352	595.504	666.245	237.4	247.661	63.1775	65.1905	72.1992	70.1876	95.2959	243.55	85.246	93.2326	66.2009	71.2192	36.1193	97.3234	47.1554	69.1912	77.2533	81.3066	79.2209	80.3146	67.1829	70.1986	83.2609	80.2471	373.491	72.1999	81.2742	607.995	86.3713	64.1801	66.185	77.2236	74.2151
S67	1744.72	820.325	690.208	659.244	1665.66	1073.48	201.613	304.125	365.388	380.507	362.387	205.698	86.9889	591.351	588.503	659.244	372.762	383.023	354.415	356.428	363.437	361.426	374.462	378.912	364.412	372.399	357.439	362.457	365.447	376.489	372.52	360.429	368.491	372.545	358.387	371.553	358.421	361.436	374.499	371.485	38.13	363.438	372.512	600.995	377.609	355.418	357.423	356.39	365.453
S68	1754.85	830.453	700.337	669.373	1675.79	1083.61	377.396	421.857	233.154	390.635	230.153	415.549	394.009	601.48	598.632	669.373	240.528	250.789	78.3769	80.3899	87.3986	85.387	92.47	246.678	82.42	90.4067	81.4003	86.4186	89.4088	94.4975	96.4819	84.3906	92.4528	96.506	78.3967	95.514	82.3823	85.398	98.4603	95.4465	376.618	87.3993	96.4736	611.123	101.571	79.3795	81.3844	76.3994	89.4145
WestAfrican2_L6	2164.13	2078.04	1947.93	2017.62	2085.07	2063.13	1970.18	2014.64	1968.3	1967.03	1965.3	2008.33	1986.79	1949.73	1946.88	2017.62	1975.67	1985.93	1957.33	1959.34	1966.35	1964.34	1977.37	1981.82	1967.32	1975.31	1960.35	1965.37	1968.36	1979.4	1975.43	1963.34	1971.4	1975.45	1961.3	1974.46	1961.33	1964.35	1977.41	1974.39	1969.4	1966.35	1975.42	1959.37	1980.52	1958.33	1960.33	1959.3	1968.36
[truncated: 34 more columns]

## Sheet: 4.Avg. Distances Between Groups
	96121_L1	CDC1551_L4	Erdman_L4	H37Rv_L4	HN-024_L3	HN878_L2	LRef1_4.3	LRef2_4.3	LRef3_4.3	LRef4_4.3	LRef5_4.3	LRef6_4.3	LRef7_4.3	LRef8_4.7	LRef9_4.4	Reference	S01	S03	S04	S05	S06	S07	S08	S09	S10	S11	S12	S13	S14	S15	S16	S17	S18	S19	S20	S21	S22	S23	S24	S25	S26	S27	S28	S29	S30	S31	S32	S33	S34
Dist. to 4.3.3	1734.38	809.979	679.862	648.898	1655.31	1063.13	356.921	401.382	211.442	370.161	208.441	395.075	373.535	581.005	578.157	648.898	216.334	225.492	52.5108	55.1329	60.752	59.9624	81.9298	225.869	68.2169	76.1511	52.0907	58.0831	59.5795	82.505	67.1342	54.2297	62.9979	67.517	64.6641	68.2754	52.4452	55.3793	69.352	67.4748	355.317	59.2	67.703	589.635	75.1124	51.1827	53.9526	64.9388	60.9679
Dist. to 4.3.4.2	1748.18	823.785	693.668	662.704	1669.12	1076.94	205.073	307.585	368.848	383.967	365.847	209.157	90.4486	594.811	591.963	662.704	376.222	386.483	357.875	359.888	366.897	364.885	377.922	382.371	367.872	375.858	360.898	365.917	368.907	379.949	375.98	363.889	371.951	376.004	361.847	375.012	361.881	364.896	377.958	374.945	44.0733	368.585	377.66	606.142	382.757	360.566	362.57	361.537	370.601
Dist. to 4.4.1.1	1726.67	802.273	672.156	641.192	1647.61	1055.43	593.751	638.212	591.872	590.6	588.871	631.904	610.364	573.299	239.229	641.192	599.245	609.506	580.899	582.912	589.92	587.909	600.945	605.395	590.895	598.882	583.922	588.94	591.931	602.973	599.004	586.912	594.975	599.028	584.87	598.036	584.904	587.92	600.982	597.968	592.973	589.921	598.995	82.5642	606.115	583.924	585.929	584.895	593.959
LRef1_4.3	1735.46	811.059	680.943	649.979	1656.39	1064.21
LRef2_4.3	1779.92	855.52	725.403	694.439	1700.85	1108.67	294.859			209.941	nt average distance from closest M. tb 4.3 references to 4.3.3 isolates
LRef3_4.3	1733.58	809.18	679.063	648.099	1654.51	1062.33	356.122	400.583					90.4	nt average distance from closest M. tb 4.3 reference to 4.3.4.2 isolates
LRef4_4.3	1732.31	807.908	677.792	646.828	1653.24	1061.06	371.241	415.702	369.362							239.229	nt average distance from closest M. tb 4.4 reference to 4.4.1.1 isolates
LRef5_4.3	1730.58	806.179	676.062	645.098	1651.51	1059.33	353.122	397.582	15.03	366.361									201.835	nt distance from closest M. tb 4.3 reference to S58 (indeterminate lineage)
LRef6_4.3	1773.61	849.213	719.096	688.132	1694.55	1102.37	230.5	333.013	394.276	409.395	391.275
LRef7_4.3	1752.07	827.672	697.556	666.592	1673.01	1080.83	208.96	311.473	372.736	387.855	369.735	213.045
LRef8_4.7	1715	790.608	660.491	437.1	1635.94	1043.76	582.086	626.546	580.206	578.935	577.205	620.239	598.699
LRef9_4.4	1712.16	787.76	657.643	626.679	1633.09	1040.91	579.238	623.698	577.358	576.086	574.357	617.391	595.851	558.786
Reference	1782.9	858.501	728.384	0	1703.83	1111.66	649.979	694.439	648.099	646.828	645.098	688.132	666.592	437.1	626.679
S01	1740.95	816.553	686.437	655.473	1661.89	1069.71	363.496	407.957	185.843	376.736	182.843	401.649	380.109	587.58	584.732	655.473
S03	1751.21	826.815	696.698	665.734	1672.15	1079.97	373.757	418.218	229.515	386.997	226.514	411.911	390.37	597.841	594.993	665.734	236.889
S04	1722.6	798.207	668.09	637.126	1643.54	1051.36	345.15	389.61	200.907	358.389	197.907	383.303	361.763	569.233	566.385	637.126	208.281	218.542
S05	1724.62	800.22	670.103	639.139	1645.55	1053.37	347.163	391.623	202.92	360.402	199.92	385.316	363.776	571.246	568.398	639.139	210.294	220.555	22.056
S06	1731.63	807.229	677.112	646.148	1652.56	1060.38	354.171	398.632	209.929	367.411	206.928	392.325	370.784	578.255	575.407	646.148	217.303	227.564	41.0789	43.0919
S07	1729.61	805.217	675.1	644.136	1650.55	1058.37	352.16	396.62	207.918	365.399	204.917	390.313	368.773	576.243	573.395	644.136	215.291	225.552	41.0686	43.0816	50.0903
S08	1742.65	818.253	688.137	657.173	1663.59	1071.41	365.196	409.657	220.954	378.435	217.953	403.349	381.809	589.28	586.432	657.173	228.328	238.589	66.1768	68.1899	75.1986	73.187
S09	1747.1	822.703	692.587	661.623	1668.04	1075.86	369.646	414.107	191.993	382.885	188.992	407.799	386.259	593.73	590.882	661.623	42.2275	243.039	214.431	216.444	223.453	221.441	234.477
S10	1732.6	808.203	678.087	647.123	1653.54	1061.36	355.146	399.607	210.904	368.385	207.903	393.299	371.759	579.23	576.382	647.123	218.278	228.539	56.1269	58.14	65.1487	63.1371	70.22	224.428
S11	1740.59	816.19	686.073	655.109	1661.52	1069.35	363.133	407.593	218.891	376.372	215.89	401.286	379.746	587.216	584.368	655.109	226.264	236.526	64.1135	66.1266	73.1353	71.1237	78.2066	232.414	42.0832
S12	1725.63	801.23	671.114	640.15	1646.56	1054.39	348.173	392.634	203.931	361.412	200.93	386.326	364.786	572.257	569.409	640.15	211.305	221.566	35.0805	37.0936	44.1023	44.092	69.2003	217.454	59.1504	67.137
S13	1730.65	806.249	676.132	645.168	1651.58	1059.4	353.191	397.652	208.949	366.431	205.948	391.345	369.804	577.275	574.427	645.168	216.323	226.584	42.1002	44.1132	51.1219	27.0534	74.2186	222.473	64.1687	72.1553	45.1236
S14	1733.64	809.239	679.122	648.158	1654.57	1062.39	356.181	400.642	211.939	369.421	208.939	394.335	372.795	580.265	577.417	648.158	219.313	229.574	45.0903	47.1034	54.1121	52.1005	77.2087	225.463	67.1588	75.1455	48.1138	53.1321
S15	1744.68	820.281	690.164	659.2	1665.61	1073.44	367.224	411.684	222.981	380.463	219.981	405.377	383.837	591.307	588.459	659.2	230.355	240.616	68.2044	70.2174	77.2261	75.2145	28.0737	236.505	72.2475	80.2342	71.2278	76.2461	79.2363
S16	1740.71	816.312	686.195	655.231	1661.64	1069.47	363.255	407.715	219.012	376.494	216.012	401.408	379.868	587.338	584.49	655.231	226.386	236.647	52.1634	54.1764	61.1852	59.1736	84.2818	232.536	74.2319	82.2185	55.1868	60.2051	29.0683	86.3094
S17	1728.62	804.221	674.104	643.14	1649.55	1057.38	351.163	395.624	206.921	364.403	203.92	389.317	367.776	575.247	572.399	643.14	214.295	224.556	38.0708	40.0838	47.0926	47.0823	72.1905	220.445	62.1406	70.1272	41.0942	48.1138	51.104	74.2181	58.1771
S18	1736.68	812.283	682.166	651.202	1657.62	1065.44	359.225	403.686	214.983	372.465	211.983	397.379	375.839	583.309	580.461	651.202	222.357	232.618	46.133	48.146	55.1547	55.1444	80.2527	228.507	70.2028	78.1894	49.1564	56.176	59.1662	82.2802	66.2393	52.1467
S19	1740.73	816.336	686.219	655.255	1661.67	1069.49	363.279	407.739	219.037	376.518	216.036	401.432	379.892	587.362	584.514	655.255	226.41	236.671	50.1862	52.1993	59.208	59.1977	84.306	232.56	74.256	82.2427	53.2097	60.2293	63.2195	86.3335	70.2925	50.1982	64.2621
S20	1726.58	802.178	672.062	641.098	1647.51	1055.33	349.121	393.582	204.879	362.36	201.878	387.274	365.734	573.205	570.357	641.098	212.253	222.514	50.1018	52.1148	59.1236	57.112	66.1967	218.402	56.1467	64.1334	53.1252	58.1436	61.1337	68.2242	68.2068	56.1155	64.1777	68.2309
S21	1739.74	815.344	685.227	654.263	1660.68	1068.5	362.287	406.747	218.045	375.526	215.044	400.44	378.9	586.37	583.522	654.263	225.418	235.679	51.1956	53.2086	60.2173	58.2057	83.314	231.568	73.2641	81.2507	54.219	59.2373	62.2275	85.3415	69.3006	57.2093	65.2715	69.3247	67.239
S22	1726.61	802.212	672.096	641.132	1647.55	1055.37	349.155	393.616	204.913	362.394	201.912	387.308	365.768	573.239	570.391	641.132	212.287	222.548	36.0625	38.0756	25.0517	45.074	70.1823	218.436	60.1324	68.119	39.086	46.1056	49.0958	72.2098	56.1689	42.0762	50.1384	54.1917	54.1073	55.201
S23	1729.63	805.228	675.111	644.147	1650.56	1058.38	352.171	396.631	207.928	365.41	204.928	390.324	368.784	576.254	573.406	644.147	215.302	225.563	39.0782	41.0912	48.0999	48.0897	73.1979	221.452	63.148	71.1346	38.0982	49.1212	52.1114	75.2255	59.1845	45.0919	53.1541	57.2073	57.1229	58.2167	43.0836
S24	1742.69	818.29	688.174	657.21	1663.62	1071.45	365.233	409.694	220.991	378.472	217.99	403.386	381.846	589.317	586.469	657.21	228.365	238.626	52.1405	54.1535	41.1296	61.152	86.2602	234.514	76.2103	84.197	55.1639	62.1836	65.1737	88.2878	72.2468	58.1542	66.2164	70.2696	70.1852	71.279	36.1133	59.1616
S25	1739.67	815.276	685.16	654.196	1660.61	1068.43	362.219	406.68	217.977	375.459	214.976	400.372	378.832	586.303	583.455	654.196	225.351	235.612	51.128	53.1411	60.1498	58.1382	83.2465	231.501	73.1965	81.1832	54.1515	59.1698	62.16	85.274	69.233	57.1417	65.2039	69.2572	67.1714	68.2652	55.1335	58.1491	71.2114
S26	1734.68	810.281	680.165	649.201	1655.61	1063.44	191.569	294.081	355.344	370.463	352.344	195.654	76.9451	581.308	578.46	649.201	362.718	372.979	344.372	346.385	353.393	351.382	364.418	368.868	354.368	362.355	347.395	352.413	355.404	366.446	362.477	350.385	358.448	362.501	348.343	361.509	348.377	351.393	364.455	361.441
S27	1731.63	807.229	677.113	646.149	1652.56	1060.38	354.172	398.633	209.93	367.411	206.929	392.325	370.785	578.256	575.408	646.149	217.304	227.565	41.0796	43.0926	30.0687	50.091	75.1993	223.453	65.1494	73.136	44.103	51.1226	54.1128	77.2268	61.1859	47.0933	55.1554	59.2087	59.1243	60.218	25.0524	48.1006	41.1303	60.1505	353.394
S28	1740.7	816.304	686.187	655.223	1661.64	1069.46	363.246	407.707	219.004	376.486	216.003	401.4	379.859	587.33	584.482	655.223	226.378	236.639	50.1538	52.1668	59.1755	59.1653	84.2735	232.528	74.2236	82.2102	53.1772	60.1968	63.187	86.3011	70.2601	38.1415	64.2297	62.2812	68.1985	69.2923	54.1592	57.1749	70.2372	69.2247	362.468	59.1763
S29	1724.65	800.251	670.134	639.17	1645.58	1053.41	591.729	636.189	589.849	588.578	586.848	629.882	608.342	571.277	237.206	639.17	597.223	607.484	578.876	580.889	587.898	585.886	598.923	603.373	588.873	596.859	581.9	586.918	589.908	600.95	596.981	584.89	592.952	597.005	582.848	596.013	582.882	585.897	598.96	595.946	590.951	587.899	596.973
S30	1745.8	821.401	691.284	660.32	1666.73	1074.56	368.343	412.804	224.101	381.583	221.101	406.497	384.957	592.427	589.579	660.32	231.475	241.736	57.2523	59.2653	66.274	64.2624	89.3707	237.625	79.3208	87.3074	60.2757	65.294	68.2842	91.3982	75.3573	63.266	71.3282	75.3814	73.2957	74.3895	61.2577	64.2734	77.3357	74.3219	367.565	66.2748	75.349	602.07
S31	1723.61	799.209	669.093	638.129	1644.54	1052.36	346.152	390.613	201.91	359.392	198.909	384.305	362.765	570.236	567.388	638.129	209.284	219.545	33.0597	35.0728	42.0815	42.0712	67.1795	215.434	57.1296	65.1162	36.0832	43.1028	46.093	69.207	53.166	39.0734	41.1276	51.1889	51.1045	52.1982	37.0652	40.0808	53.1431	52.1307	345.374	42.0822	51.1564	579.879	58.2549
S32	1725.61	801.214	671.098	640.134	1646.55	1054.37	348.157	392.618	203.915	361.396	200.914	386.31	364.77	572.241	569.393	640.134	211.289	221.55	35.0646	37.0776	44.0864	44.0761	69.1843	217.438	59.1344	67.121	38.088	45.1076	48.0978	71.2119	55.1709	41.0783	41.1325	53.1937	53.1093	54.2031	39.07	42.0857	55.148	54.1355	347.379	44.0871	53.1613	581.884	60.2598	30.0592
S33	1724.58	800.181	670.064	639.1	1645.51	1053.34	347.124	391.584	202.882	360.363	199.881	385.277	363.737	571.207	568.359	639.1	210.255	220.516	48.1045	50.1176	57.1263	55.1147	64.1994	216.405	54.1494	62.1361	51.128	56.1463	59.1364	66.2269	66.2095	54.1182	62.1804	66.2336	36.1181	65.2417	52.11	55.1256	68.1879	65.1741	346.346	57.127	66.2012	580.85	71.2984	49.1072	51.112
S34	1733.64	809.244	679.128	648.164	1654.58	1062.4	356.187	400.648	211.945	369.427	208.944	394.34	372.8	580.271	577.423	648.164	219.319	229.58	43.0948	45.1078	52.1165	52.1062	77.2145	225.469	67.1646	75.1512	42.1148	53.1378	56.128	79.242	63.2011	49.1084	57.1706	61.2239	61.1395	62.2332	47.1002	38.1045	63.1782	62.1657	355.409	52.1172	61.1914	589.914	68.2899	44.0974	46.1022	59.1422
S35	1741.65	817.257	687.14	656.176	1662.59	1070.41	364.2	408.66	219.957	377.439	216.957	402.353	380.813	588.283	585.435	656.176	227.331	237.592	53.1084	55.1214	62.1301	60.1185	85.2268	233.481	75.1769	83.1635	56.1318	61.1501	26.0502	87.2543	37.0863	59.1221	67.1843	71.2375	69.1518	70.2455	57.1138	60.1295	73.1918	70.178	363.422	62.1308	71.2051	597.926	76.3022	54.111	56.1159	67.1545	64.146
S37	1736.58	812.183	682.067	651.103	1657.52	1065.34	359.126	403.587	214.884	372.365	211.883	397.279	375.739	583.21	580.362	651.103	222.258	232.519	60.1069	62.12	69.1287	67.1171	74.2	228.408	38.0765	32.8362	63.1304	68.1487	71.1388	76.2275	78.2119	66.1206	74.1828	78.236	60.1267	77.2441	64.1124	67.128	80.1903	77.1765	358.348	69.1294	78.2036	592.853	83.3008	61.1096	63.1144	58.1295	71.1446
S38	1723.6	799.203	669.086	638.122	1644.54	1052.36	346.145	390.606	201.903	359.385	198.902	384.299	362.759	570.229	567.381	638.122	209.277	219.538	33.0529	35.066	42.0747	42.0644	67.1727	215.427	57.1227	65.1094	32.0729	43.096	46.0862	69.2002	53.1592	39.0666	47.1288	51.182	51.0976	52.1914	37.0584	28.0627	53.1363	52.1239	345.367	42.0754	51.1496	579.872	58.2481	34.0556	36.0604	49.1003	32.0792
S39	1755.49	831.095	700.978	670.014	1676.43	1084.25	378.037	422.498	233.795	391.277	230.794	416.191	394.651	602.121	599.273	670.014	241.169	24.0935	222.822	224.835	231.844	229.833	242.869	247.319	232.819	240.806	225.846	230.864	233.854	244.896	240.927	228.836	236.898	240.951	226.794	239.96	226.828	229.843	242.906	239.892	377.259	231.845	240.919	611.764	246.016	223.825	225.83	224.797	233.86
S40	1728.62	804.224	674.108	643.144	1649.56	1057.38	351.167	395.628	206.925	364.407	203.924	389.32	367.78	575.251	572.403	643.144	214.299	224.56	38.0747	40.0877	47.0965	47.0862	72.1944	220.449	62.1445	70.1311	37.0947	48.1178	51.1079	74.222	58.181	44.0884	52.1506	56.2038	56.1194	57.2132	42.0801	33.0844	58.1581	57.1456	350.389	47.0972	56.1714	584.894	63.2699	39.0773	41.0822	54.1221	37.101
S41	1734.69	810.293	680.177	649.213	1655.63	1063.45	357.236	401.697	212.994	370.476	209.993	395.389	373.849	581.32	578.472	649.213	220.368	230.629	44.1438	46.1568	53.1655	53.1552	78.2635	226.518	68.2136	76.2002	47.1672	54.1868	57.177	80.291	64.2501	50.1575	58.2196	62.2729	62.1885	63.2823	48.1492	51.1649	64.2272	63.2147	356.458	53.1662	62.2405	590.963	69.339	45.1464	47.1513	60.1912	55.1814
S42	1719.59	795.197	665.08	634.116	1640.53	1048.35	342.14	386.601	197.898	355.379	194.897	380.293	358.753	566.224	563.375	634.116	205.272	215.533	29.0474	31.0604	38.0692	38.0589	63.1671	211.421	53.1172	61.1038	32.0708	39.0905	42.0806	65.1947	49.1537	17.0351	43.1233	41.1748	47.0921	48.1859	33.0528	36.0685	49.1308	48.1183	341.362	38.0699	29.1181	575.867	54.2426	30.05	32.0549	45.0948	40.0851
S43	1739.69	815.29	685.173	654.209	1660.62	1068.44	362.232	406.693	217.99	375.472	214.99	400.386	378.846	586.316	583.468	654.209	225.364	235.625	51.1413	53.1543	60.163	58.1514	83.2597	231.514	73.2098	81.1964	54.1647	59.183	62.1732	85.2872	69.2463	57.155	65.2171	69.2704	67.1847	68.2784	55.1467	58.1623	71.2247	26.08	361.454	60.1637	69.238	595.959	74.3351	52.1439	54.1488	65.1874	62.1789
S44	1740.7	816.299	686.183	655.219	1661.63	1069.45	197.587	300.1	361.363	376.482	358.362	201.672	82.9632	587.326	584.478	655.219	368.736	378.997	350.39	352.403	359.411	357.4	370.436	374.886	360.386	368.373	353.413	358.431	361.422	372.464	368.495	356.403	364.466	368.519	354.361	367.527	354.395	357.411	370.473	367.459	34.1043	359.412	368.486	596.969	373.584	351.392	353.397	352.364	361.427
S45	1740.69	816.291	686.174	655.21	1661.62	1069.45	363.233	407.694	218.991	376.473	215.99	401.387	379.847	587.317	584.469	655.21	226.365	236.626	52.1422	54.1553	61.164	29.0809	84.2606	232.515	74.2107	82.1974	55.1657	38.1271	63.1741	86.2882	70.2472	58.1559	66.2181	70.2714	68.1856	69.2794	56.1477	59.1633	72.2256	69.2119	362.455	61.1647	70.2389	596.96	75.3361	53.1449	55.1497	66.1883	63.1799
S46	1726.62	802.218	672.101	641.137	1647.55	1055.37	349.161	393.621	204.919	362.4	201.918	387.314	365.774	573.244	570.396	641.137	212.292	222.553	36.0683	38.0813	45.09	45.0797	70.188	218.442	60.1381	68.1247	35.0883	46.1113	49.1015	72.2155	56.1746	42.082	50.1441	54.1974	54.113	55.2067	40.0737	31.078	56.1517	55.1392	348.383	45.0907	54.165	582.887	61.2635	37.0709	39.0758	52.1157	35.0946
S47	1730.64	806.239	676.122	645.158	1651.57	1059.39	353.182	397.642	208.939	366.421	205.939	391.335	369.795	577.265	574.417	645.158	216.313	226.574	40.0891	42.1021	49.1108	49.1005	74.2088	222.463	64.1589	72.1455	43.1125	50.1321	53.1223	76.2363	60.1954	28.0767	54.1649	52.2165	58.1338	59.2275	44.0945	47.1101	60.1725	59.16	352.404	49.1115	40.1597	586.908	65.2842	41.0917	43.0966	56.1365	51.1267
S48	1720.6	796.201	666.084	635.12	1641.53	1049.36	343.144	387.604	198.901	356.383	195.901	381.297	359.757	567.227	564.379	635.12	206.275	216.536	30.051	32.0641	39.0728	39.0625	64.1708	212.425	54.1209	62.1075	33.0745	40.0941	43.0843	66.1983	50.1574	36.0647	38.1189	48.1802	48.0958	49.1895	34.0565	37.0721	50.1344	49.122	342.366	39.0735	48.1477	576.87	55.2462	19.0423	27.0505	46.0985	41.0887
S49	1716.59	792.196	662.079	631.115	1637.53	1045.35	339.139	383.599	194.897	352.378	191.896	377.292	355.752	563.222	560.374	631.115	202.27	212.531	26.0463	28.0593	35.068	35.0577	60.166	208.42	50.1161	58.1027	29.0697	36.0893	39.0795	62.1935	46.1526	32.0599	40.1221	44.1754	44.091	45.1847	30.0517	33.0673	46.1297	45.1172	338.361	35.0687	44.1429	572.865	51.2414	27.0489	29.0537	42.0937	37.0839
S50	1730.65	806.252	676.135	645.171	1651.58	1059.41	353.195	397.655	208.952	366.434	205.952	391.348	369.808	577.278	574.43	645.171	216.326	226.587	40.1021	42.1151	49.1239	49.1136	74.2218	222.476	64.1719	72.1585	43.1255	50.1452	53.1353	76.2494	60.2084	46.1158	46.17	58.2312	58.1468	59.2406	44.1075	47.1232	60.1855	59.173	352.417	49.1246	58.1988	586.921	65.2973	35.0967	35.1016	56.1495	51.1398
S51	1742.7	818.303	688.187	657.223	1663.64	1071.46	199.591	302.104	363.366	378.485	360.366	203.676	84.9672	589.33	586.482	657.223	370.74	381.001	352.394	354.407	361.415	359.404	372.44	376.89	362.39	370.377	355.417	360.435	363.426	374.468	370.499	358.407	366.47	370.523	356.365	369.531	356.399	359.415	372.477	369.463	36.1082	361.416	370.49	598.973	375.588	353.396	355.401	354.368	363.431
S52	1734.63	810.236	680.12	649.156	1655.57	1063.39	357.179	401.64	212.937	370.419	209.936	395.332	373.792	581.263	578.415	649.156	220.311	230.572	46.0881	48.1011	55.1098	21.0539	78.2065	226.461	68.1566	76.1432	49.1115	32.0729	57.12	80.234	64.1931	52.1018	60.1639	64.2172	62.1315	63.2252	50.0935	53.1091	66.1715	63.1577	356.401	55.1105	64.1848	590.906	69.2819	47.0907	49.0956	60.1342	57.1257
S53	1731.63	807.235	677.118	646.154	1652.57	1060.39	354.178	398.638	209.935	367.417	206.935	392.331	370.791	578.261	575.413	646.154	217.309	227.57	41.0851	43.0981	50.1069	50.0966	75.2048	223.459	65.1549	73.1416	40.1051	51.1282	54.1183	77.2324	61.1914	47.0988	55.161	59.2142	59.1298	60.2236	45.0906	36.0949	61.1685	60.1561	353.4	50.1076	59.1818	587.904	66.2803	42.0877	44.0926	57.1325	40.1114
S54	1730.66	806.263	676.146	645.182	1651.6	1059.42	353.206	397.666	208.963	366.445	205.963	391.359	369.819	577.289	574.441	645.182	216.337	226.598	40.1131	42.1261	49.1348	49.1245	74.2328	222.487	64.1829	72.1695	43.1365	50.1561	53.1463	76.2603	60.2194	46.1268	54.1889	58.2422	58.1578	59.2516	44.1185	47.1342	60.1965	59.184	352.428	49.1355	58.2098	586.932	65.3083	41.1157	43.1206	56.1605	51.1507
S55	1719.59	795.196	665.08	634.116	1640.53	1048.35	342.139	386.6	197.897	355.379	194.896	380.292	358.752	566.223	563.375	634.116	205.271	215.532	29.0468	31.0598	38.0685	38.0582	63.1665	211.421	53.1166	61.1032	32.0702	39.0898	42.08	65.194	49.1531	35.0605	35.1147	47.1759	47.0915	48.1853	33.0522	36.0679	49.1302	48.1177	341.361	38.0692	47.1435	575.866	54.242	24.0414	20.0445	45.0942	40.0844
S56	1727.61	803.214	673.097	642.133	1648.55	1056.37	350.157	394.617	205.914	363.396	202.914	388.31	366.77	574.24	571.392	642.133	213.288	223.549	37.064	39.0771	46.0858	46.0755	71.1838	219.438	61.1339	69.1205	36.0841	47.1071	50.0973	73.2113	57.1704	43.0777	51.1399	55.1932	55.1088	56.2025	41.0695	32.0738	57.1475	56.135	349.379	46.0865	55.1607	583.883	62.2592	38.0667	40.0715	53.1115	36.0904
S57	1732.63	808.235	678.118	647.154	1653.57	1061.39	355.178	399.638	210.935	368.417	207.935	393.331	371.791	579.261	576.413	647.154	218.309	228.57	42.0852	44.0982	31.0743	51.0966	76.2049	224.459	66.155	74.1416	45.1086	52.1282	55.1184	78.2324	62.1915	48.0989	56.161	60.2143	60.1299	61.2237	26.058	49.1063	42.1359	61.1561	354.4	31.075	60.1819	588.904	67.2804	43.0878	45.0927	58.1326	53.1228
S58	1743.44	819.045	688.928	657.964	1664.38	1072.2	382.378	426.839	380.498	201.835	377.498	420.531	398.991	590.071	587.223	657.964	387.872	398.133	369.526	371.539	378.547	376.536	389.572	394.022	379.522	387.509	372.549	377.567	380.557	391.6	387.631	375.539	383.601	387.655	373.497	386.663	373.531	376.547	389.609	386.595	381.6	378.548	387.622	599.714	392.719	370.528	372.533	371.5	380.563
S59	1746.75	822.356	692.239	661.275	1667.69	1075.51	203.644	306.156	367.419	382.538	364.418	207.728	89.0195	593.382	590.534	661.275	374.793	385.054	356.446	358.459	365.468	363.456	376.492	380.942	366.443	374.429	359.469	364.488	367.478	378.52	374.551	362.46	370.522	374.575	360.417	373.583	360.451	363.467	376.529	373.516	40.1605	365.468	374.543	603.025	379.64	357.449	359.453	358.42	367.484
S60	1740.71	816.314	686.197	655.233	1661.65	1069.47	197.602	300.114	361.377	376.496	358.376	201.687	82.9777	587.34	584.492	655.233	368.751	379.012	350.404	352.417	359.426	357.414	370.451	374.901	360.401	368.387	353.428	358.446	361.436	372.478	368.509	356.418	364.48	368.533	354.376	367.541	354.41	357.425	370.488	367.474	34.1188	359.427	368.501	596.983	373.598	351.407	353.412	352.378	361.442
S61	1751.78	827.386	697.27	666.306	1672.72	1080.54	208.674	311.187	372.45	387.569	369.449	212.759	94.0503	598.413	595.565	666.306	379.823	390.085	361.477	363.49	370.499	368.487	381.523	385.973	371.473	379.46	364.5	369.519	372.509	383.551	379.582	367.49	375.553	379.606	365.448	378.614	365.482	368.498	381.56	378.546	45.1914	370.499	379.573	608.056	384.671	362.479	364.484	363.451	372.514
S62	1782.86	858.458	728.342	697.378	1703.79	1111.61	239.746	342.258	403.521	418.64	400.521	243.831	125.122	629.485	626.637	697.378	410.895	421.156	392.548	394.562	401.57	399.559	412.595	417.045	402.545	410.532	395.572	400.59	403.58	414.623	410.653	398.562	406.624	410.678	396.52	409.686	396.554	399.57	412.632	409.618	82.6292	401.571	410.645	639.128	415.742	393.551	395.556	394.523	403.586
S63	1728.69	804.296	674.179	643.215	1649.63	1057.45	595.774	640.234	593.894	592.623	590.893	633.927	612.387	575.322	241.251	643.215	601.268	611.529	582.921	584.934	591.943	589.931	602.968	607.418	592.918	600.904	585.945	590.963	593.953	604.995	601.026	588.935	596.997	601.05	586.893	600.058	586.927	589.942	603.005	599.991	594.996	591.944	601.018	82.5642	606.115	583.924	585.929	584.895	593.959
S64	1751.89	827.496	697.38	666.416	1672.83	1080.65	374.439	418.9	230.197	387.678	227.196	412.592	391.052	598.523	595.675	666.416	237.571	247.832	75.4197	77.4327	84.4414	82.4298	89.5128	243.72	53.3893	46.1608	78.4431	83.4614	86.4516	91.5403	93.5247	81.4334	89.4956	93.5488	75.4395	92.5568	79.4251	82.4408	95.5031	92.4893	373.661	84.4421	93.5164	608.166	98.6135	76.4223	78.4272	73.4422	86.4573
S65	1748.74	824.339	694.223	663.259	1669.67	1077.49	205.627	308.14	369.403	384.521	366.402	209.712	91.0032	595.366	592.518	663.259	376.776	387.037	358.43	360.443	367.451	365.44	378.476	382.926	368.426	376.413	361.453	366.471	369.462	380.504	376.535	364.443	372.506	376.559	362.401	375.567	362.435	365.451	378.513	375.499	42.1442	367.452	376.526	605.009	381.624	359.432	361.437	360.404	369.467
S66	1751.72	827.326	697.209	666.245	1672.66	1080.48	374.269	418.729	230.026	387.508	227.026	412.422	390.882	598.352	595.504	666.245	237.4	247.661	63.1775	65.1905	72.1992	70.1876	95.2959	243.55	85.246	93.2326	66.2009	71.2192	36.1193	97.3234	47.1554	69.1912	77.2533	81.3066	79.2209	80.3146	67.1829	70.1986	83.2609	80.2471	373.491	72.1999	81.2742	607.995	86.3713	64.1801	66.185	77.2236	74.2151
S67	1744.72	820.325	690.208	659.244	1665.66	1073.48	201.613	304.125	365.388	380.507	362.387	205.698	86.9889	591.351	588.503	659.244	372.762	383.023	354.415	356.428	363.437	361.426	374.462	378.912	364.412	372.399	357.439	362.457	365.447	376.489	372.52	360.429	368.491	372.545	358.387	371.553	358.421	361.436	374.499	371.485	38.13	363.438	372.512	600.995	377.609	355.418	357.423	356.39	365.453
S68	1754.85	830.453	700.337	669.373	1675.79	1083.61	377.396	421.857	233.154	390.635	230.153	415.549	394.009	601.48	598.632	669.373	240.528	250.789	78.3769	80.3899	87.3986	85.387	92.47	246.678	82.42	90.4067	81.4003	86.4186	89.4088	94.4975	96.4819	84.3906	92.4528	96.506	78.3967	95.514	82.3823	85.398	98.4603	95.4465	376.618	87.3993	96.4736	611.123	101.571	79.3795	81.3844	76.3994	89.4145
WestAfrican2_L6	2164.13	2078.04	1947.93	2017.62	2085.07	2063.13	1970.18	2014.64	1968.3	1967.03	1965.3	2008.33	1986.79	1949.73	1946.88	2017.62	1975.67	1985.93	1957.33	1959.34	1966.35	1964.34	1977.37	1981.82	1967.32	1975.31	1960.35	1965.37	1968.36	1979.4	1975.43	1963.34	1971.4	1975.45	1961.3	1974.46	1961.33	1964.35	1977.41	1974.39	1969.4	1966.35	1975.42	1959.37	1980.52	1958.33	1960.33	1959.3	1968.36
[truncated: 34 more columns]

## Sheet: 5. Caption
Pairwise Patristic Distances Between Sequences
Patristic distances between pairs of sequences are shown. Analyses were conducted using the Hasegawa-Kishino-Yano model [1]. This analysis involved 83 nucleotide sequences. There were a total of 7420 positions in the final dataset. Evolutionary analyses were conducted in MEGA X [2]
1. Hasegawa M., Kishino H., and Yano T. (1985). Dating the human-ape split by a molecular clock of mitochondrial DNA. Journal of Molecular Evolution 22:160-174.
2. Kumar S., Stecher G., Li M., Knyaz C., and Tamura K. (2018). MEGA X: Molecular Evolutionary Genetics Analysis across computing platforms. Molecular Biology and Evolution 35:1547-1549.
Disclaimer: Although utmost care has been taken to ensure the correctness of the caption, the caption text is provided "as is" without any warranty of any kind. Authors advise the user to carefully check the caption prior to its use for any purpose and report any errors or problems to the authors immediately (www.megasoftware.net). In no event shall the authors and their employers be liable for a…
