# Supplementary material for: Identification of a predominant genotype of Mycobacterium tuberculosis in Brazilian indigenous population
Source: Sci Rep. 2021 Jan 13;11:1224. doi: 10.1038/s41598-020-79621-3 (PMC7806709; doi:10.1038/s41598-020-79621-3)
Supplement: Supplementary file 4 — Supplementary Information 4. [file 41598_2020_79621_MOESM4_ESM.tar]

Archive with 5 entries (4 files):
- MaxLikelihoodAnalysis
- MaxLikelihoodAnalysis/Full_MLTree_BSConsensus.nwk
- MaxLikelihoodAnalysis/Full_MLTree_LogLikelihood.nwk
- MaxLikelihoodAnalysis/Full_MLTree_LogLikelihood.nwk.svg
- MaxLikelihoodAnalysis/MLTree_Full_Colored.svg
