# Supplementary material for: Identification of a predominant genotype of Mycobacterium tuberculosis in Brazilian indigenous population
Source: Sci Rep. 2021 Jan 13;11:1224. doi: 10.1038/s41598-020-79621-3 (PMC7806709; doi:10.1038/s41598-020-79621-3)
Supplement: Supplementary file 4 — Supplementary Information 4. [file 41598_2020_79621_MOESM4_ESM.tar › MaxLikelihoodAnalysis/Full_MLTree_BSConsensus.nwk]

(((((((((((96121_L1,HN-024_L3)1.0000,WestAfrican2_L6)1.0000,HN878_L2)1.0000,(CDC1551_L4,Erdman_L4)1.0000)1.0000,(LRef8_4.7,(H37Rv_L4,Reference)1.0000)1.0000)0.5140,(LRef9_4.4,(S29,S63)1.0000)1.0000)1.0000,(LRef4_4.3,S58)1.0000)0.9980,(LRef2_4.3,(LRef1_4.3,(LRef6_4.3,(LRef7_4.3,(S62,(S26,S60,S61,(S59,(S51,S44,S65,S67)0.5740)0.7680)0.8280)0.9560)1.0000)1.0000)1.0000)1.0000)1.0000,(S03,S39)1.0000,((LRef3_4.3,LRef5_4.3)1.0000,(S01,S09)1.0000)0.9980)1.0000,((S20,S33)1.0000,(S68,(S08,S15)1.0000,(S10,(S37,(S11,S64)0.5440)0.9980)1.0000)0.6820)0.9040)0.9860,(S13,(S45,(S07,S52)0.9060)0.9840)0.9980,(S25,S43)1.0000,S30,(S16,(S14,(S35,S66)0.6720)0.9140)1.0000,S21,(S12,(S38,S23,S46,S53,S34,S40,S56)0.9740)0.8660,(S04,S05)1.0000,(S27,S57,S22,S06,S24)1.0000,(S19,(S47,(S42,S17,S28)0.5400)0.9980)0.9300S49,S54,S41,((S31,S48)0.9720,(S18,S50,(S32,S55)0.8940)0.6540)0.9160);
