# Supplementary material for: Identification of a predominant genotype of Mycobacterium tuberculosis in Brazilian indigenous population
Source: Sci Rep. 2021 Jan 13;11:1224. doi: 10.1038/s41598-020-79621-3 (PMC7806709; doi:10.1038/s41598-020-79621-3)
Supplement: Supplementary file 4 — Supplementary Information 4. [file 41598_2020_79621_MOESM4_ESM.tar › MaxLikelihoodAnalysis/Full_MLTree_LogLikelihood.nwk]

(((((((((((((((((((((S22:0.00135009,S27:0.00202624)0.1980:0.00000000,S57:0.00216176)0.1720:0.00000000,S24:0.00351693)0.2900:0.00000000,S06:0.00202614)1.0000:0.00134991,(S19:0.00419903,(S47:0.00202796,(S17:0.00175596,(S28:0.00338440,S42:0.00053987)0.2800:0.00000000)0.5400:0.00000000)0.9980:0.00081027)0.9300:0.00040443)0.2080:0.00000000,(S04:0.00135060,S05:0.00162190)1.0000:0.00080958)0.0900:0.00000000,(S12:0.00229788,(S38:0.00148500,((S23:0.00229703,S46:0.00189138)0.2600:0.00000000,(S34:0.00283835,(S53:0.00256751,(S40:0.00202771,S56:0.00189150)0.3980:0.00013408)0.1680:0.00000000)0.1500:0.00000000)0.2380:0.00000000)0.9740:0.00053962)0.8660:0.00026977)0.1000:0.00000000,(S41:0.00378911,((S31:0.00148592,S48:0.00108043)0.9720:0.00040454,(S50:0.00270479,(S18:0.00351758,(S32:0.00175622,S55:0.00094519)0.8940:0.00026967)0.2520:0.00000000)0.6540:0.00013477)0.9160:0.00040485)0.3080:0.00000000)0.0620:0.00000000,S49:0.00135009)0.1420:0.00000000,S54:0.00324589)0.5840:0.00013486,((((S35:0.00216449,S66:0.00352151)0.6720:0.00013122,S14:0.00121510)0.9140:0.00026705,S16:0.00243540)1.0000:0.00229967,(S21:0.00460463,(S30:0.00542090,(S25:0.00175652,S43:0.00175830)1.0000:0.00283901)0.2320:0.00000000)0.1440:0.00000000)0.1140:0.00000000)0.2920:0.00000000,(S13:0.00189252,(S45:0.00270583,(S07:0.00108049,S52:0.00175697)0.9060:0.00013294)0.9840:0.00054007)0.9980:0.00148631)0.9860:0.00081347,((S20:0.00256842,S33:0.00229925)1.0000:0.00080905,((S08:0.00175513,S15:0.00202838)1.0000:0.00365389,(S68:0.00705323,(S10:0.00229761,(S37:0.00194269,(S11:0.00234870,S64:0.00387243)0.5440:0.00013397)0.9980:0.00089131)1.0000:0.00175698)0.1920:0.00000000)0.6820:0.00013489)0.9040:0.00026628)1.0000:0.00969031,(S03:0.00133513,S39:0.00191196)1.0000:0.01531918)0.4020:0.00000000,((LRef3_4.3:0.00121501,LRef5_4.3:0.00081059)1.0000:0.01081124,(S01:0.00243112,S09:0.00325992)1.0000:0.01058891)0.9980:0.00225140)1.0000:0.00959316,(LRef2_4.3:0.02286523,(LRef1_4.3:0.01296140,(LRef6_4.3:0.01580763,(LRef7_4.3:0.00635689,(S62:0.00881442,(S26:0.00189260,(S60:0.00270562,(S61:0.00419788,(S59:0.00311380,(S51:0.00243382,(S44:0.00216375,(S65:0.00324730,S67:0.00270629)0.2160:0.00000000)0.2000:0.00000000)0.5740:0.00013385)0.7680:0.00040607)0.2360:0.00000000)0.3300:0.00000000)0.8280:0.00042899)0.9560:0.00169148)1.0000:0.00654777)1.0000:0.00229571)1.0000:0.00391184)1.0000:0.00725089)0.9980:0.00110448,(LRef4_4.3:0.01285028,S58:0.01435118)1.0000:0.01195364)1.0000:0.01537364,(((H37Rv_L4:0.00000000,Reference:0.00000000)1.0000:0.03402920,LRef8_4.7:0.02487920)1.0000:0.01296676,(LRef9_4.4:0.01514252,(S29:0.00529106,S63:0.00583619)1.0000:0.01153491)1.0000:0.02231960)0.3200:0.00000000)1.0000:0.00678270,(CDC1551_L4:0.05088894,Erdman_L4:0.03335301)1.0000:0.01103329)1.0000:0.01806385,HN878_L2:0.07797631)1.0000:0.03842611,(96121_L1:0.06328029,HN-024_L3:0.05262475)1.0000:0.06673382,WestAfrican2_L6:0.16164767);
