# Supplementary material for: Identification of a predominant genotype of Mycobacterium tuberculosis in Brazilian indigenous population
Source: Sci Rep. 2021 Jan 13;11:1224. doi: 10.1038/s41598-020-79621-3 (PMC7806709; doi:10.1038/s41598-020-79621-3)
Supplement: Supplementary file 5 — Supplementary Information 5. [file 41598_2020_79621_MOESM5_ESM.tar]

Archive with 16 entries (16 files):
- MaskedCoreSNPs.nex
- MaskedCoreSNPs.nex.ckp
- MaskedCoreSNPs.nex.ckp~
- MaskedCoreSNPs.nex.con.tre
- MaskedCoreSNPs.nex.lstat
- MaskedCoreSNPs.nex.mcmc
- MaskedCoreSNPs.nex.mstat
- MaskedCoreSNPs.nex.parts
- MaskedCoreSNPs.nex.pstat
- MaskedCoreSNPs.nex.run1.p
- MaskedCoreSNPs.nex.run1.t
- MaskedCoreSNPs.nex.run2.p
- MaskedCoreSNPs.nex.run2.t
- MaskedCoreSNPs.nex.trprobs
- MaskedCoreSNPs.nex.tstat
- MaskedCoreSNPs.nex.vstat
