# Supplementary material for: Identification of a predominant genotype of Mycobacterium tuberculosis in Brazilian indigenous population
Source: Sci Rep. 2021 Jan 13;11:1224. doi: 10.1038/s41598-020-79621-3 (PMC7806709; doi:10.1038/s41598-020-79621-3)
Supplement: Supplementary file 5 — Supplementary Information 5. [file 41598_2020_79621_MOESM5_ESM.tar › MaskedCoreSNPs.nex]

#NEXUS
[ Title fasta file]
begin data;
   dimensions ntax=76 nchar=3686;
   format missing=? gap=- matchchar=. datatype=dna interleave=yes;
   matrix

[!Domain=Data;]
Reference AGTATTGGGGAAGCAGGCGCCACGCTCCACGCCCCGTCTCGCCGCCGGCACGCCCCCCTCTCTTCGGCCCACAGCGGGCA
S01       ....C.......C..CA.A..G.A.C....C....A......G.G......A.....TG.C..CG.C......C......
S03       ....C.......C..CA.A..G.A.C...AC....A......G.G....G.......TG.C...G.C......C..C...
S04       ....C......TC..CA.A..G.A.C....C....A......G.G.......G....TG.C...G.C......C......
S05       ....C.......C..CA.A..G.A.C....C....A......G.G.......G....TG.C...G.C......C......
S06       ....C.......C..CA.A..G.A.C....C....A......G.G...G...G....TG.C...G.C......C....T.
S07       ....C.......C..CA.A..G.A.C....C....A......G.G.......G....TG.C...G.C......C......
S08       ....C.......C..CA.A..G.A.CT...C...TA......G.G.......G....TG.C...G.C......C......
S09       ....C.......C..CA.A..G.A.C....C....A....C.G.G......A.....TG.C..CG.C......C......
S10       ....C.......C..CA.A..G.A.C....C....A.....GG.G.......G....TG.C...G.C......C......
S11       ....C.......C..CA.A..G.A.C....C..T.A......G.G.......G....TG.C...G.C......C......
S12       ....C.......C..CA.A..G.A.C....C....A......G.G.......G....TG.C...G.C......C......
S13       ....C.......C..CA.A..G.A.C....C....A......G.G.......G....TG.C...G.C......C......
S14       ....C.......C..CA.A..G.A.C....C....A......G.G.......G....TG.C...G.C......C......
S15       ....C.......C..CA.A..G.A.CT...C...TA......GCG.......G....TG.C...G.C......C......
S16       ....C.......C..CA.A..G.A.C....C.G..A......G.G.......G....TG.C...G.C......C......
S17       ....C.......C..CA.A..G.A.C....C....A......G.G.......G....TG.C...G.C......C......
S18       ....C.......C..CA.A..G.A.C....C....A......G.G.......G....TG.C...G.C......C......
S19       ....C.......C..CA.A..G.A.C....C....A......G.G.......G....TG.C...G.C......C......
S20       ....C.......C..CA.AT.G.A.C....C....A......G.G.......G....TG.C...G.C......C......
S21       ....C..T....C..CA.A..G.A.C....C....A......G.G.......G....TG.C...G.C......C......
S22       ....C.......C..CA.A..G.A.C....C....A......G.G...G...G....TG.C...G.C......C....T.
S23       ....C.......C..CA.A..G.A.C....C....A......G.G.......G....TG.C...GAC......C......
S24       ....C.......C..CA.A..G.A.C....C....A......G.G...G...G....TG.C...G.C......C....T.
S25       ....C.......C..CA.A..G.A.C....C....A......G.G.......G....TG.C...G.C......C......
S26       ..C.C.......C..C..A..G.A.C....CG...A......G..............TG.C.C.G...TT...C......
S27       ....C.......C..CA.A..G.A.C....C....A......G.G...G...G....TG.C...G.C......C....T.
S28       ....C.......C..CA.A..G.A.C....C....A......G.G.......G....TG.C...G.C......C......
S29       ....C.......C..C..A..G..TC.........A......G....A........T..GC...G........C......
S30       ....C.......C..CA.A..G.A.C....C....A......G.G.......G....TG.C...G.C......C......
S31       ....C.......C..CA.A..G.A.C....C....A......G.G.......G....TG.C...G.C....T.C......
S32       ....C.......C..CA.A..G.A.C....C....A......G.G.......G....TG.C...G.C......C......
S33       ....C.......C..CA.AT.G.A.C....C....A......G.G.......G....TG.C...G.C......C......
S34       ....C.......C..CA.A..G.A.C....C....A......G.G.......G....TG.C...G.C......C......
S35       ....C.......C..CA.A..G.A.C....C....A......G.G.......G....TG.C...G.C......C......
S37       ....C.......C..CA.A..G.A.C....C....A......G.G.......G....TG.C...G.C......C......
S38       ....C.......C..CA.A..G.A.C....C....A......G.G.......G....TG.C...G.C......C......
S39       ....C.......C..CA.A..G.A.C...AC....A......G.G....G.......TG.C...G.C......C..C...
S40       ....C.......C..CA.A..G.A.C....C....A......G.G.......G....TG.C...G.C......C......
S41       ....C.......C..CA.A..G.A.C....C....A......G.G.......G....TG.C...G.C......C......
S42       ....C.......C..CA.A..G.A.C....C....A......G.G.......G....TG.C...G.C......C......
S43       ....C.......C..CA.A..G.A.C....C....A......G.G.......G....TG.C...G.C......C......
S44       ....C.......C..C..A..G.A.C....CG...A......G..............TG.C.C.G...TT...C......
S45       ....C.......C..CA.A..G.A.C....C....A......G.G.......G....TG.C...G.C......C......
S46       ....C.......C..CA.A..G.A.C....C....A......G.G.......G....TG.C...G.C......C......
S47       ....C.......C..CA.A..G.A.C....C....A......G.G.......G....TG.C...G.C......C......
S48       ....C.......C..CA.A..G.A.C....C....A......G.G.......G....TG.C...G.C....T.C......
S49       ....C.......C..CA.A..G.A.C....C....A......G.G.......G....TG.C...G.C......C......
S50       ....C.......C..CA.A..G.A.C....C....A......G.G.......G....TG.C...G.C......C......
S51       ....C.......C..C..A..G.A.C....CG...A...T..G..............TG.C.C.G...TT...C......
S52       ....C.......C..CA.A..G.A.C....C....A......G.G.......G....TG.C...G.C......C......
S53       ....C.......C..CA.A..G.A.C....C....A......G.G.......G....TG.C...G.C......C.....G
S54       ....C.......C..CA.A..G.A.C....C....A......G.G.......G....TG.C...G.C......C......
S55       ....C.......C..CA.A..G.A.C....C....A......G.G.......G....TG.C...G.C......C......
S56       ....C.......C..CA.A..G.A.C....C....A......G.G.......G....TG.C...G.C......C......
S57       ....C.......C..CA.A..G.A.C....C....A......G.G...G...G....TG.C...G.C......C....T.
S58       ....C.......C..C..A..G.A.C.........A......G..............TG.C...G.......GC...A..
S59       ....C.......C..C..A..G.A.C....CG...A......G.......G......TG.C.C.G...TT...C......
S60       ....C.......C..C..A..G.A.C....CG...A......G..............TG.C.C.G...TT...C......
S61       ....C.......C..C.GA..G.A.C.G..CG...A......G..............TG.C.C.G...TT...C......
S62       ....C.......C..C..A..G.A.C....CG...A......G..............TG.C.C.G...T....C......
S63       C...C.......C..C..A..G...C.........A......G....A........T..GC...G........C......
S64       ....C.......C..CA.A..G.A.C....C....A......G.G.......G....TG.C...G.C......C......
S65       ....C.......C..C..A..G.A.C....CG...A......G..............TG.C.C.G...TT...C......
S66       ....C.......C..CA.A..G.A.C....C....A......G.G.......G....TG.C...G.C......C......
S67       ....C.......C..C..A..G.A.C....CG...A......G..............TG.C.C.G...TT...C......
S68       ...GC.......C..CA.A..G.A.C....C....A......G.G.......G....TG.C...G.C...G..C......
SRef1     .A..C....T..C..C..A..GGA.C....C....A......G..............TG.C.C.G....T...C......
SRef2     ....C.......CT.C..A..G.A.C....C....A.T....G...T..........TG.C.C.G..G.....C......
SRef3     ....C...T...C..CA.A..G.A.C....C....A......G.G............TG.C...G.C......C......
SRef4     ....C.A.....C..C..A..G.A.C.........AG.....G..............TG.CT..G.......GC...A..
SRef5     ....C...T.C.C.CCA.A..G.A.C....C....A......G.G............TG.C...G.C......C......
SRef6     ....C.......C.GC..A..G.A.C....C....A......G...........T..TG.C.C.G....T...C......
SRef7     ....CC......C..C..A..G.A.C....C....A......G..........A...TG.C.C.G....T...C......
SRef8     ....C.......C.......GG...C..G......A..C...G.................C...G........CTA....
SRef9     ....C.......C..C..A..G...C.........A......G..T.A.......TT..GC...G........C......

Reference CTGACCGACCGAGCCGGGACCCCCGCGACCCGGAGGCCCTCCATGCCCCCCGTCCTCGTCCATACACTGGCCCAAGCGTC
S01       .......G.TA.....A.G....TC...G..........................G.....G..............TA..
S03       .......G.T......A.G....TC...G.....C....................G.....G..............TA..
S04       .......G.T......A.G....TC...G..........................G.....G..............TA..
S05       .......G.T......A.G....TC...G..........................G.....G..............TA..
S06       .......G.T......A.G....TC...G..........................G.....G..............TA..
S07       .......G.T...G..A.G....TC...G.........T................G.....G..............TA..
S08       .......G.T......A.G....TC...G..........................G.....G..............TA..
S09       .......G.TA.....A.G....TC...G..................T.......G.....G........T.....TA..
S10       .......G.T......A.G....TC...G..........................G.....G.......T......TA..
S11       .......G.T......A.G....TC...G........................T.G.....G..............TA..
S12       .......G.T......A.G....TC...G..........................G.....G..............TA..
S13       .......G.T...G..A.G....TC...G.......G.T................G.....G............G.TA..
S14       .......G.T......A.G....TC...G..........................G.....G..............TA..
S15       .......G.T......A.G....TC...G..........................G.....G..............TA..
S16       .......G.T......A.G....TC...G..........................G.....G..............TA..
S17       .......G.T......A.G....TC...G..........................G.....GC.............TA..
S18       .......G.T......A.G....TC...G..........................G.....G..............TA..
S19       .......G.T......A.G....TC...G..........................G.....G...........C..TA..
S20       .......G.T......A.G....TCT..G...A......................G.....G..............TA..
S21       .......G.T......A.G....TC...G..........................G...G.G..........T...TA..
S22       .......G.T......A.G....TC...G..............G...........G.....G..............TA..
S23       .......G.T......A.G....TC...G..........................G.....G..............TA..
S24       .......G.T......A.G....TC...G..........................G.....G..............TA..
S25       .......G.T......A.G..T.TC...G..........................G.....G..............TA..
S26       .......G.T.....AA.G....TC...G...............A..........G.A...G..............TA..
S27       .......G.T......A.G....TC...G..........................G.....G..............TA..
S28       .......G.T......A.G....TC...G..........................G.....GC....C........TA..
S29       .......GT.....T.A.G.....C...G.T....................T...G.....G..............T...
S30       .......G.T......A.G.G..TC...G..........C...............G..G..G....A.........TA..
S31       .......G.T......A.G....TC...G..........................G.....G..............TA..
S32       .......G.T......A.G....TC...G..........................G.....G..............TA..
S33       .......G.T......A.G....TC...G..........................G.....G..............TA..
S34       .......G.T......A.G....TC...G..........................G.....G..............TA..
S35       .......G.T......A.G....TC...G..........................G.....G..............TA..
S37       .......G.T......A.G....TC...G..........................G.....G..............TA..
S38       .......G.T......A.G....TC...G..........................G.....G..............TA..
S39       .......G.T......A.G....TC...G.....C....................G.....G..............TA..
S40       .......G.T......A.G....TC...G..........................G.....G..............TA..
S41       .......G.T......A.G....TC...G..........................G.....G..............TA..
S42       .......G.T......A.G....TC...G..........................G.....GC.............TA..
S43       .......G.T......A.G....TC...G..........................G.....G..............TA..
S44       .......G.T.....AA.G....TC...G...............A..........G.A...G..............TA..
S45       .......G.T...G..A.G....TC...G.........T................G.....G..............TA..
S46       .......G.T......A.G....TC...G..........................G.....G..............TA..
S47       .......G.T......A.G....TC...G..........................G.....GC.............TA..
S48       .......G.T......A.G....TC...G..........................G.....G..............TA..
S49       .......G.T......A.G....TC...G..........................G.....G..............TA..
S50       .C.....G.T......A.G....TC...G..........................G.....G..............TA..
S51       .......G.T.....AA.G....TC...G...............A..........G.A...G.G............TAC.
S52       .......G.T...G..A.G....TC...G.........T................G.....G..............TA..
S53       G......G.T......A.G....TC...G..........................G.....G..............TA..
S54       .......G.T......A.G....TC...G..........................G.....G..............TA..
S55       .......G.T......A.G....TC...G..........................G.....G..............TA..
S56       .......G.T..T...A.G....TC...G..........................G.....G..............TA..
S57       .......G.T......A.G....TC...G..........................G.....G..............TA..
S58       .......G.T......A.G....TC...G................A........TGG....G..AG..........TA..
S59       .......G.T.....AA.G....TC...G...............A..........G.A...G..............TA..
S60       .......G.T.....AA.G....TC...G...............A..........G.A...G..............TA..
S61       .......G.T.....AA.G....TC...G......A........A..........G.A...G..............TA..
S62       .......G.T.....AA.G....TC...G...............A..........G.A...G..............TA..
S63       .......GT.....T.A.G.....C...G.T........................G.....G..............T...
S64       .......G.T......A.G....TC...G.................T........G.....G..............TA..
S65       .......G.T.....AA.G....TC...G...............A..........G.A...G..............TA..
S66       .......G.T......A.G....TC...G..........................G.....G..............TA..
S67       .......G.T.....AA.G....TC...G...............A..........G.A...G..............TA..
S68       .......G.T......A.G....TC...G..........................G.....G..............TA..
SRef1     .......G.T......A.G....TC...G........T....G.A..........G.....G.............ATA..
SRef2     ......AG.T.G....A.G....TC...G...............A....T.....G.....G..............TA..
SRef3     ...G...G.T......A.GT...TC...G...................G......G....GG........T.....TA..
SRef4     .......G.T......A.G....TC..GG................A........TG.....G......A..T....TA..
SRef5     ...G...G.T......A.GT...TC...G...................G......G.....G........T.....TA..
SRef6     .....T.G.T......A.G....TC...G...........TA..A.....T....G.....G..............TA..
SRef7     .......G.T.....AA.G....TC...GT..............A..........G.A...G..............TA..
SRef8     ..C.T..G........A.G.....C.A......T.....................G.....G..............T..T
SRef9     .......GT.....T.AAG...T.C...G.TA....................G..G.....G..............T...

Reference GCGCGGTAGGTCCCTCCTCGCGCCCTTGTCTGACTTGCCGAGCCCCCGGTGTCGCCGCCGGATACCCCTTCACCCTACCC
S01       ......C...C..T...C....T....A...........A.T...T...C......CTT.....T...CCG...T.....
S03       ..........C..T...C..T.T....A.....AC....A.T...T...C......CTT.....T...CC....T.....
S04       ..........C..T...C....T....A...........A.T...TG.CC...C..CTT.....TT..CC....T..T..
S05       ..........C..T...C....T....A...........A.T...TG.CC......CTT.....TT..CC....T..T..
S06       ..........C..T...C....T....A...........A.T...TG.CC......CTT.....TT..CC....T..TA.
S07       ..........C..T...C....T....A...........A.T...TG.CC......CTT.....TT..CC....T..T..
S08       ..........C..T...C....T....A....G......A.T...TG..C......CTT.....TT..CC....T.....
S09       ......C...C..T...C....T....A...........A.T...T...C....A.CTT.....T...CCG...T.....
S10       ..........C..T...C....T....A...........A.T...TG..C......CTT.....TT..CC....T.....
S11       ..........C..T...C....TG...A...........A.T.T.TG..C......CTT.....TT..CC....T.....
S12       ..........C..T...C....T....A...........A.T...TG.CC......CTT.....TT..CC....T..T..
S13       ..........C..T...C....T....A...........A.T...TG.CC......CTT.....TT..CC....T..T..
S14       ..........C..T...C....T....A...........A.T...TG.CC......CTT.....TT..CC....T..T..
S15       ..........C..T...C....T....A....G......A.T...TG..C......CTT.A...TT..CC....T.....
S16       ..........C..T...C....T....A...........A.T...TG.CC......CTT.....TT..CC....T..T..
S17       ..........C..T...C....T....A...........A.T...TG.CC......CTT.....TT..CC....T..T..
S18       ..........C..T.G.C....T....A...........A.T...TGACC......CTT.....TT..CC....T..T..
S19       ..........C..T...C....T....A...........A.T..GTG.CC......CTT.....TT..CC....T.GT..
S20       ..........C..T...C....T....A...........A.T...TG..C......CTT.....TT..CC....T.....
S21       ..........C..T...C....T....A...........A.T...TG.CC......CTT.....TT..CC....T..T..
S22       ..........C..T...C....T....A...........A.TG..TG.CC......CTT.....TT..CC....T..TA.
S23       ..........C..T...C....T....A...........A.T...TG.CC......CTT.....TT..CC....T..T..
S24       ..........C..T...C...AT....A...........A.T...TG.CC......CTT.....TT..CC....T..TA.
S25       ..........C..T...C....T....A...........A.T...TG.CC......CTT.....TT..CC....T..T..
S26       A.........C......C....T....A........C.TA.....T...C..T...C.T.....T...CC....T.....
S27       ..........C..T...C....T....A...........A.T...TG.CC......CTT.....TT..CC....T..TA.
S28       ..........C..T...C....T....A...........A.T...TG.CC......CTT.....TT..CC....T..T..
S29       ....A....TC.....TCT....................AC........C......C.TC........C...G......G
S30       ..........C..T...C....T....A...........A.T...TG.CC......CTT.....TT..CC....T..T..
S31       ..........C..T...C....T....A...........A.T...TG.CC......CTT.....TT..CC....T..T..
S32       ..........C..T...C....T....A...........A.T...TG.CC......CTT.....TT..CC....T..T..
S33       ..........C..T...C....T....A...........A.T...TG..C......CTT.....TT..CC....T.....
S34       ..........C..T...C....T....A...........A.T...TG.CC......CTT.....TT..CC....T..T..
S35       ..........C..T...C....T....A...........A.TG..TG.CC......CTT.....TT..CC....T..T..
S37       ..........C..T...C....T....A...........A.T.T.TG..C......CTT.....TT..CC....T.....
S38       ..........C..T...C....T....A...........A.T...TG.CC......CTT.....TT..CC....T..T..
S39       ..........C..T...C..T.T....A.....AC....A.T...T...C......CTT.....T...CC....T.....
S40       ..........C..TC..C....T....A...........A.T...TG.CC......CTT.....TT..CC....T..T..
S41       .....C....C..T...C....T....A...........A.T...TG.CC......CTT...C.TT..CC....T..T..
S42       ..........C..T...C....T....A...........A.T...TG.CC......CTT.....TT..CC....T..T..
S43       ..........C..T...C....T....A...........A.T...TG.CC......CTT.....TT..CC....T..T..
S44       A.........C......C....T....A........C.TA.....T...C..T...C.T.....T...CC....T.....
S45       ..........C..T...C....T...GA...........A.T...TG.CC......CTT.....TT..CC....T..T..
S46       ..........C..T...C....T....A...........A.T...TG.CC.....TCTT.....TT..CC....T..T..
S47       ..........C..T...C....T....A...........A.T...TG.CC......CTT.....TT..CC....T..T..
S48       ..........C..T...C....T....A...........A.T...TG.CC.C....CTT.....TT..CC....T..T..
S49       ..........C..T...C....T....A...........A.T...TG.CC......CTT.....TT..CC....T..T..
S50       ..........C..T...C....T....A...........A.T...TG.CC......CTT.....TT..CC....T..T..
S51       A.........C......C.A..T....A........C.TA.....T...C..T...C.T.A...T...CC....T.....
S52       ..........C..T...C....T....A...........A.T...TG.CC......CTT.....TT..CC....T..T..
S53       ..........C..T...C....T....A...........A.T...TG.CC......CTT.....TT..CC....T..T..
S54       ..........C..T...C....T....A...........A.T...TG.CC......CTT.....TT..CC....T..T..
S55       ..........C..T...C....T....A...........A.T...TG.CC......CTT.....TT..CC....T..T..
S56       ..........C..T...C....T....A...........A.T...TG.CC......CTT.....TT..CC....T..T..
S57       ..........C..T...C....T....A...........A.T...TG.CC......CTT.....TT..CC....T..TA.
S58       ..........C.A....C....T....A...........A.....T...C......C.T.....T..TCC.G..T.....
S59       A.........C......C....T....A........C.TA.....T...C..T...C.T.....T...CC....T.....
S60       A.........C......C....T....A........C.TA.....T...C..T...C.T.....T...CC....T.....
S61       A.........C......C....T....A........C.TA.....T...C..T...C.T.....T...CC....T.....
S62       A.C.......C......C....T....A........C.TA.....T...C......C.T.....T...CC....T.....
S63       ....A..GATC......C.....................AC........C......C.TC.G......C...G......G
S64       ..........C..T...C....T....A...........A.T...TG..C......CTT.....TT..CC....T.....
S65       A.........C......C....T....AA.......C.TA.....T...C..T...C.T.....T...CC....T.....
S66       ..........C..T...C....T....A...........A.T...TG.CC......CTT.....TT..CC....T..T..
S67       A.........C......C....T....A........C.TA.....T...C..T...C.T.....T...CC....T.....
S68       ..........C..T...C....T....A...........A.T...TG..C......CTT.....TT..CC....T.....
SRef1     ..........C......C....T....A...C......TA.....T...C......C.T.....T...CC....T.....
SRef2     ..........C......C....T....A.........TTA.....T...CA.....C.T.....T...CC....T.....
SRef3     ..........C..T...C....T....A...........A.T...T...C......CTT.....T...CC....T.....
SRef4     ..........C......C....T.T..A...........A.....T...C......C.T.....T...CC....TC....
SRef5     ..........C..T...C....T....A...........A.T...T...C......CTT.....T...CC....T.....
SRef6     A.........C......C....T....A.G........TA.....T...C......C.T.....T.T.CC....T.....
SRef7     A.........C......C....T....A........C.TA.....T...C..T...C.T.....T...CC....T.....
SRef8     .T.G......CT.....C.......C....G........A.........C.............G....C....A......
SRef9     ..........C......C.................G...AC........C......C.TC........C..........G

Reference TTCTGTCCGCGCAGTGCAGCGGGCCTACCCTCAAGGCAGCGAGACCCAGGGCTCATTAAATTCGCCCTGTCGGGCGGAGC
S01       C..C..G.....T.G.................CC............G..........................A..T...
S03       C..C..G.......G.................C.............G..............G...........AG.T...
S04       C..C..G.......G.................C.............G......T.................A.A..T...
S05       C..C..G.......G.................C.............G......T...C...............A..T...
S06       C..C..G.......G.................C.............G......T...................A..T...
S07       C..C..G.......G.....T...T.......C.............G......T...................A..TC..
S08       C..C..GT......G......A..........C.............G......T...................A.AT...
S09       C..C..G.....T.G.................CC............G..........................A..T...
S10       C..C..G.......G.................C.............G......T...................A..T...
S11       C..C..G.......G.................C.............G......T...................A..T...
S12       C..C..G.......G.................C.............G......T...................A..T...
S13       C..C..G.......G.....T...........C.............G......T...................A..T...
S14       C..C..G.......G.................C.............G......T...................A..T...
S15       C..C..GT......G......A..........C.............G......T...................A.AT...
S16       C..C..G.......G.................C.............G......T...................A..T...
S17       C..C..G.......G..............G..C.............G......T...................A..T...
S18       C..C..G.......G.................C.T...........G......T..................AA..T...
S19       C..C..G.......G.................C.............G......T......C............A..T...
S20       C..C..G.......G.................C.............G......T...................A..T...
S21       C..C..G.......G.................C.............G......T...................A..T...
S22       C..C..G.......G.................C.............G......T...................A..T...
S23       C..C..G.......G.................C.............G......T...................A..T...
S24       C..C..G.......G.................C.............G......T...................A..T...
S25       C..C..G.......G.................C.............G......T.........A.........A..T...
S26       C..C..G...A...G................TC.............G.A......C.................A..T...
S27       C..C..G.......G.................C.............G......T...................A..T...
S28       C..C..G.......G.................C.............G......T...................A..T...
S29       C.TC..G.......G...........C...C.C.........C...G...A...G..........T....T..A..T...
S30       C..C..G.......G.................C.............G......T...................A..T...
S31       C..C..G.......G.................C.............G......T...................A..T...
S32       C..C..G.......G.................C.............G......T...................A..T...
S33       C..C..G.......G.................C..........T..G......T...................A..T...
S34       C..C..G.......G.................C..AA.........G......T...................A..T...
S35       C..C..G.......G.................C.............G......T...................A..T...
S37       C..C..G.......G.................C.............G......T..G................A..T...
S38       C..C..G.......G.................C.............G......T...................A..T...
S39       C..C..G.......G.................C.............G..............GG..........AG.T...
S40       C..C..G.......G.................C.............G......T...................A..T...
S41       C..C..G.......G............T....C.............G......T...................A..T...
S42       C..C..G.......G.................C.............G......T...................A..T...
S43       C..C..G..G....G.................C.............G......T.........A.........A..T...
S44       C..C..G...A...G................TC.............G.A......C............A....A..T...
S45       C..C..G.......G.....T...........C.............G......T...................A..T...
S46       C..C..G.......G.................C.............G......T...................A..T...
S47       C..C..G......CG.................C.............G......T...................A..T...
S48       C..C..G.......G.................C.............G......T...................A..T...
S49       C..C..G.......G.................C.............G......T...................A..T...
S50       C..C..G.......G.................C.............G......T...................A..T...
S51       C..C..G...A...G.A..............TC.............G.A......C.................A..T...
S52       C..C..G.......G.....T...T.......C.T...........G......T...................A..T...
S53       C..C..G.......G.................C.............G......T...................A..T...
S54       C..C..G.......G.................C.............GT.....T...................A..T...
S55       C..C..G.......G.................C.............G......T...................A..T...
S56       C..C..G.C.....G.................C.............G......T...................A..T...
S57       C..C..G.......G.................C.............G......T...................A..T...
S58       C..C..G....T..GA..AT............C........C....G.....C...........T..C.C...A..T...
S59       C..C..G...A...G................TC.............G.A......C...G.............A..T...
S60       C..C..G...A...G................TC.............G.A......C.................A..T...
S61       C..C..G...A...G................TC.............G.A......C.................A..T...
S62       C..C..G...A...G................TC.T...........G.A......C.................A..T...
S63       C.TC..G.......G...........C...C.C.........C...G...A...G..........T....T..A..T...
S64       C..C..G.......G.................C......G......G......T...................A..T...
S65       C..C..G...A...G................TC.............G.A......C.................A..T...
S66       C..C..G.......G.................C.............G......T...................A..T...
S67       C..C..G...A...G................TC.............G.A......C.................A..T...
S68       C..C.GG.......G.................C.............G......T...................A..T...
SRef1     CC.CC.G...A...G.............A...C.............G.A........................A..T...
SRef2     C..C..G...A...G.................C............TG...........C..............A..T...
SRef3     C..C..G.......G.................C.............G...................T......A..T...
SRef4     C..C..G.......G..GAT............C.............G..T..C...........T..C.....A..T...
SRef5     C..C..G.......G.................C.............G...................T......A..T...
SRef6     C..C..G...A...G........G........C.............G.A........................A..T.A.
SRef7     C..C..G...A...G..........A.....TC.......A.....G.A......C.................A..T...
SRef8     C..C..G.......G.......A.........C.....A.......G....G.....................A..T...
SRef9     C.TC..G.......G...........C...C.C....G....C.T.G...A...G..................A..T..T

Reference GCGATGGCTGAACCTTGGCCCGGGGCCATTGAACCTCTCTCGAAGTCGTCGTTACCCAACCTGCTTAGGCCGTCTCTAGG
S01       .G...........T...........G.....G....................C.....C.G.A.C....T.AC..T....
S03       .G...........T...........G.....G....................C.....C.G.A.C....T.AC..T....
S04       .G...........T...........G.G...G....................C.....C.G.A.C....T.AC..T....
S05       .G...........T...........G.G...G....................C.....C.G.A.C....T.AC..T....
S06       .G...........T...........G.G...G....................C.....C.G.A.C....T.AC..T....
S07       .G...........T...........G.G...G....................C.....C.G.A.C....T.AC..T....
S08       .G...........T...........G.G...G....................C.....C.G.A.C....T.AC..T....
S09       .G...........T...........G.....G.T..................C.....C.G.A.C....T.AC.CT....
S10       .G........G..TC..........G.G...G....................C.....CTG.A.C....T.AC..T....
S11       .G...........T...........G.GC..G....................C.....CTG.A.C....T.AC..T....
S12       .G...........T...........G.G...G....................C.....C.G.A.C....T.AC..T....
S13       .G...........T...........G.G...G....................C.....C.G.A.C....T.AC..T....
S14       .G...........T...........G.G...G....................C.....C.G.A.C....T.AC..T....
S15       .G...........T...........G.G...G....................C.....C.G.A.C....T.AC..T....
S16       .G...........T...........G.G...G....................C.....C.G.A.C....T.AC..T....
S17       .G...........T...........G.G...G....................C.....C.G.A.C....T.AC..T....
S18       .G....C......T...........G.G...G....................C.....C.G.A.C....T.AC..T....
S19       .G...........T..........AG.G...G....................C.....C.G.A.C....T.AC..T....
S20       .G...........T...........G.G...G....................C...T.C.G.A.C....T.AC..T....
S21       .G...........T......T....G.G...G....................C.....C.G.A.C....T.AC..T....
S22       .G...........T...........G.G...G....................C.....C.G.A.C....T.AC..T....
S23       .G...........T...........G.G...G....................C.....C.G.A.C....T.AC..T....
S24       .G.........G.T...........G.G...G....................C.....C.G.A.C....T.AC..T....
S25       .G...........T.....T.....G.G...G....................C.....C.G.A.C....T.AC..T....
S26       .G....................A..G.....G..A.................C.....C.G...CC.....AC..T....
S27       .G...........T...........G.G...G....................C.....C.G.A.C....T.AC..T....
S28       .G...........T...........G.G...G....................C.....C.G.A.C....T.AC..T....
S29       .......T.......CAA.....T.G....AG.......C............C....GC.G...C......AC...C...
S30       .G...........T...........G.G...G....................C.....C.G.A.C....T.AC..T....
S31       .G...........T...........G.G...G....................C.....C.G.A.C....T.AC..T....
S32       .G...........T...........G.G...G....................C.....C.G.A.C....T.AC..T....
S33       .G...........T...........G.G...G...............A....C...T.C.G.A.C....T.AC..T....
S34       .G...........T...........G.G...G....................C.....C.G.A.C....T.AC..T....
S35       .G...........T...........G.G...G....................C.....C.G.A.C..A.T.AC..T....
S37       .G...........T...........G.G...G....................C.....CTG.A.C...AT.AC..T....
S38       .G...........T...........G.G...G....................C.....C.G.A.C....T.AC..T....
S39       .G...........T...........G.....G....................C.....C.G.A.C....T.AC..T....
S40       .G...........T...........G.G...G....................C.....C.G.A.C....T.AC..T....
S41       .G...........T...........G.G...G....................C.....C.G.A.C....T.AC..T....
S42       .G...........T...........G.G...G....................C.....C.G.A.C....T.AC..T....
S43       .G...........T.....T.....G.G...G....................C.....C.G.A.C....T.AC..T....
S44       .G....................A..G.....G..A.................C.....C.G...CC.....AC..T....
S45       .G...........T...........G.G...G....................C.....C.G.A.C....T.AC..T....
S46       .G...........T...........G.G...G....................C.....C.G.A.C....T.AC..T....
S47       .G...........T...........G.G...G....................C.....C.G.A.C....T.AC..T....
S48       .G...........T...........G.G...G....................C.....C.G.AGC....T.AC..T....
S49       .G...........T...........G.G...G....................C.....C.G.A.C....T.AC..T....
S50       .G...........T...........G.G...G....................C.....C.G.A.C....T.AC..T....
S51       .G....................A..G.....G..A.................C.....C.G...CC.....AC..T....
S52       .G...........T...........G.G...G....................C.....C.G.A.C....T.AC..T....
S53       .G...........T...........G.G...G....................C.....C.G.A.C....T.AC..T....
S54       .G...........T...........G.G...G............C.......C.....C.G.A.C....T.AC..T....
S55       .G...........T...........G.G...G....................C.....C.G.A.C....T.AC..T....
S56       .G...........T...........G.G...G....................C.....C.G.A.C....T.AC..T....
S57       .G...........T...........G.G...G....................C.....C.G.A.C....T.AC..T....
S58       .G..........T.....T......G.....G....................C.....C.G...C......ACT.T....
S59       .G....................A..G.....G..A.................C.....C.G...CC.....AC..T....
S60       .G....................A..G.....G..A.................C.....C.G...CC.....AC..T....
S61       .G....................A..G.....G..A.................C.....C.G...CC.....AC..T....
S62       .G....................A..G.....G..A.................C.....C.G...C......AC..T....
S63       .......T.......CAA.....T.G....AG.......C............C....GC.G...C......AC...C...
S64       .G...........T...........G.G...G.............C....T.C.....CTG.A.C....T.AC..T....
S65       .G....................A..G.....G..A......A..........C.....C.G...CC.....AC..T....
S66       .G...........T...........G.G...G....................C.....C.G.A.C..A.T.AC..T..T.
S67       .G.G..................A..G.....G..A.................C.....C.G...CC.....AC..T....
S68       .G...........T...........G.G...G....................C.....C.G.A.C....T.AC..T....
SRef1     .G.......T...............G.....G...CT.....G.........C.....C.G...C......AC..T....
SRef2     .G..G....................G.....G......T.......T.C...C.....C.G...C.G....AC..T....
SRef3     .G...........T...........G.....GG...................C..T..C.G.A.C....T.AC..T....
SRef4     .G..........T............GT....G...........G.......CC.....C.G...C......AC..T.G..
SRef5     .G...........T...........G.....GG...................C..T..C.G.A.C....T.AC..T....
SRef6     .G.......................G.....G.....A..............CG....C.G...C......AC..T...A
SRef7     .G....................A..G.....G..A..............G..C.T...C.G...CC.....AC..T....
SRef8     .........................G...G.G........T.................C.GC..C.....TA........
SRef9     C.T..A..G......CAA...A...G....AG.......C............C....GC.G...C......AC...C...

Reference CCCAGGAGGTCGCGACAGCGGTCACGACAGTGTTACGCCTCTTCGCCGGGCCGTTCGCGGAGCCGCCGGGCCGGTTATCT
S01       T..G........T....T.............AG.CA.....CC....T....A...C........A..T.G.CC...C..
S03       T..GT............T..............G.C......CC....T...A....C........A..T.G.C....C..
S04       T..G............GT.........T....G.C......CC....T........C........A..T.G.C....C..
S05       T..G.............T.........T....G.C......CC....T........C........A..T.G.C....C..
S06       T..G.............T.........T....G.C......CC....T........C........A..T.G.C....C..
S07       T..G.............T.........T....G.C......CC....T........C........A..T.G.C....C..
S08       T..G.............T.........T....G.C......CC....T........C.......CA..T.G.C....C..
S09       T..G........T....T.............AG.CA.....CC....T....A...C........A..T.G.CC...C..
S10       T..G.............T.........T....G.C......CC....T........C........A..T.G.C....C..
S11       T..G.............T.........T....G.C......CC....T........C........A..T.G.C....C..
S12       T..G.............T.........T....G.C......CC....T........C........A..T.G.C....C..
S13       T..G.............T.........T....G.C......CC....T........C........A..T.G.C....C..
S14       T..G.............T.........T....G.C......CC....T........C........A..T.G.C....C..
S15       T..G.............T.........T....G.C......CC....T........C.......CA..T.G.C....C..
S16       T..G.............T.........T....G.C......CC....T........C........A..T.G.C....C..
S17       T..G.............T.........T....G.C......CC....T........CT.......A..T.G.C....C..
S18       T..G.............T.........T....G.C......CC....T........C........A..T.G.C....C..
S19       T..G.............T.........T....G.C......CC....T........C........A..T.G.C....C..
S20       T..G.............T.........T....G.C......CC....T........C..T.....A..T.G.C....C..
S21       T..G.............T.........T....G.C......CC....T........C........A..T.G.C....C..
S22       T..G.............T.........T....G.C......CC....T........C........A..T.G.C....C..
S23       T..G.............T.........T....G.C......CC....T........C........A..T.GAC....C..
S24       T..G..........G..T.........T....G.C......CC....T........C...T....A..T.G.C....C..
S25       T..G.............T.........T....G.C......CC....T........C........A..T.G.C....C..
S26       T..G.............T....G...C.....G.C......CC..T..........C........A....G.C....C..
S27       T..G.............T.........T....G.C......CC....T........C........A..T.G.C....C..
S28       T..G..C..........T..T......T....G.C......CC....T........C........A..T.G.C....C..
S29       T.TG.....G...........G..........G.C.......C.......T.....C........A....G.C.C..C..
S30       TT.G.............T.........T....G.C......CC....T........C........A..T.G.C....C..
S31       T..G.............T.......A.T....G.C......CC....T........C........A..T.G.C....C..
S32       T..G.............T.........T....G.C......CC....T........C........A.AT.G.C....C..
S33       T..G.............T.........T....G.C......CC....T........C........A..T.G.C....C..
S34       T..G.............T.........T....G.C......CC....T........C........A..T.G.C....C..
S35       T..G.............T.........T....G.C......CC....T........C........A..T.G.C....C..
S37       T..G.............T.........T....G.C......CC....T........C........A..T.G.C....C..
S38       T..G.............T.........T....G.C......CC....T........C........A..T.G.C....C..
S39       T..GT............T..............G.C......CC....T...A....C........A..T.G.C....C..
S40       T..G.............T.........T....G.C....C.CC....T........C........A..T.G.C....C..
S41       T..G.C...........T.........T....G.C......CC....T........C........A..T.G.C....C..
S42       T..G.............T.........T....G.C......CC....T........C........A..T.G.C....C..
S43       T..G...C.........T.........T....G.C......CC....T.......AC........A..TAG.C....C..
S44       T..G.............T....G...C.....G.C......CC..T..........C........A....G.C....C..
S45       T..G.............T.........T....G.C......CC....T........C........A..T.G.C....C..
S46       T..G.............T.........T....G.C......CC....T........C........A..T.G.C....C..
S47       T..G.............T.........T....G.C......CC....T........C........A..T.G.C....C..
S48       T..G.............T.......A.T....G.C......CC....T........C........A..T.G.C....C..
S49       T..G.............T.........T....G.C.A....CC....T........C........A..T.G.C....C..
S50       T..G.............T.........T....G.C......CC....T........C........A..T.G.C....C..
S51       T..G.............T....G...C.....G.C......CC..T..........C........A....G.C....C..
S52       T..G.............T.........T....G.C......CC....T........C........A..T.G.C....C..
S53       T..G.............T.........T....G.C..T...CC....T........C........A..T.G.C....C..
S54       T..G.............T.........T....GCC......CC....T........C........A..T.G.C....C..
S55       T..G......G..C...T.........T....G.C......CC....T........C........A..T.G.C....C..
S56       T..G....T........T.........T....G.C......CC....T........C........A..T.G.C....C..
S57       T..G.............T.........T....G.C......CC....T........C........A..T.G.C....C..
S58       T..G.............T..............G.C...T..CC.............C........A....G.C....C.G
S59       T..G.............T....G...C.....G.C......CC..T..........C........A....G.C....C..
S60       T..G.............T....G...C.....G.C......CC..T..........C........A....G.C....C..
S61       T..G.............T....G...C.....G.C......CC..T..........C........A....G.C....C..
S62       T..G.............T....G...C.....G.C......CC..T..........C....A...A....G.C....C..
S63       T.TG.................G..........G.C.......C.......T.....C......G.A....G.C.C.GC..
S64       T..G.............T.........T....G.C......CC....T........C........A..T.G.C..G.C..
S65       T..G.............T....G...C.....G.C......CC..T..........C........A....G.C....C..
S66       T..G.............T.........TG...G.C......CC....T........C........A..T.G.C....C..
S67       T..G.............T....G...C.....G.C......CC..T..........C........A....G.C....C..
S68       T..G.............T.........T....G.C......CC.T..T........C........A..T.G.C....C..
SRef1     T..G...........T.T...........A..G.C......CC..T........C.C........A....G.C....C..
SRef2     T..G.............T.....GA.......G.C......CC..TT.........C........A....G.C....CT.
SRef3     T..G.............T..............G.C......CC....TA.......C........A..T.G.C....C..
SRef4     T..G.............T.A............G.C...T..CC..........G..C.....T..A....G.C....C.G
SRef5     T..G.............T..............G.C......CC....TA.......C........A..T.G.C....C..
SRef6     T..G.............T..............G.C......CC..T..........C.A......A....G.C....C..
SRef7     T..G.............T....G...C.....G.C......CC..T..........C........A....G.C....C..
SRef8     T..G..............T...........C...C.....T.C.......................T...G.C....C..
SRef9     T..G.......A....................G.C.......CT.....AT.....C........A....G.C.C..C..

Reference TCCCAATTCCAATCGTCGACCCAGCAGCAGACTTTGCCATTCTCCCTGAACAGGCAGCCGACGTGCCCAGGCAGCTGCAT
S01       .........T...T....G...........C......T....C.....G..........A..AC....GA..........
S03       .........T...T....G...........C......TC...C.....G..........A..AC....GA..........
S04       .T.......T...T....G...........C.C....T....C.....G..........AC.AC....GA..........
S05       .T.......T...T....G...........C.C....T....C.....G..........AC.AC....GA..........
S06       .........T...T....G...........C......T....C.....G..........AC.AC....GA..........
S07       .........T...T....G...........C......T....C.....G..........AC.AC....GA..........
S08       .........T...T....G.....T.....C......T....C.....G..........AC.AC.T..GA..........
S09       .........T...T....G...........C......T....C.....G..........A..AC....GA..........
S10       .........T...T....G...........C......T....C.....G..........AC.ACA...GA..........
S11       .........T...T....G...........C......T....C.....G..........AC.AC....GA..........
S12       .........T...T....G...........C......T....C.....G..........AC.AC....GA..........
S13       ...G.....T...T....G...........C......T....C.....G..........AC.AC....GA..........
S14       .........T...T....G...........C......T....C.....G..........AC.AC....GA..........
S15       .........T...T....G...........C......T....C.....G..........AC.AC.T..GA..........
S16       .........T...T....G...........C......T....C.....G..........AC.AC....GA..........
S17       .........T...T....G...........C......T....C.....G..........AC.AC....GA..........
S18       .........T...T....G...........C......T....C.....G..........AC.AC....GA..........
S19       .........T...T....G...........C......T....C.....G........G.AC.AC....GA......T...
S20       .........T...T....G...........C......T....C.....G..........AC.AC....GA..........
S21       .........T...T....G......C....C......T....C.....G..........AC.AC....GA..........
S22       .........T...T....G...........C......T....C.....G..........AC.AC....GA..........
S23       .........T...T....G...........C......T....C.....G..........AC.AC....GA..........
S24       .........T...T..T.G...........C......T....C.....G..........AC.AC....GA..........
S25       .........T...T....G...........C......T....C.....G..........AC.AC....GA..G.......
S26       .........T..G.....G...........C....AT.....C....AG..........A..AC....GA..........
S27       .........T...T....G...........C......T...TC.....G..........AC.AC....GA..........
S28       .........T...T....G...........C......T....C.....G..........AC.AC....GA..........
S29       .................AG.T.........C.............G.G.G.........T....C....GA.T........
S30       .........T...T....G...........C......T..C.C.....G..........AC.AC....GA..........
S31       .........T...T....G...........C......T....C.....G.....A....AC.AC....GA..........
S32       .........T...T....G...........C......T....C.....G..........AC.AC....GA..........
S33       .........T...T....G...........C......T....C.....G.T........AC.AC....GA..........
S34       ........GT...T....G...........C..G...T....C.....G..........AC.AC....GA.....C....
S35       .........T...T....G...........C......T....C.....G..........AC.AC....GA.......T..
S37       .........T...T....G...........C......T....C.....G..........AC.AC....GA..........
S38       .........T...T....G...........C......T....C.....G..........AC.AC....GA..........
S39       .........T...T....G...........C......TC...C.....G..........A..AC....GA..........
S40       .........T...T....G...........C......T....C.....G..........AC.AC....GA..........
S41       .........T...T....G...........C......T....C.....G..........AC.AC....GA..........
S42       .........T...T....G...........C......T....C.....G..........AC.AC....GA..........
S43       .........T...T....G...........C......T....C.....G..........AC.AC....GA..........
S44       .........T..G.....G...........C....AT.....C....AG..........A..AC....GA..........
S45       .........T...T.C..G...........C......T....C.....G..........AC.AC....GA..........
S46       .........T...T....G...........C......T....C.....G..........AC.AC....GA..........
S47       .........T...T....G...........C......T....C.....G..........AC.AC....GA..........
S48       .........T...T....G...........C......T....C.....G..........AC.AC....GA..........
S49       .........T...T....G...........C......T....C.....G..........AC.AC....GA..........
S50       C........T...T....G...........C......T....C.....G..........AC.AC....GA..........
S51       .........T..G.A...G...........C....AT.....C....AG..........A..AC....GA..........
S52       .........T...T....G...........C......T....C.....G..........AC.AC....GA..........
S53       .........T...T....G...........C......T....C.....G..........AC.AC....GA..........
S54       .........T...T....G...........C......T....C.....G..........AC.AC....GA..........
S55       .........T...T....G...........C......T....C.....G..........AC.AC....GA..........
S56       .........T...T....G...........C......T....C.....G..........AC.AC....GA..........
S57       .........T...T....G.......T...C......T....C..A..G..........AC.AC....GA..........
S58       ....G..C.T........GT..G.......C...G.......C.....G....T.....A..AC....GA..........
S59       .........T..G.....G...........C....AT.....C....AG......TC..A..AC....GA..........
S60       .........T..G.....G...........C....AT..G..C....AG..........A..AC....GA..........
S61       .........T.GG.....G...........C....AT.....C....AG..........A..AC....GA..........
S62       .........T..G.....G...........C....AT.....C.....G..C.......AC.AC....GA..........
S63       .................AG.TT........C.............G.G.G..............C....GA.T........
S64       .........T...T....G...........C......T....C.....G..........AC.AC....GA........C.
S65       ......C..T..G.....G..........AC....AT.....C....AG..........A..AC....GA..........
S66       .........T...T....G...........C......T....C.....G..........AC.AC....GA..........
S67       .........T..G.....G...........C....AT.....C....AG..........A..AC....GA..........
S68       .........T...T....G...........C......T....C.....G..........AC.AC...TGA..........
SRef1     .........T........G.........C.CA...A......C....AGT.........A..AC....GA..........
SRef2     .........TG.......G...........C....A......C....AG..........A.GAC..T.GAA...T.....
SRef3     .........T...T....G....T...T..C......T....C.....G...A......A..AC....GA..........
SRef4     .......C.T........G...G.......C...........C.....G..........A..AC....GA.........G
SRef5     .........T...T....G...........C......T....C.....G...A......A..AC....GA..........
SRef6     .....G...T........G...........C....A......C....AG..........A..AC....GA..........
SRef7     .........T..G.....G...........C....AT.....C....AG..........A..AC....GA..........
SRef8     ..................G.............................G..............C.....A...C......
SRef9     ..T...............G.T.........C............A....G..............C....GA..........

Reference GGGTCCCCGACAGGGGTAGGGACGTCCCGTTGAAGTGGTCGACCCGACCACTGCGACTGCGCGCCTCCGCTCTCTCCGGG
S01       ...G...................A.T............G..............T.G.C...TA......GC.C.G....A
S03       ...G...................ACT............G..............T.G.C...T.......GC.C.G.....
S04       ...GT......G..A........A.T............G..............T.G.C...T.......GC.C.G.....
S05       ...GT.........A........A.T............G..............T.G.C...T.......GC.C.G.....
S06       ...GT..................A.T............G..............T.G.C..AT.......GC.C.G.....
S07       ...GT..................A.T............G..............T.G.C...T.......GC.C.G.....
S08       C..GT..................A.T............G..............T.G.C...T.......GC.C.G.....
S09       ...G...................A.T............G....T.........T.G.C...TA......GC.C.G....A
S10       C..GT..................A.T............G..............T.G.C...T.......GC.CTG.....
S11       C..GT..................A.T............G..............T.G.C...T.......GC.C.G.....
S12       ...GT..................A.T............G..............T.G.C...T.......GC.C.G.....
S13       ...GT..................A.T............G..............T.G.C...T.......GC.C.G.....
S14       ...GT..................A.T............G..............T.G.C...T.......GC.C.G.....
S15       C..GT..................A.T............G..............T.G.C...T.......GC.C.G.....
S16       ...GT..................A.T............G..............T.G.C...T....G..GC.C.G.....
S17       ...GT..................A.T............G..............T.G.C...T.......GC.C.G.....
S18       ...GT..................A.T............G..............T.G.C...T.......GC.C.G.....
S19       ...GT..................A.T............G..........G...T.G.C...T.......GC.C.G.....
S20       C..GT..................A.T............G..............T.G.C...T.......GC.C.G.....
S21       ...GT..................A.T............G..............T.G.C...T.......GC.C.G.....
S22       ...GT..................A.T............G..............T.G.C..AT.......GC.C.G.....
S23       ...GT..................A.T............G..............T.G.C...T.......GC.C.G...C.
S24       ...GT..................A.T............G..............T.G.C..AT.......GC.C.G.....
S25       ...GT..................A.T............G..............T.G.C...T.......GC.C.G.....
S26       ...G.......G.......T...A.TT.....G.....G.............AT.GTC...........GC.C.G.....
S27       ...GT..................A.T............G..............T.G.C..AT.......GC.C.G.....
S28       ...GT..................A.T............G..............T.G.C...T.......GC.C.G.....
S29       .AAG...T............C..A..............GG....A..........G.C.........T.GC.C.G.....
S30       ...GT..................A.T............G........T.....T.G.C.G.T.......GC.C.G.....
S31       ...GT..................A.T............G..............T.G.C...T.......GC.C.G.....
S32       ...GT..................A.T............G..............T.G.C...T.......GC.C.G.....
S33       C..GT..................A.T............G..............T.G.C...T.......GC.C.G.....
S34       ...GT..................A.T........C...G..............T.G.C...T.......GC.C.G.....
S35       ...GT..................A.T............G..............T.G.C...T.......GC.C.G.....
S37       C..GT..................A.T............G..............T.G.C...T.......GC.C.G.....
S38       ...GT..................A.T............G..............T.G.C...T.......GC.C.G.....
S39       ...G.T.................ACT............G..............T.G.C...T.......GC.C.G.....
S40       ...GT..................A.T............G..............T.G.C...T.......GC.C.G.....
S41       ...GT..................A.T............G..............T.G.C...T.......GC.C.G.....
S42       ...GT..................A.T............G..............T.G.C...T.......GC.C.G.....
S43       ...GT............C.....A.T............G..............T.G.C...T.......GC.C.G.....
S44       ...G...............T...A.TT.....G.....G.............AT.GTCC..........GC.C.G.....
S45       ...GT...........G......A.T............G..............T.G.C...T.......GC.C.G.....
S46       ...GT..................A.T............G..............T.G.C...T.......GC.C.G.....
S47       ...GT..................A.T............G.T............T.G.C...T.......GC.C.G.....
S48       ...GT..................A.T............G..............T.G.C...T.......GC.C.G.....
S49       ...GT..................A.T............G..............T.G.C...T......AGC.C.G.....
S50       ...GT..................A.T............G..............T.G.C...T.......GC.C.G.A...
S51       ...G...............T...A.TT.....G.....G.............AT.GTCC..........GC.C.G.....
S52       ...GT..................A.T............G..............T.G.C...T.......GC.C.G.....
S53       ...GT..................A.T............G..............T.G.C...T.......GC.C.G.....
S54       ...GT..................A.T.A..........G..............T.G.C...T.......GC.C.G.....
S55       ...GT..................A.T............G..............T.G.C...T.......GC.C.G.....
S56       ...GT..................A.T........C...G..C.......G...T.G.C...T.......GC.C.G..T..
S57       ...GT..................A.T............G..............T.G.C..AT.......GC.C.G.....
S58       ...G..................TA.T.....T...C..G......A....T..T.G.C...........GC.C.G.....
S59       ...G...............T...A.TT.....G.....G.............AT.GTCC..........GC.C.G.....
S60       ...G..............CT...A.TT.....G.....G.............AT.GTC...........GC.C.G.....
S61       ...G...............T...A.TT.....G.....G............CAT.GTC...........GC.C.G.....
S62       ...GT..............T...A.TT...........G.............AT.GTCC..........GC.C.G.....
S63       .AAG...TT..............A..............GG....A..........G.C.........T.GC.C.G.....
S64       C..GT....GA............A.T............G..............T.G.C...T.......GC.C.G.....
S65       ...G...............T...A.TT..G..G.....G.............AT.GTCC..........GC.C.G.....
S66       ...GT..................A.T............G.......C......T.G.C...T.......GC.C.G.....
S67       ...G...............T...A.TT....TGC....G.............AT.GTCC..........GC.C.G.....
S68       C..GT................G.A.T............G..............T.G.C...T.......GC.C.G.....
SRef1     ...G..T............T...A.T............G..............TCGTC...........GC.C.GA....
SRef2     ...G........C..........A.T............G..............T.GTC.....G.....GCAC.G.....
SRef3     ...G.........A.A.......A.T............G..............T.G.C...TA.T....GC.C.G.....
SRef4     ...G...................A.T..C......C..G..............T.G.C...........GC.C.G.....
SRef5     ...G.........A.A.......A.T............G..............T.G.C...TA.T....GC.C.G.....
SRef6     ...G...............T...A.T......G...C.G.............AT.GTC...........GC.C.G.....
SRef7     ...G...............T...A.T....G.G....AG.............AT.GTC...........GC.C.G.....
SRef8     ...G..................................G..................C.......C...GC.C.G.....
SRef9     .AAG...................A..............GG..T.A...T......G.C...........GC.C.G.....

Reference CGTCTACTAGCCTGCTACGGCGCCCATTCTCTCATGTAATCGCACCCCCACTGACCCTCCGCGTGCGTGAATCCAAGGGA
S01       .A...........A..G...A.....C..........GC....G.............G....AC...C..........T.
S03       .A...........A......A.....C.......C.CGC....GT...T........G....AC...C..........T.
S04       .A...........A......A...T.C..........GC....G............AG....AC...C....T.....T.
S05       .A...........A......A...T.C..........GC....G............AG....AC...C....T.....T.
S06       .A...........A......A...T.C..........GC....G............AG....AC...C....T.....T.
S07       .A...........A......A...T.C..........GC....G............AG....AC...C....T.....T.
S08       .A...........A......A...T.C..........GC....G............AG....AC...C....T.....T.
S09       .A...........A..G...A.....C..........GC....G.............G....AC...C..........T.
S10       .A...........A......A...T.C..........GC....G............AG....AC...C....T.....T.
S11       .A...........A......A...TTC..........GC....G............AG....AC...C....T.....T.
S12       TA...........A......A...T.C..........GC....G.....G......AG....AC...C....T.....T.
S13       .A...........A......A...T.C..........GC....G............AG....AC...C....T.....T.
S14       .A...........A......A...T.C.T........GC....G............AG....AC...C....T.....T.
S15       .A...........A......A...T.C..........GC....G............AG....AC...C..C.T.....T.
S16       .AC..........A......A...T.C.T........GC....G............AG....AC...C....T.....T.
S17       .A...........A......A...T.C..........GC....G............AG....AC...C....T..G..T.
S18       .A...........A......A...T.C..........GC....G............AG....AC...C....T.....T.
S19       .A..C........A......A...T.C..........GC....G............AG....AC..CC....T.....T.
S20       .A...........A......A...T.C..........GC....G............AG....AC...C.G..T....AT.
S21       .A...........A......A...T.C..........GC....G............AG....AC...C....T.....T.
S22       .A...........A......A...T.C..........GC....G............AG....AC...C....T.....T.
S23       .A...........A......A...T.C..........GC....G............AG....AC...C....T.....T.
S24       .A...........A......A...T.C..........GC....G............AG....AC...C....T.....T.
S25       .A...........AT.....A..TT.CC.........GC....G............AG....AC...C....T.....T.
S26       .A...........A.C....AC....C..........G.....G...........G...T..AC...CT.....G...T.
S27       .A...........A......A...T.C..........GC....G............AG....AC...C....T.....T.
S28       .A...........A......A...T.C..........GC....G............AG....AC...C....T.....T.
S29       .A....T..C.........C............G.......T..G...................C...C............
S30       .A.A.........A......A...T.C..........GC....G............AG....AC...C....T.....T.
S31       .A...........A......A...T.C..........GC....G............AG....AC...C....T.....T.
S32       .A...........A......A...T.C..........GC....G............AG....AC...C....T.....T.
S33       .A...........A......A...T.C..........GC....G............AG....AC...C....T.....T.
S34       .A...........A......A...TTC..........GC....G............AG....AC...C....T.....T.
S35       .A...........A......A...T.C.T........GC....G............AG....ACC..C....T.....T.
S37       .A...........A......A...T.C..........GC....G............AG....AC...C....T.....T.
S38       .A...........A......A...T.C..........GC....G............AG....AC...C....T.....T.
S39       .A...........A......A.....C.......C.CGC....GT............G....AC...C..........T.
S40       .A...........A......A...T.C..........GC....G............AG....AC...C....T.....T.
S41       .A...C.......A......A...T.C..........GC....G............AG....AC...C....T.....T.
S42       .A...........A......A...T.C..........GC....G............AG....AC...C....T.....T.
S43       .A...........AT.....A..TT.CC.C.......GC....G............AG....AC...C....T.....T.
S44       .A...........A.C....AC....C..........G.....G...........G...T..AC...CT.....G...T.
S45       .A.........G.A......A...T.C..........GC....G............AG....AC...C....T.....T.
S46       .A...........A......A...T.C..........GC....G............AG....AC...C....T.....T.
S47       .A...........A......A...T.C..........GC....G............AG....AC...C....T.....T.
S48       .A...........A......A...T.C..........GC....G............AG....AC...C....T.....T.
S49       .A...........A......A...T.C..........GC....G............AG....AC...C....T.....T.
S50       .A...........A......A...T.C..........GC....G............AG....AC...C....T.....T.
S51       .A...........A.C.G..AC....C..........G.....G...........G...T..AC...CT.....G...T.
S52       .A...........A......A...T.C..........GC....G............AG....AC...C....T.....T.
S53       .A.....A.....A......A...T.C..........GC....G............AG....AC...C....T.....T.
S54       .A...........A......A...T.C..........GC....G............AG....AC...C....T.....T.
S55       .A...........A......A...T.C..........GC....G............AG....AC...C....T.....T.
S56       .A...........A......A...T.C..........GC....G............AG....AC...C....T.....T.
S57       .A...........A......A...T.C..........GC....G............AG....AC...C....T.....T.
S58       .A........T..A......A.G..............G...C.G..................AC...C..........T.
S59       .A...........A.C....AC....C..........G.....G...........G...T..AC...CT.....G...T.
S60       .A...........A.C....AC...TC..........G.....G...........G...T..AC.T.CT.....G...T.
S61       .A...........A.C....AC....C..........G.....G...........G...T..AC...CT....TG...T.
S62       .A...........A.C....AC....C....C.....G.....G...........G...T..AC...CT.....G...T.
S63       .A....T.CC.........C............G.......T..G.................T.C...C...G........
S64       .A...........A......A...TTC..........GC....G............AG....AC...C....T.....T.
S65       .A...........A.C....AC....C..........G.....G...........G...T..AC...CT.....G...T.
S66       .A...........A......A...T.C.T........GC....G............AG....AC...C....T.....T.
S67       .A...........A.C....AC....C..........G.....G......T....G...T..AC...CT.C...G...T.
S68       .A..C........A......A...TTC..........GC....G....T.....G.AG....AC...C....T.....T.
SRef1     .A...........A......AC....C...T......G.A...G....T....C......C.AC...CT.....G...T.
SRef2     .A..........CA......AC....C........A.G.....G....T..C..........AC...C......G...T.
SRef3     .A...........A......A.....C..........GC....G....T........GT...AC...C..........T.
SRef4     .A........T..A......A................G.....G..T.T.............AC...C..........T.
SRef5     .A...........A......A.....C..........GC....G....T........GT...AC...C..........T.
SRef6     .A...........A......AC....C..........G.....G...G.......G......AC...CT.....G...T.
SRef7     .A...........A.C....AC....C..........G....TG....T...C..G...T..AC...CT.....G.A.T.
SRef8     .A................A..............G.........G....T..............C...C...........G
SRef9     .A.......C..............................T..G.A.A...............C...C............

Reference GGGCATCGGCCTTCACCTCGCTAAGTGTCTCCCGTTCGTTTCGCCACAGCCTGACTTAGCCCGTATGACGCAACACTTGT
S01       ........A..........T.......G..........C..T..TG....TC..........T..C...C......GC.C
S03       ........A.......G..T.....................T...G...TTC..........T..C.GTC......GC.C
S04       ....G...A...C......T.....................T...G....TC..........T..C...C......GC.C
S05       ....G...A...C......T.....................T...G....TC..........T..C...C......GC.C
S06       ....G...AT..C......T.....................T...G....TC..........T..C...C......GC.C
S07       ....G...A...C......T...........A.........T...G....TC.....G....T..C...C......GC.C
S08       ........A...C......T....C................T...G....TC...A......T..C...C......GC.C
S09       ........A..........T.......G..........C..T...G.G..TC..........T..C...C......GC.C
S10       ........A...C......T.........C...........T...G....TC..........T..C...C......GC.C
S11       ........A...C......T.....................T...G....TC..........T..CT..C......GC.C
S12       ....G...A...C......T.....................T...G....TC..........T..C...C......GC.C
S13       ....G...A...C......T...............C.....T...G....TC.....G....T.CC...C......GC.C
S14       ....G...A...C......T.....................T...G....TC..........T..C...C......GC.C
S15       ........A...C......T.....................T...G....TC...A......T..C...C......GC.C
S16       ....G...AG..C......T....................AT...G....TC..........T..C...C......GC.C
S17       ....G...A...C......T.....................T...G....TC..........T..C...C......GC.C
S18       ....G...A...C......T.....................T...G....TC..........T..C...C......GC.C
S19       ....G...A...C......T.....................T...G....TC..........T..C...C......GC.C
S20       ........A...C......T.....................T...G....TC..........T..C...C......GC.C
S21       ..T.G...A...C......T.....................T...G....TC..........T..C...C.CG...GC.C
S22       ....G...A...C......T.....................T...G....TC..........T..C...C......GC.C
S23       ....G...A...C......T......T..............T...G....TC..........T..C...C......GC.C
S24       ....G...A.G.C......T.....................T...G....TC..........T..C...C......GC.C
S25       ....G...A...C......T.....................T...G....TC..........T..C...C......GC.C
S26       ...................T................T....T...G......T.....A...T..C...C......GC.C
S27       ....G...A...C......T.....................T...G....TC..........T..C...C......GC.C
S28       ....G...A...C......T............T........T...G....TC..........T..C...C......GC.C
S29       C.....T............TT....................T...G.............T..T..C..........GC.C
S30       ....GC..A...C......T........T........A...T...G....TC..........T..C...C......GC.C
S31       ....G...A...C......T.....................T...G....TC..........T..C...C......GC.C
S32       ....G...A...C......T.C...................T...G....TC..........T..C...C......GC.C
S33       ........A...CG.....T.....................T...G....TC.C........T..C...C...AG.GC.C
S34       ....G...A...C......T.....................T...G....TC..........T..C...C......GC.C
S35       ....G...A...C......T.....................T...G....TC..........T..C...C......GC.C
S37       ........A...C......T.....................T...G....TC..........T..C...C......GC.C
S38       ....G...A...C......T.....................T...G....TC..........T..C...C......GC.C
S39       ........A.......G..T.....................T...G...TTC..........T..C.GTC......GC.C
S40       .C..G...A...C......T.....................T...G....TC..........T..C...CA.....GC.C
S41       ....G...A...C....C.T.....................T...G....TC..........T..C...C......GC.C
S42       ....G...A...C......T.....................T...G....TC..........T..C...C......GC.C
S43       ....G...A...C......T.....................T...G....TC..........T..C...C......GC.C
S44       ...................T.....G..........T....T...G......T.....A...T..C...C......GC.C
S45       ....G...A...C......T.....................T...G....TC.....G....T..C...C......GC.C
S46       ....G...A...C......T.....................T...G....TC..........T..C...C......GC.C
S47       ....G...A...C......T.....................T...G....TC..........T..C...C......GC.C
S48       ....G...A...C......T.....................T...G....TC..........T..C...C......GC.C
S49       ....G...A...C......T..........A..........T...G....TC..........T..C...C......GC.C
S50       ....G...A...C......T.....................T...G....TC..........T..C...C......GC.C
S51       ...................T................T....T...G......T.....A...T..C...C......GC.C
S52       ....G...A...C......T.....................T...G....TC.....G....T..C...C......GC.C
S53       ....G...A...C......T.....................T...G....TC..........T..C...C......GC.C
S54       ....G...A...C......T.....................T...G....TC..........T..C...C......GC.C
S55       ....G...A...C......T.....................T...G....TC..........T..C...C......GC.C
S56       ....G...A...C......T.....................T...G....TC..........T..C...C......GC.C
S57       ....G...A...C......T.....................T...G....TC..........T..C...C......GC.C
S58       ...........C.......T.............A.......T.A.GG...............T..C...C......GC.C
S59       ...................T..............A.T....T...G......T.....A...TG.C...C......GC.C
S60       ...................T................T....T...G......T.....A...T..C...C......GC.C
S61       ...................T................T....T...G......T.....A...T..C...C.....GGC.C
S62       ...................T................T....T...G......T.....A...T..C...C......GC.C
S63       C.....T............TT....................T...G.............T..T..C..........GC.C
S64       ........A...C......T.....................T...G....TC..........T.CC...C......GC.C
S65       ...................T..G.............T....T...G......T.....A...T..C...C......GC.C
S66       ....G...A...C......T.....................T...G....TC..........T..C...C......GC.C
S67       ...................T................T....T...G......T.....A...T..C...C......GC.C
S68       ........AG..C......T.....................T...G....TC..........T..C...C......GC.C
SRef1     ...................T.....................T...G................T..C...C......GCAC
SRef2     ...................T...G.................T...G........T.......T..C...C......GC.C
SRef3     ...T....A.........TT.......G.............T...G....TC........A.T..C...C......GC.C
SRef4     ...........C.......T.....................T.A.G..........C.....T..C...C......GC.C
SRef5     ...T....A.........TT.......G.............T...G....TC........A.T..C...C......GC.C
SRef6     ...................T...................C.T...G...............TT..C...C......GC.C
SRef7     ...................T................T....T...G......T.....A...T..C...C......GC.C
SRef8     .......C......GG.........................T......A................C..........G...
SRef9     ......T............TT....................TC..G.............T..T..C..........GC.C

Reference TGACGTTGCGCCGCTCGTTTAGAATTTTGGGCTTCGTGTATTCTCCCAACGGTGCGACGCTCCCCGTTTGGGCAGTTACT
S01       C.G......C.................C..A..AA.C..........GG....................C.....C....
S03       C.G......C...T.............C..A..AA.C...........G....................C..........
S04       C.G......C.................C.AA..AA.C...........G................T...C.....C....
S05       C.G......C.................C.AA..AA.C...........G................T...C.....C....
S06       C.G......C.................C.AA..AA.CC..........G................T...C.....C....
S07       C.G......C.................C..A..AA.C...........G................T...C.....C....
S08       C.G......C........G........C..A..AA.C...........G................T...C.....C....
S09       C.G......C.................C..A..AA.C..........GG....................C.C........
S10       C.G......C.................C..A..AA.C...........G................T...C.....C....
S11       C.G......C.................C..A..AA.C...........G................T...C.....C....
S12       C.G......C.................C.AA..AA.C...........G................T...C.....C....
S13       C.G......C.................C..A..AA.C...........G................T...C.....C....
S14       C.G......C.................C..A..AA.C...........G..T...A.........T...C.....C....
S15       C.G......C.................C..A..AA.C...........G................T...C.....C....
S16       C.G......C.................C..A..AA.C...........G..T...A.........T...C.....C....
S17       C.G......C.................C.AA..AA.C...........GT...............T...C.....C....
S18       C.G......C.................C.AA..AA.C...........G................T...C.....C....
S19       C.G......C.....G..........AC.AA..AA.C...........GT...............T...C.....C....
S20       C.G......C...........T.....C..A..AA.C...........G................T...C.....C....
S21       C.G......C.................C..A..AA.C...........G................T...C.....C....
S22       C.G......C.................C.AA..AA.CC...C......G................T...C.....C....
S23       C.G......C.................C.AA..AA.C...........G................T...C.....C....
S24       C.G..C...C.................C.AA..AA.CC..........G................T...C.....C....
S25       C.G......C.................C..A..AA.C...........G.A..............T...C.....C....
S26       C.G.........A..............C..A..AA.C...........G.....T..............C.........C
S27       C.G......C.................C.AA..AA.CC..........G................T...C.....C....
S28       C.G......C.G...............C.AA..AA.C...........GT...............T...C.....C....
S29       C.GA................T.........A....AC.....T.....G...CA....AT.........C..........
S30       C.G......C.................C..A..AA.C...........G................T...C...G.C....
S31       C.G......C......C..........C.AA..AA.C...........G................T...C.....C....
S32       C.G......C.................C.AA..AA.C.......A...G................T...C.....C....
S33       C.G......C...........T.....C..A..AA.C...........G................T...C.....C..T.
S34       C.G......C.................C.AA..AA.C...........G................T...C.....C....
S35       C.G......C.................C..A..AA.C...........G..T...A.........T...C.....C....
S37       C.G......C.................C..A..AA.C...........G................T...C.....C....
S38       C.G......C.................C.AA..AA.C...........G................T...C.....C....
S39       C.G......C...T.............C..A..AA.C...........G....................C..........
S40       C.G......C.................C.AA..AA.C...........G................T...C.....C....
S41       C.G......C.................C.AA..AA.C...........G...........C....T...C.....C....
S42       C.G......C.................C.AA..AA.C...........GT...............T...C.....C....
S43       C.G......C.................C..A..AA.C...........G.A..............T...C.....C....
S44       C.G.........A..............C..A..AA.C...G.......G.....T..............C.........C
S45       C.G......C.................C..A..AA.C...........G................T...C.....C....
S46       C.G......C.................C.AA..AA.C...........G................T...C.....C....
S47       C.G......C.................C.AA..AA.C...........GT...............T...C.....C....
S48       C.G......C.................C.AA..AA.C...........G................T.C.C.....C....
S49       C.G......C....G............C.AA..AA.C...........G................T...C.....C....
S50       C.G......C.................C.AA..AA.C...........G................T...C.....C....
S51       C.G.........A.............AC..A..AA.C...........G.....T..............C.........C
S52       C.G......C.................C..A..AA.C...........G................T...C.....C....
S53       C.G......C.................C.AA..AA.C...........G................T...C.....C....
S54       C.G......C.................C.AA..AA.C.GG........G................T...C.....C....
S55       C.G......C.................C.AA..AA.C...........G................T...C.....C....
S56       C.G......C.................C.AA..AA.C...........G................T...C.....C....
S57       C.G.C....C.................C.AA..AA.CC..........G................T...C.....C....
S58       C.G......................C.CA.A..AA.C...........G....................C..T.T.....
S59       C.G.........A..............C..A..AA.C...........G.....T..............C.........C
S60       C.G.........A..............C..A..AA.C...........G.....T..............C.........C
S61       C.G...G.....A..............C..A..AA.C...........G.....T.........T....C.........C
S62       C.G......C..A..............C..A..AA.C...........G.....T..........T...C.........C
S63       C.GA...............CT.........A....AC.....T.....G...CA....A..........CC.........
S64       C.G......C.............C...C..A..AA.C...........G................T...C.....C....
S65       C.G.........A..............C..A..AA.C...........G.....T..............C.........C
S66       C.G......C.................C..A..AA.C...........G..T...A.........T...C.....C....
S67       C.G.........A..............C..A..AA.C...........G.....T..............C.........C
S68       C.G......C.................C..A..AA.C.G.........G................T...C.....C....
SRef1     C.G........................C..A..AA.C.........T.G.................G..C..........
SRef2     CAG........................C..A.CAA.C...........G.............T......C......C...
SRef3     C.G....A.C.................C..A..AA.C..........GG....................C..........
SRef4     C.G..............G.........C..A..AA.C...........G....................C..T.T..G..
SRef5     C.G....A.C.................C..A..AA.C..........GG....................C..........
SRef6     C.G.....T.A................C..A..AA.C...........G...................AC..........
SRef7     C.G.........A..............C..A..AA.C...........G.....T..............C.........C
SRef8     C.G.....................G......T...........C....G.......G......T.....C..........
SRef9     C.GA................T.G.......A....AC........T..G...C....TA..T.......C..........

Reference GTCGTGCGACCTCCGGGACTACGGTTCAGCTAACGGTTCCGCGTCACTGCCTTGCCCCAGCGGTCTGAGATGGTATGATC
S01       ...C..T.C................C..........C..T.T..........C.........A..G.......CG...C.
S03       ...C..T.C................C..........C..T.T..........C.....G......G.......CG...C.
S04       ...C..T.C............T...C..........C..T.T..........C............G.......CG...C.
S05       ...C..T.C............T...C..........C..T.T..........C............G.......CG...C.
S06       ...C..T.C............T...C..........C..T.T..........C............G.......CG...C.
S07       ...C..T.C............T...C..........C..T.T..........C............G.......CG...C.
S08       ...C..T.C............T...C..........C..T.T..........C............G.......CG...C.
S09       ...C..T.C................C..........C..T.T..........C.........A..G.......CG...C.
S10       ...C..T.CT...........T...C..........C..T.T..........C............G.......CG...C.
S11       ...C..T.CT...........T...C..........C..T.T..........C............G.......CG...C.
S12       ...C..T.C............T...C..........C..T.T..........C............G.......CG...C.
S13       ...C..T.C............T...C..........C..T.T..........C............G.......CG...C.
S14       ...C..T.C............T...C..........C..T.T..........C..........CAG.......CG...C.
S15       ...C..T.C............T...C..........C..T.T..........C............G.......CG...C.
S16       ...C..T.C............T...C..........C..T.T..........C............G.......CG...C.
S17       ...C..T.C............TC..C..........C..T.T..........C............G.......CG...C.
S18       ...C..T.C............T...C..........C..T.T..........C............G.......CG.CGC.
S19       ...C..T.C............T...C..........C..T.T..........C............G.......CG...C.
S20       ...C..T.C............T...C..........C..T.T..........C............G.......CG...C.
S21       ...C..T.C............T...C..........C..T.T..........C............G.......CG...C.
S22       ...C..T.C............T...C..........C..T.T..........C............G.......CG...C.
S23       ...C..T.C............T...C..........C..T.T..........C............G.......CG...C.
S24       ...C..T.C............T...C..........C..T.T..........C............G.......CG...C.
S25       ...C..T.C........G...T...C..........C..T.T..........C............G.......CG...C.
S26       ...CC...C................C.....CG.T.CC.T....T.T.....C............G.......CG...CG
S27       ...C..T.C.....T......T...C..........C..T.T..........C............G.......CG...C.
S28       ...C..T.C............TC..C..........C..T.T.....C....C............G..C....CG...C.
S29       ...C....C..C.............C.......G..C..T..CG........C......AT............CG...C.
S30       AC.C..T.C............T...C..........C..T.T..........C............G.......CG...C.
S31       ...C..T.C............T...C..........C..T.T..........C............G.......CG...C.
S32       ...C..T.C............T...C....C.....C..T.T..........C............G.......CG...C.
S33       ...C..T.C............T...C..........C..T.T..........C............G.......CG...C.
S34       ...C..T.C............T...C..........C..T.T..........C............G.......CG...C.
S35       ...C..T.C............T...C..........C..T.T..........C............G.......CG...C.
S37       ...C..T.CT...........T...C..........C..T.T..........C............G.......CG...C.
S38       ...C..T.C............T...C..........C..T.T..........C............G......TCG...C.
S39       ...C..T.C................C..........C..T.T..........C.....G......G.......CG...C.
S40       ...C..T.C............T...C..........C..T.T..........C............G.......CG...C.
S41       ...C..T.C............T...C..........C..T.T..........C............G.......CG...C.
S42       ...C..T.C............TC..C..........C..T.T..........C............G.......CG...C.
S43       ...C..T.C........G...T...C..........C..T.T..........C............G.......CG...C.
S44       ...CC...C................C.....CG.T.CC.T....T.T.....C............G.C.....CG...CG
S45       ...C..T.C............T...C..........C..T.T..........C............G.......CG...C.
S46       ...C..T.C............T...C..........C..T.T..........C............G.......CG...C.
S47       ...C..T.C............TC..C..........C..T.T..........C............G.......CG...C.
S48       ...C..T.C............T...C..........C..T.T..........C............G.......CG...C.
S49       ...C..T.C............T...C..........C..T.T..........C............G.......CG...C.
S50       ...C..T.C............T...C..........C..TCT..........C............G.......CG...C.
S51       ...CC...C................C.....CG.T.CC.T....T.T.....C............G.......CG...CG
S52       ...C..T.C............T...C..........C..T.T..........C............G....C..CG...C.
S53       ...C..T.C............T.A.C..........C..T.T..........C............G.......CG...C.
S54       ...C..T.C............T...C..........C..T.T..........C............G.......CG...C.
S55       ...C..T.C............T...C..........C..T.T..........C............G.......CG...C.
S56       ...C..T.C............T...C..........C..T.T..........C............G.......CG...C.
S57       ...C..T.C............T...C..........C..T.T..........C............G.......CG...C.
S58       ...C...AC.........T......CG.........C..T.....G......CT............T......CG...C.
S59       ...CC...C................C.....CG.T.CC.T....T.T.....C............G.......CG...CG
S60       ...CC...C................C.....CG.T.CC.T....T.T.....C............G.......CGG..CG
S61       ...CC...C................C.....CG.TACC.T....T.T.....C............G.......CG...CG
S62       ...CC.T.C................C.....CG.T.CC.T....T.T.....C............G.......CG...CG
S63       ...C....C..C.............C.......G..C..T............C......AT............CG...C.
S64       ...C..T.CT...........T...C..........C..T.T..........C............G.......CG...C.
S65       ...CC...C................C.....CG.T.CC.T....T.T.....C............G.......CG...CG
S66       ...C..T.C............T...C..........C..T.T..........C............G.......CG...C.
S67       ...CC...C................C.....CG.T.CC.T....T.T.....C............G.......CG...CG
S68       ...C..T.C............T...C..........C..T.T..........C............G.......CG...C.
SRef1     ...CCA..C................C..........CC.T......T...T.C............G.......CG...CG
SRef2     ...C....C.A.....A.......CC..C.......CCTT......T.....C....T.......G.......CG...CG
SRef3     ..AC..T.C................C..........C..T.T.......G..C.T.T.....A..G.......CG...C.
SRef4     ...C....C....T.....C.....C..........C..T............CT.......T...........CG...C.
SRef5     ..AC..T.C................C..........C..T.T.......G..C.T.T.....A..G.......CG...C.
SRef6     ...CC...C......C.........C.T......T.CC.T....T.T.....C............G...G.T.CG...CG
SRef7     ...CC...C................C.....CG.T.CC.T....T.T.....C............G.......CG...CG
SRef8     ...C....C...A.......G....C.............T........T......T.................C......
SRef9     ...C....C................C...T...G..C..T...........GC......AT............CG...C.

Reference TGGAACGGTTGGCCGTCGTAGGCCGATTGGCTACAGAATCGTACGCGTGCGGGCTGGGCCGTCGCGGGTCTCCACTTGTT
S01       GAT.GA.A.C....CC......T..GC...TC..TTG....G......CA.............AT.A..TC.T..CC...
S03       GAT.GA...CT...CC......T...C..ATC..TTG...........CA.............AT.A..TC....CC...
S04       GAT.GA.A.C....CC......T...C...TC..TTG.........A.CA.............AT.A..TC....CC.C.
S05       GAT.GA.A.C....CC......T...C...TC..TTG.........A.CA.............AT.A..TC....CC.C.
S06       GAT.GA.A.C....CC......T...C...TC..TTG.........A.CA.............AT.A..TC....CC.C.
S07       GAT.GA.A.C....CC......T...C...TC..TTG.........A.CA.............AT.A..TC...TCC.C.
S08       GAT.GA.A.C....CC......T...C...TC..TTG.........A.CA.............AT.A..TC....CC.C.
S09       GAT.GA...C....CC......T..GC...TC..TTG....G......CA.............AT.A..TC.T..CC...
S10       GATGGA.A.C....CC......T...C...TC..TTG......T..A.CA.............AT.A..TC....CC.C.
S11       GATGGA.A.C....CC......T...C...TC..TTG.........A.CA.............AT.A..TC....CC.C.
S12       GAT.GA.A.C....CC......T...C...TC..TTG.........A.CA............TAT.A..TC....CC.C.
S13       GAT.GA.A.C....CC......T...C...TC..TTG.........A.CA.............AT.A..TC....CC.C.
S14       GAT.GA.A.C....CC......T...C...TC..TTG.........A.CA.....A.......AT.A..TC....CC.C.
S15       GAT.GA.A.C....CC......T...C...TC..TTG.........A.CA.............AT.A..TC....CC.C.
S16       GAT.GA.A.C....CC......T...C...TC..TTG.........A.CA.....A.......AT.A..TC....CC.C.
S17       GAT.GA.A.C....CC......T...C...TC..TTG.........A.CA.............AT.A..TC....CC.C.
S18       GAT.GA.A.C....CC......T...C...TC..TTG.........A.CA.............AT.A..TC....CC.C.
S19       GAT.GA.A.C....CC......T...C...TC..TTG.........A.CA.............AT.A..TC....CC.C.
S20       GAT.GA.A.C....CC......T...C...TC..TTG.........A.CA.............AT.A..TC....CC.C.
S21       GAT.GA.A.C....CC......TT..C...TC..TTG.....G...A.CA.............AT.A..TC....CC.C.
S22       GAT.GA.A.C....CC......T...C...TC..TTG.........A.CA.............AT.A..TC....CC.C.
S23       GAT.GA.A.C....CC......T...C...TC..TTG.........A.CA.............AT.A..TC....CC.C.
S24       GAT.GA.A.C....CC......T...C...TC..TTG.........A.CA.............AT.A..TC....CC.C.
S25       GAT.GA.A.C....CC......T...C...TC..TTG.........A.CA....A........AT.A..TC....CC.C.
S26       .AT.GA...C....C.......T...C...TC..TTG...........CA...T..........T.A...C.....C...
S27       GAT.GA.A.C....CC......T...C...TC..TTG.........A.CA.............AT.A..TC....CC.C.
S28       GAT.GA.A.C....CC......T...C...TC..TTG.........A.CA.............AT.A..TC....CC.C.
S29       .AT.GA...C....C...........C.T..CGG..G...........CA.A.....A..T...T.A...C.....C..G
S30       GAT.GA.A.C....CC......T...C...TC..TTG.........A.CA.............AT.A..TC....CC.C.
S31       GAT.GA.A.C....CC......T...C...TC..TTG.........A.CA.............AT.A..TC....CC.C.
S32       GAT.GA.A.C....CC......T...C...TC..TTG.........A.CA.............AT.A..TC....CC.C.
S33       GAT.GA.A.C....CC...G..T...C...TC..TTG.........A.CA.............AT.A..TC....CC.C.
S34       GAT.GA.A.C....CC......T...C...TC..TTG.........A.CA.............AT.A..TC....CC.C.
S35       GAT.GA.A.C....CC......T...C...TC..TTG.........A.CA.....A.......AT.A..TC....CC.C.
S37       GATGGA.A.C....CC......T...C...TC..TTG.........A.CA.............AT.A..TC....CC.C.
S38       GAT.GA.A.C....CC......T...C...TC..TTG.........A.CA.............AT.A..TC....CC.C.
S39       GAT.GA...CT...CC......T...C..ATC..TTG...........CA.............AT.A..TC....CC...
S40       GAT.GA.A.C....CC......T...C...TC..TTG.........A.CA.............AT.A..TC....CC.C.
S41       GAT.GA.A.C....CC......T...C...TC..TTG.........A.CA.............AT.A..TC....CC.C.
S42       GAT.GA.A.C....CC......T...C...TC..TTG.........A.CA.............AT.A..TC....CC.C.
S43       GAT.GA.A.C....CC......T...C...TC..TTG.........A.CA....A........AT.A..TC....CC.C.
S44       .AT.GA...C....C.......T...C...TC..TTG...........CA...T..........T.A...C.....C...
S45       GAT.GA.A.C....CC......T...C...TC..TTG.........A.CA.............AT.A..TC...TCC.C.
S46       GAT.GA.A.C....CC......T...C...TC..TTG.........A.CA.............AT.A..TC....CC.C.
S47       GAT.GA.A.C....CC......T...C...TC..TTG.........A.CA.............AT.A..TC....CC.C.
S48       GAT.GA.A.C....CC......T...C...TC..TTG.........A.CA.............AT.A..TC....CC.C.
S49       GAT.GA.A.C....CC......T...C...TC..TTG.........A.CA.............AT.A..TC....CC.C.
S50       GAT.GA.A.C....CC......T...C...TC..TTG.........A.CA.............AT.A..TC....CC.C.
S51       .AT.GA...C....C.......T...C...TC..TTG...........CA...T..........T.A.G.C.....C...
S52       GAT.GA.A.C....CC......T...C...TC..TTG.........A.CA.............AT.A..TC...TCC.C.
S53       GAT.GA.A.C....CC......T...C...TC..TTG.........A.CA.............AT.A..TC....CC.C.
S54       GAT.GA.A.C....CC..G...T...C...TC..TTG.........A.CA.............AT.A..TC....CC.C.
S55       GAT.GA.A.C....CC......T...C...TC..TTG.........A.CA.............AT.A..TC....CC.C.
S56       GAT.GA.A.C....CC......T...C...TC..TTG.........A.CA.............AT.A..TC....CC.C.
S57       GAT.GA.A.C....CC......T...C...TC..TTG.........A.CA.............AT.A..TC....CC.C.
S58       .AT.GA...C.A..C..A....T...C...TC..TTGCAG....T..GCA...........C..T.A...C.....C...
S59       .AT.GA...C....C.......T...C...TC..TTG...........CA...T..........TTA...C.....C...
S60       .AT.GA...C....C.......T...C...TC..TTG...........CA...T..........T.A...C.....C...
S61       .AT.GA...C....C.......T...C...TC..TTG...........CA...T..........T.A...C.....C...
S62       .AT.GA...C....C.......T...C...TC..TTG...........CA...T..........T.A...C.....C...
S63       .AT.GA...C....C...........C....CGG..G...........CA.A....A.......T.A...C.....C..G
S64       GATGGA.A.C....CC......T...C...TC..TTG.........A.CA........A....AT.A..TC....CC.C.
S65       .AT.GA...C....C.......T...C...TC..TTG...........CA...T..........T.A...C.....C...
S66       GAT.GA.A.C....CC......T...C...TC..TTG.........A.CA.....A.......AT.A..TC....CC.C.
S67       .AT.GA...C....C.......T...C...TC..TTG...........CA...T..........T.A...C.....C...
S68       GAT.GACA.C....CC......T...C...TC..TTG.........A.CA.............AT.A..TC....CC.C.
SRef1     .AT.GA...C....C.....A.T...C...TC..TTG...........CA...T..........T.A...CT....C...
SRef2     .AT.GA...C....C.......T.A.C...TC..TTG...A.......CA..A...........T.A...C.....C...
SRef3     GAT.GA...C....CCG.....T...C...TC..TTG...........CA.............AT.A..TC....CC...
SRef4     .AT.GA...C....C..A...AT...CG..TC..TTG...........CA..............T.AT..C.....C...
SRef5     GAT.GA...C....CCG.....T...C...TC..TTG...........CA.............AT.A..TC....CC...
SRef6     .AT.GA..GC..ATC.......T...C...TC..TTG...........CA...T..........T.A...C.....C...
SRef7     .AT.GA...C....C.......T...C...TC..TTG...........CA...T..........T.A...C.....C...
SRef8     .AT.GA...C................C.........G........T..CA.........T......A...C......A..
SRef9     .AT.GA...C....C...........C....CG...G...........CACA............T.A...C..G..C...

Reference TGTGCCCGAGCGGATGCTCCCCTTGCTCCGCGTGGCCTCCGGGCTTGCTGCCGAGAAGCTCCGCGTTCCTTGCTGCGACT
S01       .......AG.............C...C.T...............C.AA.........C.....T......C......G..
S03       .......AG.............C...C................TC.....G....G.....T.T.C....C....T.G..
S04       ....G..AG...T.........CC..C.T....A..........C...............T..TA.....C...C..G..
S05       ....G..AG...T.........CC..C.T....A..........C...............T..TA.....C...C..G..
S06       ....G..AG.............CC..C.T....A..........C...............T..TA.....C...C..G..
S07       ....G..AG.............CC..C.T....A..........C...............T..TA.....C...C..G..
S08       ....G..AG.............CC..C.T....A..........C...............T..TA.....C..AC..G..
S09       .......AG.............C...C.................C.AA...............T......C......G..
S10       ....G..AG.............CC..C.T....A..........C...............T..TA.....C...C..G..
S11       ....G..AG.............CC..C.T....A..........C...............T..TA.....C...C..G..
S12       ....G..AG.............CC..C.T....A..........C...............T..TA.....C...C..G..
S13       ....G..AG.............CC..C.T....A..........C...............T..TA.....C...C..G..
S14       ....G..AG....G........CC..C.T....A..........C...............T..TA.....C...C..G..
S15       ....G..AG.............CC..C.T....A..........C...............T..TA.....C..AC..G..
S16       ....G..AG....G........CC..C.T....A..........C...............T..TA.....C...C..G..
S17       ....G..AG.............CC..C.T....A..........C...............T..TA.....C...C..G..
S18       ....G..AG.......A.....CC..C.T....A..........C.............T.T..TA.....C...C..G..
S19       ....G..AG.............CC..C.T....A..........C...............T..TA.....C...C..G..
S20       ....G..AG.............CC..C.T....A..........C...............T..TA.....C...C..G..
S21       ....G..AG.............CC..C.T....A..........C...............T..TA.....C...C..G..
S22       ....G..AG.............CC..C.T....A..........C...............T..TA.....C...C..G..
S23       G...G..AG.............CC..C.T....A..........C...............T..TA.....C...C..G..
S24       ....G..AG.............CC..C.T....A..........C........T......T..TA.....C...C..G..
S25       ....G..AG.............CC..C.T....A..........C...............T..TA.....C...C..G..
S26       .......AG.............C...C.................C.........................C.G....G..
S27       ....G..AG.............CC..C.T....A..........C...............T..TA.....C...C..G..
S28       ....G..AG.............CC..C.T....A....A.....C...............T..TA.....C...C..G..
S29       ........G......A.C....C..GCT..G...........T.C....T..A.................C......G..
S30       ....G..AG.............CC..C.T....A..........C...............T..TA....GC...C..G..
S31       ....G..AG.....C.......CC..C.T....A..........C...............T..TA.....C...C..G..
S32       ....G..AG.............CC..C.T....A..........C...............T..TA.....C...C..G..
S33       ....G..AG.............CC..C.T....A.T........C...............T..TA.....C...C..G..
S34       ....G..AG.............CC..C.T....A..........C...............T..TA.....C...C..G..
S35       ....G..AG....G........CC..C.T....A..........C...............T..TA.....C...C..G..
S37       ....G..AG.........A...CC..C.T....A..........C...............T..TA.....C...C..G..
S38       ....G..AG.............CC..C.T....AT.........C...............T..TA.....C...C..G..
S39       .......AG.............C...C................TC................T.T.C....C....T.G..
S40       ....G..AG.............CC..C.T....A..........C...............T..TA.....C...C..G..
S41       ....G..AG.............CC..C.T....A..........C...............T..TA.C...C...C..G..
S42       ....G..AG.............CC..C.T....A..........C...............T..TA.....C...C..G..
S43       ....G..AG.............CC..C.T....A..........C...............T..TA.....C...C..G..
S44       .......AG.............C...C.................C...........G.............C.G....G..
S45       ....G..AG.............CC..C.T....A..........C...............T..TA.....CT..C..G..
S46       ....G..AG.............CC..C.T....A..........C...............T..TA.....C...C..GG.
S47       ....G..AG.............CC..C.T....A..........C...............T..TA.....C...C..G..
S48       ....G..AG.............CCC.C.T....A..........C...............T..TA.....C...C..G..
S49       ....G..AG.............CC..C.T....A..........C...............T..TA.....C...C..G..
S50       ....G..AG.............CC..C.T....A..........C...............T..TA.....C...C..G..
S51       .......AG.............C...C.................C.........................C.G....G..
S52       ..G.G..AG.............CC..C.T....A..........C...............T..TA.....C...C..G..
S53       ....G..AG.............CC..C.T....A..........C...............T..TA.....C...C..G..
S54       ....G..AG.............CC..C.T....A..........C...............T..TA.....C...C..G..
S55       ....G..AG.............CC..C.T....A..........C...............T..TA.....C...C..G..
S56       ....G..AG.............CC..C.T....A..........C...............T..TA.....C...C..G..
S57       ....G..AG.............CC..C.T....A..........C...............T..TA.....C...C..G..
S58       .A.....AG.T.........T.C...C.................C.........................C.....AG..
S59       .......AG............TC...C.................C.........................C.G....G..
S60       .......AG.............C...C.................C.........................C.G....G..
S61       .......AG.............C...C.................C.........A...............C.G....G..
S62       .......AG.............C...C.................C..................TA.....C.G....G..
S63       ........G......A......C..GCT..G...........T.C....T..A.................C......G..
S64       ....G..AG.............CC..C.T....A..........C...............T..TA.....C...C..G..
S65       .......AG.............C...C.................C.........................C.G....G..
S66       ....G..AG....G........CC..C.T....A..........CC..............T..TA.....C...C..G..
S67       .......AG.............C...C.................C.........................C.G....G..
S68       ....G..AG.............CC..C.T....A..........C...............T..TA.....C...C..G..
SRef1     .......AGA.A..........C...C.........A.......C......T..........A.......C.G....G..
SRef2     .....A.AG.............C...C.................C...C..........C........G.C.G....G.C
SRef3     .......AG.............C...C..A..............C..................T...G..C......G..
SRef4     ......TAG.T...........C...C.................C.........................C.....AG..
SRef5     .......AG.............C...C..A..............C..................T...G..C......G..
SRef6     ...A...AG..........A..C...C.....C...........C.........................C.G....G..
SRef7     .......AG.............C...C.................C.........................C.G....G..
SRef8     ......................C...C....A.....G.AA...C.........................C.........
SRef9     ........G......A......C..GCT.............A..C....T....................C......G..

Reference GGGATGTGGCTCGCGCGGGAGGCCGCGCCCCCTGGGCGGGCAGCCTCGCGGAATTTCAGACCCTCGTCAATGGCAGGTCA
S01       ...............G...C.A........A....A.C..............G......C...C.........T...C.C
S03       CA.............G...C.A........A....A.C......A..C...G.......C...C.......C.....C.C
S04       ...............G...C.A.......AA....A.CT....T...............CT..C......G......C.C
S05       ...............G...C.A.......AA....A.CT....T...............CT..C.............C.C
S06       ..............CG...C.A.......AA....A.CT....T...............CT..C.............C.C
S07       ...............G...C.A.......AA....A.CT....T...............CT..C.............C.C
S08       ...............G...C.A........A....A.CT....T....T..........CT..C.............C.C
S09       ...............G...C.A........A....A.C...........C..G......C...C.........T...C.C
S10       ...............G...C.A........A....A.CT....T....T..........CT..C.............C.C
S11       ...............G...C.A........AG...A.CT....T....T..........CT..C....C........C.C
S12       ...............G...C.A.......AA....A.CT....T...............CT..C.............C.C
S13       ...............G...C.A.......AA....A.CT....T...............CT..C.............C.C
S14       ...............G...C.A...T...AA....A.CT....T...............CT..C.............C.C
S15       ...............G...C.A........A....A.CT....T....T..........CT..C.............C.C
S16       ...............G...C.A...T...AA....A.CT....T............G..CT..C.............C.C
S17       ...............G...C.A.......AA....A.CT....T...............CT..C..A..........C.C
S18       ............T..G...C.AT......AA....A.CT...CT...............CT..C.............C.C
S19       ...............G...C.A.......AA....A.CT....T...............CT..C.............C.C
S20       ...............G...C.A........A....A.CT....T....T..........CT..C.............C.C
S21       ...............G...C.A.......AA....A.CT....T...............CT..C.............C.C
S22       ..............CG...C.A.......AA....A.CT....T.G.............CT..C.............C.C
S23       ...............G...C.A.......AA....A.CT....T...............CT..C.............C.C
S24       ..............CG...C.A.......AA....A.CT....T...............CT..C.............C.C
S25       ...............G...C.A.......AA....A.CT....T...............CT..C.............C.C
S26       .....AG..G.....G...C.A.............A.C.....................C...C............CC.C
S27       ..............CG...C.A.......AA....A.CT....T...............CT..C.............C.C
S28       ...............G...C.A.......AA....A.CT....T...............CT..C.............C.C
S29       ...C...........G.ATC.A....ATT......A.C.........................C...A....C.C..C.C
S30       ...............G...C.A.......AA....A.CT....T...............CT..C.............C.C
S31       ...............G...C.A.......AA....A.CT....T...............CT..C.............C.C
S32       ...........A...G...C.A.......AA....A.CT....T.............G.CT..C.............C.C
S33       ...............G...C.A........A....A.CT....T....T..........CT..C.............C.C
S34       ..C............G...C.A.......AA....A.CT....T...............CT..C.............C.C
S35       ...............G...C.A...T...AA....A.CT....T...............CT..C.............C.C
S37       ...............G...C.A........A....A.CT....T....T..........CT..C....C........C.C
S38       ...............G...C.A.......AA....A.CT....T...............CT..C.A...........C.C
S39       .A.............G...C.A........A....A.C......A......G.......C...C.......C.....C.C
S40       ...............G...C.A.......AA....A.CT....T...............CT..C.............C.C
S41       ...............G...C.A.......AA....A.CT.A..T...............CT..C.............C.C
S42       ...............G...C.A.......AA....A.CT....T...............CT..C.............C.C
S43       ...............G...C.A.......AA..C.A.CT....T...............CT..C.............C.C
S44       .....AG........G...C.A..C..........A.C.....................C...C............CC.C
S45       ...............G...C.A.......AA....A.CT....T..G............CT..C.............C.C
S46       ...............G...C.A.......AA....A.CT....T..........A....CT..C.............C.C
S47       ..C............G...C.A.......AA....A.CT....T...............CT..C.............C.C
S48       ...............G...C.A.......AA....A.CT....T...............CT..C.............C.C
S49       ....C..........G...C.A.......AA....A.CT....T...............CT..C.............C.C
S50       ...............G...C.A.......AA....A.CT....T...............CT..C.....C.......C.C
S51       .....AG........G...C.A.............A.C.....................C...C............CC.C
S52       ...............G...C.A.......AA....A.CT....T...............CT..C.............C.C
S53       ...............G...C.A.......AA....A.CT..G.T...............CT..C.............C.C
S54       ...............G...C.A.......AA....A.CT....T...............CT..C.............C.C
S55       ...............G...C.A.......AA....A.CT....T...............CT..C.............C.C
S56       ...............G...C.A.......AA....A.CT..G.T...............CT..C.............C.C
S57       ..............CG...C.A.......AA....A.CT....T...............CT..C.............C.C
S58       ..........C....G...C.A............TA.C.....................C...C.............C.C
S59       .....AG........G...C.A.............A.C.....................C...C............CC.C
S60       .....AG........G...C.A..........A..A.C.....................C...C............CC.C
S61       .....AG........G...CCA.............A.C.....................C...C............CC.C
S62       .....AG........G...C.A.............A.C.....................C...C............CC.C
S63       .......C.......G.ATC.A....ATT......A.C...............G.........C...A....C....C.C
S64       ...............G...C.A........A....A.CT....T....T..........CT.TC....C........C.C
S65       .....AG........G...C.A.............A.C.T...................C...C............CC.C
S66       ...............G...C.A...T...AA....A.CT....T...............CT..C.............C.C
S67       .....AG........G...C.A.............A.C.....................C...C............CC.C
S68       ...............G...C.A........A....A.CT....T....T..........CT..C.............C.C
SRef1     .....AG........G...C.A.............A.C.....................C...C............CC.C
SRef2     .....AG........G...C.A.............A.C.................C...C...C...........T.C.C
SRef3     ...............GA..C.A........A....A.C....................AC...C.............C.C
SRef4     ...............G...C.A.............A.C.....................C...C.............C.C
SRef5     ...............G...C.A........A....A.C....................AC...C.............C.C
SRef6     .....AG.C......G...C.A.A...........AGC............A........C.T.C............CCTC
SRef7     .....AG........G...C.A.............A.C.....................C...C............CC.C
SRef8     ...................C.A...............C.......................................C.C
SRef9     .............T.G.A.C.A....AT.......A.C.........................CT..A....C....C.C

Reference CCTGTGACGCGGCGTCAAACGGTTCCGGCGTGGTTCCCGCCACTGCAGCGCGCGCTTCCTCGAGGTCTCAGCACCCCTCT
S01       ....C......AGT...G....GC.........GG.TT...................G...AG..G.....A.T....T.
S03       ....C......AGT...G.....C......C..GG.TT...................G...AG..G.....A.T......
S04       ....C......AGT...GG....C.........GG.TT...................G...AG..G.....A.T......
S05       ....CC.....AGT...GG....C.........GG.TT........C..........G...AG..G.....A.T......
S06       ....C......AGT...GG....C.........GG.TT...................G...AG..GT....A.T......
S07       ....C......AGT...GG....C.........GG.TT...................G...AG..G.....A.T......
S08       ....C......AGT...G.....C.........GG.TT...................G...AG..G.....A.T......
S09       ....C......AGT...G....GCG........GG.TT...................G...AG..G.....A.T....TC
S10       ....C......AGT...G.....C.........GG.TT...................G...AG..G.....A.T..A...
S11       ....C......AGT...G.GA..C.........GG.TT...................G...AG..G.....A.T.....C
S12       ....C......AGT...GG....C.T.......GG.TT...................G...AG..G.....A.T......
S13       ....C......AGT...GG....C.........GG.TT...................G...AG..G.....A.T......
S14       ....C......AGT...GG....C.........GG.TT...................G...AG..G.....A.T......
S15       ....C......AGT...G.....C........CGG.TT...................G...AG..G.....A.T......
S16       ....C......AGT...GG....C.........GG.TT...................G...AG..G.....A.T......
S17       ....C......AGT...GG....C.........GG.TT...................G...AG..G.....A.T......
S18       ....C......AGT...GG....C.........GG.TT...................G...AG..G.....A.T......
S19       ....C......AGT...GG....C.........GG.TT...................G...AG..G.....A.T......
S20       ....C......AGT...G.....C.........GG.TT...................G...AG..G.....A.T......
S21       ....C......AGT...GG....C...C.....GG.TT...................G...AG..G.....A.T.G....
S22       ....C......AGT...GG....C.........GG.TT...................G...AG..G.....A.T......
S23       ....C......AGT...GG....C.........GG.TT...................G...AG..G.....A.T......
S24       ....C......AGT...GG....C.........GG.TT...................G...AG..G.....A.T......
S25       G...C......AGT...GG....C.........GG.TT...................G...AG..G.....A.T......
S26       ....C......A.....G.....C.........GG.TT..G................G...AG..G..T..AGT......
S27       ....C......AGT...GG....C.........GG.TT...................G...AG..G.....A.T......
S28       ....C......AGT...GG....C.........GG.TT...................G...AG..G.....A.T...A..
S29       ....C.....A......G...A.C.....A....G.TT...............T...G....G.C..C.....T......
S30       ....C......AGT...GG....C.........GG.TT.......T...........G...AG..G.....A.T......
S31       ....C......AGT...GG....C....G....GG.TT......C............G...AG..G.....A.T......
S32       ....C......AGT...GG....C.........GG.TT...................G...AG..G.....A.T......
S33       ....C......AGT...G.....C.........GG.TT............T......G...AG..G.....A.T......
S34       ....C......AGT...GG....C.........GG.TT...................G...AG..G.....A.T......
S35       ....C......AGT...GG....C.........GG.TTA..................G...AG..G.....A.T......
S37       ....C......AGT...G.....C.........GG.TT...................G...AG..G.....A.T......
S38       ....C......AGT...GG....C.........GG.TT...................G...AG..G.....A.T......
S39       ....C......AGT...G.....C......C..GG.TT...................G...AG..G.....A.T......
S40       ....C......AGT...GG....C.........GG.TT...................G...AG..G.....A.T......
S41       ....C.C....AGT...GG....C.........GG.TT...................G...AG..G.....A.T......
S42       ....C......AGT...GG....C.........GG.TT...................G...AG..G.....A.T......
S43       G...C......AGT...GG....C.........GG.TT...................G...AG..G.....A.T...A..
S44       ....C......A.....G.....C.........GG.TT..G................G.C.AG..G..T..AGT.G....
S45       ....C......AGT...GG....C.........GG.TT...................G...AG..G.....A.T......
S46       ....C......AGT...GG....C.........GG.TT...................G...AG..G.....A.T......
S47       ..C.CC.....AGT...GG....C.........GG.TT...................G...AG..G.....A.T......
S48       ....C......AGT...GG....C....G....GG.TT...................G...AG..G.....A.T......
S49       ....C......AGT...GG....C.........GG.TT................T..G...AG..G.....A.T......
S50       ....C......AGT...GG....C.........GG.TT...................G...AG..G.....A.T......
S51       ....C......A....GG.....C.........GG.TT..G................G...AG..G..T..AGT......
S52       ....C......AGT...GG....C.........GG.TT.....G.............G...AG..G.....A.TG.....
S53       ....C......AGT...GG....C.........GG.TT...................G...AG..G.....A.T......
S54       ....C......AGT...GG....C.........GG.TT...................G...AG..G.....A.T......
S55       ....C......AGT...GG....C.........GG.TT...................G...AG..G.....A.T......
S56       ....C......AGT...GG....C.........GG.TT...................G...AGA.G.....A.T......
S57       ....C......AGT...GG....C.........GG.TT...................G...AG..G.....A.T......
S58       ....C......A...T.G.....C..T......GG.TT...........A......CG...AG..G.....A.T......
S59       ....C......A.....G.....C.........GG.TT..G................G...AG..G..T..AGT......
S60       ....C......A.....G.....C.........GG.TT.GG...C............G...AG..G..T.CAGT......
S61       ....C......A.....G.....C.........GG.TT..G................G...AG..G..T..AGT......
S62       ....C......A.....G.....C.........GG.TT..G................G...AG..G..T..AGT......
S63       ....C.....A......G...A.C..........G.TT...............T...GG...G.C..C.....T......
S64       ....C......AGT...G.....C.........GG.TT.........T...CG....G...AG..G.....A.T......
S65       ....C......A.....G.....C.........GG.TT..G................G...AG..G..T..AGT......
S66       ....C......AGT...GG....C.........GG.TT....A..............G...AG..G.....A.T......
S67       ....C......A.....G.....C.........GG.TT..G................G...AG..G..T..AGT......
S68       ....C......AGT...G.....C.........GG.TT.................G.G...AG..G.....A.T......
SRef1     ....C......A.....G.....C.........GG.TT...................G...AG..G.....A.T......
SRef2     .T..C....T.A.....G.....C.......A.GGTTT...G...............G...AG..G.....A.T......
SRef3     ....C..T...AGT...G.....C.........GG.TT...................G..TAG..G.....A.T......
SRef4     ....C......A.....G.....C.........GG.TT..................CG...AG..G.....A.T......
SRef5     ....C..T...AGT...G.....C.........GG.TT...................G..TAG..G.....A.T......
SRef6     ...AC......A.....G.....C.........GG.TT...................G...AG..G..TG.A.T......
SRef7     ....C......A.....G.....C.........GG.TT..G................G...AG..G..T..AGT......
SRef8     ....C...A..............C..........G..T..........G........G...............T......
SRef9     ....C.....A...C..G...A.C..........G.TT...................G....G.C..C.....T......

Reference CCATCGGCCCCGCTACCGTTAAGACCTCCGGCTGCAGCATCCATGTGGAGTACCGTGATTTGGACGCCCCGCTCGTACAG
S01       ....T........CC.........TG.............G.G.G...C.T......A.C...A....T...AG....T.C
S03       ....T......A.CCT.........G.............G.G.......T...T..A.C...A....T...AG....T..
S04       ....T..T.....CC..........G.............G.G.......T......A.C...A.T..T...AG....T..
S05       ....T..T.....CC..........G.............G.G.......T......A.C...A.T..T...AG....T..
S06       ....T..T.....CC..........G........G....G.G.......T......A.C...A.T..T...AG....T..
S07       ....T..T.....CC..........G.............G.G.......T.G....A.C...A.T..T...AG....T..
S08       ....T..T.....CC..........G.............G.G......GT......A.C...A.T..T...AG....T..
S09       G...T........CC.........TG.............G.G.G..TC.T......A.C...A....T...AG....T.C
S10       ....T..T.....CC..........G.............G.G.......T......A.C...A.T..T...AG....T..
S11       ....T..T.....CC....A.....G.............G.G.......T......A.C...A.T..T...AG....T..
S12       ....T..T.....CC..........G.............G.G.......T......A.C...A.T..T...AG....T..
S13       ....T..T.....CC..........G.............G.G.......T.G....A.C...A.T..T...AG....T..
S14       ....T..T.....CC..........G.............G.G.......T......A.C.G.A.T.GT...AG....T..
S15       ....T..TAT...CC..........G.............G.G.......T......A.C...A.T..T...AG....T..
S16       ....T..T.....CC.......C..G.............G.G.......T......A.C...A.T..T...AG.C..T..
S17       ....T..T.....CC..........G.............G.G.......T......A.C...A.T..T...AG....T..
S18       ....T..T.....CC..........GC.......G....G.G.......T.....CA.C...A.T..T...AG....T..
S19       ....T..T.....CC......C...G.............G.G.......T......A.C...A.T..T...AG....T..
S20       ....T..T.....CC..........G.............G.G.......T......A.C...A.T..T...AG....T..
S21       ....T..T.....CC..........G.............G.G.......T......A.C...A.T..T...AG....T..
S22       ....T..T.....CC..........G.............G.G.......T......A.C...A.T..T...AG....T..
S23       ....T..T.....CC..........G.............G.G.......T......A.C...A.T..TT..AG....T..
S24       ....T..T.....CC..........G.............G.G.......T......A.C...A.T..T...AG....T..
S25       ....T..T.....CC..........G.....A.......G.G.......T......A.C...A.T..T...AG....T..
S26       ....T........CC..........G.............GT........T........C...A....T..TAG....T..
S27       ....T..T.....CC..........G.............G.G.......T......A.C...A.T..T...AG....T..
S28       ....T..T.....CC..........G.............G.G.......T......A.C...A.T..T...AG....T..
S29       ....T........CC...G......G.......................T..T.....C...A....T.T.AGT......
S30       ....T..T.....CC..........G.............G.G.......T......A.C...A.T..T...AG....T..
S31       ....T..T.....CC..........G.............G.G.......T.....CA.C...A.T..T...AG....TG.
S32       ....T..T.....CC..........G.............G.G.......T.....CA.C...A.T..T...AG....T..
S33       ....T..T.....CC..........G.............G.G.......T......A.C...A.T..T...AG....T..
S34       ....T..T.....CC..........G.............G.G.......T......A.C...A.T..TT..AG....T..
S35       ....T.TT.....CC..........G.............G.G.......T......A.C...A.T..T...AG....T..
S37       ...CT..T.....CC..........G.............G.G.......T......A.C...A.T..T...AG....T..
S38       ....T..T.....CC..........G.............G.G.......T......A.C...A.T..TT..AG....T..
S39       ....T......A.CCT.........G.............G.G.......T...T..A.C...A....T...AG....T..
S40       ....T..T.....CC..........G.............G.G.......T......A.C...A.T..TT..AG....T..
S41       ....T..T.....CC..........G.............G.G.......T......A.C...A.T..T...AG....T..
S42       ....T..T.....CC..........G.............G.G.......T......A.C...A.T..T...AG....T..
S43       ....T..T.....CC..........G.............G.G.......T......A.C...A.T..T...AG....T..
S44       ....T.......ACC..........G..........A..GT....G...T........C...A....T..TAG..A.T..
S45       ....T..T.....CC..........G............GG.G.......T.G....A.C...A.T..T...AG....T..
S46       ..G.T..T.....CC..........G.............G.G.......T......A.C...A.T..TT..AG....T..
S47       ....T..T.....CC..........G.............G.G.......T......A.C...A.T..T...AG....T..
S48       ....T..T.....CC..........G.............G.G.......T.....CA.C...A.T..T...AG....T..
S49       ....T..T.....CC..........G.............G.G.......T......A.C...A.T..T...AG....T..
S50       ....T..T.....CC..........G.............G.G.......T.....CA.C...A.T..T...AG....T..
S51       ....T........CC..........G..........A..GT....G...T........C...A....T..TAG....T..
S52       ....T..T.....CC..........G.............G.G.......T.G....A.C...A.T..T...AG....T..
S53       ....T..T.....CC..........G.............G.G.......T......A.C...A.T..TT..AG...GT..
S54       .A..T..T.....CC..........G.............G.G.......T......A.C...A.T..T...AG....T..
S55       ....T..T.....CC..........G.............G.G.......T.....CA.C...A.T..T...AG....T..
S56       ....T..T.....CC..........G.............G.G.......T......A.C...A.T..TT..AG....T..
S57       ....T..T.....CC..........G.............G.G.......T......A.C...A.T..T...AG....T..
S58       ....T........CC..........G.......A.....G.........T........C...A....T...AG....T..
S59       ....T........CC..........G..........A..GT....G...T........C...A....T..TAG....T..
S60       ....T........CC..........G.............GT........T........C...A....T..TAG....T..
S61       ....T........CC..........G.............GT........T........C...A....T..TAG....T..
S62       ....T........CC..........G......C...A..GT....G...T........C...A....T..TAG....T..
S63       ....T........CC..........G.......................T..T.....C...A....T...AGT......
S64       ....T..T.....CC..........G.............G.G.......TG.....A.C...A.T..T...AG....T..
S65       ....T........CC........C.G..........A..GT....G...T........C...A....T..TAG....T..
S66       ....T..T.....CC..........G.............G.G.......T......A.C...A.T..T...AG....T..
S67       ....T........CC..........G..........A..GT....G...T........C...A....T..TAG....T..
S68       ....T..T.....CC.....T....G.A...........G.G.......T......A.C...AGT..T...AG....T..
SRef1     ....T.....T..CC..........G..A..........G.........T........C...A....T...AG....T..
SRef2     ....T........CC..........G.........T...G.........T....A...CC.AA....T...AG....T..
SRef3     ....T........CC..........G.............G.G.....C.T......A.C...A....T...AG....T..
SRef4     ....TA.......CC..........G....C........G....T....T........C...A..T.T...AG....T..
SRef5     ....T........CC..........G.............G.G.....C.T......A.C...A....T...AG....T..
SRef6     ....T........CC..........G...........T.G..G......T........C...A....T..TAG....T..
SRef7     ....T........CC.G........G.............GT........T........C...A....T..TAG....T..
SRef8     ....T........CC..........G...T...................T........C...A.................
SRef9     ....T........CC..C.......G.......................T..T....CC...A....T...AGT......

Reference AGGGTCAGCTACGGATGCTGACGTGGGACGCTGCATTATCTGCCCGAGCTCCCTCAACCGCCTGAGGCGGGCCGCACGAG
S01       .T....G....T........G..CT....TG......C.....A.........C.G.T.............A........
S03       .T..................G..CT.....G......C.....A.........C.G.T.............AG.......
S04       .T..................G..CT.....G......C.....A.........C.G.T.TG..........A........
S05       .T..................G..CT.....G......C.....A.........C.G.T.TG..........A........
S06       .T..................G..CT.....G....G.C.....A.........C.G.T.TG..........A........
S07       .T..................G..CT.....G......C.....A.........C.G.T.TG..........A........
S08       .T..................G..CT.....G......C.....A.........C.G.T.TG..........A........
S09       .T....G....T........G..CT....TG......C.....A.........C.G.T.............A........
S10       .T..................G..CT.....G......C.....A.........C.G.T.TG..........A........
S11       .T..................G..CT.....G......C.....A.........C.G.T.TG..........A........
S12       .T..................G..CT.....G......C.....A.........C.G.T.TG..........A........
S13       .T..................G..CT.....G......C.....A.........C.G.T.TG..........A........
S14       .T..................G..CT.....G......C.....A.........C.G.T.TG..........A........
S15       .T..................G..CT.....G......C.....A.CG......C.G.T.TG..........A........
S16       .T..................G..CT.....G......C.....A.........C.G.T.TG.C........A........
S17       .T..................G..CT.....G......C.....A.........C.G.T.TG..........A........
S18       .T..................G..CT.....G......C.....A.........C.G.T.TG..........A........
S19       .T..................G..CT.....G......C.....A.........C.G.T.TG..........A........
S20       .T..................G..CT.....G......C.....A...C.....C.G.T.TG..........A........
S21       .T..................G..CTA....G......C.....A.........C.G.T.TG..........A........
S22       .T..................G..CT.....G......C.....A.........C.G.T.TG..........A........
S23       .T..................G..CT.....G......C.....A.........C.G.T.TG..........A...CT...
S24       .T..................G..CT.....G......C.....A.........C.G.T.TG..........A.....CG.
S25       .T.......C..........G..CT.....G......C.....A.........C.G.T.TG..........A.......C
S26       GT..................G..CT.....G......C.....AT.......TC.G........C......A........
S27       .T..................G..CT.....G......C.....A.........C.G.T.TG..........A........
S28       .T..................G..CT.....G......C.....A.C.......C.G.T.TG..........A........
S29       .T.A....T...........G..C......G......C.T...A.......T.CTG.........T.....A........
S30       .T..................G..CT...A.G......C.....A.........C.G.T.TG..........A........
S31       .T................C.G..CT.....G......C.....A.........C.G.T.TG..........A........
S32       .T..................G..CT.....G......C.....A.........C.G.T.TG..........A........
S33       .T..................G..CT.....G......C.....A.........C.G.T.TG..........A........
S34       .T..................G..CT.C...G......C.....A.........C.G.T.TG.....C....A........
S35       .T..................G..CT.....G......C.....A.........C.G.T.TG..........A........
S37       .T..................G..CT.....G......C.....A.........C.G.T.TG.......TT.A........
S38       .T..................G..CT.....G......C.....A.........C.G.T.TG..........A........
S39       .T..................G..CT.....G......C.....A.C.......C.G.T.............AG.......
S40       .T..................G..CT.....G......C.....A.........C.G.T.TG..........A........
S41       .T..................G..CT.....G......C.....A.........C.G.T.TG..........A........
S42       .T..................G..CT.....G......C.....A.........C.G.T.TG..........A........
S43       .T.......C..........G..CT.....G......C.....A.........C.G.T.TG..........A........
S44       GT..................G..CT.....G......C.....AT.......TC.G........C......A........
S45       .T..................G..CT.....G......C.....A.........C.G.T.TG..........A........
S46       .T..................G..CT.....G......C.....A.........C.G.T.TG..........A........
S47       .T..................G..CT.....G......C.....A.........C.G.T.TG..........A........
S48       .T..................G..CT.....G......C.....A.........C.G.T.TG..........A........
S49       .T..................G..CT.....G......C.....A.........C.G.T.TG..........A........
S50       .T........G.........G..CT.....G......C.....A.........C.G.T.TGG.........A........
S51       GT............C.....G..CT.....G......C...A.AT...G...TC.G........C......A........
S52       .T..................G..CT.....G......C.....A.........C.G.T.TG..........A........
S53       .T............C.....G..CT.....G......C.....A.........C.G.T.TG..........A........
S54       .T..................G..CT.....G......C.....A.........C.G.T.TG..........A........
S55       .T..................G..CT.....G......C.....A.........C.G.T.TG..........A........
S56       .T..................G..CT.....G......C.....A.........C.G.T.TG..........A........
S57       .T..................G..CT.....G......C.....A.........C.G.T.TG..........A........
S58       .T..CA.........G....G.ACT.....G.AT...C.....A.........C.G...............A........
S59       GT..................G..CT.....G......C.....AT.......TC.G........C......A........
S60       GT..................G..CT.....G......C.....AT.......TC.G........C......A........
S61       GT..................G..CT.....G......C.....AT.......TC.G........C......A........
S62       GT..................G..CT.....G......C.....AT.......TC.G...T...........A........
S63       .TCA....T...........G..C......G...G..C.T...A.......T.CTGG........T.....A........
S64       .T..................G..CT.....G......C.....A.....A...C.G.T.TG..........A........
S65       GT..................G..CT.....G......C.....AT.......TC.G........C......A........
S66       .T..................G..CT.....G......C.....A.........C.G.T.TG..........A........
S67       GT..................G..CT.....G......C..G..AT.......TC.G..G.....C......A........
S68       .T..................G..CT.....G.....GC.....A.........C.G.T.TG......T...A........
SRef1     GT.....C....A...AA..G..CT.....G......C.....A.........C.G...............A........
SRef2     GT...........A......GA.CT.....G......CC....A.........C.G...............A........
SRef3     .T..................G..CT.....G......C.....A.........C.G.T.....T.......A.AT.....
SRef4     .T..CA.............CG..CT.....G.A....C....TA.........C.G...............A........
SRef5     .T..................G..CT.....G......C.....A.........C.G.T.....T.......A.AT.....
SRef6     GT..................G..CT.....G......C.....A.........C.G..............AA........
SRef7     GT..................G..CT.....G......C.....A.........C.G........C......A........
SRef8     .......................C...................A......T....G........................
SRef9     .T..................G..C...G..GC.....C.T...A.........CTG...............A........

Reference CCCCCAGAGGAGCCTACATCGCTGCGGGCATGGTTGCCAGCTTTCTCGTGTCAGACCGCCCGAGGACTGGCCAATCGACA
S01       ...T.CCG.C.A..C.........T.............G.......T....T..C.......C.................
S03       ...T.CCG...A..C........AT.............G............T..........C.................
S04       ...T.CCG...A..C.........T....G........G............T..........C.................
S05       ...T.CCG...A..C.........T....G........G............T.......A..C.................
S06       ...T.CCG...A..C.........T....G........G............T..........C.T.........G.....
S07       ...T.CCG...A..C.........T..C.G........G............T..........C.................
S08       ...T.CCG...A..C.........T....G........G............T..........C................G
S09       ...T.CCG.C.A..C.........T.............G.......T....T..........C.................
S10       ...T.CCG...A..C.........T....G........GC...........T..........C.................
S11       ...T.CCG...A..C.........T....G........GC...........T..........C.................
S12       ...T.CCG...A..C.........T....G........G............T..........C.................
S13       ...T.CCG...A..C.........T....G........G............T..........C.................
S14       ...T.CCG...A..C.........T....G........G............T..........C.................
S15       ...T.CCG...A..C.........T....G........G............T..........C.................
S16       ...T.CCG...A..C.........T....G........G............T..........C.................
S17       ...T.CCG...A..C.........T....G........G..G.........T..........C.................
S18       ...T.CCG...A..C.........T....G........G............T......G...C.................
S19       ...T.CCG...AT.C.........T....G........G..G......C.CT..........C.................
S20       ...T.CCG...A..C.........T....G........G............T..........C.................
S21       ...T.CCG...A..C.........T....G........G............T..........C..........C......
S22       ...T.CCG...A..C.........T....G........G............T..........C.................
S23       ...T.CCG...A..C.........T....G........G............T..........C.................
S24       ...T.CCG...A..C.........T....G........G.........C..T..........C.................
S25       ...T.CCG...A..C.........T....G........G............T..........C.................
S26       ...TTCCG...A..CC........T.A.....A.....G............T...TT.....C.................
S27       ...T.CCG...A..C.........T....G........G............T..........C.................
S28       ...T.CCG...A..C.........T....G........G..G.........T..........C.................
S29       ...T.C.GA..A..C..C..C.......T.......T.G....................................T....
S30       ...T.CCG...A..C.........T....G........G............T..........C....C............
S31       ...T.CCG...A..C.........T....G........G............T..........C.................
S32       ...T.CCG...A..C.........T....G........G............T..........C.................
S33       ...T.CCG...A..C.........T....G........G............T..........C.................
S34       ...T.CCG...A..C.........T....G........G............T..........C.................
S35       ...T.CCG...A..C...C.....T....G........G....C.......T..........C.................
S37       ...T.CCG...A..C.........T....G........GC...........T..........C.................
S38       ...T.CCG...A..C.........T....G...G....G............T..........C.................
S39       ...T.CCG...A..C........AT.............G............T..........C.................
S40       ...T.CCG...A..C......A..T....G........G............T..........C.................
S41       ...T.CCG...A..C.........T....G........G............T..........C.................
S42       ...T.CCG...A..C.........T....G........G..G.........T..........C.................
S43       ...T.CCG...A..C.........T....G........G............T..........C.................
S44       ...TTCCG...A..CC........T.A.....A.....G............T...TT.....C.................
S45       ...T.CCG...A..C.........T....G........G............T..........C.................
S46       ...T.CCG...A..C.........T....G........G............T..........C.................
S47       ...T.CCG...A..C.........T....G........G..G.........T..........C.................
S48       ...T.CCG...A..C.........T....G........G............T..........C.................
S49       ...T.CCG...A..C.........T....G........G............T..........C.................
S50       ...T.CCG...A..C.........T....G........G............T..........C.................
S51       ...TTCCG...A..CC........T.A.....A.....G............T...TT.....C.................
S52       ...T.CCG...A..C.........T....G........G............T..........C.................
S53       ...T.CCG...A..C.........T....G........G.........C..T..........C.................
S54       T..T.CCG...A..C.........T....G........G............T..........C.................
S55       ...T.CCG...A..C.........T....G....C...G............T..........C.............A...
S56       ...T.CCG...A..C.........T....G........G............T..........C................G
S57       ...T.CCG...A..C.........T....G........G............T..........C.................
S58       ...T.CCG...A..C.G.C.....T.............G............T..........C......C..........
S59       ...TTCCG...A.ACC........T.A.....A.....G............T...TT.....C.................
S60       ...TTCCG...A..CC........T.A.....A.....G............T...TT.....C.................
S61       ...TTCCG...A..CC........T.A.....A.....G........A...T.C.TT.....C.................
S62       ...T.CCG...A..CC........T.A...........G............T...TT.....C.................
S63       ...T.C.G...A..C..C..C.......T.........G......C..............T..............T....
S64       ...T.CCG...A..C.........T....G........GC...........T..........C.................
S65       ...TTCCG...A..CC........T.A.....A.....G.G..........T...TT.....C.................
S66       ...T.CCG...A..C.........T....G........G.........CAAT..........C........TC.......
S67       ...TTCCG...A..CC........TTA.....A.....G............T...TT.....C.................
S68       ...T.CCG...A..C.........T....G........G............T..........CA.G..............
SRef1     ...TTCCG...A..CC........T.A.....A.....G............T....T....AC.....C...........
SRef2     ..TTTCCG...A..CC...T....T.A...C.......G.....A......T....T.....C..............GT.
SRef3     ...T.CCG...A..C.........T.............G............T..........C.................
SRef4     ...T.CCG...A..C.G.......T.............G............T..........C.................
SRef5     ...T.CCG...A..C.........T.............G............T..........C.................
SRef6     ...TTCCG...A..CC........T.A....AA.....G............T....T.....C.................
SRef7     ...TTCCG...A..CC........T.A.....A.....G............T...TT.....C...A.............
SRef8     .G.T...G...A..C.......G............T.AG..................A............T.........
SRef9     ...T.C.G..GA..C..C..C.......T.........G...C.........G......................T....

Reference GGCCGCAGAAGCCCGCTCTGCCCGATCCGCGCGCCCGCGGACCCTCCCCTTAGAGGATGCCCGAGCCGGGGGCGCCTACA
S01       A...T..T.G.T............C....TC.A...A....A.T..........A.T..T........C.........G.
S03       ....T..T.G.T........T...C..T.T..A...A....A.TC.........A.T...........C.........G.
S04       A...T..T.G.T............C....T..A...A....A.T..........ATT...........C.........G.
S05       A...T.GT.G.T............C....T..A...A....A.T..........ATT...........C.........G.
S06       A...T..T.G.T............C....T..A...A....A.T..........A.T...........C.........G.
S07       A...T..T.G.T............C....T..A...A....A.T..........A.T...........C.........G.
S08       A...T..T.G.T............C....T..A...A....A.T..........A.T...........C.........G.
S09       ....T..T.G.T............C....TC.A...A....A.T..........A.T...........C.........G.
S10       A...T..T.G.T............C....T..A...A....A.T...T......A.T...........C.........G.
S11       A...T..T.G.T............C....T..A...A....A.T...T......A.T....T......C......T..G.
S12       A...T..T.G.T......C.....C....T..A...A....A.T..........A.T...........C.........G.
S13       A...T..T.G.T............C....T..A...A....A.T..........A.T...........C.........G.
S14       A...T..T.G.T............C....T..A...A....A.T..........A.T...........C.........G.
S15       A...T..T.G.T............C....T..A...A....A.T..........A.T...........C.........G.
S16       A...T..T.G.T............C....T..A...A....A.T..........A.T...T.......C.........G.
S17       A...T..T.G.T............C....T..A...A....A.T..........A.T...........C.........G.
S18       A...T..T.G.T............C....T..A...A....A.T..........A.T...........C.........GC
S19       A...T..T.G.T............C...CT..A...A....A.T..........A.T...........C.........G.
S20       A...T..T.G.T............CC...T.TA...A....A.T..........A.T...........C.........G.
S21       A.T.T..T.G.T............C....T..A...A....A.T..........A.T...........C.........G.
S22       A...T..T.G.T............C....T..A...A....A.T..........A.T...........C.........G.
S23       A...T..T.G.T............C....T..A...A....A.T..........A.T...........C.........G.
S24       A...T..T.G.T............C....T..A...A....A.T..........A.T...........C.........G.
S25       A...T..T.G.TT...........C....T..A...A.C..A.T..........A.T...........C.........G.
S26       .....T.T.G.......A.A.T.......T..A...A....A.T....T.......T...........C........CG.
S27       A...T..T.G.T............C....T..A...A....A.T..........A.T...........C.........G.
S28       A...T..T.G.T............C....T..A...A....A.T..........A.T...........C.........G.
S29       .......T.G.............C........A...A....A...........G..T.A.......T.C..AG.....G.
S30       A...T..T.G.T............C....T..A...A....A.T..........A.T...........C.....G...G.
S31       A...T..T.G.T............C....T..A...A....A.T..........A.T...........C.........G.
S32       A...T..T.G.T............C....T..A...A....A.T..........A.T...........C.........G.
S33       A...T..T.G.T............C....T..A...A....A.T..........A.T...........C.........G.
S34       A...T..T.G.T............C....T..A...A....A.T..........A.T...........C.........G.
S35       A...T..T.G.T............C....T..A...A....A.T..........A.T...........C.........G.
S37       A...T..T.G.T............C....T..A...A....A.T...T......A.T....T......C......T..G.
S38       A...T..T.G.T............C....T..A...A....A.T..........A.T...........C.........G.
S39       ....T..T.G.T........T...C..T.T..A...A....A.T..........A.T...........CT........G.
S40       A...T..T.G.T............C....T..A...A....A.T..........A.T...........C.........G.
S41       A...T..T.G.T............C....T..A...A....A.T..........A.T...........C.........G.
S42       A...T..T.G.T............C....T..A...A....A.T..........A.T...........C.........G.
S43       A...T..T.G.TT...........C....T..A...A.C..A.T..........A.T...........C.........G.
S44       .....T.T.G.......A.A.T.......T..A...A....A.T....T.......T...........C........CG.
S45       A...T..T.G.T............C....T..A...A....A.T..........A.T......C....C.........G.
S46       A...T..T.G.T............C....T..A...A....A.T..........A.T...........C.........G.
S47       A...T..T.G.T............C....T..A...A....A.T..........A.T...........C.........G.
S48       A...T..T.G.T............C....T..A...A....A.T..........A.T...........C.........G.
S49       A...T..T.G.T............C....T..A...A....A.T..........A.T...........C.........G.
S50       A...T..T.G.T............C....T..A...A....A.T..........A.T...........C.........G.
S51       .....T.T.G.......A.A.T.......T..A...A....A.T....T.......T...........C........CG.
S52       A...T..T.G.T............C....T..A...A....A.T..........A.T...........C.........G.
S53       A...T..T.G.T............C....T..A...A....A.T..........A.T...........C.........G.
S54       A...T..T.G.T............C....T..A...A....A.T..........A.T...........C.........G.
S55       A...T..T.G.T............C....T..A...A....A.T..........A.T...........C.........G.
S56       A...T..T.G.T............C....T..A...A....A.T..........A.T..........CC.........G.
S57       A...T..T.G.T............C....T..A...A....A.T..........A.T.....A.....C.........G.
S58       .......T.G....A..............T..A.T.A....A........A.....T...........C.A.......G.
S59       .....T.T.G.......A.A.T.......T..A...A....A.T....T.......T...........C........CG.
S60       .....T.T.G.......A.A.T.......T..AG..A..A.A.T....T.......T...........C........CG.
S61       .....T.T.G.......A.A.T.......T..A...A....A.T....T.......T...........C........CG.
S62       A....T.T.G.......A.A.........T..A...A....A.T....T.......T...........C........CG.
S63       .......T.G.............C........A...A....A.........C.G..T.A.......T.C..AG.....G.
S64       A...T..T.G.T............C....T..A...A....A.T...T......A.T....T......C......T..G.
S65       .....T.T.G.......A.A.T.......T..A...A....A.T....T.......T...........C........CG.
S66       A...T..T.G.T............C....T..A...A....A.T..........A.T...........C.........G.
S67       .....T.T.G......GA.A.T.......T..A...A....A.T....T.......T...........C........CG.
S68       A...T..T.G.T............C....T..A..TA....A.T..........A.T...........C.........G.
SRef1     .....T.T.G.......A.A......G..T..A...A....A.T............TC..........C........CG.
SRef2     .......TGG............T......T..A...AG..GA.T............T...........C........CG.
SRef3     ....T..T.G.T............C....T..A...A....A.T..........A.T..T.....T..C.........G.
SRef4     .......T.G...................T..A.T.A....AT...T...A.....T...........C.A..A....G.
SRef5     ....T..T.G.T............C....T..A...A....A.T..........A.T..T........C.........G.
SRef6     .....T.T.GC..A...A.A.........T..A...A....A.T.....C......T.......A...C........CG.
SRef7     .....T.T.G.......A.A.........T..A...A....A.T............T...........C........CG.
SRef8     ...A...T.G.....A....................A...................T...........C.......C...
SRef9     .A.....T.G......................A...A....A...T......A...T.A.........C.........G.

Reference GGTTCACGTAGATGTGAGTCGGTGTTAAGGCCTGCAGCCCAGTTATAGGAGTGAACACGACTCCAGAGACGGTGCCATGG
S01       ...C...C.....................A.......TT...CC...C..C.....G......A...A......TTGC..
S03       ...C...C......C..............A........T...CC...C........G....G.A...A......TTGC..
S04       ...C...C.....................A........T...CC...C........G......A...A......TTGC..
S05       ...C...C.....................A........T...CC...C........G......A...A......TTGC..
S06       ...C...C.....................A........T...CC...C........G......A...A......TTGC..
S07       ...C...C.....................A........T...CC...C........G......A...A......TTGC..
S08       ...C...C.....................A........T...CC...CT.......G......A...A......TTGC..
S09       ...C...C..............C......A.......TT...CC...C........G......A...A......TTGC..
S10       ...C...C.....................A........T...CC...C........G......A...A......TTGC..
S11       ...C...C..........G..........A........T...CC...C........G......A...A......TTGC..
S12       ...C...C.....................A......C.T...CC...C........G.C....A...A......TTGC..
S13       ...C...C.....................A........T...CC...C........G......A...A......TTGC..
S14       ...C...C.....................A........T...CC...C........G......A...A......TTGC..
S15       ...C...C.....................A........T...CC...C........G......A...A......TTGC..
S16       ...C...C.....................A........T...CC...C....A...G......A...A......TTGC..
S17       ...C...C.....................A........T...CC...C........G......A...A......TTGC..
S18       ...C...C...................G.A........T...CC...C........G......A...A......TTGC..
S19       ...C...C.....................A........T...CC...C........G......A...A......TTGC..
S20       ...C...C.....................A........T...CC...C........G......A...A......TTGC..
S21       ...C...C.....................A........T.G.CC...C........G......A...A......TTGC..
S22       ...C...C.....................A........T...CC...C........G......A...A......TTGC..
S23       ...C...C.....................A........T...CC...C........G.C....A...A......TTGC..
S24       ...C...C.................C...A........T...CC...C.....C..G......A...A......TTGC..
S25       ...C...C.....................A........T...CC...C........G......A...A......TTGC..
S26       ...C...C..A..........T.......A............CC...C........G......A...A......TTGC..
S27       ...C...C.....................A........T...CC...C........G......A...A......TTGC..
S28       ...C...C.....T...............A........T...CC...C........G......A...A......TTGC..
S29       ...C...C.G.........T.........A.............C...C........GT.....A...A...A....GC..
S30       ...C...C.....................A........T...CC...C........G......A...A....C.TTGC..
S31       ...C...C.....................A........T...CC...C........G......A...A......TTGC..
S32       ...C...C.....................A........T...CC...C........G......A...A......TTGC..
S33       ...C...C.....................A........T...CC...C.C......G......A...A......TTGC..
S34       ...C...C.....................A........T...CC...C........G.C....A...A......TTGC..
S35       .C.C...C.....................A........T...CC...C........G......A...A......TTGC..
S37       C..C...C.....................A........T...CC...C........G......A...A......TTGC..
S38       ...C...C.....................A........T...CC...C........G.C....A...A......TTGC..
S39       ...C...C......C..............A........T...CC...C........G....GGA...A......TTGC..
S40       ...C...C.........T...........A........T...CC...C........G.C....A...A......TTGC..
S41       ...C...C....G...............CA........T...CC...C........G......A...A......TTGC..
S42       ...C...C.....................A........T...CC...C........G......A...A......TTGC..
S43       ...C...C.....................A........T...CC...C........G......A...A......TTGC..
S44       ...CT..C..A..........T.......A............CC...C........G......A...A......TTGC.A
S45       ...C...C.....................A........T...CC...C........G......A...A......TTGC..
S46       ...C...C.....................A........T...CC...C........G.C....A...A......TTGC..
S47       ...C...C.....................A........T...CC...C........G......A...A......TTGC..
S48       ...C...C.....................A........T...CC...C........G......A...A......TTGC..
S49       ...C...C.....................A........T...CC...C........G..C...A...A......TTGC..
S50       ...C...C.....................A........T...CC...C......C.G......A...A......TTGC..
S51       ...C...C..A..........T.......A............CC...C........G......A...A......TTGC..
S52       ...C...C.....................A........T...CC...C...C....G......A...A......TTGCC.
S53       ...C...C.....................A........T...CC...C........G.C....A...A......TTGC..
S54       ...C...C.....................A........T...CC...C........G......A...A......TTGC..
S55       ...C...C.....................A........T...CC...C........G......A...A......TTGC..
S56       ...C...C.....................A........T...CC...C........G.C....A...A......TTGC..
S57       ...C...C.....................A...C....T...CC...C........G......A...A......TTGC..
S58       ...C...C...G..............G..A............CC...C........G......A...A......TTGC..
S59       ...C...C..A..........T.......A............CC...C........G......A...A......TTGC..
S60       ...C...C..A..........T.......A............CC...C........G......A...A......TTGC..
S61       ...C...C..A..........T.......A............CC.C.C........G......A...A......TTGC..
S62       ...C...C..A..........T.......A........T...CC...C........G...G..A...A......TTGC..
S63       ...C...C.G.........T.........A.............C...C........GT.....A.C.A...A....GC..
S64       ...C...C.....................A..C.....T...CC...C........G......A..GA......TTGC..
S65       ...C.G.C..A..........T.......A...........ACC...C........G......A...A......TTGC..
S66       ...C...C.....................A........T...CC...C........G......A...A......TTGC..
S67       ...C...C..A..........T.......A............CC...C........G......A...A......TTGC..
S68       ...C...C.....................A........T...CC...C........G......A...A......TTGC..
SRef1     ...C...C..A..................A............CC...C........G......A...A......TTGC..
SRef2     ...C..AC..A............A.....A............CC...C........G......A...A..T..TTTGC..
SRef3     ..CC...C.....................A.....G..T...CC...C........G......A...A.T....TTGC..
SRef4     ...C...CC..G..............G..A............CC...C........G......A...A......TTGC..
SRef5     ..CC...C.....................A.....G..T...CC...C........G......A...A.T....TTGC..
SRef6     ...C...C..A....TT............A............CC...C........G......A...AG.....TTGC..
SRef7     ...C...C..A..................A............CCC..C.......TG......A...A......TTGC..
SRef8     .......C............A...G....A.A.......T...C...C........G......A...A.........C..
SRef9     ...C...C.G...................AA...T........C..CC........G......AG..A...A....GC..

Reference CTCGCGCGCTCAGAAGCTTCCGGCGCTAAGGAGCGTCACGCGATCGACGCTGAGCCTGGTCAAAAGGTGTTGGAGCCTAT
S01       .C...T..A.......A......T...........G.....A........C.....C..........CC.CT..CT..G.
S03       .C.C....A.......AA.....T...........G.G............C.....C....G.....CCGCT..CT..G.
S04       .C......A.......A......T...........G..............C.....C..........CC.CT..CT..G.
S05       .C......A.......A......T...........G..............C.....C..........CC.CT..CT..G.
S06       .C......AG......A......T...........G.............GC.....C..........CC.CT..CT..G.
S07       .C......A.......A......T...........G..............C.....C..........CC.CT..CT..G.
S08       .CT.....A.......A...T..T...........G........G.....C.....C..........CC.CT..CT..G.
S09       .C...T..A.......A......T...........G..............C.....C.........TCC.CT..CT..G.
S10       .C......A.......A......T...........G..............C.....C..........CC.CT..CT..G.
S11       .C......A.......A......T...........G..............C.....CT.........CC.CT..CT..G.
S12       .C......A.......A......T...........G..............C.....C..........CC.CT..CT..G.
S13       .C......A.......A......T...........G..............C.....C..........CC.CT..CT..G.
S14       .C......A.......A......T...........G..............C.....C..........CC.CT..CT..G.
S15       .CT.....A.......A...T..T...........G..............C.....C..........CC.CT..CT..G.
S16       .C......A.......A......T...........G..............C.....C..........CC.CT..CT..G.
S17       .C......A.......A......T...........G..............C.....C..........CC.CT..CT..G.
S18       .C......A.......A......T...........G..............C.....C..........CC.CT..CT..G.
S19       GC......A.......A.C...AT...........G..............C.....C..........CC.CT..CT..G.
S20       .C......A.......A......T...........G..............C.....C..........CC.CT..CT..G.
S21       .C......A.......A......T...........G..............C.....C..........CC.CT..CT..G.
S22       .C......A.......A......T...........G.............GC.....C..........CC.CT..CT..G.
S23       .C......A.......A......T...........G..............C.....C..........CC.CT..CT..G.
S24       .C......A.......A......T...........G.............GC.....C..........CC.CT..CT..G.
S25       .C......A.......A......T...........G..............C.....C.....C....CC.CT..CT..G.
S26       .C......A.......A......T............T......C..G...C................CC.CT..CT.CG.
S27       .C......A.......A......T...........G.............GC.....C..........CC.CTT.CT..G.
S28       .C.....TA.......A......T...........G..............C.....C..........CC.CT..CT..G.
S29       .C..T...A.......A.C.............................C.C.GT.............CC.CT....T.G.
S30       .C......A.......A......T...........G..............C.....C..........CC.CT..CT..G.
S31       .C......A.......A......T...........G..............C.....C..........CC.CT..CT..G.
S32       .C......A.......A......T...........G..............C.....C..........CC.CT..CT..G.
S33       .C......A.......A......T...........G..............C.....C..........CC.CT..CT..G.
S34       .C......A.......A......T...........G..............C.....C..........CC.CT..CT..G.
S35       .C......A.......A......T...........G..............C.....C..........CC.CT..CT..G.
S37       .C......A.......A......T...........G..............C.....C..........CC.CT..CT..G.
S38       .C......A.......A......T...........G..............C.....C..........CC.CT..CT..G.
S39       .C.C....A.......AA.....T...........G.G............C.....C....G.....CCGCT..CT..G.
S40       .C......A.......A......T...........G..............C.....C..........CC.CT..CT..G.
S41       .C......A.......A......T...........G..............C.....C..........CC.CT..CT..G.
S42       .C......A.......A......T...........G..............C.....C..........CC.CT..CT..G.
S43       .C......A.......A....C.T...........G..............C.....C..........CC.CT..CT..G.
S44       .C......A.....G.A......T............T.........G...C................CC.CT..CT.CG.
S45       .C......A.......A......T...........G..............C.....C..........CC.CT..CT..G.
S46       .C......A.......A......T...........G..............C.....C..........CC.CT..CT..G.
S47       .C......A.......A......T...........G..............C.....C..........CC.CT..CT..G.
S48       .C......A.......A......T...........G..............C.....C..........CC.CT..CT..G.
S49       .C......A.......A......T...........G..............C.....C..........CC.CT..CT..G.
S50       .C......A.......A......T...........G..............C.....C..........CC.CT..CT..G.
S51       .C......A.......A......T............T.........G...C................CC.CT..CT.CG.
S52       .C......A.......A.C....T...........G..............C.....C..........CC.CT..CT..G.
S53       .C......A.......A......T...........G..............C.....C.......G..CC.CT..CT..G.
S54       .C......A.......A......T...........G..............C.....C..........CC.CT..CT..G.
S55       .C......A.......A......T...........G..............C.....C..........CC.CT..CT..G.
S56       .C......A.......A......T...G.......G..............C.....C..........CC.CT..CT..G.
S57       .C......A....G..A......T...........G.............GC.....C..........CC.CT..CT..G.
S58       .C....G.A.......A......TT.G.......C...............C........G...G...CC.CT..CT..G.
S59       .C......A.......A......T............T.........G...C................CC.CT..CT.CG.
S60       .C......A.......A......T............T.........G...C................CC.CT..CT.CG.
S61       .C......A.......A......T............T.........G...C................CC.CT..CT.CG.
S62       .C......A.......A......T............T.........G...C................CC.CT..CT.CG.
S63       .C..T...A.......A............................C..C.C..T.............CC.CT......G.
S64       .C......A.......A......T...........G..............C.....C..........CC.CT..CT..G.
S65       .C......A.......A......T............T..C......G...C................CC.CT..CT.CG.
S66       .C......A.......A......T...........G..............C.....C..........CC.CT..CT..G.
S67       .C......A.......A......T............T.....G...G...C................CC.CT..CT.CG.
S68       .C......A.......A..G...T...........G..............C...T.C..........CC.CT..CT..GA
SRef1     .C......A.......A......T....GA......T.........G...C..............A.CC.CT..CT..G.
SRef2     .C......A......AA......T.G..........T.............C.......A.T......CC.CT..CT..G.
SRef3     .C......A.......A......T...........G..............CC....C..........CC.CT..CT..G.
SRef4     .C......A..G....A......T........C.................C........G.......CC.CT..CT..G.
SRef5     .C......A.......A......T...........G..............CC....C..........CC.CT..CT..G.
SRef6     .C......A.......A......T............T.........G...C................CC..T..CT..G.
SRef7     .C......A.......A......T.......G....T.........G...C................CC.CT..CT.CG.
SRef8     .C..............A.............C.......T........G..C....T...........C..CT.C....G.
SRef9     .C......A.T.A...A................A......T.......C.C..T.............CC.CT......G.

Reference GGCCTAACGTCCGTCAGAAACGCTCGAAAAAGGCTCATTTCGCGCCCCCTCATTAGGACGTTCCTGTTAGGCCTTGCTAA
S01       .......T....A......G......G..C....C...C...T......G.......GT.CC.................C
S03       .......T....A.............G..C........C...T....T.G...C...GT.CC.........G........
S04       ...T...T....A.............G..C...T....C...T......G.......GT.CC..................
S05       ...T...T....A.............G..C...T....C...T......G.......GT.CC..................
S06       ...T...T....A.............G..C...T....C...T......G.......GT.CC..................
S07       ...T...T....A.............G..C...T....C...T......G.......GT.CC..................
S08       ...T...TA...A...........T.G..C...T....C.G.T......G.......GT.CC..................
S09       .......T....A..C...G......G..C........C...T......G.......GT.CC.................C
S10       ...T...T....A.............G..C...T....C...T....T.G.......GT.CC..................
S11       ...T...T....A.............G..C...T....C...T....T.G.......GT.CC..................
S12       ...T...T....A.............G..C...T....C...T......G.......GT.CC..................
S13       ...T...T....A.............G..C...T....C...T....T.G.......GT.CC..................
S14       ...T...T....A.............G..C...T....C...T.....TG....G..GT.CC..................
S15       ...T...T....A...........T.G..C...T....C.G.T......G.......GT.CC..................
S16       ...T...T....A.............G..C...T....C...T......G....G..GT.CC..................
S17       ...T...T....A.............G..C...T....C...T......G.......GT.CC.........T........
S18       ...T...T....A.............G..C...T....C...T......G.......GT.CC..................
S19       ...T.C.T....A.............G..C...T....C...T......G.......GT.CC.....C.........G..
S20       ...T...T....A.............G..C...T....C...T......G.......GT.CC..................
S21       ...T...T....A.............G..C...T....C...T......G.......GT.CC........C.........
S22       ...T...T....A.............G..C...T....C...T......G.......GT.CC..................
S23       .T.T...T....A.............G..C...T....C...T......G.......GT.CC..................
S24       ...T...T....A.............G..C...T....C...T......G.......GT.CC..................
S25       ...T...T....A.............G..C...T....C...T......G.......GT.CC....C.............
S26       ..A.............A.........G..C........C...T......G.....C.G..CC..................
S27       ...T...T....A.............G..C...T....C...T......G.......GT.CC..................
S28       ...T...T....A.............G..C...T....C...T......G.......GT.CC..................
S29       .............C............G.C......TG.C...T......G......AG...C..................
S30       ...T...T....A.............G..CC..T....C...T......G.......GT.CC..................
S31       ...T...T....A.............G..C...T....C...T..............GT.CC..................
S32       ...T...T....A.............G..C...T....C...T......G.......GT.CC..................
S33       ...T...T....A.............G..C...T....C...T......G.......GT.CC..................
S34       ...T...T....A.............G..C...T....C...T......G.......GT.CC..................
S35       ...T...T....A.............G..C...T....C...T.....TG....G..GT.CC..................
S37       ...T...T....A.............G..C...T....C...T....T.G.......GT.CC..................
S38       ...T...T....A.............G..C...T....C...T......G.......GT.CC..................
S39       .......T....A.............G..C........C...T....T.G...C...GT.CC.........G........
S40       ...T...T....A..........C..G..C...T....C...T......G.......GT.CC..................
S41       ...T...T....A.............G..C...T....C...T......G.......GT.CC..................
S42       ...T...T....A.............G..C...T....C...T......G.......GT.CC..................
S43       ...T...T....A.............G..C...T....C...T......G.......GT.CC..................
S44       ................A.........G..C........C...T......G.....C.G..CC..................
S45       ...T...T....A.............G..C...T....C...T......G.......GT.CC......C...........
S46       ...TC..T....A.............G..C...T....C...T......G.......GT.CC..................
S47       ...T...T....A.............G..C...T....C...T......G.......GT.CC..................
S48       ...T...T....A.............G..C...T....C...T......G.......GT.CC..................
S49       ...T...T....A.............G..C...T....C...T......G.......GT.CC..................
S50       ...T...T....A.............G..C...T....C...T......G.......GT.CC..CC..............
S51       ................A.........G..C........C...T......G.....C.G..CC..................
S52       ...T..GT....A.............G..C...T....C...T......G.......GT.CC..................
S53       ...T...T....A.............G..C...T....C...T......G.......GT.CC..................
S54       ...T...T....A.............G..C...T....C...T..T...G.......GT.CC..................
S55       ...T...T....A.............G..C...T....C...T......G.......GT.CC..................
S56       ...T...T....A.............G..C...T....C...T......G.......GT.CC..................
S57       ...T...T....A.............G..C...T....C...T......G.......GT.CC..................
S58       .....................A....G..C........C...TCT....G.......G...C..................
S59       ................A.........G..C........C...T......G.....C.G..CC...........C......
S60       ................A.........G..C........C...T......G.....C.G..CC.............C....
S61       ................A.........G..C........C...T......G.....C.G..CC..................
S62       A...............A.........G..C........C...T......G.....C.G..CC..............G...
S63       .............C............G.C......TG.C...T......G......AG...C..................
S64       ...T...T....A.............G..C...T....C...T....T.G.......GT.CC..................
S65       ................A.........G..C........C...T......G.....C.G..CC..................
S66       ...T...T....A.............G..C...T....C...T.....TG....G..GT.CC..................
S67       ................A.........G..C........C...T......G.....C.G..CC..................
S68       ...T...T....A....C..G.....G..C...T....C...T......G.......GT.CC..........T.......
SRef1     ................A.........G..C........C...T......G.....C.G..CC............C.....
SRef2     .........C................GG.C........C...T...A..G..C..C.G..CC.........G........
SRef3     .......T....A.G...G.......G..C........CC..T......G.......GT.CC.........G........
SRef4     ......................T...G..C........C...T.T....G.G.....G...C.........G........
SRef5     .......T....A.G...G.......G..C........CC..T......G.......GT.CC.........G........
SRef6     ..........T.....A.........G..C..C....CC...T.......T....C.G..CC.........G........
SRef7     ................A........TG..C.A......C...T......G.....C.G.ACCT........G........
SRef8     ...........T..............G..............AT......G.......G.....T.....A.G........
SRef9     .............C............G.C.......G.C...T......G.......G...C.........G......C.

Reference TATAAATTCATCGAAGCCCTGTTTGAGGGTCGCAGGACGGACAACTGTTCCAAGTCCGTTGGGATGCAGAGGCGTCGTCC
S01       .G..G......G.G.....G......A..............TG.........G..GA.GC.......GA...........
S03       ..CG.........GCA.........................T...C......G..GA.GC.......GA...........
S04       .............G...........................T..........G..GA.GC.......GA...........
S05       .............G...........................T..........G..GA.GC.......GA...........
S06       .............G...........................T..........G..GA.GC.......GA...........
S07       .............G...........................T..........G..GA.GC.......GA...........
S08       .............G...........................T..........G..GA.GC.......GA...........
S09       .G..G......G.G.....G......A......T.......TG.........G..GA.GC.......GA...........
S10       .............G...........................T..........G..GA.GC.......GA...........
S11       .............G...........................T.G........G..GA.GC.......GA...........
S12       .............G...........................T..........G..GAAGC.......GA...........
S13       .............G...........................T..........G..GA.GC.......GA...........
S14       .............G...........................T..........G..GA.GC.......GA...........
S15       .............G...........................T..........G..GA.GC.......GA...........
S16       .............G...........................T..........G..GA.GC.......GA...........
S17       .........G...G...........................T..........G..GA.GC.......GA...........
S18       ......G......G...........................T..T.......G..GA.GCA....C.GA...........
S19       .............G...........................T..........G..GA.GC.......GA...........
S20       A............G...........................T..........G..GA.GC.A.....GA...........
S21       .............G...........................T..........G..GA.GC.......GA...........
S22       .......G.....G........G..................T..........G..GA.GC.......GA...........
S23       .............G...........................T..........G..GAAGC.......GA...........
S24       .............G...........G...............T..........G..GA.GC.......GA..T........
S25       .............G...........................T....A.....G..GA.GC.......GA...........
S26       .............G...........................T.......A..GA.GA.GC.......GA....A......
S27       .............G...........................T..........G..GA.GC.......GA...........
S28       .........G...G...........................T..........G..GA.GC...CG..GA...........
S29       ........T........T..............T....TT............GG...A.GC.......G.C.....T.G..
S30       .............G...........................T..........G..GA.GC.......GA...........
S31       .............G...........................T..T.......G..GA.GC.......GA...........
S32       .............G...........................T..T.......G..GA.GCA......GA...........
S33       .............G...........................T..........G..GA.GC.......GA...........
S34       .............G...........................T..........G..GAAGC.......GA...........
S35       .............G...........................T..........G..GA.GC.......GA...........
S37       .............G...........................T.G........G..GA.GC.......GA...........
S38       .............G...........................T..........G..GAAGC.......GA...........
S39       ..CG.........GCA.........................T...C......G..GA.GC.......GA...........
S40       .............G.................C.........T..........G..GAAGC.......GA...........
S41       .............G...........................T..........G..GA.GC.......GA.......C..A
S42       .........G...G...........................T..........G..GA.GC.......GA...........
S43       .............G...........................T..........G..GA.GC.......GA...........
S44       .............G...........................T.......A..GA.GA.GC.......GA....A......
S45       .............G...........................T..........G..GA.GC.......GA...........
S46       .............G...........................T..........G..GAAGC.......GA...........
S47       .........G...G...............G...........T..........G..GA.GC.......GA...........
S48       .............G...........................T..T.......G..GA.GC.......GA...........
S49       .............G...........................T..........G..GA.GC.......GA...........
S50       .............G...........................T..T.......G..GA.GCA......GA...........
S51       .............G...........................T.......A..GA.GA.GC.......GA....A......
S52       .............G...........................T..........G..GA.GC.......GA...........
S53       .............G...........................T..........G..GAAGC.......GA...........
S54       .............G...........................T..........G..GA.GC.......GA...........
S55       .............G...........................T..T.......G..GA.GCA......GA...........
S56       .............G...........................T..........G..GAAGC.......GA...........
S57       .....G.......G...........................T..........G..GA.GC.......GA...........
S58       .............G......A..G...A..T..........T........T.G..GA.GC......TGA.....C.....
S59       .............G...........................T.......A..GA.GA.GC.......GA....A......
S60       .............G...........................T.......A..GA.GA.GC.......GA....A......
S61       .............G...........................T.......A..GA.GA.GC.......GA....A......
S62       .............G..........A................T.......A..GA.GA.GC..A....GA....A......
S63       ........T........T..............T....TT............GG...A.GC.......G.C.....T.G..
S64       .............G...........................T.G........G..GA.GC.......GA...........
S65       .............G...........................T.......A..GA.GA.GC.......GA....A......
S66       .............G...........................T..........G..GA.GC.......GA...........
S67       .............G..........................CT.....GGA..GA.GA.GC.......GA....A......
S68       .............G...........................T..........G..GA.GC.......GA...........
SRef1     .............G...........................T..........GA.GA.GC.......GA...........
SRef2     ............AG..T....A.............A.....T..........GACGA.GC.......GA.........A.
SRef3     .............G.....G.....................T..........G..GA.GC.......GA...........
SRef4     .............G.............A..T...A......T..........G..GA.GC......TGA...........
SRef5     .............G.....G.....................T..........G..GA.GC.......GA...........
SRef6     ..........A..G..............A............T.......A..GA.GA.GC.......GA...........
SRef7     .............G...........................T.......A..GA.GA.GC.......GA....A......
SRef8     ..................T.................G..A............G...A.GC.......G............
SRef9     ........T........T...................TT............GG...A.GC.......G..T.T..T.G..

Reference CCCTAATACCGCAGGGGTGTCACGCTCTAGGTCGGTAGGCCCCCAGGCACCACGGTTAGAAAACGGTTAAGCCACGTAAA
S01       ......C.....G.......TTT...AGG......CG......TG..AG...............A........G....GG
S03       ......C.....GAA.......T..CAGG......CG......TG..AG...............A........G.A..GG
S04       ......C.....G.........T...AGG......CG......TG..AG...............A........G..G.GG
S05       ......C.....G.........T...AGG......CG......TG..AG...............A........G..G.GG
S06       ......C.....G.........T...AGG......CG......TG..AG...............A........G....GG
S07       ......C.....G.........T...AGG......CG......TG..AG...............A........G....GG
S08       ....GGC.....G.........T...AGG......CG......TG..AG...............A........G....GG
S09       ......C.....G.......TTT...AGG......CG......TG..AG...............A........G....GG
S10       ......C.....G.........T...AGG......CG......TG..AG...............A........G....GG
S11       ......C.....G.........T...AGG......CG......TG..AG...............A........G....GG
S12       ......C.....G.........T...AGG....C.CG......TG..AG...............A........G....GG
S13       ......C.....G.........T...AGG......CG......TG..AG...............A........G....GG
S14       ......C.....G.........T...AGG......CG......TG..AG...............A........G....GG
S15       ....GGC.....G.........T...AGG......CG......TG..AG......C........A........G....GG
S16       ......C.....G.........T...AGG......CG......TG..AG...............A........G....GG
S17       G.....C.....G.........T...AGG......CG......TG..AG...............A....C...G....GG
S18       ......C.....G.........T...AGG......CG......TG..AG...............A........G....GG
S19       ......C.....G.........T...AGG......CG......TG..AG...............A....C...G....GG
S20       .TG...C.....G.........T...AGG......CG......TG..AG...............A........G....GG
S21       ......C.....G.........T...AGG......CG......TG..AG...............A.....CG.G....GG
S22       ......C.....G.........T...AGG......CG......TG..AG...............A........G....GG
S23       ......C.....G.........T...AGG......CG......TG..AG...............A........G....GG
S24       ......C.....G.........T...AGG......CG......TG..AG...............A........G....GG
S25       ......CC....G.........T...AGG......CG......TG..AG.............G.A........G....GG
S26       ......C.....G......G..T...AGG......CG..A.G.TG.TAG.......................TG....GG
S27       ......C.....G.........T...AGG......CG......TG..AG...............A........G....GG
S28       ......C.....G.........T...AGG......CG......TG..AG...............A....C...G....GG
S29       ............G.........T...AG.......CGA.....T...AG.................C......G....GG
S30       ......C.....G.........T...AGG......CG......TG..AG...............A..C.....G....GG
S31       ......C.....G.........T...AGG......CG......TG..AG...............A........G....GG
S32       ......C.....G.........T...AGG......CG......TG..AG...............A........G....GG
S33       ......C.....G.........T...AGG......CG......TG..AG...........GC..A........G....GG
S34       ......C..G..G.........T...AGG......CG......TG..AG...............A........G....GG
S35       ......C.....G.........T...AGG......CG......TG..AG...............A........G....GG
S37       ......C.....G.........T...AGG......CG......TG..AG...............A........G....GG
S38       ......C.....G.........T...AGG......CG......TG..AG...............A........G....GG
S39       ......C.....GAA.......T...AGG......CG......TG..AG...............A........G.A..GG
S40       ......C.....G.........T...AGG......CG......TG..AG...............A........G....GG
S41       ......C.....G.........T...AGG......CG......TG..AG...............A........G....GG
S42       ......C.....G.........T...AGG......CG......TG..AG...............A....C...G....GG
S43       ......CC....G.........T...AGG......CG......TG..AG..........C....A........G....GG
S44       ......C.....G......G..T...AGG......CG..A.G.TG.TAG.......................TG....GG
S45       ......C.....G.........T...AGG......CG......TG..AG...............A........G....GG
S46       ......C.....G.........T.G.AGG......CG......TG..AG...............A........G....GG
S47       ......C.....G.........T...AGG......CG......TG..AG...............A....C...G....GG
S48       ......C.....G.........T...AGG......CG......TG..AG...............A........G....GG
S49       ......C.....G.........T...AGG......CG......TG..AG...............A........G....GG
S50       ......C.....G.........T...AGG.C....CG......TG..AG...............A........G....GG
S51       ......C.....G......G..T...AGG......CG..A.G.TG.TAG.......................TG....GG
S52       ......C.....G.....C...T...AGG......CG......TG..AG...............A........G....GG
S53       ......C.....G.........T...AGG......CG......TG..AG...............A........G....GG
S54       ......C.....G.........T...AGG......CG......TG..AG...............A........G....GG
S55       ......C.....G.........T...AGG......CG......TG..AG...............A........G....GG
S56       ......C.....G.........T...AGG......CG......TG..AG...............A........G....GG
S57       ......C.....G.........T...AGG......CG......TG..AG...............A...C....G....GG
S58       ......C....TG.........T...AG.......CG......TG..AG........................GT...GG
S59       ......C.....G......G..T...AGG...G..CG..A.G.TG.TAG.......................TG....GG
S60       ......C.....G......G..T...AGG......CG..A.G.TG.TAG.......................TG....GG
S61       ...C..C.....G......G..T...AGG......CG..A.G.TG.TAG.......................TG....GG
S62       ......C.....G......G..T...AGG......CG..A.G.TG..AG.......................TG....GG
S63       ............G.........T...AG.......CGA.....T...AG.................C......G....GG
S64       ......C.....G.........T...AGG......CG......TG..AG...............A........G....GG
S65       ......C.....G...A..G..T...AGG......CG..A.G.TG.TAG.......................TG....GG
S66       ......C.....G.........T...AGG......CG.....ATG..AG...............A........G....GG
S67       ......C.....G......G..T...AGG......CG..A.G.TG.TAG.......................TG....GG
S68       ......C.....G.........T...AGG......CG......TG..AG...............A........G....GG
SRef1     ......C.....G..T...G..T...AGG......CG....G.TG..AG.......................TG....GG
SRef2     ......C.....G......G..T...AGGA.....CG......TG..AG...G....C.....T.A.......G....GG
SRef3     ......C.....G.........T...AGG......CG...A..TG..AG.....C.........A........G....GG
SRef4     ......C....TG.........TC..AG.......CG......TG..AG..C......A..............G....GG
SRef5     ......C.....G.........T...AGG......CG...A..TG..AG.....C.........A........G....GG
SRef6     ......C.....G......G..T...AGG.....ACG....G.TG..AGT......G...............TG....GG
SRef7     ......C.....G......G..T...AGG..C...CG....G.TG.TAG.T.....................TG....GG
SRef8     ........T...G....C....T...A........CG.A....T.A.AG............................C..
SRef9     ..........A.G.........T...AG.......CGA.....T...AG....A...................G....GG

Reference AAGGCCATGCGACCAACCACACGACTGTTTCGTCACTCAGGTTCTGACGGGCTTACGCCGGGGGAACGGGGGAACCGGAG
S01       G....A...G..GA............A...........................G......A.....T.....G......
S03       G....A...G..GA............A..C.A......................G.A....A.....T....C.......
S04       G....A...G..GA............A.........G.........G.......G......A.....T.........A..
S05       G....A...G..GA............A.........G.........G.......G......A.....T.........A..
S06       G....A...G..GA............A.........G.........G.......G......A.....T.........A..
S07       G....A...G..GA.....A......A.........G....C....G.......G......A.....T.........A..
S08       G....A...G..GA............A.........G.........G.......G......A.....T.........A..
S09       G....A...G..GA............A.........................C.G......A.....T............
S10       G....A...G..GA............AC........G.........G....G..G......A.....T.........A..
S11       G....A...G..GA............A.........G.........G.......G......A.C...T.........A..
S12       G....A...G..GA............A.........G.........G.......G......A.....T.........A..
S13       G....A...G..GA.....A......A.........G.........G.......G......A.....T.........A..
S14       G....A...G..GA............A.......C.G.........G.......G......A.....T.........A..
S15       G....A...G..GA............A.........G.........G.......G......A.....T.........A..
S16       G....A...G..GA............A.......C.G.........G.......G......A.....T.........A..
S17       G....A...G..GA............A.........G.....CT..G.......G......A.....T.........A..
S18       G....A...G..GA............A.........G.........G.......G......A.....T.........A..
S19       G....A...G..GA............A.........G.........G.......G......A.....T.A.......A..
S20       G....A...G..GA............A.........G.........G.......G......A.....T.........A..
S21       G....A.G.G..GA.......G....A.A.......G.........G.......G......A.....T.........A..
S22       G....A...G..GA............A.........G.........G.......G......A.....T.........A..
S23       G....A...G..GA........C...A.........G.........G.......G......A.....T.........A..
S24       G.T..A...G..GA............A.........G.........G.......G......A.....T.........A..
S25       G....A...G..GA............A.........G.........G......CG......A.....T..A......A..
S26       G....A...G..GA..........T.A...........................G...T........T...A........
S27       G....A...G..GA............A.........G.........G.......G......A.....T.........A..
S28       G....A...G..GA............A.........G.........G.......G......A.....T.........A..
S29       G...AA...GA.GA............A..................A....T...G.....A......T............
S30       G....A...G..GA............A.........G.........G.......G..G...A.....T.........A..
S31       G....A...G..GA............A.........G.........G.......G......A.....T.........A..
S32       G....A...G..GA............A.........G.........G.......G......A.....T.........A..
S33       G....A...G..GA............A.........G.........G.......G......A.....T.........A..
S34       G....A...G..GA............A.........G.........G.......G......A.....T.......T.A..
S35       G....A...G..GA............A.......C.G.........G.......G......A.....T.........A..
S37       G....A...G..GA............A.........G.........G.......G......A.C...T.........A..
S38       G....A...G..GA............A.........G.........G.......G......A...G.T.........A..
S39       G....A...G..GA............A..C.A......................G.A....A.....T....C.......
S40       G....A...G..GA............A.........G.........G.......G......A.....T.........A..
S41       G....A...G..GA............A.........G.........G.......G......A.....T.........A..
S42       G....A...G..GA............A.........G.........G.......G......A.....T.........A..
S43       G....A...G..GA............A.........G.........G.......G......A.....T..A......A..
S44       G....A...G..GA..........T.A...........................G...T........T...A........
S45       G....A...G..GA.....A......A.........G....C....G.......G......A.....T.........A..
S46       G....A...G..GA............A.........G.........G.......G......A.....T.........A..
S47       G....A...G..GA............A.........G.........G.......G......A.....T.........A..
S48       G....A...G..GA............A.........G.........G.......G......A.....T.........A..
S49       G....A...G..GA............A.........G.........G.......G......A.....T.........A..
S50       G....A...G..GA............A.........G.........G.......G......A.....T.........A..
S51       G....A...G..GA..........T.A...........................G...T........T...A........
S52       G....A...G..GA.....A......A.........G....C....G.......G......A.....T.........A..
S53       G....A...G..GA............A.........G.........G.......G......A.....T.........A..
S54       G....A...G..GA............A.........G.........G.......G......A.....T.........A..
S55       G....A...G..GA............A.........G.........G.......G......A.....T.........A..
S56       G....A...G..GA............A.........G.........G.......G......A.....T.........A..
S57       G....A...G..GA............A.........G.........G.......G......A.....T.........A..
S58       G....A...G..GA.G..........A...........................GT......A....TC...........
S59       G....A...G..GA..........T.A...........................G...T........T...A........
S60       G....A...G..GA..........T.A...........................G...T........T...A........
S61       G....A...G..GA..........T.A...........................G...T........T...A........
S62       G..C.A...G..GA..........T.A...........................G............T............
S63       G...AA...GA.GA............A..................A....T...G.....A......T............
S64       G....A...G..GA............A.........G.........G.......G......A.C...T.........A..
S65       G....A...G..GA..........T.A...........................G...T........T...A........
S66       G....A...G..GA............A.......C.G.........G.......G......A.....T.........A..
S67       G....AC..G..GA..........T.A...G.......................G...T........T...A........
S68       G....A...G..GA..GT........A.........G.......C.G.......G......A.....T.........AG.
SRef1     G....A...G..GA..........T.A...........................G.........C..T...A........
SRef2     G....A...G.GGAG........C..A............CA......T......G...........AT............
SRef3     G....A...G..GA............A...........................G......A.....T............
SRef4     G....A..TG..GA...........CA...........................G.......A....T............
SRef5     G....A...G..GA............A...........................G......A.....T............
SRef6     G....A...G..GA..........T.A...........................G....A.......T...A..G.....
SRef7     G....A...G..GA..........T.A..........T................G...T........T...A........
SRef8     G............A....G.C.....A......T.T..G...............G.....................A...
SRef9     GG..AA...GA.GA............A.....C...............AAT...G.....A......T...........T

Reference CTACGGGTCCGCGGACCGACTATCTGGTCTAGCGGGTCCAGGTGGCGAAAAACCTGCTGGGCTTGTGTGAAAGTACCCGC
S01       .....AA........G....G......C......A..TT.A......G..........A...C......G.G........
S03       .....AA.............G........G....AA.TT........G..........A...C......G.G........
S04       .....AA.............G.............A..TT....A...G..........A...C....C.G.G......A.
S05       .....AA.............G.............A..TT....A...G..........A...C....C.G.G......A.
S06       .....AA.............G.............A..TT....A...G..........A...CG..CC.G.G......A.
S07       .....AA.......G.....G.............A..TT....A...G..........A...C....C.G.G......A.
S08       ....CAA.............G.............A.CTT..T.A...G..........A...C....C.G.G......A.
S09       .....AA........GG...G......C......A..TT.A......G..........A...C......G.G........
S10       .....AA..........A..G.............A..TT....A...G..........A...C....C.G.G......A.
S11       ...G.AA.............G.............A..TT....A...G..........A...C....C.G.G......A.
S12       .....AA.............G.............A..TT....A...G..........A...C....C.G.G......A.
S13       .....AA.............G.............A..TT....A...G..........A...C....C.G.G......A.
S14       .....AA.............G.............A..TT....A...G..........A...C....C.G.G......A.
S15       .....AA.............G.............A.CTT..T.A...G..........A...C....C.G.G......A.
S16       .....AA.............G.............A..TT....A...G..........A...C....C.G.G......A.
S17       .....AA.............G.............A..TT....A...G..........A...C....C.G.G......A.
S18       .....AA.............G.............A..TT....A...G..........A...C....C.G.G......A.
S19       .....AA.............G.............A..TT....A...G..........A...C....C.G.G......A.
S20       .....AA....G........G.............A..TT....A...GG.........A...C....C.G.G......A.
S21       .....AA.............G.............A..TT....A...G..........A...C....C.G.G......A.
S22       .....AA.............G.............A..TT....A...G..........A...C....C.G.G......A.
S23       .....AA.............G.............A..TT....A...G...C......A...C....C.G.G......A.
S24       .....AA...........C.G.............A..TT....A...G..........A...C....C.G.G......A.
S25       .....AA.............G.............A..TT....A...G..........A...C....C.G.G......AG
S26       .....AA.............G.A...........A..TT........G......C.......C.....AG.G........
S27       .....AA.............G.............A..TT....A...G..........A...C....C.G.G......A.
S28       .....AA.........G...G.............A..TT....A...G..........A...C....C.G.G......A.
S29       .....A.C.TA.................T..A..A............G..............C......GGG........
S30       .....AA.............G.............A..TT....A...G.........GA...C....C.G.G....T.A.
S31       .....AA.............G.............A..TT....A...G..........A...C....C.G.G......A.
S32       .....AA.............G.............A..TT....A...G..........A...C....C.G.G......A.
S33       .....AA.............G.............A..TT....A...GG.........A...C....C.G.G......A.
S34       .....AA.............G.............A..TT....A...G..........A..GC....C.G.G......A.
S35       .....AA.G...........G.............A..TT....A...G..........A...C....C.G.G...A..A.
S37       .....AA.............G.............A..TT....A...G..........A...C....C.G.G......A.
S38       .....AA.............G.............A..TT....A...G..........A...C....C.G.G......A.
S39       .....AA.............G........G....AA.TT........G..........A...C......G.G........
S40       .....AA.............G.............A..TT....A...G..........A...C....C.G.G......A.
S41       .....AA.............G.............A..TT....A...G....A.....A...C....C.G.G......A.
S42       .....AA.............G.............A..TT....A...G.....G....A...C....C.G.G......A.
S43       .....AA.............G.............A..TT....A...G..........A...C....C.G.G......AG
S44       .....AA.............G.A...........A..TT........G..............C.....AG.G........
S45       .....AA.............G.............A..TT....A...G..........A...C....C.G.G......A.
S46       .....AA.............G.............A..TT....A...G..........A...C....C.G.G......A.
S47       .....AA.............G.............A..TT....A...G..........A...C....C.G.G......A.
S48       .....AA.............G.............A..TT....A...G..........A...C....C.G.G......A.
S49       .....AA.............G.............A..TT....A...G..........A...C....C.G.G......A.
S50       .....AA.............G.............A..TT....A...G..........A...C....C.G.G......A.
S51       .....AA.............G.A...........A..TT........G............C.C.....AG.G........
S52       .....AA.............G.............A..TT....A...G..G.......AC..C....C.G.G......A.
S53       .....AA.............G...........A.A..TT....A...G.G........A...C....C.G.G......A.
S54       .....AA.............G.............A..TT....A...G..........A...C....C.G.G......A.
S55       .....AA.............G.............A..TT....A...G..........A...C....C.G.G......A.
S56       .....AA.............G.............A..TT....A...G..........A...C....C.G.G......A.
S57       .....AA.............G.............A..TT....A...G..........A...C....C.G.G......A.
S58       .....AA............AG.............A..TT........G.......A......C.A....G.G..C.....
S59       .....AA.............G.A...........A..TT........G..............C.....AG.G........
S60       .....AA.............G.A...........A..TT........G..............C.....AG.G........
S61       ....CAA.............G.A...........A..TT........G..............C.....AG.G........
S62       .....AA.............G.A...........A..TT........G..............C.....AG.G........
S63       .....A.C.TA.................T..A..A............G..............C......GGG........
S64       .....AA.............G.............A..TT....A...G..........A...C....C.G.G......A.
S65       .....AA.............G.A...........A..TT........G..............C..C..AG.G........
S66       .CC..AA.............G.............A..TT....A...G..........A...C....C.G.G......A.
S67       .....AA......A......G.A...........A..TT........G..............C.....AG.G........
S68       .....AA.............G.............A..TT....A...G........T.A...C....C.G.G......A.
SRef1     A....AA.............G............AA..TT......TAG..............C.....AG.G........
SRef2     .....AA.............G..T..........A..TT........G..............C.....AG.G........
SRef3     .....AA.............G.........G...A..TT.....C..G..........A...C......G.G........
SRef4     .....AA.............G.....A.......A..TT...C....G..............C......G.G..C.....
SRef5     .....AA.............G.........G...A..TT.....C..G..........A...C......G.G........
SRef6     .....AA.............G.............A..TT........G..............C.....AG.G.C......
SRef7     .....AA.....A.......G.A...........A..TT........G..............C.....AG.G........
SRef8     .....................G..C.........A....G.......G..............C.........A.......
SRef9     .....A.C..A..............A.....A..A............G..............C......GGG.....T..

Reference CCGGCTCTTGAAGGCCCCTGCCAGTAAGTATCGGCCACGTACTGAGGCGAGGCGAGCCAAAATCAAGACGGGAGTATCTG
S01       .................A...........G......G............C.A.........G.T.....A..G....G..
S03       ..............A..AG.......C..G....T.G..............A........G........A..G....G..
S04       ..A.........C....A....G......G......G..............A.................A..G....G..
S05       ..A.........C....A....G......G......G..............A.................A..G....G..
S06       ..A.........C....A....G......G......G..............A.................A..G....G..
S07       ..A.........C....A....G......G......G..............A.................A..G....G..
S08       ..A.........C....A....G......G......G..............A.................A..G....G..
S09       .................A...........G......G............C.A.........G.T.....A..G....G..
S10       ..A.........C....A....G......G......G.............AA.................A..G....G..
S11       ..A.........C....A....G......G......G....T........AA..G..............A..G....G..
S12       ..A.........C....A....G......G......G..............A.................A..G....G..
S13       ..A.........C....A....G......G......G..............A.................A..G....G..
S14       ..A.........C....A....G......G......G..............A.................A..G....G..
S15       ..A.........C....A....G......G......G..............A.................A..G.G..G..
S16       ..A.........C....A....G......G......G..............A.................A..G....G..
S17       ..A.........C....A....G......G......G..............A.................A..G....G..
S18       ..A.........C....A....G......G......G..............A.....G...........A..G....G..
S19       ..A.........C....A....G......G......G..............A.................A..G....G..
S20       ..A.........C....A....G......G......G..............A.................A..G....G..
S21       ..A.........C....A.AA.G......G......G..............A.................A..G....G..
S22       ..A.........C....A....G......G......G..............A.................A..G....G..
S23       ..A.........C....A....G......G......G..............A.................A..G....G..
S24       ..A.........C....A....G......G......G..............A................GA..G....G..
S25       ..A.........C....A...TG......G......G..............A.................A..G....G..
S26       .................A...........G......GA....G....T...A.............G...A..G....G..
S27       ..A.........C....A....G......G......G..............A.................A..G....G..
S28       ..A.........C....A....G......G......G..............A.......C.........A..G....G..
S29       ................TA...........G......G...................................G....G.A
S30       ..A.........C....A....G......G......G..............A.................A..G....G..
S31       ..A.........C....A....G......G......G..............A.................A..G....G..
S32       ..A.........C....A....G......G......G..............A.................A..G....G..
S33       ..A.........C....A....GA.....G......G..............A.................A..G....G..
S34       ..A.........C....A....G......G......G..............A.................A..G....G..
S35       ..A.........C....A....G......G......G..............A.................A..G....G..
S37       ..A.........C....A....G......G......G....T........AA.................A..G...CG..
S38       ..A.........C....A....G......G......G..............A.................A..G....G..
S39       ..............A..AG.......C..G......G..............A........G........A..G....G..
S40       ..A.........C....A....G......G......G..............A.................A..G....G..
S41       ..A.........C....A....G......G......G..............A.................A..G....G..
S42       ..A.........C....A....G......G......G..............A.................A..G....G..
S43       ..A.........C....A...TG......G......G..............A.................A..G....G..
S44       .......G.........A...........GG.....GA.........TC..A.............G...A..G....G..
S45       ..A.........C....A....G......G......G..............A.................A..G....G..
S46       ..A.........C....A....G......G......G..............A.................A..G....G..
S47       ..A.........C....A....G......G......G..............A.................A..G....G..
S48       ..A.........C....A....G......G......G..............A.................A..G....G..
S49       ..A.........C....A....G......G......G..............A.................A..G....G..
S50       ..A.....C...C....A....G......G......G..............A.................A..G....G..
S51       .................A...........G......GA.........T...A......T......G...A..G....G..
S52       ..A.........C....A....G......G......G..............A.................A..G....G..
S53       ..A.........C....A....G......G......G..............A.................A..G....G..
S54       ..A.........C....A....G......G......G......T.......A.................A..G....G..
S55       ..A.........C....A....G......G......G..............A.................A..G....G..
S56       ..A.........C....A....G.....AG......G..............A.................A..G....G..
S57       ..A.........C....A....G......G......G..............A.................A..G....G..
S58       T................A.......G...G......G...G..........A..............A..A..GA...G..
S59       ........C........A...........G......GA.........T...A.............G...A..G....G..
S60       .................A...........G......GA.........T...A.............G...A..G....G..
S61       ...............G.A...........G......GA.........T...A.............G...A..G..G.G..
S62       .................A...........G......GA.........T...A.............G...A..G....G..
S63       .................A...........G......G...................................G....G.A
S64       ..A.........C....A....G......G......G....T........AA.................A..G....G..
S65       .................A...........G......GA.........T...A..........G..G.C.A..G....G..
S66       ..A.........C....A....G......G.G....G..............AG................A..G....G..
S67       .................A...........G......GA.........T...A.A...........G...A..G....GG.
S68       ..A.........C....A....G......G......G..............A.................A..G....G..
SRef1     .....C....G......A...........G......GA.........T...A.................A..G....G..
SRef2     .................A...........G......GAC........T...A.................A..G....G..
SRef3     ......T..........A......G....G......G..............A.................A..G....G..
SRef4     T................A...........G......G..............A............G.A..A.TGA...G..
SRef5     ......T..........A...........G......G..............A.................A..G....G..
SRef6     .T...............A...........G......GA.G......AT...A...A.........G...A..G....G..
SRef7     .................A...........G......GA.........T...A.............G...A..G....G..
SRef8     .............T...............G......G.......CC..........................G.......
SRef9     ...AG....A.G.....A.........A.G..AA.TG...................A.............A.G....G.A

Reference CCGGGAGTGGCCCTAGGGCCGCCGCCCCGAATGTGGGCCGCGCCTCTGTAGGGGCCGCTCGATCTCGATGTGCCTGCGGT
S01       .............G........T...G................T....G...............CA.......T......
S03       .............G............G................T....G...............CA.......T......
S04       T............G............G................T....G...............CA.......T......
S05       T............G............G................T....G...............CA.......T......
S06       T...C........G....T.......G................T....G...............CA....C..T......
S07       T............G............G................T....G...............CA.......T......
S08       T............G.....G......G...........T....T....G...T...........CA.......T......
S09       .............G........T...G................T....G...............CA.......T......
S10       T.......A....G............G................T....G...............CA.......T......
S11       T.......A....G............G................T....G...............CA.......T......
S12       T....C.......G............G................T....G...............CA.......T......
S13       T............G............G................T....G...............CA.......T.A....
S14       T............G............G................T....G...............CA.......T......
S15       T............G............G...........T....T....G...T...........CA.......T......
S16       T............G............G................T....G.............CTCA.......T......
S17       T............G............G................T....G............G..CA.......T......
S18       T............GC...........G................T....G...............CA.......T......
S19       T............G............G................T....G.T.............CA.......T......
S20       T............G............G................T....G...............CA.......T......
S21       T............G......C.....G................T....G...............CA.......T......
S22       T............G............G................T....G...............CA.......T......
S23       T............G.........C..G................T....G...............CA.......TC.....
S24       T............G............G................T....G...............CA.......T......
S25       T............G............G............A...T....G...............CA.......T......
S26       ..C......CG..G............GT..............GT.T..G...............CA.......T......
S27       T......C.....G............G................T....G...............CA.......T......
S28       T............G............G................T....G............G..CA.......T......
S29       ......T......G............G.........A......T....G......T..AAC...C.............A.
S30       T............G.......T....G...C............T....G...............CA.....C.T......
S31       T............G............G................T....G...............CA.......T......
S32       T............G............G................T....G...............CA.......T......
S33       T............G............G..............T.T....G...............CA.......T......
S34       T............G............G................T....G....A..........CA.......T......
S35       T............G..........G.G................T....G...............CA.......T..G...
S37       T.......A....G............G................T....G...............CA.......T......
S38       T............G............G................T....G...............CA.......T......
S39       .............G............G................T....G...............CA.......T...C..
S40       T............G............G................T....G...............CA.......T......
S41       T............G............G................T....G...............CA.......T......
S42       T............G............G................T....G............G..CA.......T......
S43       T............G............G............A...T....G...............CA.......T......
S44       ..C..........G............GT...............T.T..G...............CA.......T......
S45       T............G............G................T....G...............CA.......T......
S46       T............G............G................T....G...............CA.......T......
S47       T............G............G....G...........T....G............G..CA.......T......
S48       T............G............G................T....G...............CA.......T......
S49       T............G............G................T....G...............CA.......T......
S50       T............G............G................T....G...............CA.......T......
S51       ..C..........G............GT...............T.T..G...............CA.......T......
S52       T............G............G................T....G...............CA.......T......
S53       T............G............G................T....G...............CA.......T......
S54       T............G............G................T....G...............CA.......T......
S55       T............G............G................T....G...............CA.......T......
S56       T............G............G................T....G...............CA.......T......
S57       T............G............G................T....G...............CA.......T......
S58       ...A.........G...........GG................T....G...............CA.......T......
S59       ..C..........G............GT...............T.T..G...............CA.......T......
S60       ..C..........G............GT...............T.T..G...............CA.......T......
S61       ..C..........G............GT...............T.T..G...............CA.......T......
S62       ..C..........G..........G.GT...............T.T..G...............CA.......T......
S63       ......T......G............G.........A......T....G......T..AAC...C.............A.
S64       T.......A....G............G.....T..........T....G...............CA.......T......
S65       ..C.........GG............GT...............T.TC.G...............CA.......T......
S66       T............G............G................T....G...............CA.......T......
S67       ..C..........G............GT...............T.T..G...............CA.......T......
S68       T..........A.G............G................T....G...............CA.......T......
SRef1     ..C..........G............GT...............T.T..G.......AA......CA.......T......
SRef2     .GC..........G............GT............T..TGT..G...............CAC......T......
SRef3     .............G.AA.........G................T....G...............CA..A....T......
SRef4     .............G...A.......GG.......A..T.....T....G...............CA.G.....T......
SRef5     .............G.AA.........G................T....G...............CA..A....T......
SRef6     ..C..........G............GT.G...G.........T.T..GC..............CA.......T......
SRef7     ..C..........G............GT...............T.T.TG..A............CA.......T.....G
SRef8     ............................A......A............G...............C.......G.......
SRef9     ......T......G............G................T....G.....T.........C....A..........

Reference CGTACCCGCGAGGGACCCCAGGTGTTGTTAACGACGCCTGTCTCCGCAACCACCCAAGAGGCGTCGTCGGTGGCCGGACG
S01       ....TAA.G.G.........A...C........G........C..A.G.....T........TCA...............
S03       ....TA....G........G....C........G....C..TC.TA.G.....T........TCA...............
S04       ....TA....G.............C.A......G........C..A.G.....T........TCA...............
S05       ....TA....G.............C.A......G........C..A.G.....T........TCA...............
S06       ....TA....G.............C.A......G........C..A.G.....T........TCA...............
S07       ....TA....G.............C.A......G........C..A.G.....T........TCA...............
S08       ....TA....G.............C.A......G........C..A.G.....T........TCA...............
S09       ....TAA.G.G.........A...C........G........C..A.G.....T........TCA...............
S10       ....TA....G.............C.A.....AG........C..A.G.....T........TCA.........T.....
S11       ....TA....G.............C.A.....AG........C..A.G.....T........TCAA...C....T.....
S12       ....TA....G.............C.A......G........C..A.G.....T........TCA...............
S13       ....TA....G.............C.A......G........C..A.G.....T........TCA...............
S14       ....TA....G.............C.A......G........C..A.G.....T........TCA...............
S15       ....TA....G.............C.A......G........C..A.G.....T........TCA...............
S16       ....TA....G.............C.A......G........C..A.G.....T........TCA...............
S17       ....TA....G.............C.A......G........C..A.G.....T........TCA...............
S18       ....TA....G.............C.A......G........C..A.G.....T........TCA...............
S19       ....TA....G.............C.A......G........C..A.G.....T........TCA...............
S20       ....TA....G.............C.A......G........C..A.G.....T........TCA..T............
S21       ....TA....G.............C.A......G........C..A.G.....T........TCA...............
S22       ....TA....G.............C.A......G........C..A.G.....T........TCA...............
S23       ....TA....G.............C.A......G........C..A.G.....T..G.....TCA...............
S24       ....TA....G.............C.A......G........C..A.G.....T........TCA...............
S25       ....TA....G.............C.A......G........C..A.G.....T........TCA...............
S26       ....TA....G..A..........C........G........C....G.....T........TCA.......T.......
S27       ....TA....G.............C.A......G........C..A.G.....T........TCA...............
S28       ....TA....G.............C.A......G........CT.A.G.....T........TCA.C.............
S29       ....TA....G...CTT.....C.C........G........C....G.T...TAC......TCA...............
S30       ....TA....G.............C.A......G........C..A.G.....T........TCA...............
S31       ....TA....G.............C.A......G........C..A.G.....T........TCA...............
S32       ....TA....G............CC.A...G..G........C..A.G.....T........TCA...............
S33       ....TA....G.............C.A......G........C..A.G.....T........TCA...............
S34       ....TA....G.............C.A......G.....A..C..A.G.....T..G.....TCA....C..........
S35       ....TA....G.............C.A......G........C..A.G.....T........TCA....C..........
S37       ....TA....G.............C.A.....AG........C..A.G.....T........TCA.........T.....
S38       ....TA....G.............C.A......G........C..A.G.....T..G.....TCA...............
S39       ....TA....G........G....C........G....C..TC.TA.G.....T........TCA...............
S40       ....TA....G.............C.A......G........C..A.G.....T..G.....TCA...............
S41       ....TA....G.............C.A......G........C..A.G.....T....G...TCA......A........
S42       ....TA....G.............C.A......G........C..A.G.....T........TCA...............
S43       ....TA....G.............C.A......G........C..A.G.....T........TCA...............
S44       ....TA....G..A..........C........G........C....G.....T........TCA.......T.......
S45       ....TA....G.............C.A......G........C..A.G.....T........TCA......A.....G..
S46       ....TA....G.............C.A......G........C..A.G.....T..G.....TCA...............
S47       ....TA....G.............C.A......G......A.C..A.G.....T........TCA...............
S48       ....TA....G.............C.A......G........C..A.G.....T........TCA...............
S49       ....TA....G.............C.A......G........C..A.G.....T........TCA...............
S50       ....TA....G.............CCA......G........C..A.G.....T........TCA...............
S51       ....TA....G.CA..........C....G...G........C....G.....T........TCA.......T.......
S52       ....TA....G.............C.A......G........C..A.G.....T........TCA...............
S53       ....TA....GA............C.A......G........C..A.G.....T..G.....TCA...............
S54       ....TA....G.............C.A......G........C..A.G.....T........TCA...............
S55       ....TA....G............CC.A......G........C..AGG.....T........TCA...............
S56       T...TA....G.............C.A......G........C..A.G.....T..G.....TCA...............
S57       ....TA....G.............C.A......G........C..A.G.....T........TCA...............
S58       ...GTA....G.............C........G........C....G.....T........TCA...A......A....
S59       ....TA....G..A..........C........G........C....G.....T........TCA.......T.......
S60       ....TA....G..A..........C........G........C....G.....T........TCA.......T.......
S61       ....TA....GA.A..........C........G........C....G.....T........TCA.......T.......
S62       ....TA...TG..A..........C.A.G....G........C....G.....T........TCA.......T.....G.
S63       ....TA....G...CTT.T...C.C........G........C....G.T...TAC......TCA........T......
S64       .C..TA....G.............C.AC...GAG........C..A.G.....T........TCA.........T.....
S65       ....TA....G..A..........C........G........C....G.....T........TCA.......T.......
S66       ....TA....G.............C.A......G........C..A.G.....T.......GTCA...............
S67       ....TA....G..A..........C........G........C....G.....T........TCA.......T.......
S68       ....TA.C..G.............C.A......G........C..A.G.....T........TCA...............
SRef1     ....TA....G......T......C........G........C....G.....T......A.TCA..............A
SRef2     ..C.TA....G.............C........G........C....GG....T........TCA...............
SRef3     ....TAA...G.........A...C........G........C..A.G..TGGT...C....TCA...............
SRef4     ....TA....G.............C........G.A......C....G.....T........TCA...A...........
SRef5     ....TAA...G.........A...C........G........C..A.G..TGGT...C....TCA...............
SRef6     ....TA....G.............C........G..TG....C....G.....T........TCA.......T.......
SRef7     ....TA....G..A..........C........G........C....G.....T.....A..TCA.......T.......
SRef8     ....TA....G..........A..C........G........C....G..............TCA.....G.....C...
SRef9     ....TA....G....TT.....C.C........GT.......C....G.T...TAC......TCA...............

Reference GCAGCCTATCGTCGTGTCTGTGCAGAGCTCATTCATACGCTCGCCGTAAGCGGAGGGCCATGGGCTAGCGTCCATCACGT
S01       ..G....GC...............CG..C...CT..G....AA.............T.G.G..A.C....C...G...CC
S03       TTG....GC...............CGC.C...CT..G....AA.......T.....T.G.G....C....C.......CC
S04       ..G....GC...............CG..C...CT..G....AA.............T.G.G..A.C....C.......CC
S05       ..G....GC...............CG..C...CT..G....AA.............T.G.G..A.C....C.......CC
S06       ..G....GC...............CG..C...CT..G....AA.............T.G.G..A.C....C.......CC
S07       ..G....GC...............CG..C...CT..G....AA.T...........T.G.G..A.C....C.......CC
S08       ..G....GC...............CG..C...CT..G....AA.............T.G.G..A.C...AC.......CC
S09       ..G...CGC...............CG..C...CT..G....AA.............T.G.G....C....C...G...CC
S10       ..G....GC...............CG..C...CT..G....AA.............T.G.G..A.C....C.......CC
S11       ..G....GC...............CG..C...CT..G....AA.............T.G.G..A.C....C.......CC
S12       ..G....GC...............CG..C...CT..G....AA.............T.G.G..A.C....C.......CC
S13       ..G....GC...............CG..C...CT..G....AA.............T.G.G..A.C....C.......CC
S14       ..G....GC...............CG..C...CT..G....AA.............T.G.G..A.C....C.......CC
S15       ..G....GC...............CG..C...CT..G....AA.............T.G.G..A.C....C.......CC
S16       ..G....GC...............CG..C...CT..G....AA.............T.G.G..A.C....C.......CC
S17       ..G....GC...............CG.GC...CT..G....AA.............T.G.G..A.C....C.......CC
S18       ..G....GC...............CG..C...CT..G....AA.............T.G.G..A.CC...C.....G.CC
S19       ..G....GC...............CG..C...CT..G....AA.............T.G.G..A.C....C.......CC
S20       ..G....GC...............CG..C...CT..G....AA.............T.G.G..A.C....C......GCC
S21       ..G....GC...............CG..C...CT..G....AA.............T.G.G..A.C....C.......CC
S22       ..G....GC...............CG..C...CT..G....AA.............T.G.G..A.C....C.......CC
S23       ..G....GC...............CG..C...CT..G....AA.............T.G.G..A.C....C.......CC
S24       ..G....GC...............CG..C...CT..G....AA.............T.G.G..A.C....C.......CC
S25       ..G....GC...............CG..C...CT..G....AA.............T.G.GA.AGC....C.......CC
S26       ..GA...GC...G...........CG..C...CT..G..T.AAT.........T..T.G.G....C....C.......CC
S27       ..G....GC...........G...CG..C...CT..G....AA.............T.G.G..A.C....C.......CC
S28       ..G....GC...............CG.GC...CT..G....AA.............T.G.G..A.C....C.......CC
S29       ..G....GC.A..A.....C....C...C.G.CTG.G.....A........A....T.G.G....C..G.C.......CC
S30       ..G....GC...............CG..C...CT..G....AA.............T.G.G..A.C....C.......CC
S31       ..G....GC...............CG..C...CT..G....AA.............T.G.G..A.CC...C.......CC
S32       ..G.T..GC...............CG..C...CT..G....AA.............T.G.G..A.CC...C.......CC
S33       ..G....GC...............CG..C...CT..G....AA.............T.G.G..A.C....C.......CC
S34       ..G....GC...............CG..C...CT..G....AA.............T.G.G..A.C....C.......CC
S35       ..G....GC...............CG..C...CT..G....AA.............T.G.G..A.C....C.......CC
S37       ..G....GC...............CG..C...CT..G....AA.............T.G.G..A.C....C.......CC
S38       ..G....GC...............CG..C...CT..G....AA.............T.G.G..A.C....C.......CC
S39       TTG....GC.......G.......CGC.C...CT..G....AA.......T.....T.G.G....C....C.......CC
S40       ..G....GC...............CG..C...CT..G....AA.............T.G.G..A.C....C.......CC
S41       ..G....GC...............CG..CA..CT..GT...AA.............T.G.G..A.C....C.......CC
S42       ..G....GC...............CG.GC...CT..G....AA.............T.G.G..A.C....C.......CC
S43       ..G....GC...............CG..C...CT..G....AA.............T.G.G..A.C....C.......CC
S44       ..GA...GC...G...........CG..C...CT..G..T.AAT.........T..T.G.G....C....C.......CC
S45       ..G....GC...............CG..C...CT.CG....AA.............T.G.G..A.C....C.......CC
S46       ..G....GC...............CG..C...CT..G....AA.............T.G.G..A.C.C..C.......CC
S47       ..G....GC...............CG.GC...CT..G....AA.............T.G.G..A.C....C.......CC
S48       ..G....GC...............CG..C...CT..G....AA.............T.G.G..A.CC...C.......CC
S49       ..G....GC...............CG..C...CT..G....AA.............T.G.G..A.C....C.......CC
S50       ..G....GC...............CG..CA..CT..G....AA.............T.G.G..A.CC...C.......CC
S51       ..GA...GC...G...........CG..C...CT..G..T.AAT.........T..T.G.G....C....C.......CC
S52       ..G....GC...............CG..C...CT..G....AA.............T.G.G..A.C....C.......CC
S53       ..G....GC...............CG..C...CT..G....AA...G.........T.G.G..A.C....C.......CC
S54       ..G....GC.............G.CG..C...CT..G....AA.............T.G.G..A.C....C.......CC
S55       ..G....GC...............CG..C...CT..G....AA.............T.G.G..A.CC...C.......CC
S56       ..G....GC...............CG..C...CT..G....AA.............T.G.G..A.C....C.......CC
S57       ..G....GC...............CG..C...CT..G....AA.............T.G.G..A.C....C.......CC
S58       ..G....GC...............CG..C...CT..G....AA...........A.T.G.G....C....C..C....CC
S59       ..GA...GC...G...........CG..C...CT..G..T.AAT.C.......T..T.GGG....C....C.......CC
S60       ..GA...GC...G..........GCG..C...CT..G..T.AAT.........T..T.G.G....C....C.......CC
S61       ..GA...GC...G...........CG..C...CT..G..T.AAT.........T..T.G.G....C....C.......CC
S62       ..GA...GC...G...........CG..C...CT..G..T.AAT............T.G.G....C....C.A.....CC
S63       ..G....GC.A..A.....C....C...C...CTG.G.....A........A....T.G.G....C..G.C.......CC
S64       ..G....GC...............CG..C...CT..G....AA.............T.G.G..A.C....C.......CC
S65       ..GA...GC...G...........CG..C...CT..G..T.AAT.........T..T.G.G....C....CA...T..CC
S66       ..G....GC...............CG..C...CT..G....AA.............T.G.G..A.C....C.......CC
S67       ..GA...GC...G...........CG..C...CT..G..T.AAT.........T..T.G.G....C....C.......CC
S68       ..G....GC...............CG..C...CT..G....AA.............T.G.G..A.C....C.......CC
SRef1     ..GA...GC...G..A........CG..C...CT..G....AAT.........T..T.G.G....C....C.......CC
SRef2     ..GA...GC...G.C.........CG..C..CCT..G....AAT.........T..T.G.G....C....C.......CC
SRef3     ..G...CGC...............CG..C...CT..G....AA......A......T.G.G....C....C.......CC
SRef4     ..G..G.GC...............CG..C...CT..G....AA...........A.TTG.G....C....C..C....CC
SRef5     ..G...CGC...............CG..C...CT..G....AA......A......T.G.G....C....C.......CC
SRef6     ..GA...GC...G....AC.....CG..C...CT..G....AAT.........T..T.G.G....C....C.......CC
SRef7     ..GA...GC...G........A..CG..C...CT..G..T.AAT.........T..T.G.G....C....C.......CC
SRef8     ..G....GC..G................C...CT..G.A...A....C....A...T.G.G.A..C....C.......CC
SRef9     ..G....GCAA..A.....C....C...C...CT..G...G.A.....C..A...TT.G.G....C..G.C.......CC

Reference GCGCGTTGGGTAGTTCTGACTGGGTCAGCCTAGAGGCCCCGGTACCGGTGTGGGAAACCTTTCGGGGTAGTTGGGGGGTT
S01       .T............C..........T....C.........A.C.A.A....A.T..G....C......G...A.......
S03       ..............C.......A.......CG.....A.............A.T..G....C..........A.......
S04       ..............C...........G...C....................A.T..G....C.A..A.....AA......
S05       .............GC...........G...C....................A.T..G....C.A..A.....AA......
S06       ..............C...........G...C....................A.T..G....C.A..A.....AA......
S07       ..............C...........G...C..................C.A.T..G....C.A..A.....AA.....G
S08       ..............C...........G...C..............T.....A.T..G....C.A..A.....AA......
S09       .T............C..........T....C.........A.C.A.A....A.T..G....C......G...A.......
S10       ......C.......C...........G...C....................A.T..G....C.A..A.....AA......
S11       ......C.......C...........G...C....................A.T..G....C.A..A.....AA......
S12       ..............C...........G...C....................A.T..G....C.A..AG....AA......
S13       ..............C...........G...C....................A.T..G....C.A..A.....AA......
S14       ..C...........C...........G...C....................A.T..G....C.A..A.....AA......
S15       ..............C...........G...C..............T.....A.T..G....C.A..A.....AA......
S16       ..............C...........G...C....................A.T..G....C.A..A.....AA......
S17       ..............C...........G...C..........A.........A.T..G....C.A..A.....AA......
S18       ..............C...........G...C....................A.T..G....C.A..A.....AA......
S19       ..............C...........G...C....................A.T..G....C.A..A.....AA......
S20       ..............C...........G...C....................A.T..G....C.A..A.....AA......
S21       ..............C...........G...C.C..................A.T..G....C.A..A.....AA......
S22       ..............C...........G...C....................A.T..G....C.A..A.....AA......
S23       ..............C...........G...C....................A.T..G....C.A..A.....AA......
S24       ..............C...........G...C....................A.T..G....C.A..A.....AA......
S25       ..............C...........G...C....................A.T..G....C.A..A.....AA......
S26       .....C........C...............C....AT................TC.G....C..........A.......
S27       ..............C...........G...C....................A.T..G....C.A..A...GCAA......
S28       .......T......C...........G...C..........A.........A.T..G....C.A..A.....AA......
S29       ....A.........C.........C........G....T..............T..G...GC...............A..
S30       ..............C...........G...C....................A.T..G....C.A..A.....AA......
S31       ..............C...........G...C....................A.T..G.T..C.A..A.....AA......
S32       ..............C...........G...C....................A.T..G....C.A..A.....AA......
S33       ..............C...........G...C....................A.T..G....C.A..A.....AA......
S34       ..............C...........G...C....................A.T..G....C.A..A.....AA......
S35       ..............C...........G...C....................A.T..G....C.A..A.....AA......
S37       ......C.......C...........G...C....................A.T..G....C.A..A.....AA......
S38       ..............C...........G...C............G.......A.T..G....C.A..A.....AA......
S39       ..............C.......A.......CG.....A.............A.T..G....C..........A.......
S40       ............CGC...........G...C....................A.T..G....C.A..A.....AA......
S41       ..............C...........G...C....................A.T..G....C.A..A.....AA......
S42       ..............C...........G...C..........A.........A.T..G....C.A..A.....AA......
S43       ..............C...........G...C....................A.T..G....C.A..A.....AA......
S44       .....C........C...............C....AT..........A.....TC.G....C..........A.......
S45       ..............C...........G...C..................C.A.T..G....C.A..A.....AA......
S46       ..............C...C.......G...C....................A.T..G....C.A..A.....AA......
S47       ..............C...........G...C..........A.........A.T..G....C.A..A.....AA......
S48       ..............C...........G...C....................A.T..G....C.A..A.....AA......
S49       ..............C...........G...C.................C..A.T..G....C.A..A.....AA......
S50       ..............C...........G...C....................A.T..G....C.A..A.....AA......
S51       .....C........C...............C....AT..........A.....TC.G....C..........A.......
S52       ..............C...........G...C..................C.A.T..G....C.A..A.....AA......
S53       ..............C...........G...C....................A.T..G....C.A..A.....AA......
S54       ..CG..........C...........G...C....................A.T..G....CTA..A.....AA..A...
S55       ..............C...........G...C....................A.T..G....C.A..A.....AA......
S56       ............C.C...........G...C....................A.T..G....C.A..A.....AA......
S57       ..............C...........G...C....................A.T..G....C.A..A.....AA......
S58       ..............C..A.G...A......C...T..................T.GGT...C.............A....
S59       .....C........C...............C....AT................TC.G....C..........A.......
S60       .....C........C...............C....AT................TC.G....C..........A.......
S61       .....C........C...............C....AT................TC.G....C..........A.......
S62       .....C........C...............C....AT..........A.....T..G....C..........A.......
S63       ....A.........C.....A...C..A.....G....T..............T..G...GC...C...........A..
S64       ......C.......C...........G...C....................ACT..G....C.A..A.....AA......
S65       .....C........C...............C....AT..........A.....TC.G....C..........A.......
S66       ..............C...........G...C....................A.T..G....C.A..A.....AA......
S67       .....C........C...............C....AT..T.......A.....TC.G....C..........A.......
S68       ..C...........C...........G...C....................A.T..G....C.A..A.....AA......
SRef1     A....C...A....C.C.............C......................TC.G....C..........A.......
SRef2     .....C........CT..............C......................T..G....C..........A.....C.
SRef3     ..............C...............C.........A...A......A.T..G....C......G...A.......
SRef4     ..............C........A....T.C...T...............C..T.GGT...C..A...............
SRef5     ..............C...............C.........A...A......A.T..G....C......G...A.A.....
SRef6     .....C....G...C......A........C......................TC.G..C.C..........A.......
SRef7     .....C........C...............C....AT................TC.G....C..........A.......
SRef8     ..............C..............G...............................C.......A..........
SRef9     ....A...C..G..C.........C........G..T.T..............T..G....C...............A..

Reference GGCATTAGGCACGCAGGTGTGTCAAGACTCCATAGCCCAGTATCAGGTAATTTCATACCAGCCCCCAAGGGTCCGGCTGG
S01       .T............G......C........T.C..A..G.C...........C......CC..A..G....C..A.....
S03       .T............G...C..C...A......C..A..G.C...........C......C......G...AC..A.....
S04       .T............G......C..........C..A..G.C...........CG.....C......G....C..A.....
S05       .T............G......C..........C..A..G.C...........CG.....C......G....C..A.....
S06       .T............G......C..........C..A..G.C...........CG.....C......G....C..A.....
S07       .T............G......C..........C..A..G.C...........CG.....C......G....C..A.....
S08       .T............G......C..........C..A..G.C...........CG.....C......G....C..A.....
S09       .T............G......C........T.C..A..G.C...........C......CC..A..G....C..A.....
S10       .T............G......C.........CC..A..G.C...........CG.....C......G....C..A.....
S11       .T............G......C..........C..A..G.C...........CG.....C......G....C..A.....
S12       .T............G......C..........C..A..G.C...........CG.....C......G....C..A....A
S13       .TG...........G......C..........C..A..G.C...........CG.....C......G....C..A.....
S14       .T............G......C..........C..A..G.C...........CG.....C....G.G....C..A.....
S15       .T............G......C..........C..A..G.C...........CG.....C......G....C..A.....
S16       .T............G......C....T.....C..A..G.C...........CG.....C......G....C..A.....
S17       .T............G......C..........C..A..G.C...........CG.....C......G....C..A.....
S18       .T............G......C..........C..A..G.C...........CG.....C......G....C..A.....
S19       .T........G...G......C..........C..A..G.C...........CG.....C......G....C..A.....
S20       .T............G......C..........C..A..G.C...........CG.....C......G....C..A.....
S21       .T............G......C..........C..A..G.C...........CG.C...C......G....C..A.....
S22       .T............G......C..........C..A..G.C...........CG.....C......G....C..A.....
S23       .T............G......C......CT..C..A..G.C..A........CG.....C......G....C..A....A
S24       .T............G......C..........C..A..G.C...........CG.....C......G....C..A.....
S25       .T............G......C..........C..A..G.C...........CG.....C......G....C..A.....
S26       .T............G........G........C..A..G.C....A......C......C......G....C..A.....
S27       .T............G......C..........C..A..G.C...........CG.....C......G....C..A.....
S28       .T............G......C..........C..A..G.C........C..CG.....C......G....C..A.....
S29       .T.....A.....AG.......................G.C...G.....G.C.............G....C..AA....
S30       .T............G......C..........C..A..G.C...........CG.....C......G....C..A.....
S31       .T............G......C..........C..A..G.C...........CG.....C......G....C..A.A...
S32       .T..........C.G......C..........C..A..G.C...........CG.....C......G....C..A.....
S33       .T............G......C..........C..A..G.C...........CG.....C......G....C..A.....
S34       .T............G......C..........C..A..G.C..A........CG.....C......G....C..A....A
S35       .T............G......C..........C..A..G.C...........CG.....C......G....C..A.....
S37       .T............G......C..........C..A..G.C...........CG.....C......G....C..A.....
S38       .T............G......C..........C..A..G.C..A........CG.C...C......GT...C..A....A
S39       .T............G...C..C...A......C..A..G.C...........C......C......G...AC..A.....
S40       .T............G......C..........C..A..G.C..A........CG.....C......G....C..A....A
S41       .T............G......C..........C..A..G.C...........CG.....C......G....C..A.....
S42       .T............G......C..........C..A..G.C...........CG.....C......G....C..A.....
S43       .T......TG....G......C..........C..A..G.C...........CG.....C......G....C..A.....
S44       .T............G........G........C..A..G.C....A.....GC......C......G....C..A.....
S45       .T............G......C..........C..A..G.C...........CG.....C......G....C..A.....
S46       .T............G......C..........C..A..G.C..A........CG.....C......G....C..A...TA
S47       .T............G......C..........C..A..G.C.......C...CG.....C.G....G....C..A.....
S48       .T............G......C..........C..A..G.C...........CG.....C......G....C..A.....
S49       .T............G......C..........C..A..G.C...........CGG....C......G....C..A.....
S50       .T............G......C..........C..A..G.C...........CG.....C......G....C..A.....
S51       .T............G........G........C..A..G.C....A......C......C......G....C..A.....
S52       .T............G......C..........C..A..G.C...........CG.....C......G....C..A.....
S53       .T............G......C..........C.AA..G.C..A........CG.....C......G....C..A....A
S54       .T............G......C..........C..A..G.C...........CG.....C......G....C..A.....
S55       .T............G......C..........C..A..G.C...........CG.....C......G....C..A.....
S56       .T............G......C..........C..A..G.C..A........CG.....C......G....C..A....A
S57       .T............G......C..........C..A..G.CGG.........CG.....C.G....G....C..A.....
S58       .T.........T..GC................C..A..G.C...........C....TTC......G..A.C..A...T.
S59       .T............G..C.....G........C..A..G.C....A......C......C......G....C..A..C..
S60       .T............G........G........C..A..G.C....A......C......C......G....C..A.....
S61       .T............G........G........C..A..G.C....A......C......C......G....C..A.....
S62       .T............G.....C..G........C..A..G.C....A......C......C......G....C.GA.....
S63       .T...C.A.....AG..................G..T.G.C...G.....G.C.............G....C..AA....
S64       .T............G......C..........C..A..G.C...........CG.....C......G....C..A.....
S65       .T............G........G........C..A.TG.C....A......C......C......G....C..A.....
S66       .T............G......C..........C..A..G.C...........CG.....C......G....C..A.....
S67       .T............G....G...G........C..A..G.C....A......C......C......G....C..A.....
S68       .T............G......C..........C..A..G.C...........CG.....C......G....C..A.....
SRef1     .T............G.........G.......C..A..G.C....A......C......C......G.C..C..A.....
SRef2     .T..A.........G.................C..A..G.C...........C......C......G....C..A.....
SRef3     .T............G......C.....G....C..A..G.C......G....C...G..C..TA..G....C..A.....
SRef4     .T.........T..G.A...............C..A..G.C...........C.....TC......G..A.C..A.....
SRef5     .T............G......C.....G....C..A..G.C......G....C...G..C..TA..G....C..A.....
SRef6     .T............G.......TG........C..A..G.C....A......C......C......G....C..A.....
SRef7     .T............G........G........C..A..G.C....A......C......C......G....C..A.....
SRef8     ......C.......G.......................GT............C.............G.......A.....
SRef9     CT.G...A.....AG.......................G.C...G.T.....C............AG....CA.A.....

Reference CTGGAATATCCTCTCGTACACCTCCGCTACGGGGCTAGCGGCAGTCACGGGCTACACCGGGGCAGTTAAGCGGCCCCCCT
S01       ........C.......C...AG.....G...A............G..............A..T.....C...T...A...
S03       .C......C.T.....C...AG.....G...A........................T..A...G....CA..T...A..G
S04       ........C.......C...AG.....G...A.................T.........A........C...T...A...
S05       ........C.......C...AG.....G...A.................T.........A........C...T...A...
S06       ........C.......C...AG.....G...A.................T.........A........C...T...A...
S07       ........C.......C...AG.....G...A.................T.........A........C...T...A...
S08       ........C.......C...AG.TT..G...A...........................A.......GC...T...A...
S09       ........C.......C...AG.....G...A............G..............A..T.....C...T...A...
S10       ........C.......C...AG.....G...A...........................A........C...T...A...
S11       ........C.......C...AG.....G...A...........................A........C...T...A...
S12       ........C.......C...AG.....G...A.........A.......T.T.C.....A........C...T...A...
S13       ........C....G..C...AG.....G...A.................T.........A........C...T...A...
S14       ........C.......C...AG.....G...A...............T.T.........A........C...T...A...
S15       ........C..A....C...AG.TT..G...A...........................A.......GC...T...A...
S16       ........C.......C...AG.....G...A...............T.T.........A........C...T...A...
S17       ........C.......C...AG.....GG..A.................T.........A........C...T...A...
S18       ........C.......C...AG.....G...A.................T.........A........C...T...A...
S19       ........C.......C...AG.....G...A.................T.........A........C...T...A...
S20       ........C.......C...AG.....G...A...........................A........C...T...A...
S21       ........C.......C...AG.....G...A..........G......T.........A........C...T...A...
S22       ........C.......C...AG.....G...A.................T.........A........C...T...A...
S23       ........C.......C...AG.....G...A.................T.........A........C...T..TA...
S24       ........C.......C...AG.....G...A.................T.........A........C...T...A...
S25       ........C.......C..GAG.....G...A.................T.........A........C...T...A...
S26       ........C.......C...AG.....G...A..............G.T.....T.............C...T...A...
S27       ........C.......C...AG.....G...A.................T.........A........C...T...A...
S28       ........C.......C...AG.....G...A.................T.........A........C...T...A...
S29       ...A.....T..A.......A.A..A.G.A....T....................C............C...T.......
S30       ........C.......CC..AG.....G...A.................T.........A........C...T...A...
S31       ........C.......C...AG.....G...A.................T.........A........C...T...A...
S32       ........C.......C...AG.....G...A.................T.........A........C...T...A...
S33       ........C.......C...AG.....G...A...........................A........C...T...A...
S34       ........C.......C...AG.....G...A.................T.........A........C...T..TA...
S35       ........C.......C...AG.....G...A...............T.T.........A........C...T...A...
S37       .......GC.......C...AG.....G...A...........................A........C...T...A...
S38       ........C.......C...AG.....G...A.................T.........A........C...T..TA...
S39       .C......C.T.....C.G.AG.....G...A........................T..A...G....CA..T...A..G
S40       ....C...C.......C...AG.....G...A.................T.........A........C...T..TA...
S41       ........C.......C...AG.....G...A.................T.........A........C...TT..A...
S42       ......C.C.......C...AG.....G...A.................T.........A.....G..C...T...A...
S43       ........C.......C..GAG.....G...A.................T.........A........C...T...A...
S44       ........C.......C...AG.....G...A..............G.T.....T.............C...T...A...
S45       ........C.......C...AG.....G...A.................T.........A........C...T...A...
S46       ........C.......C...AG.....G...A.................T.........A........C...T..TA...
S47       ........C.......C...AG.....G...A.................T.........A........C...T...A...
S48       ........C.......C...AG.....G...A.................T.........A........C...T...A...
S49       ........C.......C...AG.....G...A.................T.........A........C...T...A...
S50       ........C.......C...AG.....G...A.................T.........A........C...T...A...
S51       ........C.......C...AG.....G...A..............G.T.....T.............C...T...A...
S52       ........C.......C...AG.....G...A.................T.........A........C...T...A...
S53       ........C.......C...AG.....G...A.................T.........A........C...T..TA...
S54       ........C.......C...AG.....G...A.................T........TA........C...T...A...
S55       ........C.......C...AG.....G...A.................T.........A........C...T...A...
S56       ........C.......C...AG.....G...A.................T.........A........C...T..TA...
S57       .....G..C.......C...AG.....G...A.................T.........A........C...T...A...
S58       ........C.......C...AG.....G...A.....A.A............................C...T...A...
S59       ........C.......C...AG.....G...A..............G.T.....T.............C...T...A...
S60       ........C.......C...AG.....G...A..............G.T.....T.............C...T...AG..
S61       ........C.......C...AG.....G...A..............G.T.....T.............C...T...A...
S62       ........C.......C...AG.....G...A..............G.T.....T.............C...T...A...
S63       ...A.....T..A..A....A.A..A.G.A....T.................................C...T.......
S64       ........C.......C...AG.....G...A...........................A........C...T...A...
S65       ........C.......C...AG.....G...A..............G.T.....T.............C...T...A...
S66       ........C.......C...AG.....G...A...............T.T.........A........C...T...A...
S67       ........C.......C...AG.....G...A....T.........G.T.....T.............C...T...A...
S68       ........C.......C...AG.....G...A...........................A........C...T...A...
SRef1     ........C.......C...AG.....G...A................T.....T..T..........C...T...A...
SRef2     T.......C.......C...AG....TG...A........A....G..T.A...T.............C..AT...A...
SRef3     ........C.......C...AG.....G...AAA.........................A........C...T...A...
SRef4     ........C.......C...AG.....G..AA.....AGA............................C...T...A...
SRef5     ........C.......C...AG.....G...AA..........................A........C...T...A...
SRef6     ..A.....C.......C...AG.....G...A...G............T.....T.....A.....C.C.G.T...A.A.
SRef7     ........C.......C...AG.....G...A..............G.T.....T.............C...T...A...
SRef8     ..............T.....A......G...............A........C........A..A...C...T.T.....
SRef9     ...A.....T..A.......A......G......T.................................C...T.......

Reference CGCCGGGTCCACTACACAAAGAAGACAACAAGGAGCACTCACTCGGACGCCGGCGAAAGGTTGGGGATGTGCCGGCAGTC
S01       ...T.A.......G.G.GG.......G..G..........................GG....A.....A...T.......
S03       .....A.......G...GG.......G..G..........................G...........A...T.......
S04       .....A.......G...GG......TG..GC.........................G.T.........A...T.......
S05       .....A.......G...GG......TG..GC.........................G.T.........A...T.......
S06       .....A.......G...GG......TG..GC.........................G.T.........A...T.......
S07       .....A.......G...GG......TG..GC.........G...............G.T.........A...T.......
S08       .....A.....A.G...GG......TG..GC......T..................G.T.........A...T.......
S09       ...T.A.......G.G.GG.......G..G..........................GG....A.....A...T.......
S10       .....A.....A.G...GG......TG..GC.........................G.T.....A...A...T.......
S11       .....A.....A.G...GG......TG..GC.........................G.T.........A...T.......
S12       .....A.......G...GG....CCTG..GC.........................G.T.C.......A...T.......
S13       .....A.......G...GG......TG..GC.........................G.T.........A...T.......
S14       .....A.......G...GG......TG..GC................G........G.T.........A...T.......
S15       .....A.....A.G...GG......TG..GC......T..................G.T.........A...T.......
S16       .....A.......G...GG......TG..GC.........................G.T.........A...T.......
S17       .....A.......G...GG......TG..GC.........................G.T.........A...T.......
S18       .....A.......G...GG......TG..GC.........................G.T.........A...T.......
S19       ....CA.......G...GG......TG..GC.........................G.T.........A...T.......
S20       .....A.......G...GG......TG..GC.........................G.T.........A...T.......
S21       .....A.......G...GG......TG..GC.........................G.T.........A...T.......
S22       .....A.......G...GG......TG..GC.T.......................G.T.........A...T.......
S23       .....A.......G...GG......TG..GC..........G..............G.T..A......A...T.......
S24       .....AT......G...GG......TG..GC.........................G.T.........A...T..TG...
S25       .....A.......G...GG......TG..GC.........................G.T.........A...T.......
S26       .....A.......G...G...G....G..G............A.............G...........A..T........
S27       .....A.......G...GG......TG..GC.........................G.T.........A...T.......
S28       .....A.......G...GG......TG..GC....T....................G.T.........A...T.......
S29       .............G.....G......GC.G.........T..........G.....G........A..A.A...A..A..
S30       .....A.......G...GG......TG..GC.........................G.T.........A...T.....G.
S31       .....A.......G...GG......TG..GC.........................G.T.........A...T.......
S32       .....A.......G...GG......TG..GC........................CG.T........GA...T.......
S33       .....A.......G...GG......TG..GC.........................G.T.........A...T.......
S34       .....A.......G...GG......TG..GC.........................G.T.........A...T.......
S35       .....A.......G...GG......TG..GC.........................G.T.........A...T.......
S37       .....A.....A.G...GG......TG..GC.....................T...G.T.........A...T.......
S38       .....A.......G...GG......TG..GC.........................G.T.........A...T.......
S39       .....A.......G...GG.......G..G...................T......G......A....A...T.......
S40       .....A.......G...GG......TG..GC.........................G.T.........A...T.......
S41       .....A......AG...GG......TG..GC.........................G.T.........A...T.......
S42       .....A.......G...GG......TG..GC.........................G.T.........A...T.......
S43       .....A.......G...GG......TG..GC.........................G.T.........A...T.......
S44       .....A.......G...G...G....G..G............A.............G...........A..T........
S45       .....A.......G...GG......TG..GC.........................G.T.........A...T.......
S46       .....A.......G...GG......TG..GC.........................G.T.........A...T.......
S47       .....A.......G...GG......TG..GC.........................G.T.........A...T.......
S48       .....A.......G...GG......TG..GC.........................G.T.........A...T.......
S49       .....A.......G...GG......TG..GC.........................G.T.........A...T.......
S50       .....A.......G...GG......TG..GC.........................G.T.........A...T.......
S51       .....A.......G...G...G....G..G............A.............G...........A..T........
S52       .....A.......G...GG......TG..GC.........................G.T.........A...T.......
S53       .....A....T..G...GG......TG..GC.........................G.T.........A...T.......
S54       .....A.......G...GG......TG..GC............A............G.T.........A...T.......
S55       .....A.......G...GG......TG..GC.........................G.T.........A...T.......
S56       .....A.......G...GG......TG..GC.........................G.T.........A...T.......
S57       .....A.......G...GG......TG..GC.........................G.T.........A...T.......
S58       ..T..A..G....G...G........G..G.C.....................T..G...........AC..........
S59       .....A.......G...G...G....G..G............A.............G...........A..T........
S60       .....A.C.....G...G...GG...G..G............A.....C.......G...........A..T........
S61       .....A.......G...G...G....G..G............A...G.........G...........A..T........
S62       .....A.......G..TG...G....G..G............A.............G.T.........A...........
S63       .............G.....G......GC.G.........T..........G...A.G........A..A.A...A.....
S64       .....A.....A.G...GG......TG..GC.........................G.T.........A...T.......
S65       .....A.......G...G...G....G..G............A.............G...........A..T........
S66       .....A.......G...GG......TG..GC.........................G.T.........A...T.......
S67       .....A.......G...G...G....G..G............A.............G...........A..T........
S68       .....A.....A.G...GG......TG..GC.......C.................G.T.........A...T.......
SRef1     .....A.......G...G...G....G..G....T.....................G...........A..T........
SRef2     .....A...T...GT..G........G..G..........................G.........G.A..T.A......
SRef3     .....A.......G...GG.......G..G..........................G...........A...T.......
SRef4     .A...A.......G...G........G..G..........................G...........A...........
SRef5     .....A.......G...GG.......G..G..........................G...........A...T.......
SRef6     A....A.......G...G...G....G..G...C..........T...........G..A........A..T........
SRef7     .....A.......G...G..TG....G..G..........................G...........A..T........
SRef8     ..........................G.AG......C..............A....G...........A...........
SRef9     .............G............GC.G.........T.....A..........G...........A.A........G

Reference TAGCTCAGCCGGAACTGCCGAGAACCCGGGATGGATCCGTGGGCGTGATGACGCCGCCTCGGGGATGCTGAACGAGTGAA
S01       .......C.......C.T..T..G....A..............T....GA....T.GAG.........GC........G.
S03       ...G...C....G..C.T..T..G....A..............T....GA..A.T.GAG.........GC..A.......
S04       .......C.......C.T..T..G....A..............T....GA....T.GAG.........GC.........G
S05       ..C....C.......C.T..T..G....A..............T....GA....T.GAG.........GC.........G
S06       .......C.......C.T..T..G....A..............T....GA....T.GAG.........GC.........G
S07       .......C.......C.T..T..G....A..............T....GA....T.GAG.........GC.........G
S08       .......C.......C.T..T..G....A..............T....GA....T.GAG.........GC.........G
S09       .......C.......C.T..T..G....A..............T....GA....T.GAG.........GC........G.
S10       .......C.......C.T..TA.G....A..............T....GA....T.GAG.........GC.........G
S11       .......C.......C.T..T..GT...A..............T....GA....T.GAG.........GC.........G
S12       .......C.......C.T..T..G....A..............T....GA....T.GAG.........GC.........G
S13       .......C.......C.T..T..G....A..............T....GA....TAGAG.........GC.........G
S14       .......C.......C.T..T..G....A..............T....GA....T.GAG.........GCT........G
S15       .......C.......C.T..T..G....A..............T....GA....T.GAG.........GC.........G
S16       .......C.......C.T..T..G....A..............T....GA....T.GAG.........GC.........G
S17       .......C.......C.T..T..G....A..............T.A..GA....T.GAG.........GC.........G
S18       .......C.......C.T..T..G....A..............T....GA....T.GAG....A....GC.........G
S19       .......C.......C.T..T..G....A..............T....GA....T.GAG.........GC.........G
S20       .......C.......C.T..T..G....A..............T....GA....T.GAG.........GC.........G
S21       .......C.......C.T..T..G....A..............T....GA....T.GAG.........GC.........G
S22       .......C.......C.T..T..G....A..............T....GA....T.GAG.........GC.........G
S23       .......C.......C.T..T..G....A..............T....GA....T.GAG.........GC.........G
S24       .......C......GC.T..T..G....A..............T....GA....T.GAG.........GC.........G
S25       .......C.......C.T..T..G..G.A..............T....GA....T.GAG.........GC.........G
S26       .......C.........T..T..G....A.T........C...T....GA....T.GAG.........GC..........
S27       .......C.......C.TG.T..G....A..............T....GA....TTGAG.........GC.........G
S28       ....A..C.......C.T..T..G....A..............T....GA....T.GAG.........GC.........G
S29       .......C..A..C......T..G.G..AA..A.C......A.T.......T..T..A...A......GC.......A..
S30       .......C....G..C.T..T..G....A........A.....T....GA....T.GAG.........GC.........G
S31       .......C.......C.T..T..G....A..............T....GA....T.GAG....A....GC.........G
S32       .......C.......C.T..T..G....A......G.......T....GA....T.GAG....A....GC.........G
S33       .......C.......C.T..T..G....A..............T....GA....T.GAG.........GC.........G
S34       .......C.......C.T..T..G....A..............T....GA....T.GAG.........GC.........G
S35       .......C.......C.T..T..G....A..............T....GA....T.GAG.........GC.........G
S37       .......C.......C.T..T..G....A..............T....GA....T.GAG.........GC.........G
S38       .......C.......C.T..T..G....A..............T....GA....T.GAG.........GC.G.......G
S39       ...G...C.......C.T..T..G....A..............T....GA..A.T.GAG.........GC..A.......
S40       .......C.......C.T..T..G....A..............T....GA....T.GAG.........GC.........G
S41       .......C.......C.T..T..G....A...........A..T....GA....T.GAG.........GC.........G
S42       .......C.......C.T..T..G....A..............T....GA....T.GAG.........GC.........G
S43       .......C.......C.T..T..G....A..............T....GA....T.GAG.........GC.........G
S44       .......C.........T..T..G....A..............T....GA....T.GAG.........GC..........
S45       .......C.......C.T..T..G....A..............T....GA....T.GAG.........GC.........G
S46       .......C.......C.T..T..G....A..............T....GA....T.GAG.........GC.........G
S47       .......C.......C.T..T..G....A..............T....GA....T.GAG.........GC.........G
S48       .......C.......C.T..T..G....A..............T....GA....T.GAG....A....GC.........G
S49       .......C.......C.T..T..G....A..............T....GA....T.GAG.........GC.........G
S50       .....A.C.......C.T..T..G....A..............T....GA....T.GAG....A....GC.........G
S51       .......C.........T..T..G....A..............T....GA....T.GAG.........GC..........
S52       .......C.......C.T..T..G....A..............T....GA....T.GAG.........GC.........G
S53       .......C.......C.T..T..G....A..............T....GA....T.GAG.........GC.........G
S54       .......C.......C.T..T..G....A..............T....GA....T.GAG.........GC.........G
S55       ......CC.......C.T..T..G....A......G.......T....GA....T.GAG....A....GC.........G
S56       .......C.......C.T..T..G....A..............T....GA....T.GAG.........GC.........G
S57       .......C.......C.T..T..G....A..............T....GA....T.GAG.........GC.........G
S58       .......CG........T.CT..G....A.............CT..C.GA....T.GAG.....G...GC..........
S59       .......C.........T..T..G....A..............T....GA....T.GAG.........GC..........
S60       .......C.........T..T..G....A..............T....GA....T.GAG.........GC..........
S61       .......C.........T..T..G....A..............T....GA....T.GAG.........GC..........
S62       .......C.........T..T..G....A..............T....GA....T.GAG.........GC..........
S63       .......C..AA.C......T..G.G..AA..A........A.T......GT..T..A...A......GC.......A..
S64       .......C.......C.T..T..G....A..............T...CGA....T.GAG.........GC......G..G
S65       .......C.........T..T..G....A..............T....GA....T.GAG.........GC..........
S66       .......C.......C.T..T..G....A..............T....GA....T.GAG.........GC.........G
S67       .......C.........T..T..G....A..............T....GA....T.GAG.........GC..........
S68       .......C.......CAT..T..G...AA..............T....GA....T.GAG.........GC.........G
SRef1     .......C.........T..T..G....A..............T....GA....T.GAG.........GC..........
SRef2     C......C.........T..T..G....A..C...........T....GA....T.GAGT.....AA.GC....TA....
SRef3     .G.....C.......C.T..T..G....A.........A....T....GA....T.GAG.A.......GC..........
SRef4     .......CG........T.CT..G....A.............CTA.C.GA....T.GAG.....G..GGC..........
SRef5     .G.....C.......C.T..T..G....A.........A....T....GA....T.GAG.A.......GC..........
SRef6     .......C.........T..T..G....A..............T....GA....T.GAG.........GC..........
SRef7     .......C.........T..T..G....A..............T....GA....T.GAG.........GC..........
SRef8     .......C.T..........T.CG....A.......A.................T..A....T.....GC...A......
SRef9     .......C..A..C......T..G....AA..AA.......A.T.......T.TT..A...A......GC.......A..

Reference CGGACCATCGGGGGTTCCGGCGGGGTGGCCCCGATGTCACGTTAGAAAAGAATGACAGCAAGGAGTTAGAGTTACTATGG
S01       .....AG...A...G......................T.......G.............G.....G......CG...G.A
S03       .....AG...A..........................T.......G..............G....G......CG.....A
S04       A....AG...A.........A......T.........T.......G...................G......CG.....A
S05       A....AG...A................T.........T.......G...................G......CG.....A
S06       A....AG...A................TGG.......T.......G...................G......CG.....A
S07       A....AG...A................T.........T.......G................A..G...G..CG.....A
S08       A....AG...A................T.........T.......G...................G......CG.....A
S09       .....AG...A...G......................T.......G.............G.....G......CG..GG.A
S10       A....AG...A.....T..........T.........T.......G...................G......CG.....A
S11       A....AG...A.....T..........T.........T.......G...................G......CG.....A
S12       A....AG...A................T.........T.......G...................G......CG.....A
S13       A....AG...A................T.........T.......G................A..G...G..CG.....A
S14       A....AG...A.C..............T.........T.......G...................G......CG.....A
S15       A....AG...A................T..G......T.......G...................G......CG.....A
S16       A....AG...A.C..............T.........T.......G...................G......CG.....A
S17       A....AG...A................T.........T.......G...................G......CG.....A
S18       A....AG...A................T.........T.......G..........T........GA.....CG.....A
S19       A....AG...A................T.........T.......G...................G.T....CG.....A
S20       A....AG...A...............AT.........T.......G...................G......CG.....A
S21       A....AG...A....G...........T.........T.......G...................G......CG.....A
S22       A....AG...A................T.........T.......G...................G......CG.....A
S23       A....AGC..A................T.........T.......G...................G......CG.....A
S24       A....AG...A................T.........T.......G...................G......CG.....A
S25       A....AG...A................T.........T.......GG..................G......CG.....A
S26       ......G...A......T.C...............C.T.T....CG........................A.CG....A.
S27       A....AG...A................T.........T.......G...................G..C...CG.....A
S28       A....AG...A................T........GT.......G...................G......CG.....A
S29       ......G....A.........................T.......G....G......................G......
S30       A....AG...A................T.........T.......G...................G......CG.....A
S31       A....AG...A................T.........T.......G...................G......CG.....A
S32       A....AG...A................T.........T.......G...................G......CG.....A
S33       A....AG...A................T.........T.......G...................G......CG.....A
S34       A....AG...A................T.........T.......G...................G......CG.....A
S35       A....AG...A.C..............T.........T.......G...................G......CG.G...A
S37       A....AG...A.....T..........T.........T.......G...................G......CG.....A
S38       A....AG...A................T.........T.......G...................G......CG.....A
S39       .....AG...A..........................T.......G..............G....G......CG.....A
S40       A....AG...A................T.........T.......G...................G......CG.....A
S41       A....AG...A................T.........T.......G...................G......CG.....A
S42       A....AG...A................T.........T.......G...................G......CG.....A
S43       A....AG...A................T.........T.......GG..................G......CG.....A
S44       ......G...A......T.C...............C.T.T....CG........................A.CG....A.
S45       A....AG...A................T.........T.......G................A..G...G..CG.....A
S46       A....AG...A................T.........T.......G..T..T.............G......CG.....A
S47       A....AG...A................T.........T.......G...................G......CG.....A
S48       A....AG...A................T.........T.......G...................G......CG.....A
S49       A....AG...A................T.........T.......G...................G......CG.....A
S50       A....AG...A................T.........T.......G...................G......CG.....A
S51       ......G...A......T.C...............C.T.T....CG........................A.CG....A.
S52       A....AG...A................T.........T.......G......G.........A..G...G..CG.....A
S53       A....AG...A................T.........T..A....G...................G......CG.....A
S54       A....AG...A................T.........T.......G...................G......CG.....A
S55       A....AG...A................T.........T.......G...................G......CG.....A
S56       A....AG...A................T.........T.......G...................G......CG.....A
S57       A....AG...A................T.........T.......G...................G......CG.....A
S58       ..C...G...A............C.C...........T.......G..........................CG......
S59       ......G...A......T.C...............C.T.T....CG........GT..............A.CG....A.
S60       ......G...A......T.C...............C.T.T....CG........................A.CG....A.
S61       ......G...A......TCC...............C.T.T....CG........................A.CG....A.
S62       ......G...A......T.C...............C.T.T.....G........................A.CG....A.
S63       ....G.G....A.........................T.......G...........................G......
S64       A....AG...A.....T..........T.........T.......G...................G......CG.....A
S65       ......G...A......T.C...............C.T.T....CG...............T........A.CG....A.
S66       A....AG...A.C..............T...ATCC..T.......G...................G......CG.....A
S67       ......G...A......T.C...............C.T.T....CG........................A.CGG...A.
S68       A....AGC..A................T.........T.......G..................CG......CG.....A
SRef1     ......G...A........................C.T.T....CG..........................CG....A.
SRef2     ......G...A...........A............C.T.......G.................G........CG......
SRef3     .....AG...A.............A............TG......G...........A.......G......CG.....A
SRef4     ..C...G...A............C.............T....C..G.......A..................CG......
SRef5     .....AG...A.............A............TG......G...................G......CG.....A
SRef6     ......G...A........................C.T.T.C..CG.........................CCG....A.
SRef7     ......G...A..A...T.C...............C.T.T....CG........................A.CG....A.
SRef8     .T.G..G.T............C...............T.......G.G.A..............................
SRef9     ......G..A...........................T.....G.G............T..............G......

Reference GAACAAGCCACCGGATGATGGCATATTCGACGTCCGACTCAAATCCAGGCGTGCCGGGGGCGGGTCCGGCGTGAGAGTTC
S01       .........G...C...CC..............T....C.C..G..........TA.........G....C.........
S03       ........TG......A.C..............T....C.C..G......A...TA........................
S04       ..T......G........C..............T....C.C..G..........TA....T...................
S05       ..T......G........C..............T....C.C..G..........TA....T...............C...
S06       ..T......G........C..............T....C.C..G..........TA....T...................
S07       ..T......G..A.....C..............T....C.C..G..........TA....T...................
S08       ..T......G........C..............T....C.C..G..........TA....T...................
S09       .........G........C..............T....C.C..G..G.......TA.........G....C.........
S10       ..T......G........C..............T....C.C..G..........TA....T...................
S11       ..T......G........C..............T....CGC..G..........TA....T...................
S12       ..T......G........C..............T....C.C..G..........TA....T...................
S13       ..T......G........C..............T....C.C..G..........TAC...T...................
S14       ..T......G........C..............T....C.C..G..........TA....T...................
S15       ..T......G........C..............T....C.C..G.G........TA....T...................
S16       ..T......G........C..............T....C.C..G..........TA....T...................
S17       ..T......G........C..............T....C.C..G..........TA....T...................
S18       ..T......GGT......C..............T....C.C..G..........TA....T...................
S19       ..T......G........C..............T....C.C..G..........TA..C.T................G..
S20       ..T......G........C..............T....C.C..G..........TA....T......AA...........
S21       ..T......G........C..............T....C.C..G..........TA....T...................
S22       ..T......G........C..............T....C.C..G..........TA....T...................
S23       ..T......G........C..............T....C.C..G..........TA...CT...................
S24       ..T......G........C..............T....C.C..G..........TA....T..........G........
S25       ..T......G........C..............T....C.C..G..........TA....T...................
S26       .........G........C..............TT...C.C..G....A..............A.........C......
S27       ..T......G........C..............T....C.C..G..........TA....T...................
S28       ..T......G........C..............T....C.C..G..........TA....T...................
S29       ...T.G...G....G...C.A...G......A....G.C.C..G.......C.........A..................
S30       ..T......G........C.......G......T....C.C..GT.........TA....T...................
S31       ..T......G........C..............T....C.C..G..........TA....T...................
S32       ..T......G........C..............T....C.C..G..........TA....T...................
S33       ..T......G........C..............T....C.C..G..........TA....T...................
S34       ..T......G........C..............T....C.C..G..........TA....T...................
S35       ..T......G........C..............T....C.C..G..........TA....T........G..........
S37       ..T......G........C..G...........T....C.C..G..........TA....T...................
S38       ..T......G........C..............T....C.C..G..........TA....T...................
S39       ........TG......A.C..............T....C.C..G......A...TA........................
S40       ..T......G........C..............T....C.C..G..........TA....T...................
S41       ..T......G........C..A......C....T....C.C..G..........TA....T.....G.............
S42       ..T......G........C..............T....C.C..G..........TA....T...................
S43       ..T......G........C..............T....C.C..G..........TA....T...................
S44       .........G........C..............TT...C.C..G....A..............A................
S45       ..T......G........C..A.....G.....T....C.C..G..........TA....T...................
S46       .TT......G........C..............T....C.C..G.....G....TA....T...................
S47       ..T......G........C..............T....C.C..G..........TA....T...................
S48       ..T......G........C..............T....C.CG.G..........TA....T...................
S49       ..T......G........C..............T....C.C..G..........TA....T...................
S50       ..T......G........C..............T....C.C..G..........TA....T...................
S51       .........G........C..............TT...C.C..G....A..............A................
S52       ..T......G........C..............T....C.C..G..........TA....T...................
S53       ..T......G........C..............T....C.C..G..........TA....T...................
S54       ..T......G........C..............T....C.C..G..........TA....T...................
S55       ..T......G........C..............T....C.C..G..........TA....T...................
S56       ..T......G........C..............T....C.C..G........A.TA....T...................
S57       ..T......G.....G..C..............T....C.C..G..........TA....T...................
S58       A.....AT.G........C......G.......T.A..C.C..G....................................
S59       .........G........C..............TT...C.C..G....A..............A................
S60       ....G....G........C..............TT...C.C..G....A..............A................
S61       .........G........C..............TT...C.C..G....A..............A................
S62       .........G........C..............TT...C.C..G....A..............A................
S63       ...T.G...G....G...C.A...G....G.A....G.C.C..G.......C.........A..................
S64       ..T......G........C..............T....C.C..G..........TA....T...................
S65       .........G...C....C..............TT...C.C..G....A..............A................
S66       ..T......G........C..............T....C.C..G..........TA....T...................
S67       .........G........C..............TT...C.C..G....A..............A................
S68       ..T......G........C..............T....C.C..G..........TA....T...................
SRef1     .........G........C..............TT...C.C..G...............................C....
SRef2     .........G........C...G..........TT...C.C..G.............A....C.C...............
SRef3     .........G........C..............T....C.C.GG...A......TA........................
SRef4     A.....AT.G........C......G.......T...TC.C..G..................................C.
SRef5     .........G........C..............T....C.C.GG...A......TA........................
SRef6     .........G........C...........A..TT...C.C..G............................A.......
SRef7     .........G........C..............TT...C.C..G...................A...............T
SRef8     .........G........CA...C........C.......C.......................................
SRef9     .....G...G....G...C.A..........A....G.C.C..G.........T.......A............A.....

Reference GTCCGCCGTCGCGTAAGATCCGTGAAGGGTCGACGTCGGTATTCAGGCGGGGTTGCTCGGCTGGGGTAGCACCACCGAAC
S01       .......T.............C.........TCT....C......A.........T.........A.C...T..T....A
S03       ..T....T.............C.........TCT....C......A.........T.........A.C.........G.A
S04       .......T......G......C.......C.TCTA.A.C......A.........T.........A.C...........A
S05       .......T......G......C.......C.TCTA.A.C......A.........T.......T.A.C...........A
S06       .......T......G......C.......C.TCTA.A.C......A.........T.........A.C...........A
S07       .......T......G......C.......C.TCTA.A.C......A.........T.........A.C...........A
S08       .......T......G......C.......C.TCTA.A.C......A.........T.........A.C...........A
S09       .......T.............C.........TCT....C......A.........T.........A.C...T..T....A
S10       .......T......G......C.......C.TCTA.A.C......A.........T......C..A.C...........A
S11       .......T......G......C.......C.TCTA.A.C......A.G.......T......C..A.C...........A
S12       .......T......G......C.......C.TCTA.A.C.....GA.........T.........A.C...........A
S13       .......T......G......C.......C.TCTA.A.C......A.........T.........A.C...........A
S14       .C.....T......G......C.......C.TCTA.A.C......A.........T.........A.C....G......A
S15       .......T......G......C.......C.TCTA.A.C......A.........T.........A.C...........A
S16       .C.....T......G......C.......C.TCTA.A.C......A.........T.........A.C....G......A
S17       .......T......G......C.......C.TCTA.A.C......A.........T.....C...A.C...........A
S18       .......T......G......C.......C.TCTA.A.C......A.........T.........A.C...........A
S19       .......T......G......C.......C.TCTA.A.C......A.........T.........A.C...........A
S20       .......T......G......C.......C.TCTA.A.C......A.........T.........A.C...........A
S21       .......T.A....G......C.......C.TCTA.A.C......A.........T.........A.C...........A
S22       .......T......G......C.......C.TCTA.A.C......A.........T.........A.C...........A
S23       .......T......G......C.......C.TCTA.A.C......A.........T.........A.C...........A
S24       .......T......G......C.......C.TCTA.A.C......A.........T.........A.C...........A
S25       .......T......G......C.......C.TCTA.A.C......A.........T.........ACC...........A
S26       .......T.............C..C......TCT....C......A.....A...T.........A.CA..........A
S27       .......T......G......C.......C.TCTA.A.C......A.........T.........A.C...........A
S28       .......T......G......C.......C.TCTA.A.C......A.........T.....C...A.C...........A
S29       ...T...T..........G..CC.....T.TTCT....C.............C....T..A...A..C.T......A.CA
S30       .......T......G......C.......C.TCTA.A.C......A.........T.........A.C...........A
S31       .......T......G......C.......C.TCTA.A.C......A.........T.........A.C...........A
S32       .......T......G......C.......C.TCTA.A.C......A.........T.........A.C...........A
S33       .......T......G......C.......C.TCTA.A.C......A.........T.........A.C...........A
S34       .......T......G......C.......C.TCTA.A.C......A.........T.........A.C...........A
S35       .C.....T......G......C.......C.TCTA.A.C......A.........T.........A.C....G......A
S37       .......T......G......C.......C.TCTA.A.C......A.G.......T......C..A.C...........A
S38       .......T......G......C.......C.TCTA.A.C......A.........T.........A.C...........A
S39       ..T....TC............C.........TCT....C......A.........T.........A.C.........G.A
S40       .......T......G......C...C...C.TCTA.A.C......A.........T.........A.C..G........A
S41       .......T......G......C.......C.TCTA.A.C......A.........T.........A.C...........A
S42       .......T......G......C.......C.TCTA.A.C......A.........T.....C...A.C.....G.....A
S43       .......T......G......C.......C.TCTA.A.C......A.........T.........A.C...........A
S44       .......T.............C..C......TCT....C......A.....A...T.........A.CA..........A
S45       .......T......G......C.......C.TCTAGA.C...CG.A.........T.........A.C...........A
S46       .......T......G......C.......C.TCTA.A.C......A.........T.........A.C...........A
S47       ......GT......G......C.......C.TCTA.A.C......A.........T.....C...A.C...........A
S48       .......T......G......C.......C.TCTA.A.C......A.........T.........A.C...........A
S49       .......T......G......C.......C.TCTA.A.C......A.........T.........A.C...........A
S50       .......T......G......C.......C.TCTA.A.CG.....A.........T.........A.C...........A
S51       .......T.............C..C......TCT....C......A.....A...T.........A.CA..........A
S52       .......T......G......C.......C.TCTA.A.C......A.........T.........A.C...........A
S53       .......T......G......C.......C.TCTA.A.C......A.........T.........A.C...........A
S54       .......T......G..G...C.......C.TCTA.A.C......A.........T...C.....A.C...........A
S55       .......T......G......C.......C.TCTA.A.C......A.........T.........A.C...........A
S56       .......T......G......C.......C.TCTA.A.C......A.........T.........A.C...........A
S57       .......T......G......C.......C.TCTA.A.C......A.........T.........A.C...........A
S58       .....T.T.............C.........TCT....C......AT..T.....T..T........C...........A
S59       .......T.............C..C......TCT....C......A.....A...T.........A.CA..........A
S60       .......T.............C..C......TCT....C......A.....A...T.........A.CA..........A
S61       .......T.............C..C......TCT....C......A.....A...T.........A.CA.G........A
S62       .......T.............C..C....C.TCT..A.C......A.........TG........A.CA..........A
S63       ...T...T.............CC.......TTCT....C.............C....T......A..C.T......A.CA
S64       .......T......G......C.......C.TCTA.A.C......A.G.......T......C..A.C...........A
S65       .......T.............C..C......TCT....C......A.....A...T.........A.CA..........A
S66       .C.....T......G......C.......C.TCTA.A.C......A.........T.........A.C....G......A
S67       .......T.............C..C......TCT....C......A.....A...T.........A.CA..........A
S68       .......T......G......C.......C.TCTA.A.C..G...A.........T.........A.C...........A
SRef1     .......T....T........C.........TCT....C......A.........T.........A.C...........A
SRef2     A......T...........T.C.A..T....TCT...AC.G....A.........T.........A.C.......T...A
SRef3     ....A..T.............C.........TCT....C......A.........T.........A.C......T....A
SRef4     .....T.T........A....C.........TCT....C......AT..TA....T..T........C...........A
SRef5     ....A..T.............C.........TCT....C......A.........T.........A.C......T....A
SRef6     .......T.............C..C......TCT....C......A..A....G.T.........A.CA..........A
SRef7     .......T.....C.......C..C..A...TCT....C......A.........T.........A.CA..........A
SRef8     .......T..AT.........C.........T.T....C........................................A
SRef9     .......T.......C....ACC.......TTCT....C.............C.A..T.........C.T......A..A

Reference CCATGCCTCGCACTGAAAGTGTAGATGGCCGGCCCTTTGACGGCTTTGAGGGTTCCTGGTTAAGTTTTTCCTGATGGGAG
S01       ..T..GTC..............G.......A.TT..C........G..G....C........G...A..G.G.G......
S03       .TT..GTC........G.A.A.G.......A.TT..C........G..G....C........G...A..G.G.G...A..
S04       ..T..GTC......A.......G.......A.TTT.C........G..G....C........G...A..G.G.G....G.
S05       ..T..GTC......A.......G.......A.TT..C........G..G....C........G...A..G.G.G....G.
S06       ..T..GTC......A.......G.......A.TT..C........G..G....C........G...A..G.G.G....G.
S07       ..T..GTC......A..G....G.......A.TT..C........G..G....C........G...A..G.G.G....G.
S08       ..T..GTC......A.......G.......A.TT..C........G..G....C........G...A..G.G.G....G.
S09       ..T..GTC..............G.......A.TT..C........G..G....C........G...A..G.G.G......
S10       ..T..GTC......A.......G.......A.TT..C........G..G....C........G...A..G.G.G....G.
S11       ..T..GTC......A.......G.......A.TT..C........G..G....C........G...A..G.G.G....G.
S12       ..T..GTC......A.......G.......A.TT..C........G..G....C........G...A..G.G.G....G.
S13       ..T..GTC......A.......G.......A.TT..C........G..G....C........G...A..GAG.G....G.
S14       ..T..GTC......A.......G.......A.TT..C........G..G....C........G...A..G.G.G....G.
S15       ..T..GTC......A.......G.......A.TT..C........G..G....C........G...A..G.G.GG...G.
S16       ..T..GTC......A.......G.......A.TT..C........G..G....C........G...A..G.G.G....G.
S17       ..T..GTC......A.......G.......A.TT..C........G..G....C......C.G...A..G.G.G....G.
S18       ..T..GTC......A....A..G.......A.TT..C........G..G....C........G...A..G.G.G....G.
S19       ..T..GTC......A.......G.......A.TT..C........G..G....C........G...A..G.G.G....G.
S20       ..T..GTC......A.......G.......A.TT..C........G..G..A.C........G...A..G.G.G..A.G.
S21       ..T..GTC.....CA.......G.......A.TT..C........G..G....C........G...A..G.G.G....G.
S22       ..T..GTC......A.......G.......A.TT..C.A......G..G....C........G...A..G.G.G....G.
S23       ..T..GTC......A.......G.......A.TT..C........G..G....C........G...A..G.G.G....G.
S24       ..T..GTC......A.......G.......A.TT..C........G..G....C........G..GA..G.G.G....G.
S25       ..T..GTC......A.......G.......A.TT..C........G..G....C........G...A..G.G.G....G.
S26       ..T..GTC..............G.........TT..C....A...GC.G.A..C........G........G.G......
S27       ..T..GTC......A.......G.......A.TT..C........G..G....C........G...AG.G.G.G....G.
S28       ..T..GTC......A.......G...A...A.TT..C........G..G....C........G...A..G.G.G....G.
S29       ..T...TC..............G.T....T.T.T..C...........G....C........G........G.G......
S30       ..T..GTC......A.......G.......A.TT..C........G..G....C........G...A..G.G.G....G.
S31       ..T..GTC......A.......G.......A.TT..C........G..G....C........G...A..G.G.G....G.
S32       ..T..GTC......A.......G.......A.TT..C........G..G....C........G...A..G.G.G....G.
S33       ..T..GTC......A.......G.......A.TT..C........G..G..A.C........G...A..G.G.G..A.G.
S34       T.T..GTC......A.......G.......A.TT..C........G..G....C........G...A..G.G.G....G.
S35       ..T..GTC......A.......G.......A.TT..C........G..G....C........G...A..G.G.G....G.
S37       ..T..GTC......A.......G.......A.TT..C........G..G....C........G...A..G.G.G....G.
S38       ..T..GTC......A.......G.......A.TT..C........G..G....C........G...A..G.G.G.C..G.
S39       .TT..GTC........G.A.A.G.....G.A.TT..C........G..G....C........G...A..G.G.G...A..
S40       ..T..GTC......A.......G.......A.TT..C........G..G....C........G...A..G.G.G....G.
S41       ..T..GTC......A.......G.......A.TT..C........G..G....C........G...A..G.G.G....G.
S42       ..T..GTC......A.......G.......A.TT..C........G..G....C........G...A..G.G.G....G.
S43       ..T..GTC......A.......G.......A.TT..C........G..G....C........G...A..G.G.G....G.
S44       ..T..GTC..............G.........TT..C....A...GC.G.A..C........G........G.G......
S45       ..T..GTC......A.......G.......A.TT..C........G.TG....C........G...A..G.G.G....G.
S46       ..T..GTC......A.......G.......A.TT..C........G..G....C........G...A..G.G.G....G.
S47       ..T..GTC......A.......G.......A.TT..C........G..G....C........G...A..G.G.G....G.
S48       ..T..GTC......A.......G.......A.TT..C........G..G....C.......TG...A..G.G.G....G.
S49       ..T..GTC......A.......G.......A.TT..C........G..G....C........G...A..G.G.G....G.
S50       ..T..GTC..G...A.......G.......A.TT..C........G..G....C........G...A..G.G.G....G.
S51       ..T..GTC..............G.........TT..C....A...GC.G.A..C........G........G.G......
S52       ..T..GTC......A.......G.......A.TT..C........G..G....C........G...A..G.G.G....G.
S53       ..T..GTC......A.......G.......A.TT..C........G..G....C........G...A..G.G.G....G.
S54       ..T..GTC......A.......G.......A.TT.GC........G..G...CC........G.C.A..G.G.G....G.
S55       ..T..GTC......A.......G.......A.TT..C........G..G....C........G...A..G.G.G....G.
S56       ..T..GTC......A.......G.......A.TT..C........G..G....C........G...A..G.G.G....G.
S57       ..T..GTC......A.......G.......A.TT..C........G..G....C........G...A..G.G.G....G.
S58       ..T..GTC....G.........G.........TT..C..C.....G..G....C........G.....C..G.G......
S59       ..T..GTC..............G.........TT..C....A...GC.G.A..C........G........G.G......
S60       ..T..GTC..............G.........TT..C....A...GC.G.A..C........G........G.G......
S61       ..T..GTC.............GG.........TT..C....A...GC.G.A..C........G........G.G......
S62       ..T..GTC..............G.........TT..C....A...GC.G.A..C.TGAA...GA.......G.G......
S63       ..T...TC..............GA.....T.T.T..C...........G....C........G........GTG......
S64       ..T..GTC......A.......G.......A.TT..C........G..G....C........G...A..G.G.G....G.
S65       ..T..GTC..............G.........TT..C....A...GC.G.A..C........G........G.G......
S66       ..T..GTC......AC......G....C..A.TT..C........G..G....C........G...AG.G.G.G....G.
S67       ..T..GTC..............G.........TT..C....A...GC.G.A..C........G........G.G......
S68       ..T..GTC......A.......G.......A.TT..C........G..G....C........G...A..G.G.G....G.
SRef1     ..T..GTC..............G..C......TT..C........GC.GAA..C........G........G.G......
SRef2     ..T..GTCT.............G.........TT..CC......GGC.G.A..C........G........G.G.....A
SRef3     ..T..GTC...G..........G.......A.TT..C...T....G..G....C.....C..G...A..G.G.G......
SRef4     ..T.AGTC....G.........G.........TT..C........G..G....C........G.....C..G.G......
SRef5     ..T..GTC..............G.......A.TT..C...T....G..G....C.....C..G...A..G.G.G......
SRef6     ..T..GTC..............G.........TT..C........GC.G.A..CG.......G........G.G......
SRef7     ..T..GTC.A............G.........TT..C.....A..GC.G.A..C........G........G.G......
SRef8     ..TG..T...............G..........T.........T....G.............G........G.G......
SRef9     ..T...TC..............G..........T..C...........G....C........G........G.G......

Reference TGTCTCCGTAGCCTGGCCAGGGTCAGACCGGGAACGCCGCAATACGCCCTCCGGTATACGGAGGCGGGTCTCCGTGCGCG
S01       .C.............A...A......G.T.................T.........G.................C.....
S03       .C.................A......G.TA................T.........GG................C.....
S04       .C.................A......G.T.................T.........G.................C.....
S05       .C.................A......G.T............G....T.........G.................C.....
S06       .C.................A......G.T.................T.........G......C..........C.....
S07       .C.................A......G.T.........A.......T.........G.................C.....
S08       .C.................A......G.T.................T.........G.............C...C.....
S09       .C.............A...A......G.T.................T.........G.................C.....
S10       .C.................A......G.T.................T....T....G.................C.....
S11       .C.................A......G.T.................T.........G.................C.....
S12       .C.................A......G.T.................T.........G.................C.....
S13       .C.................A......G.T.........A.......T.........G.................C.....
S14       .C.................A......G.T.......G.........T.........G.................C.....
S15       .C.G...............A......G.T.................T.........G............GC...C.....
S16       .C.................A......G.T.............G...T.........G.................C.....
S17       .C.................A......G.T.................T.........G.................C.....
S18       .C.................A......G.T..........T......T.........G.................C.....
S19       .C.................A......G.T.................T.........G.................C.....
S20       .C.................A......G.T.................T.........G.........A.......C.....
S21       .C................GA......G.T.................T.........G.................C.....
S22       .C.....CC..........A......G.T.................T.........G......C..........C.....
S23       .C.................A......G.T.................T.........G.................C.....
S24       .C.................A......G.T.................T.........G......C.........AC.....
S25       .C.................A......G.T...........C.....T.........G.................C.....
S26       ...................A......G.T.......................A...G..A..............C.....
S27       .C.................A......G.T.................T.........G......C..........C.....
S28       .C.................A......G.T.................T.........G.................C.....
S29       ..G.........T......A......G.T.....TC..................C............A...T..C...TA
S30       .C.................A......G.T.................T.........G.................C.....
S31       .C.................A......G.T...........G.....T..G......G.................C.....
S32       .C.................A......G.T.................T.........G.................C.....
S33       .C.................A......G.T.................T.........G.................C.....
S34       .C.........G.......A......G.T.................T.........G.................C.....
S35       .C.................A......G.T.......G.........T.........G.................C.....
S37       .C.................A......G.T.................T.........G.................C.....
S38       .C.................A......G.T.................T.........G.................C.....
S39       .C.................A......G.TA...............AT.........GG................C.....
S40       .C.................A......G.T.................T.........G.................C.....
S41       .C.................A......G.T.................T.........G....C............C.....
S42       .C.................A......G.T.................T.........G.................C.....
S43       .C.................A......G.T.................T.........G.................C.....
S44       ...................A......G.T.......................A...G..A..............C.....
S45       .C.................A......G.T.........A.......T.........G.................C.....
S46       .C.................A......G.T.................T.........G.................C.....
S47       .C.......G.........A......G.T.................T.........G.................C.....
S48       .C.................A......G.T...............G.T.........G.................C.....
S49       .C.................A......G.T.................T.........G.................C.....
S50       .C.................A......G.T.................T.........G.................C.....
S51       ...................A......G.T.......................A...G..A..............C.....
S52       .C.................A......G.T.........A.......T.........G.................C.....
S53       .C.................A......G.T.................T.........G.................C.....
S54       .C.................A......G.T.................T.........G.................C.....
S55       .C....G............A......G.T.................T.........G.................C.....
S56       .C.................A......G.T.................T.........G.................C.....
S57       .C...G.............A......G.T.................T.........G......C..........C.....
S58       ....G........G.....A..A...G.T..A........................G.................C.....
S59       ...................A......G.T.......................A...G..A..............C.....
S60       ...................A......G.T.......................A...G..A..............C.....
S61       ...................A......G.T....T..........G.......A...G..A..............C.....
S62       .C.................A......G.T..............C........A...G..A..............C.....
S63       ..G.........T...T..A...A..G.T.....TC..................C............A...T..C...TA
S64       .C.................A......G.T..........G......T.........G.................C.....
S65       .................T.A......G.T.......................A...G..A..............C.....
S66       .C.................A......G.T.......G.........T........CG.................C.....
S67       ...................A......G.T.......................A...G..A..............C.....
S68       .C.................A......G.T.................T.........G.................C.T...
SRef1     ...................A......G.T.A.G...................A...G.......T.........C.....
SRef2     ...................A......G.T.......................A...G...............A.C.....
SRef3     GC.................A......G.T.................T.........G.................C.....
SRef4     ...................A.....AG.T........T.........T........G........C........C.....
SRef5     GC.................A......G.T.................T.........G.................C.....
SRef6     ...................ACA....GAT.......................A...G.....A...........C.....
SRef7     ...................A......G.T.......................A...G.TA..............C.....
SRef8     ..........T...A....A....G...T.....................T..A......A..............T.A..
SRef9     ..G................A......G.T......C............T..................AC..T..C...T.

Reference GCGATTCCATGTGCGGAGAGCTGAGGGGTCTGGGGTCACTACACGCGGGCCCGTAGCCGCACATAAGTGCTGGCAGGTGT
S01       ...........CA.......T.A..........A........G.....A.......TA...G.........A........
S03       ...........CA.......T.A..........A.......TG...C.A........A..C..........A......A.
S04       ...........CA..A....T.A...A......A.....C..G.....A........A.............A........
S05       ....C......CA..A....T.A...A......A.....C..G.....A........A.............A........
S06       ...........CA..A....T.A...A......A.....C..G.....A........A.............A........
S07       ...........CA..A....T.A...A......A.....C..G.....A........A.............A........
S08       ...........CA..A....T.A...A......A.....C..G.....A........A.............A..T.....
S09       ...........CA...C...T.A..........A...C....G.....A.......TA.............A........
S10       ...........CA..A....T.A...A......A.....C..G.....A........A.............A.......C
S11       ...........CA..A....T.A...A......A.....C..G.....A........A.............A........
S12       ...........CA..A....T.A...A......A.....C..G.....A..A.....A.............A........
S13       ...........CA..A....T.A...A......A.....C..G.....A........A.............A........
S14       ...........CA..A....T.A...A......A.....C..G.....A........A.............A........
S15       ...........CA..A....T.A...A......A.....C..G.....A........A.............A..T.....
S16       ...........CA..A....T.A...A......A.....C..G.....A........A.............A........
S17       ...........CA..A....T.A...A......A.....C..G..T..A........A.............A........
S18       ...........CA..A....T.A...A......A.....C..G.....A........A.............A........
S19       ...........CA..A....T.A...A......A.....C..G.....A........A.............A........
S20       ...........CA..A....T.A...A......A.....C..G.....A........A.............A........
S21       ...........CA..A..G.T.A...A......A.....C..G.....A........A.............A........
S22       ...........CA..A....T.A...A......A.....C..G.....A........A.............A........
S23       ...........CA..A....T.A...A......A.....C..G.....A........A.............A........
S24       ...........CA..A....T.A...A......A.....C..G.....A........A.............A........
S25       .T.........CA..A....T.A...A......A.....C..G.....A........A.............A........
S26       ...........CA.......T.A.AT.......A........G.....AT.......A.............A........
S27       ...........CA..A....T.A...A......A.....C..G.....A........A.............A........
S28       ........G..CA..A....T.A...A......A.....C..G.....A........A.............A........
S29       A......T..ACA.......TC......C....AA.....G.G.....A.T..G..............A...........
S30       ..C........CA..A....T.A...A......A.....C..G.....A........A.............A........
S31       ...........CA..A....T.A...A......A.....C..G.....A........A.............A........
S32       ...........CA..A...AT.A...A......A.....C..G.....A........A.............A........
S33       ...........CA..A....T.A...A......A.....C..G.....A........A.............A........
S34       ...........CA..A....T.A...A......A.....C..G.....A........A.............A.....C..
S35       ...........CA..A....T.A...A......A.....C..G.....A........A.............A........
S37       ...........CA..A....T.A...A......A.....C..G.....A........A.............A........
S38       ...........CA..A....T.A...A......A.....C..G.....A........A.............A........
S39       ...........CA.......T.A..........A.......TGT..C.A..A.....A..C..........A......A.
S40       ...........CA..A....T.A...A......A.....C..G.....A........A...........GCA........
S41       ...........CA..A....T.A...A......A.....C..G.....A........A.............A........
S42       ...........CA..A....T.A...A......A.....C..G.....A........A.............A........
S43       .T.........CA..A....T.A...A......A.....C..G.....A........A.............A........
S44       ...........CA.......T.A.AT.......A........G.....AT.......A.............A........
S45       ...........CA..A....T.A...A......A.....C..G.....A........A.............A....A...
S46       ...........CA..A....T.A...A......A.....C..G.....A........A.............A........
S47       ...........CA..A....T.A...A......A.....C..G.....A........A.............A........
S48       ...........CA..A....T.A...A......A.....C..G.....A........A.............A........
S49       ...........CA..A....T.A...A......A.....C..G.....A........A.............A........
S50       ...........CA..A....T.A...A......A.....C..G.....A........A.............A........
S51       ...........CA.......T.A.AT.......A........G.....AT.......A.............A........
S52       ...........CA..A....T.A...A......A.....C..G.....A........A.............A........
S53       ...........CA..A....T.A...A......A.....C..G.....A........A.............A........
S54       ...........CA..A....T.A...A......A.....C..G.....A........A.............A........
S55       ...........CA..A....T.A...A......A.....C..G.....A........A.............A........
S56       ...........CA..A....T.A...A......A.....C..G.....A........A.............A........
S57       ...........CA..A....T.A...A......A.....C..G.....A........A.............A........
S58       ...........CA.......T.A....C.....A........G.....A........AA...G........A........
S59       .....C.....CA.......T.A.AT.......A........G.....AT.......A.............A........
S60       ...G.......CA.......T.A.AT.......A........G.....AT.......A.............A........
S61       ...........CA.......T.A.AT.......A........G.....AT.......A.............A........
S62       ...........CA.......T.A.A........A........G.....AT.......A.........C...A........
S63       A......T...CA.......TC......C....AA.....G.G.....A.T..G..........................
S64       ...........CA..A....T.A...A......A.....C..G.....A........A.............A........
S65       ...........CA.......T.A.AT.......A........G.....AT.......A.............A........
S66       ...........CA..A....T.A...A......A.....C..G.....A........A.............A........
S67       ...........CA.......T.A.AT.......A........G.....AT.......A.............A........
S68       ...........CA.AA....T.A...A.....CA.....C..G.T...A.....G..A.............A....A...
SRef1     ...........CA....C..T.A.AT....C..A........G.....A...T....A........A....A........
SRef2     ...........CA.......T.ACA........A........G.....A........A......CC.....A...A....
SRef3     ...........CAA..C...T.A..........A........G.....A......A.A.T...G.......A........
SRef4     ...........CA.......T.A....C.....A.CA.T...G.....A........AA...G........A.T......
SRef5     ...........CAA..C...T.A..........A........G.....A......A.A.T...G.......A........
SRef6     ...........CA.......T.A.AT.......A........G....AA........A.............AA.......
SRef7     ...........CA.......T.A.AT.......A........G.....AT.......A.............A........
SRef8     ......A....CA.......T............A........G.....................................
SRef9     A......T.G.CA.......TC......CT.A.AA.......G.....A.T..G..........................

Reference TGATGAGTAGGGCGCAGTAGCACCACGGGTGCCGGCGCCGGCGGAATGCGGACGTCCCCTTGAGAGCCCTGCCTGGCGGC
S01       ...C.......C...................T..ATA............A.......A....G.G....C.......A..
S03       C..C.......C..................A...AT.....G..G....A....G..AG...GCG....C..T....A..
S04       ...C.......C......................AT.............A.......A....G.G....C.......A..
S05       ...C.......C..........G...........AT.............A.......A....G.G....C.......A..
S06       ...C.......C.................C....AT.......A.....A.......A....G.G....C.......A..
S07       ...C.......C......................AT.............A.......A....G.G....C.......A..
S08       ...C.......C......................AT.............A.......A....G.G....C.......A..
S09       ...C.......C...................T..ATA............A.......A....G.G....C.......A..
S10       ...C.......C......................AT.............A.......A....G.G....C.......A..
S11       ...C.......C......................AT.............A.......A....G.G....C.......A..
S12       ...C.......C......................AT.............A.......A....G.G....C.......A..
S13       ...C.......C......................AT.............A.......A....G.G....C.......A..
S14       ..TC.......C......................AT.............A.......A....G.G..T.C.......A..
S15       ...C.......C......................AT.............A.......A....G.G....C.......A..
S16       ..TC.......C...............C......AT.............A.......A....G.G..T.C.......A..
S17       ...C.......C......................AT.............A.....T.A....G.G....C.......A..
S18       ...C.......C......................AT.............A.......A....G.G....C.......A..
S19       ...C.......C......................AT.............A.......A....G.G....C.......A..
S20       ...C.......C......................AT.............A.......A....G.G....C.......A..
S21       ...C.......C.........G............AT.............A.......A....G.G....C.......A..
S22       ...C.......C......................AT.......A.....A.......A....G.G....C.......A..
S23       ...C.......C......................AT.............A.......A....G.G....C.......A..
S24       ...C.......C......................AT.......A.....A.......A....G.G....C.......A..
S25       ...C.......C......................AT.............A.......A....G.G....CA......A..
S26       ...C....C..C..T...........C.......A..........G...........A....G.GA...C.......A..
S27       ...C.......C......................AT.......A.....A.......A....G.G....C.......A..
S28       ...C.......C......................AT.............A.......A....G.G....C.......A..
S29       .A.C..A....C.....C......G..............A.......T..A.T....A....G..............A..
S30       ...C.......C......................AT.............A.......A....G.G....C.......A..
S31       ...C.......C......................AT.............A.......A....G.G....C.......A..
S32       ...C.......C......................AT.............A.......A....G.G....C.......A..
S33       ...C.......C......................AT.............A.......A....G.G....C.......A..
S34       ...C.......C.........G............AT.............A.......A....G.G....C.......A..
S35       ..TC.......C......................AT.............A.......A....G.G..T.C.......A..
S37       ...C.......C......................AT.............A.......A....G.G....C.......A..
S38       ...C.......C......................AT.............A.....T.A....G.G....C.......A..
S39       C..C.......C..................A...AT.....G.......A....G..AG...GCG....C..T....A..
S40       ...C.......C......................AT.............A.......A..G.G.G....C.......A..
S41       ...C.......C...G..................AT.............A.......A....G.G....C.......A..
S42       ...C.......C......................AT.............A.......A....G.G....C.......A..
S43       ...C.......C......................AT.............A.......A....G.G....CA......A..
S44       ...C....C..C..T...........C.......A..........G...........A....G.GA...C.......A..
S45       ...C.......C......................AT.............A.......A....G.G....C.......A..
S46       ...C.......C......................AT.............A.......A....G.G....C.......A..
S47       ...C.......C......................AT.............A......GA....G.G....C.......A..
S48       ...C.......C......................AT.............A.......A....G.G....C.......A..
S49       ...C.......C......................AT.............A.......A....G.G....C.......A..
S50       ...C.......C......................AT.............A.......A....G.G....C.......A..
S51       ...C....C..C..T...........C.......A..........G...........A....G.GA...C...G...A..
S52       ...C.......C......................AT.............A.......A....G.G....C.......A..
S53       ...C.......C......................AT.............A.......A....G.G....C.......A..
S54       ...C.......C....................T.AT.............A.......A....G.G....C.......A..
S55       ...C.......C......................AT.............A.......A....G.G....C.......A..
S56       ...C.......C......................AT.............A.......A....G.G....C.......A..
S57       ...C.......C......................AT.......A.....A.......A....G.G....C.......A..
S58       ...C.......C................C.....A.....T.....G..........A.C..G.G...GC.......A..
S59       ...C....C..C..T...........C.......A..........G...........A....G.GA...C.......A..
S60       ...C....C..C..T...........C.......A..........G...........A....G.GA...C.......A..
S61       ...C....C..C..T...........C.......A..........G...........A....G.GA...C.......A..
S62       ...C....C..C..T...................A..........G...........A....G.GA...C.......A..
S63       .A.C..A....C.....C......G..............A.......T..A.T....A....G..............A..
S64       ...C.......C......................AT.............A.......A....G.G....C.......A..
S65       ...C....C..C..T...........C.......A..........G.......A...A....G.GA...C.......A..
S66       ..TC.......C......................AT.............A.......A....G.G..T.C.......A..
S67       ...C....C..C..T...........C.......A..........G...........A....G.GA...C....A..A..
S68       ...C.......C......................AT.............A.C.....A....G.G....C.....A.A..
SRef1     ...C....C..C......................A..........G...........A....G.G....C.......AA.
SRef2     ...CA...C..C.............T........A..........G...........A....G.G....C.......A..
SRef3     ...C...C...C...................T..AT.............A.......A....G.G....C.......A..
SRef4     ...C.......C.......AT.......C.....A.....T.....G.G........A....G.G....C.......A..
SRef5     ...C.C.C...C...................T..AT.............A.......A....G.G....C.......A..
SRef6     ...C....CA.C......G....G..C.......A..........G...........A....G.G....C.T....GA..
SRef7     ...C....C..C..T...........C.......A..........G...........A....G.GA...C.......A..
SRef8     ...C.......CGA..A................T....G..................A...CG...A............T
SRef9     .A.C......AC.....C...................A.A..A....T..A.T....A....G..............A..

Reference CGATAGAAATCCATGAGATACTGAACGCGACGGTTGTGCCCGTACGCAGGCACCGTGCGAACGCGATCTGGTGGAACTCC
S01       ...CG..........G.G....AGG..........A.....T..T..............GG......AG...........
S03       ...CG..........G.G....AGG..........A........T..............GG......AG...........
S04       ...CG..........G.G....AGG..........A........T............G.GG......AG...........
S05       ...CG..........G.G....AGG..........A........T..............GG......AG...........
S06       ...CG..........G.G....AGG..........A........T..............GG......AG...........
S07       ...CG..........G.G....AGG..........A........T..............GG......AG...........
S08       ...CG..........G.G....AGG..........A.......GT..............GG......AG...........
S09       ...CG.......G..G.G....AGG..........A.....T..T..............GG......AG...........
S10       ...CG..........G.G....AGG..........A........T..............GG......AG...........
S11       ...CG..........G.G....AGG..........A........T..............GG......AG...........
S12       ...CG..........G.G....AGG..........A........T..............GG......AG...........
S13       ...CG..........G.G....AGG..........A........T..............GG......AG...C.......
S14       ...CG..........G.G....AGG.....T....A........T..............GG......AG.......T...
S15       ...CG..........G.G....AGG..........A........T..............GG......AG...........
S16       ...CG..........G.G....AGG.....T....A........T..............GG.....CAG.......T...
S17       ...CG..........G.G....AGG..........A........T..............GG......AG...........
S18       ...CG..........G.G....AGG..........A........T..............GG......AG...........
S19       ...CG....C.....G.G....AGG..........A........T..............GG......AG...........
S20       ...CG..........G.G....AGG..........A........T..............GG......AG...........
S21       ...CG..........G.G....AGG.C........A........T..............GG......AG...........
S22       ...CG..........G.G....AGG..........A........T..............GG......AG...........
S23       ...CG..........G.G....AGG..........A........T..............GG......AG...........
S24       ...CG..........G.G....AGG..........A........T..............GG......AG...........
S25       ...CG..........G.G....AGG..........A........T..............GG......AG...........
S26       ...CG..........G.G...CAGG.........CA...T....T.....A....G...GG......AG...........
S27       ...CG..G.......G.G....AGG......C...A........T..............GG......AG...........
S28       ...CG..........G.G....AGG..........A........T..............GG......AG...........
S29       ...CG..........G.G..T..GG.............T.....T..............GG...................
S30       ...CG.....G....G.G....AGG..........A........T..............GG......AG...........
S31       ...CG..........G.G....AGG..........A........T..............GG......AG...........
S32       ...CG..........G.G....AGG..........A........T..............GG......AG...........
S33       ...CG..........G.G....AGG..........A.A......T..............GG......AG...........
S34       ...CG..........G.G....AGG..........A........T..............GG......AG...........
S35       ...CG..........G.G....AGG.....T....A........T..............GG......AG.......TG..
S37       ...CG..........G.G....AGG..........A........T..............GG......AG..........A
S38       ...CG..........G.G....AGG..........A........T..............GG......AG...........
S39       ...CG..........G.G....AGG..........A........T..............GG......AG...........
S40       ...CG..........G.G....AGG..........A........T..............GG......AG...........
S41       ...CG..........G.G....AGGA.........A........T..............GG......AG...........
S42       ...CG..........G.G....AGG..........A........T..............GG......AG...........
S43       ...CG..........G.G....AGG..........A........T..............GG......AG...........
S44       ...CG..........G.G...CAGG.........CA...T....T.....A....G...GG......AG...........
S45       ...CG..........G.G....AGG..........A........T..............GG......AG...........
S46       ...CG..........G.G....AGG..........A........T..............GG......AG...........
S47       ...CG.....G....G.G....AGG..........A........T..............GG......AG...........
S48       ...CG.G........G.G....AGG..........A........T..............GG......AG...........
S49       ...CG..........G.G....AGG..........A........T..............GG......AG.....C.....
S50       ...CG........ACG.G....AGG..........A........T..............GG......AG...........
S51       ...CG..........G.G...CAGG.........CA...T....T.....A....G...GG......AG...........
S52       ...CG..........G.G....AGG..........A........T..............GG......AG...........
S53       ...CG..........G.G....AGG....C.....A........T..............GG......AG...........
S54       ...CG..........G.G....AGG..........A........T..............GG......AG...........
S55       ...CG..........G.G....AGG..........A........T..............GG......AG...........
S56       ...CG..........G.G....AGG..........A........T..............GG......AG...........
S57       ..TCG..........G.G....AGG..........AC.......T..............GG......AG...........
S58       ...CG..........G.G....AGG...A...AC.A....T...T.........A....GG......AG...........
S59       ...CG..........G.G...CAGG.........CA...T....T.....A....G...GG......AG...........
S60       ...CG......T...G.G...CAGG.........CA...T....T.....A....G...GG......AG...........
S61       ...CG..........G.G...CAGG.........CA...T....T.....A....G...GG.CA...AG...........
S62       ...CG..........G.G...CAGG..........A...T....T.....A....G...GG......AG...........
S63       ...CG..........G.G..T..GG.............T...C.T..............GG........A..........
S64       ...CG..........G.G....AGG..........A........T..............GG......AG...........
S65       ...CG..........G.G...CAGG.........CA...T....T.....A....G...GG......AG...........
S66       ...CG...C......G.G....AGG.....T....A........T..............GG......AG.......T...
S67       ...CG..........G.G...CAGG.........CA...T....T.....A....G...GG......AG...........
S68       ...CG..........G.G....AGG..........A........T..............GG......AG.........G.
SRef1     ...CGA.........G.G...CAGG..........A........T...T..........GG......AG.A....C....
SRef2     ...CG..........G.G....AGG..........A........T.G..C........AGG...A..AG...........
SRef3     ...CG..........G.G....AGG..........A.....T..T..G...........GG......AG...........
SRef4     ...CG..........G.G....AGG..TA......A........T......G..A....GG......AG...........
SRef5     ...CG..........G.G....AGG..........A.....T..T..G........A..GG......AG...........
SRef6     ...CG..........G.G...CAGG..........A...T....T..G...........GG....G.AG...........
SRef7     ...CG..........GTG...CAGG..........A...T....T..G..A.T..G...GG......AG..C........
SRef8     .A.CG..........G.GC....GG...................T...C....G.......G...........A......
SRef9     T..CG..........G.G.CT..GG.............T.....TC.............GG...................

Reference TGCGGAAGCATGGGTTCCGGGCGCCGTAGGAGCCAGGAAATAGCTGTGCGCCGGCCCCGGCCGTCACTTGTGCGGTTTGG
S01       ..T..........A...TA..A....CG..G.............G........C........T......C.......C.C
S03       .............A...TA.......CG..G.............G..............C..T......C.......C.C
S04       .............A...TA.......CG..G..T..........G.................T......C.......C.C
S05       .............A...TA.......CG..G..T..........G.................T......C.......C.C
S06       .............A...TA...C...CG..G..T..........G.................T......C.......C.C
S07       .....G.......A...TA.......CG..G..T..........G.................T......C.......C.C
S08       .............AA..TA.......CG..G..T..........G.................T......C.......C.C
S09       ..T..........A...TA..A....CG..G.............G........C........T......C.......C.C
S10       .............A...TA.......CG..G..T..........G.................T......C.......C.C
S11       .............A...TA.......CG..G..T..........G.................T......C.......C.C
S12       .............A...TA.......CG..G..T..........G.................T......C.......C.C
S13       .............A...TA.......CG..G..T..........G...........A.....T......C.......C.C
S14       .............A...TA.......CG..G..T..........G.................T......C.......C.C
S15       .............A...TA.......CG..G..T..........G.................T......C.......C.C
S16       .............A...TA.......CG..G..T..........G.........G.......T......C.......C.C
S17       .............A...TA.......CG..G..T..........G.................T......C.......C.C
S18       .............A...TA.......CG..G..T..........G.................T......C.......C.C
S19       .............A...TA.......CG..G..T..........G.................T......C.......C.C
S20       .............A...TA.......CG..G..T..........G.................T......C.......C.C
S21       .............A...TA.......CG..G..T..........G.................TC.....C.......C.C
S22       .............A...TA...C...CG..G..T..........G.................T......C.......C.C
S23       .............A...TA.......CG..G..T..........G.................T......C.......C.C
S24       .............A...TA...C...CG..G..T..........G.................T......C.......C.C
S25       C............A...TA.......CG..G..T..........G.................T......C.......C.C
S26       ....T............TA......AC..AG.........C...G.................T......C.AG......C
S27       ......G......A...TA...C...CG..G..T.....G....G.................T......C.......C.C
S28       .............A...TA.......CG..G..T..........G.................T......C.......C.C
S29       .................TA.A..........................CT.............T.T....CG.....C..C
S30       .............A...TA.......CG..G..T..........G....T.......T....T....G.C.......C.C
S31       .............A...TA.......CG..G..T..........G.................T......C.......C.C
S32       .............A...TA.......CG..G..T..........G.C...............T......C.......C.C
S33       .............A...TA.......CG..G..T..........G.................T......C.......C.C
S34       .............A...TA.......CG..G..T..........G.................T.....GC.......C.C
S35       .............A...TA.......CG..G..T..........G.................T......C.......C.C
S37       .............A...TA.......CG..G..T..........G.................T......C.......C.C
S38       .............A...TA.......CG..G..T..........G.................T......C.......C.C
S39       .............A...TA.......CG..G.............G..............C..T......C.......C.C
S40       .............A...TA.......CG..G..T..........G.................T......C.......C.C
S41       .............A...TA.......CG..G..T..........G.................T......C.......C.C
S42       .............A...TA.......CG..G..T..........G.................T......C.......C.C
S43       C............A...TA.......CG..G..T..........G......G..........T...A..C.......C.C
S44       ....T............TA......AC..AG.........C...G.................T......C.AG......C
S45       .....G.......A...TA.......CG..G..T..........G................GT......C.......C.C
S46       .............A...TA.......CG..G..T..........G.................TC.....C.......C.C
S47       .......C.....A...TA.......CG..G..T..........G.................T......C.......C.C
S48       .............A...TA.......CG..G..T..........G.................T......C.......C.C
S49       .............A...TA.......CG..G..T..........G.................T......C.......C.C
S50       .............A...TA.......CG..G..T..........G.................T......C.......C.C
S51       ....T............TA......AC..AG.........C...G.................T......C.AG......C
S52       .....G.......A...TA.......CG..G..T..........G.................T......C.......C.C
S53       .............A...TA.......CG..G..T..........G.................T......C.......C.C
S54       .............A...TA.......CG..G..T..........G.................T......C.......C.C
S55       .............A...TA.......CG..G..T..........G.................T......C.......C.C
S56       .............A...TA.......CG..G..T..........G.................T......C.......C.C
S57       .............A...TA...C...CG..G..T..........G.................T......C.......C.C
S58       ........AGC......TAA......C.A.............ATGA.........T..C...T......C.....G...C
S59       ....T......C.....TA......AC..AG......CG.C...G.................T......C.AG......C
S60       ....T............TA......AC..AG.........C...G.................T......C.AG......C
S61       ....T..........C.TA.....AAC..AG.........C...G.................T......C.AG......C
S62       ....T........A...TA......AC..AG.........C...G.................T......C.AG......C
S63       .................TA.A..........................CT.............T.T....C......C..C
S64       .............A...TA.......CG..G..T..........G.................T......C....A..C.C
S65       ....T............TA......AC..AG.........C...G.................T......C.AG......C
S66       .............A...TA.......CG..G..T..........G.................T......C.......C.C
S67       ....T............TA......AC..AG.........C...G.................T......C.AG......C
S68       .............A...TA.......CG..G..T..........G.................T......C.......CAC
SRef1     .A..T............TA......AC..AG.............G.................T......C.A.......C
SRef2     .................TA......AC..AG.T...........G.......A.........T......C...A.....C
SRef3     ..T..........A..TTA.......CG..G..........G..G.................T......C.......C.C
SRef4     ........A.C......TA.......C.A...............G..........T..C...T......C.....G...C
SRef5     ..T..........A..TTA.......CG..G.....T....G..G.................T......C.......C.C
SRef6     ....T............TA......AC..AG...G.........G...............T.T..G...C.AG......C
SRef7     ....T.......T....TA......AC..AG.........C...G.................T......C.AG......C
SRef8     ...A.............T.............A...C..............G...........T......C.........C
SRef9     .................TA.A..A.......................CT.............T.T....C......C..C

Reference GGAGCGTCGCCAAGCGGGACCTCGTGCCATCTTCGGTCGGCGCGCCCCCGACCGGCGGCTGGGGGGCCGACGGGGACATC
S01       ....A..G..G.C..TA..G...ACT....T.A..C......G..T..............C................C..
S03       ..........G....TA..G....CT.........C......G..T.A..........T..................C..
S04       ....A..G..G....TA..G....CT.........C......G..T.......AA.......T..A...........C..
S05       ....A..G..G....TA..G....CT.........C......G..T.......AA..........A...........C..
S06       ....A..G..G....TA..G....CT.........C......G..T.......AA..........A...........C..
S07       ....A..G..G....TA..G....CT.........C.....CG..T.......AA..A.......A...........C..
S08       ....A..G..G....TA..G....CT.........C......G..T.......AA......................C..
S09       ....A..G..G.C..TA..G...ACT......A..C......G..T...............................C..
S10       ....A..G..G....TA..G....CT.........C......G..T.......AA......................C..
S11       ....A..G..G....TA..G....CT.........C......G..T.......AA......................C..
S12       ....A..G..G....TA..G....CT.........C......G..T.......AA..........A...........C..
S13       ....A..G..G....TA..G....CT.........C.....CG..T.......AA..A.......A...........C..
S14       ....A..G..G....TA..G....CT.........C......G.AT.......AA..........AG..........C..
S15       ....A..G..G....TA..G....CT.........C......G..T.......AA......................C..
S16       ....A..G..G....TA..G....CT.........C......G.AT.......AA..........A...........C..
S17       ....A..G..G....TA..G....CT.........C......G..T.......AA..........A...........C..
S18       ....A..G..G....TA..G....CT.........C......G..T.......AA..........A...........C..
S19       A...A..G..G....TA..G....CT.........C......G..T.......AA..........A...........C..
S20       ....A..G..G....TA..G....CT.........C......G..T.......AA......................C..
S21       ....A..G..G....TA..G....CT.........C......G..T.......AA..........A...........C..
S22       ....A..G..G....TA..G....CT.........C......G..T.......AA..........A...........C..
S23       ....A..G..G....TA..G....CT.........C......G..T.......AA..........A...........C..
S24       .C..A..G..G....TA..G....CT.........C......G..T.......AA..........A...........C..
S25       ....A..G..G....TA..G....CT.........C......G..T.......AA..........A...........C..
S26       ......C..GG..A.T.A.G....CT..G..C....G........T.....TA...A............G.......C..
S27       ....A..G..G....TA..G....CT.........C......G..T.......AA..........A...........C..
S28       ....A..G..G...GTA..G....CT.........C......G..T.......AA..........A...........C..
S29       .....T.........T...G....CT........C..G.....................C...................G
S30       ....A..G..G....TA..G....CT.........C......G..T.......AA..........A...........C..
S31       ....A..G..G....TA..G....CT.........C......G..T.......AA..........A...........C..
S32       ....A..G..G....TA..G....CT.........C......G..T.......AA..........A...........C..
S33       ....A..G..G....TA..G....CT.........C......G..T.......AA......................C..
S34       ....A..G..G....TA..G....CT.........C......G..T.......AA..........A...........C..
S35       ....A..G..G....TA..G....CT.........C......G.AT.......AA..........A...........C..
S37       ....A..G..G....TA..G....CT.........C......G..T.......AA......................CCG
S38       ....A..G..G....TA..G....CT.........C......G..T.......AA..........A...........C..
S39       ..........G....TA..G....CT.........C......G..T.A..........T..................C..
S40       ....A..G..G....TA..G....CT.........C......G..T.......AA..........A...........C..
S41       ....A..G..G....TA..G....CT.........C......G..T.......AA..........A...........C..
S42       ....A..G..G....TA..G....CT.........C......G..T.......AA..........A...........C..
S43       ....A..G..G....TA..G....CT.........C......G..T.......AA..........A...........C..
S44       ......C..GG..A.T.A.G....CT..G..C....G........T.....TA................G.......C..
S45       ....A..G..G....TA..G....CT.........C.....CG..T.......AA..A.......A...........C..
S46       ....A..G..G....TA..G....CT.........C......G..T.......AA..........A...........C..
S47       ....A..G..G....TA..G....CT.........C......G..T.......AA..........A...........C..
S48       ....A..G..G....TA..G....CT.........C......G..T.......AA..........A...........C..
S49       ....A..G..G....TA..G....CT.........C......G..T.......AA..........A...........C..
S50       ....A..G..G....TA..G....CT.........C......G..T.......AA..........A...........C..
S51       ......C..GG..A.T.A.G....CT..G..C....G........T.....TA................G.......C..
S52       ....A..G..G....TA..G....CT.........C.....CG..T.......AA..A.......A...........C..
S53       ...CA..G..G....TA..G....CT.........C......G..T.......AA..........A...........C..
S54       ....A..G..G....TA..G....CT.........C......G..T.......AA..........A...........C..
S55       ....A..G..G....TA..G....CT.........C......G..T.......AA..........A...........C..
S56       ....A..G..G....TA..G....CT.........C......G..T.......AA..........A...........C..
S57       ....A..G..G....TA..G....CT.........C......G..T.......AA..........A...........C..
S58       ..TC......G....T...G....CT..............T....T...............................C..
S59       ......C..GG..A.T.A.G....CT..G..C....G........T...A.TA................G.......C..
S60       ......C..GG..A.T.A.G....CT..G..C....G........T.....TA................G.......C..
S61       ...C..C..GG..A.T.A.G....CT..G..C....G........T.....TA................G.......C..
S62       ......C..GG..A.T.A.G....CT..G..C....G.....G..T.....TA................G.......C..
S63       .....T.........T...G....CT...........G.....................C....................
S64       ....A..G..G....TA..G....CT.........C......G..T.......AA......................C..
S65       ......C..GG..A.T.A.G....CT..G..C....G........T.....TA................G.......C..
S66       ....A..G..G....TA..G....CT.........C......G.AT.......AA..........A...........C.G
S67       ...C..C..GG..A.T.A.G....CT..G..C....G........T.....TA................G.......C..
S68       ....A..G..G....TA..G....CT.........C..A...G..T.......AA..A...................C..
SRef1     ......C.AGG....T.A.G.GT.CT..G................T......A..............A.G.......C..
SRef2     ......C...G....T...G....CTG.G................T......A..................C.....C..
SRef3     ..........G....TA..GA..ACT.........C......G..T...............................C..
SRef4     ..........GG...T...G....CT..............T....T....T....G..............G...A..C..
SRef5     ..........G....TA..GA..ACT.........C......G..T...............................C..
SRef6     ......C..GG....T.ACG....CT..G..C.......A...A.T......A................G...A...C..
SRef7     ......C..GG..A.T.A.G....CT..G..C.............T......A...............AG......GC..
SRef8     ...............T...G....CT.T.G...G............G.T............T.CT.......C..C....
SRef9     .....T.........T...G....CT...........G..........................................

Reference TCCCAC
S01       ......
S03       ......
S04       ..T...
S05       ..T...
S06       ..T...
S07       ..T...
S08       .AT...
S09       ......
S10       ..T...
S11       ..T...
S12       ..T...
S13       ..T...
S14       ..T...
S15       .AT...
S16       ..T...
S17       ..T...
S18       ..T...
S19       ..T...
S20       ..T...
S21       ..T...
S22       ..T...
S23       ..T...
S24       ..T...
S25       ..T...
S26       ...G..
S27       ..T...
S28       ..T...
S29       ......
S30       ..T...
S31       ..T...
S32       ..T...
S33       ..T...
S34       ..T...
S35       ..T...
S37       ..T...
S38       ..T...
S39       ......
S40       ..T...
S41       ..T...
S42       ..T...
S43       ..T...
S44       ...G..
S45       ..T...
S46       ..T...
S47       ..T...
S48       ..T...
S49       ..T...
S50       G.T...
S51       ...G..
S52       ..T...
S53       ..T...
S54       ..T...
S55       ..T...
S56       ..T...
S57       ..T...
S58       ....GG
S59       ...G..
S60       ...G..
S61       ...G..
S62       ...G..
S63       ......
S64       ..T...
S65       ...G..
S66       ..T...
S67       ...G..
S68       ..T...
SRef1     ......
SRef2     ......
SRef3     ......
SRef4     ......
SRef5     ......
SRef6     ......
SRef7     ...G..
SRef8     ......
SRef9     ......
;
end;
