# Supplementary material for: Identification of a predominant genotype of Mycobacterium tuberculosis in Brazilian indigenous population
Source: Sci Rep. 2021 Jan 13;11:1224. doi: 10.1038/s41598-020-79621-3 (PMC7806709; doi:10.1038/s41598-020-79621-3)
Supplement: Supplementary file 5 — Supplementary Information 5. [file 41598_2020_79621_MOESM5_ESM.tar › MaskedCoreSNPs.nex.ckp]

#NEXUS
[ID: 6288405358]
[generation: 500000]

begin trees;
	translate
       1 Reference,
       2 S01,
       3 S03,
       4 S04,
       5 S05,
       6 S06,
       7 S07,
       8 S08,
       9 S09,
      10 S10,
      11 S11,
      12 S12,
      13 S13,
      14 S14,
      15 S15,
      16 S16,
      17 S17,
      18 S18,
      19 S19,
      20 S20,
      21 S21,
      22 S22,
      23 S23,
      24 S24,
      25 S25,
      26 S26,
      27 S27,
      28 S28,
      29 S29,
      30 S30,
      31 S31,
      32 S32,
      33 S33,
      34 S34,
      35 S35,
      36 S37,
      37 S38,
      38 S39,
      39 S40,
      40 S41,
      41 S42,
      42 S43,
      43 S44,
      44 S45,
      45 S46,
      46 S47,
      47 S48,
      48 S49,
      49 S50,
      50 S51,
      51 S52,
      52 S53,
      53 S54,
      54 S55,
      55 S56,
      56 S57,
      57 S58,
      58 S59,
      59 S60,
      60 S61,
      61 S62,
      62 S63,
      63 S64,
      64 S65,
      65 S66,
      66 S67,
      67 S68,
      68 SRef1,
      69 SRef2,
      70 SRef3,
      71 SRef4,
      72 SRef5,
      73 SRef6,
      74 SRef7,
      75 SRef8,
      76 SRef9;
	tree mcmc.tree_1 = (75:5.075586485701622e-02,((76:3.399152161149867e-02,(29:1.010331180872923e-02,62:1.416444811931118e-02):2.474757173239401e-02):4.620115436762949e-02,(((((((((7:3.656386122539987e-03,51:4.491932156370481e-03):1.044333897557037e-04,44:4.686098269447879e-03):2.533924024224301e-03,13:3.494512416296973e-03):1.737702295123748e-03,21:1.115182423746159e-02):1.510365906064953e-04,((((((65:6.798197267105644e-03,35:4.540020700516263e-03):7.320333754242120e-04,14:2.269271970131756e-03):5.154907360923347e-04,16:5.817614890957933e-03):4.429547057326072e-03,30:1.113959166303092e-02):9.233622450129911e-05,((((19:6.525527653749049e-03,((28:7.443258762370572e-03,46:6.435927935009235e-03):1.831698638404385e-05,(17:3.064744134777799e-03,41:1.124233746346504e-03):2.267005790512893e-04):1.974454238872929e-03):1.711714774126592e-03,(48:8.631217146469263e-04,(53:6.635811757379637e-03,40:9.065244927476655e-03):5.255034635611646e-04):1.120896742204056e-04):1.022237901828947e-04,((((18:9.710768943549592e-03,49:7.241700783189879e-03):2.584650174887743e-05,(32:2.593750337156247e-03,54:4.503444175649651e-03):1.316942047632370e-03):1.838502240838714e-04,(47:4.260036137794291e-03,31:2.774398813725235e-03):7.188082190999072e-04):1.045230333135144e-03,((22:4.068925236127255e-03,(24:7.797474988190149e-03,((27:4.201459502373012e-03,6:6.430027384085693e-03):3.316996732884300e-04,56:3.201448550435630e-03):3.727918953673024e-04):1.148681023506436e-03):2.290331950488357e-03,(12:3.872736809731656e-03,(((23:5.637123394173727e-03,(37:4.157800123103150e-03,(52:7.983112843426104e-03,(55:6.109228960912485e-03,39:5.056648244391210e-03):5.243187808226391e-04):1.462520799601578e-04):3.169214394290688e-04):6.051030850503159e-04,45:1.776053119395003e-03):6.042145168145210e-04,34:6.784262841014957e-03):1.436535188056857e-03):1.964802553212112e-03):2.032055898241542e-05):7.091305142127525e-05):2.422589336037271e-05,(4:2.603818721123383e-03,5:4.320726003870829e-03):9.632718932307860e-04):3.771413576771325e-04):5.766515714458316e-05,(25:5.211167603592032e-03,42:3.423749883798070e-03):6.225521455233100e-03):1.086156043468890e-04):2.812037509836236e-03,(((67:1.242907621381409e-02,(15:3.630740638149495e-03,8:2.749402168472647e-03):5.494163850492656e-03):7.536563847064939e-05,(((11:6.909691202084721e-03,63:4.622900911566037e-03):3.984448603397780e-04,36:5.515523492212009e-03):2.155126358178299e-03,10:7.967612032564112e-03):2.545978128235199e-03):2.343307184187201e-04,(20:7.448923559295496e-03,33:5.890964723844760e-03):2.905221442101099e-03):6.917977955503184e-04):2.240525565161579e-02,((38:3.436568624588698e-03,3:3.329579342771110e-03):3.119479553750385e-02,((2:7.635633785119037e-03,9:8.587344711917917e-03):1.902853667023191e-02,(72:1.652659752526019e-03,70:3.540426279658511e-03):1.800212841478784e-02):4.722550812822543e-03):7.700421009546757e-04):1.749421725697993e-02,(69:4.366528123335971e-02,(68:2.931609504923920e-02,(73:3.642771409234812e-02,(74:1.332722405813916e-02,(26:3.788568347924231e-03,(59:5.826182512791831e-03,(60:8.936732925463729e-03,(50:3.840398054181149e-03,((((64:4.388717552438959e-03,61:1.625957349903101e-02):4.063748840486224e-04,66:6.703649577775733e-03):2.015680110474513e-04,43:4.689138050614948e-03):1.911584315777348e-04,58:5.901413431918008e-03):1.480853228976154e-03):3.591555153922164e-04):1.639558906692317e-04):2.054971740842735e-05):4.242038982730860e-03):1.510693668756408e-02):3.502113279347727e-03):7.237693587514435e-03):1.666251756725941e-02):2.777387657775830e-03,(57:3.103180174797740e-02,71:2.522743225732052e-02):2.639352479875045e-02):3.064086286688931e-02):2.705054629155203e-02,1:6.871149556234149e-02);
	tree mcmc.tree_2 = (75:5.302549746746845e-02,(((((((((59:6.927635072161624e-03,(((64:5.849117998689114e-03,(((43:4.635618812645215e-03,58:7.612690133921308e-03):1.183283332494167e-03,61:1.852855329588050e-02):2.180058955370833e-04,50:6.338360250289994e-03):2.984011151969017e-04):9.030866308343936e-05,66:4.750215564679844e-03):1.382099412598399e-03,26:3.779864322879180e-03):2.798477752180972e-05):3.929837942813218e-04,60:1.052370935326824e-02):5.981902281289466e-03,74:1.435541287319358e-02):1.453016588674770e-02,73:2.851052589655627e-02):3.278723196403663e-03,68:2.823529833055485e-02):1.025249411618688e-02,69:4.133717071400882e-02):1.935799353028040e-02,((38:4.722821839479677e-03,3:4.682155173729104e-03):2.756683485396633e-02,(((2:3.215816115696245e-03,9:7.432634161336873e-03):2.102474583126056e-02,(70:3.738753980764482e-03,72:1.500967291254241e-03):2.620911863197483e-02):4.457073676772437e-03,(((((35:3.449358748960364e-03,65:6.776013232296291e-03):8.524703964570232e-04,14:2.910695602533893e-03):6.452953803696594e-04,16:5.449696326765075e-03):2.887415271540359e-03,((((40:7.836093064219120e-03,((((18:7.831156181427958e-03,49:5.037171539445116e-03):1.552091078798771e-04,(54:2.534900115966866e-03,32:3.451281030965474e-03):1.013255834175800e-03):1.118954403693016e-04,(47:2.474461792004423e-03,31:3.500598576438240e-03):7.415862867385483e-04):1.575641951885893e-03,((12:7.931787477810924e-03,((45:2.350578595051514e-03,(37:2.718780017771414e-03,((52:3.897878289196211e-03,23:7.657689155014404e-03):2.277677751996432e-04,39:3.350251065915836e-03):1.440451893563653e-03):2.339294943632153e-04):6.297240165576825e-04,(34:6.564760698392910e-03,55:5.187067197875823e-03):6.838053670628457e-04):1.615388029183211e-03):5.743197986401907e-04,(((41:1.365617867266220e-03,(17:3.805152483101864e-03,(28:7.208556204964445e-03,46:5.917779181831427e-03):1.776358226611113e-04):6.535991343460846e-05):1.158235696489391e-03,19:6.703265395295418e-03):6.330835308685443e-04,48:1.972173990167659e-03):2.448146825058746e-05):1.166298246937401e-04):3.224775166833889e-04):4.216205089808759e-04,((53:7.672841591644695e-03,((56:5.137886225967744e-03,((27:3.729089587947076e-03,6:5.304528654091317e-03):1.996682106204206e-04,22:2.599683956154741e-03):2.173807999139617e-04):5.902812213769011e-05,24:7.063470022672210e-03):2.759755010357644e-03):5.296396069181990e-04,(5:2.584812642594003e-03,4:1.937212233978119e-03):2.030229029358119e-03):2.405180646875869e-04):8.535939024833138e-04,21:8.633907256892755e-03):6.484157653059929e-05,(((((7:3.174515687879184e-03,51:2.241691295372115e-03):5.697922789588561e-04,44:4.696741350519053e-03):2.258094627164280e-03,13:3.783815905181134e-03):1.455565575728057e-03,(42:3.972183930208787e-03,25:2.386243372054892e-03):3.213313795698035e-03):5.934237469023984e-05,30:1.493283164826459e-02):1.809716514953659e-04):2.116542338759644e-04):9.854197653940055e-04,(((67:1.447678987633079e-02,(8:4.190807662955847e-03,15:3.137510862777602e-03):6.446716749460343e-03):1.455073855405678e-05,(10:3.585327266789974e-03,((63:9.177584953916785e-03,11:3.850713782106862e-03):2.757604902632375e-04,36:4.615437142932922e-03):1.847209580256130e-03):1.747718804160265e-03):4.756018243544497e-04,(20:3.575389861726155e-03,33:8.548543739950511e-03):6.848023121400540e-04):6.218441718880329e-04):2.404257295046629e-02):1.462416405046859e-04):2.147575788638943e-02):3.039833981677877e-03,(57:3.085939678437476e-02,71:2.750752072233937e-02):2.523037334470740e-02):3.831480815676963e-02,(76:3.332807167056803e-02,(62:1.021894587893619e-02,29:1.047753975172243e-02):2.353848867088833e-02):5.163612300963032e-02):2.157877451376698e-02,1:7.411978998459740e-02);
	tree mcmc.tree_3 = (75:4.985324224636729e-02,(((((((20:5.410056474357600e-03,33:5.253691094402174e-03):2.357426621751652e-03,(((((11:4.397782683951413e-03,63:6.441664972344590e-03):1.590753626656450e-04,36:3.019623847026729e-03):2.887350958778533e-03,10:3.543156201062109e-03):4.278203613075200e-03,67:1.282162963308127e-02):4.231855362932465e-04,(8:5.472538985019316e-03,15:4.490563802225202e-03):8.666456499721859e-03):5.541543641531194e-04):3.849431754736509e-04,((((30:1.088524594939281e-02,(25:4.253899673753238e-03,42:3.132899655985059e-03):5.654866134112451e-03):5.101890944540465e-05,(((14:3.508075262433831e-03,(65:8.664555941424372e-03,35:3.738130175040450e-03):4.079130336730258e-04):1.652670486737883e-04,16:4.818258395063667e-03):3.124344144488548e-03,(48:3.175507850195626e-03,((((19:1.229321045442132e-02,(((41:1.731949517547722e-03,28:6.833139874368655e-03):6.906051156446415e-05,17:3.046473305852203e-03):7.968598541950184e-05,46:4.946337533634207e-03):1.998142593566214e-03):1.394161138652590e-03,((4:2.289077778020099e-03,5:4.834965932171279e-03):2.160576595601460e-03,(((49:7.340568286990388e-03,18:8.250039927284921e-03):7.556196292520923e-04,(54:1.254991806914024e-03,32:3.745166578588033e-03):1.239721096968032e-03):2.932216955338926e-04,(31:6.702124234205537e-03,47:2.092223011355553e-03):5.677679805978015e-04):7.237855181286981e-04):5.501540528622841e-04):5.183877402521223e-04,((53:7.426014298756146e-03,(22:2.284306084706190e-03,((6:5.838250272701922e-03,(27:3.532145231037862e-03,24:5.054440549406096e-03):6.916341369003708e-05):1.573526692103509e-04,56:4.556136881419687e-03):2.536067491999275e-05):2.901343564427671e-03):1.814098242377769e-06,40:6.978279436476578e-03):1.474616434090797e-03):8.219379270038568e-05,((((37:2.134120926731162e-03,((34:4.572489577110544e-03,45:3.210033665788870e-03):3.752885204783559e-04,52:6.396779009732818e-03):4.208535171256681e-04):8.508258772458883e-05,23:5.537754473539136e-03):3.099277422884599e-04,(55:4.289247326403066e-03,39:3.895977391482135e-03):9.125342849398915e-04):8.757772288019138e-04,12:3.842027205209675e-03):6.361185045185786e-04):2.357200876858231e-04):1.808883307388924e-04):3.208300862830069e-04):2.054820793990334e-04,(((7:4.249488206381593e-03,51:4.777985394695060e-03):1.112635269768143e-03,44:3.506015542732219e-03):5.705291547500036e-04,13:3.578730764406688e-03):3.558401109984864e-03):1.745117043136642e-04,21:9.242107722028355e-03):1.812725014725874e-03):1.597635806901623e-02,(((9:7.397064885344309e-03,2:4.053250598475474e-03):1.749400447591395e-02,(70:1.803180426085248e-03,72:2.710274769295275e-03):2.597549492020031e-02):4.440822056003490e-03,(38:4.107190067483828e-03,3:2.301771227935345e-03):2.979756942709644e-02):9.297617370003393e-05):2.066320837406833e-02,(69:4.834141209946407e-02,((73:3.523149561647042e-02,(((59:4.354483761304454e-03,(60:8.228628313103654e-03,26:4.199423197365400e-03):1.896653338949280e-04):6.498374301240597e-04,(58:7.749280320152578e-03,((64:5.259330006306136e-03,61:1.895025494560096e-02):1.802138394889698e-04,((43:4.319724826536135e-03,50:5.629872462511828e-03):5.207559976776117e-04,66:3.986665493223413e-03):3.526483350932904e-04):9.881227589302334e-05):6.311034277590441e-04):3.315725096408241e-03,74:1.445980459887596e-02):1.382122134766815e-02):4.628667967331839e-03,68:2.590864870667358e-02):1.091810763635840e-02):1.833357957781987e-02):1.220462344468457e-03,(71:2.386442006971850e-02,57:2.923419929637363e-02):2.211434266661576e-02):3.086973405063167e-02,(76:2.983915268644849e-02,(29:1.098538899092151e-02,62:1.211105166744631e-02):2.158698960769757e-02):4.295461589431802e-02):2.337408345123866e-02,1:7.461248568342692e-02);
	tree mcmc.tree_4 = (75:5.442945825224500e-02,(((29:1.154659919043629e-02,62:1.181128768453661e-02):2.575676910023103e-02,76:3.525373110206602e-02):3.949997788097168e-02,(((((72:2.680781300448110e-03,70:1.638224902477499e-03):2.035119500375607e-02,(9:9.147565264194180e-03,2:5.249612698593918e-03):2.544502129266916e-02):2.485989256297456e-03,((3:3.743880825726549e-03,38:3.576557624545909e-03):2.961829410795144e-02,(((((19:1.070034259021530e-02,((46:6.147193104126451e-03,(41:1.519983373603490e-03,17:3.254209616200164e-03):4.608742866202774e-04):5.090364846078402e-04,28:8.301120277765696e-03):2.063444101054670e-03):1.995459711688764e-03,(((((22:3.239075013242940e-03,24:5.747657934610930e-03):3.591761956020944e-04,56:4.645305449789030e-03):6.397286822955565e-05,(6:3.564168605349631e-03,27:4.357260620385842e-03):7.855784952842583e-04):1.376882991879868e-03,40:6.340343422511646e-03):3.949117247117518e-04,((((((54:3.028724363198232e-03,32:3.711273747857432e-03):1.263662611388106e-03,(18:6.324987812877040e-03,49:4.920327764341000e-03):3.213119121217169e-05):1.407897944621465e-04,(31:2.206554042943584e-03,47:2.343544673706993e-03):6.301086822950099e-04):1.270118955887647e-03,((((37:4.016971082676964e-03,((52:5.999602567590195e-03,(34:6.251072594093627e-03,23:5.499591940098821e-03):4.041595295364322e-04):3.425779092634651e-04,45:3.694201937930369e-03):2.846927520003807e-04):3.914254284011014e-05,39:3.737788608159939e-03):1.535566953154107e-03,55:4.189139603744387e-03):5.882763065670251e-04,12:3.720656607873098e-03):8.488347490697156e-04):2.349897071977408e-04,(48:3.476181659224744e-03,(4:2.145228626531843e-03,5:1.986707631437512e-03):1.335309375349666e-03):2.915467833236578e-04):2.891956261155678e-04,53:5.931020126701461e-03):3.758114341663738e-06):3.816178605869755e-04):3.621180725904025e-04,(((((51:5.649754731551837e-03,7:2.771763839806389e-03):3.302097634907623e-04,44:6.509275396099748e-03):1.168006799554516e-03,13:3.790506653751218e-03):2.843202759440834e-03,21:8.495542126872369e-03):2.976270422566532e-04,30:1.135991851201828e-02):2.219517660741581e-05):7.450495238694268e-05,((25:5.438439191238547e-03,42:4.794609013891491e-03):5.873400866682306e-03,(16:5.685031649372722e-03,(14:2.862815925943362e-03,(65:6.563952128704972e-03,35:2.393390295938117e-03):1.329119967175274e-03):1.575736233329009e-03):3.856875291552941e-03):4.342085113882968e-04):1.793484597908747e-03,((((8:2.646493421850876e-03,15:3.873601253706042e-03):5.998937638809253e-03,((36:4.353174498089642e-03,(11:4.795855130963879e-03,63:5.317125673783144e-03):7.992523482466926e-04):5.205287240118997e-03,10:5.007153265578965e-03):2.826006139087961e-03):5.318678702745762e-05,(20:4.266766313096813e-03,33:3.863605606573586e-03):1.765544182052465e-03):1.789782947652512e-03,67:1.574304772889443e-02):8.214604609399482e-04):2.024479099262365e-02):1.514983761298089e-04):1.683241795284392e-02,(69:5.094075649536876e-02,(68:2.506302588219381e-02,(73:3.514374057389666e-02,(((58:6.046039377164195e-03,(((61:1.639485199199270e-02,(43:4.988212842560505e-03,64:9.499935140484871e-03):4.502991977274318e-06):1.736573542845818e-04,66:5.094803842926823e-03):5.765769604571449e-05,50:6.085159118356035e-03):8.639814784885103e-04):4.810298191509545e-04,((59:5.280205040383072e-03,60:9.035567023297518e-03):8.114461074434089e-05,26:4.194234561176044e-03):8.905940254665209e-05):3.514129005404711e-03,74:1.009689085756346e-02):1.725047655392847e-02):5.754676091419573e-03):8.915270569650333e-03):1.812101867695128e-02):3.857688951565913e-03,(71:3.235130103936612e-02,57:2.568216583717004e-02):2.430066053018800e-02):3.268468866682506e-02):2.589048855432659e-02,1:7.232950674791952e-02);
	tree mcmc.tree_5 = (75:5.859627121320934e-02,(((57:2.637598245644109e-02,71:2.286915242842871e-02):2.033341732678530e-02,(((((((8:3.189480228961015e-03,15:7.190800572693454e-03):8.981508696546941e-03,(10:6.245888549488665e-03,((11:5.222139767794196e-03,36:3.038454068879379e-03):8.015698743204404e-04,63:6.793062813228029e-03):1.405745843317230e-03):7.851238952036174e-03):1.750808571564060e-03,67:1.662063669743410e-02):1.692767949864281e-03,(20:3.857424539495200e-03,33:3.034214578242813e-03):1.111768157988001e-03):4.125427619894175e-04,(((25:2.510594867784554e-03,42:2.130140099538381e-03):7.469311987155035e-03,(((53:1.020669958271806e-02,((((54:4.612330256101285e-03,32:4.295900948150324e-03):6.784613055982466e-04,18:9.877100707839225e-03):9.681337053701358e-05,49:5.518172354412453e-03):9.254859646651985e-04,(31:2.544578238405542e-03,47:3.685381096338488e-03):1.141098277287247e-03):2.048549680235997e-03):2.873805799496614e-04,(40:7.185508918797933e-03,(((5:3.674808215824318e-03,4:2.844597138409752e-03):2.269615228406541e-03,48:2.058717480875096e-03):6.848198706310639e-05,(((((((52:5.691528966820879e-03,55:5.219057563565134e-03):1.224260173165151e-03,34:6.477367705621783e-03):3.503685221372246e-04,(45:4.678887686607073e-03,23:4.056656924712833e-03):8.214652790789457e-05):2.826921408766675e-04,(37:3.486475668053393e-03,39:4.320311302896639e-03):8.965017881323792e-05):1.309567064825421e-03,12:5.640524294666049e-03):8.951984193749999e-04,((((41:1.472763574062065e-03,46:4.592969828503276e-03):2.915447834164568e-04,17:2.850053992368260e-03):2.733602405843913e-04,28:6.547831734764822e-03):2.599253480208570e-03,19:7.046760976052427e-03):6.219152219238963e-04):9.498567245598182e-05,((22:3.686806129250777e-03,(6:3.197159330901830e-03,(56:4.279701056246266e-03,27:2.781441833191675e-03):4.025131928009011e-04):3.574472308823634e-04):1.104817010929112e-04,24:6.621340088528874e-03):3.254316781750175e-03):6.410213055730186e-04):1.287297193682151e-04):1.054549481064118e-03):1.261802391212957e-03,(30:1.181102720333712e-02,(21:1.457979296570219e-02,(16:5.635469825944122e-03,(65:9.228519862990166e-03,(35:3.564480398294644e-03,14:4.065018390669824e-03):2.204122309781960e-04):4.710790701756272e-04):4.250620791843631e-03):1.455589299540581e-04):8.620734330523980e-04):7.123970764352149e-04):1.049844329322172e-03,((51:6.412972170672705e-03,(7:2.509898198045240e-03,44:7.278571034391771e-03):2.889998188907366e-04):2.604263540380636e-03,13:5.398949636007871e-03):3.998236512781639e-03):2.823893546921582e-03):2.625178830004381e-02,(((9:6.104140100673466e-03,2:4.459937849895301e-03):2.268558774726037e-02,(72:1.413296930821641e-03,70:2.981547834156253e-03):2.478787580546395e-02):5.440620768217666e-03,(38:5.052463742822410e-03,3:3.569712835167806e-03):2.926842851057415e-02):5.037433283882425e-05):1.776974290196518e-02,(69:4.098636890113234e-02,(((74:1.306312317813846e-02,(59:3.580168548341245e-03,((60:7.068973736173004e-03,26:2.315550842503485e-03):1.296382778549515e-04,((66:7.668313981312790e-03,61:1.992955828141732e-02):5.043920580551383e-04,(50:6.223884087887844e-03,((43:1.092378821800231e-02,64:6.985336634445308e-03):4.343202428799384e-04,58:4.988388165047046e-03):4.803204150930845e-04):3.042206748277652e-04):1.805880776849079e-03):7.853413227923245e-05):5.579447866306790e-03):1.272188140999968e-02,73:3.141450272768775e-02):6.141128797740739e-03,68:2.653796840255154e-02):4.674302478722719e-03):1.571987825938830e-02):2.596941577867061e-03):2.716034158246918e-02,(76:3.985598234887285e-02,(62:1.080866464210522e-02,29:1.091332714655281e-02):2.351986713079482e-02):3.985105851458964e-02):2.766562981153029e-02,1:6.910203770638142e-02);
	tree mcmc.tree_6 = (75:4.375883947932784e-02,(((29:8.931725760677816e-03,62:9.216563477329801e-03):2.235999638963275e-02,76:2.755356620704114e-02):4.176502383121972e-02,((57:2.896016361317638e-02,71:2.217546575464294e-02):2.346132749115606e-02,((((38:5.112122467630482e-03,3:3.679946539505076e-03):2.938535932882689e-02,((((((((56:3.459161159819939e-03,(27:4.620787746357301e-03,(24:5.172347529177871e-03,6:3.586696862906965e-03):2.575478677545010e-04):1.416905503492166e-05):4.636214424456286e-04,22:3.085998536287886e-03):1.518877535224402e-03,48:3.140239500796354e-03):2.185913699804069e-04,(40:7.310500712076083e-03,(((12:6.473070671665867e-03,(52:5.691107045663027e-03,(((34:7.293637831820919e-03,((39:4.554802907527119e-03,55:4.027950727461769e-03):3.279385748325023e-04,37:2.858574904776378e-03):2.543621255617775e-05):2.436545904104245e-04,45:4.534694626439734e-03):1.793079747766779e-04,23:6.526768896374919e-03):2.806311797008557e-04):4.198528919460129e-04):1.239886694953196e-03,(5:2.487906079000806e-03,4:4.226851308090476e-03):2.767385891332341e-03):2.611426519477339e-04,(((31:5.141066030028990e-03,47:2.152655485487238e-03):4.690464331907156e-04,((32:3.551749219453066e-03,54:3.133536529494243e-03):7.094008018014827e-04,(18:5.819911201915881e-03,49:5.005245327405815e-03):2.593833673695843e-04):3.814634840715845e-04):2.491015747045685e-03,53:6.669613151943792e-03):4.359758737956711e-04):1.314220018657272e-04):4.189274686729134e-05):1.153282007009224e-04,(((46:5.259758652823339e-03,17:2.278103248827473e-03):1.103681806677500e-03,(41:7.095950454736626e-04,28:5.164921935682868e-03):6.494026072426755e-04):1.784634774729538e-03,19:9.943921954007465e-03):6.159455936429398e-04):1.737175784725097e-04,(16:3.271581753833382e-03,(14:1.997670657753014e-03,(65:6.437022890264472e-03,35:5.661466532735239e-03):3.833770103029144e-04):7.188285079251658e-04):3.811686415605719e-03):2.307536961412260e-04,((21:1.003548491420852e-02,(30:1.404829603725511e-02,(((7:3.540333072619717e-03,51:3.009193131893579e-03):1.989624752733007e-04,44:6.709344734285778e-03):1.366939809217875e-03,13:2.731337027919554e-03):2.083596002626623e-03):9.632891857558246e-04):1.669407022694925e-04,(25:4.571829253775649e-03,42:2.909486596368356e-03):5.922235263961456e-03):1.507213203934332e-04):1.933888456345387e-03,((((10:5.945927262865604e-03,(36:4.187756421032184e-03,(63:8.566575718490866e-03,11:5.510908807009694e-03):3.526127410545530e-04):1.776919823117409e-03):4.365418884671651e-03,(15:5.088201637837031e-03,8:3.651334483984346e-03):9.698024383889906e-03):1.373579198612799e-04,67:1.638586797321472e-02):5.210260775395266e-04,(20:4.571089829754137e-03,33:3.502312585822055e-03):1.301756069681958e-03):4.058020917399827e-04):1.769514609637902e-02):4.627264078929713e-05,((2:6.368517125420856e-03,9:4.332366229468696e-03):1.696660933069004e-02,(70:3.624430551047558e-03,72:1.375267977741319e-03):1.982762805800389e-02):3.369657633610253e-03):2.572707840953091e-02,((68:2.711917507158639e-02,((74:1.345494839116700e-02,(59:6.168045380999077e-03,((60:7.062032069925091e-03,(58:6.931502366320817e-03,((64:6.635670919736656e-03,61:1.503145984780806e-02):8.892854399619473e-05,((50:5.178364104841271e-03,43:6.974162144546352e-03):1.220292080619968e-04,66:7.445023893029966e-03):5.347585938499434e-05):1.404608106498222e-04):9.912289252703916e-04):5.196500109442866e-05,26:2.849366061330458e-03):4.150110116608207e-04):4.761439663087490e-03):1.460537105412713e-02,73:3.207262755234767e-02):4.993035837056116e-03):5.920637902257846e-03,69:5.053160935850633e-02):1.776614022175355e-02):9.449979308574835e-04):3.200793621981710e-02):2.298363081369003e-02,1:7.595003034906614e-02);
	tree mcmc.tree_7 = ((((((68:2.569005016980643e-02,((((26:3.936067550457024e-03,((58:6.457558635103240e-03,((66:4.497329114669595e-03,(50:4.682817222921346e-03,(43:5.398789571396456e-03,64:6.448176351641190e-03):7.022519603423703e-05):2.073746461674248e-04):4.086855294446726e-04,61:1.856392922996443e-02):5.286247295295788e-04):9.909491512536174e-04,60:1.016818842144794e-02):4.432463402638736e-04):1.717892754271300e-04,59:6.109134429716503e-03):4.320802634121770e-03,74:1.023084643413674e-02):1.523002030927193e-02,73:3.181494288482933e-02):4.194983569183028e-03):1.033087110989928e-02,69:4.640148012682313e-02):1.933704867018940e-02,(((2:7.107469096615645e-03,9:9.050057579379829e-03):2.661209096154596e-02,(72:1.284498293528482e-03,70:2.873930352212138e-03):2.510208252292195e-02):4.231374357428279e-03,(((((10:4.563405157452211e-03,((63:7.540527928732409e-03,11:5.250723651018383e-03):1.631355120298300e-03,36:5.643108835064308e-03):1.441996204627357e-03):6.435457398462997e-03,((15:3.932724797083184e-03,8:3.404557461281802e-03):7.036624270094005e-03,67:1.545186446298643e-02):2.767147339659191e-04):3.939805170216168e-04,(20:6.662802521196289e-03,33:5.793703272005522e-03):1.085265577069517e-03):6.149532520153899e-05,(((25:5.653329438838972e-03,42:6.285148972453667e-03):5.269280108060968e-03,((13:3.631784820296024e-03,((51:3.271125128309582e-03,7:2.623330100188579e-03):8.772216438241013e-04,44:4.574397728059870e-03):1.430448463891889e-03):3.762679693341995e-03,((53:6.440230159703234e-03,(((((41:1.658837569275920e-03,(46:3.789752770025082e-03,17:5.820399067148169e-03):2.537453111567294e-04):2.713901857215678e-04,28:8.195661303305426e-03):3.758961532687110e-03,19:7.343350646812023e-03):1.001097723404446e-03,((((27:6.338460541394693e-03,56:2.513131987973321e-03):6.068633686087663e-04,22:1.464020555406454e-03):7.487393313394264e-04,(24:8.104721540898101e-03,6:4.428448530288580e-03):2.690188418404884e-04):2.837189084242610e-03,(48:2.285209029534511e-03,(5:3.622030622592086e-03,4:2.386109786951668e-03):2.830730055651608e-03):2.313599620337403e-04):4.640657629793583e-05):3.164170570710981e-04,(((18:6.225059069519429e-03,(49:4.975546925218123e-03,(54:1.076155852540231e-03,32:3.319325032469439e-03):7.000489422742031e-04):2.299750467243330e-04):1.166499677535390e-03,(31:2.996781676383781e-03,47:1.651275040877024e-03):8.088430814220247e-04):1.459008414002211e-03,(40:5.395025434074221e-03,((23:4.921175778088304e-03,(((55:4.770325580834355e-03,39:4.498290902741851e-03):4.021090925100514e-04,((37:1.430237746806035e-03,52:5.034999220228415e-03):2.885146951730072e-04,34:6.771214754101697e-03):5.780724904699320e-04):2.759219084166306e-04,45:2.871324282482620e-03):2.865255899908585e-04):3.787736994221952e-03,12:4.073999664089983e-03):1.682389433704612e-03):8.319430126439420e-05):5.082296547442107e-04):4.751409440710061e-04):7.576616403757220e-04,(21:8.682994241413031e-03,30:8.265212920955861e-03):1.373901100565957e-04):1.244447100762790e-04):4.669651681951835e-04):2.002376245370482e-04,(((65:7.427228803606774e-03,35:5.702041141299341e-03):5.134907048556800e-04,14:2.732794472878418e-03):5.419948054757849e-04,16:6.276867268893721e-03):4.520671652620097e-03):2.608602755649802e-03):1.761321900265570e-02,(38:4.319873584343607e-03,3:2.598562836770275e-03):3.632960052576967e-02):6.552066209431023e-05):1.859363223764240e-02):1.608068917524212e-03,(71:2.650556231415645e-02,57:2.419065386478007e-02):2.372332779271397e-02):3.282380566201844e-02,(76:3.607024335205301e-02,(29:8.015790534931552e-03,62:1.067005520659673e-02):2.503923860798942e-02):4.080188256135144e-02):2.716187850459471e-02,75:4.960529538034222e-02,1:6.665870966304495e-02);
	tree mcmc.tree_8 = ((((((68:2.516105836016945e-02,((((((64:9.686729562975550e-03,(43:6.076338349798767e-03,50:4.263150761315970e-03):4.303775041909558e-04):4.241604420181196e-05,(61:1.560446349247932e-02,66:6.672439174097784e-03):8.010308657454192e-05):1.658913116218323e-04,58:4.226018310719608e-03):1.426029633269954e-03,((59:2.965660044436327e-03,26:5.645612594972429e-03):2.642557393710037e-04,60:7.710396846429409e-03):2.197219757163259e-04):3.595093450882933e-03,74:1.084595753473377e-02):1.497847818792677e-02,73:3.383389295913248e-02):4.465954562737157e-03):7.449023179384715e-03,69:5.400485074070872e-02):1.506944958519670e-02,((((72:2.196080975255397e-03,70:3.889799132963129e-03):2.506834151063961e-02,(9:6.461061333633773e-03,2:4.183635283329806e-03):2.797679139345232e-02):3.019201267604679e-03,(((((15:4.680581951133269e-03,8:3.013536857718481e-03):6.131772442191852e-03,67:1.127905755380651e-02):9.313875659559854e-05,((36:4.686602546907822e-03,(11:2.911880931717058e-03,63:7.484411608642928e-03):2.290600524857593e-04):1.502703447611448e-03,10:7.270971348906815e-03):4.721680345099419e-03):4.853950930225266e-04,(20:4.668618976870114e-03,33:7.547728466284746e-03):2.074668289211094e-03):1.985737702450125e-03,((((30:1.236224067758427e-02,(42:2.990590547874963e-03,25:6.507328549813106e-03):6.865751229547464e-03):8.661195508423207e-05,((((23:7.645660261613967e-03,((((52:4.827456416224508e-03,34:6.993622294317511e-03):8.266571401552978e-05,45:2.081541343003908e-03):5.698800079654667e-04,(39:3.781444010878901e-03,55:3.485657274427360e-03):9.003585504268782e-04):1.029467103889818e-04,37:4.487109511266766e-03):9.113993709678854e-05):1.102529333190287e-03,12:2.945368655296360e-03):1.303420051595089e-03,((40:5.788915773982506e-03,53:5.630215419541802e-03):9.810333012534784e-04,(((((28:7.255015240040444e-03,(41:6.579752005828280e-04,46:7.521323789229476e-03):3.168157692857319e-04):8.996683300229181e-04,17:3.610163184926685e-03):3.055817970589758e-03,19:4.334908809654984e-03):1.839904290467674e-03,(4:2.042873283324459e-03,5:1.834023621918551e-03):2.269842929647789e-03):1.585919075176388e-03,((((31:3.905644389947675e-03,47:4.166615244254618e-03):7.004829452022887e-04,((49:6.474290983484937e-03,(54:1.348403644239234e-03,32:2.816989871457279e-03):1.735625078894197e-03):1.445166529857815e-04,18:7.695454785719888e-03):1.833269764815531e-04):9.129591793316525e-04,48:1.642305229081006e-03):3.000253693516802e-05,((6:2.724329487215127e-03,22:3.198338652145646e-03):1.002517746498929e-04,(27:2.563362571053487e-03,(24:5.898182189160764e-03,56:7.178257560924990e-03):4.059261376836107e-05):2.169873028151508e-04):3.316488745436499e-03):4.456254001979210e-05):7.487513617287163e-04):8.704564550414626e-05):6.379827402850743e-04,21:1.001020306787685e-02):5.589654136369813e-05):8.598805188424850e-04,((35:4.390919022670062e-03,(14:1.618597033925713e-03,65:1.072501867674616e-02):6.626016785537381e-04):2.199372878281460e-04,16:5.944906819695957e-03):4.612927100870729e-03):1.173451411852486e-04,(13:2.963673305195804e-03,(51:3.545020705004075e-03,(7:2.062260255608307e-03,44:5.804280856670900e-03):9.260913521555909e-06):5.599818422805669e-04):2.993708443939211e-03):3.941224060025641e-03):1.945881833652854e-02):4.388836244436136e-04,(3:4.991105020679783e-03,38:4.372646442286268e-03):3.129770694471761e-02):2.226126452014035e-02):1.516749549279367e-03,(57:2.613905191266139e-02,71:2.629802648060852e-02):2.630276769779262e-02):3.716512567542447e-02,((29:8.892516513731441e-03,62:1.091464648678023e-02):2.089433671886699e-02,76:2.938820644023424e-02):4.033903518593263e-02):2.995095040440953e-02,75:4.820187251613878e-02,1:6.233697185592253e-02);
end;

begin mrbayes;
	startvals
		Tau(1,4)=mcmc.tree_1
		Tau(1,3)=mcmc.tree_2
		Tau(1,2)=mcmc.tree_3
		Tau(1,1)=mcmc.tree_4
		Tau(2,4)=mcmc.tree_5
		Tau(2,2)=mcmc.tree_6
		Tau(2,1)=mcmc.tree_7
		Tau(2,3)=mcmc.tree_8
		V(1,4)=mcmc.tree_1
		V(1,3)=mcmc.tree_2
		V(1,2)=mcmc.tree_3
		V(1,1)=mcmc.tree_4
		V(2,4)=mcmc.tree_5
		V(2,2)=mcmc.tree_6
		V(2,1)=mcmc.tree_7
		V(2,3)=mcmc.tree_8
		Revmat(1,4)=(1.197627687955044e-01,3.108352661438037e-01,4.193149742873527e-02,9.687243269264856e-02,3.108352661438037e-01,1.197627687955044e-01,0,1,2,3,1,0)
		Revmat(1,3)=(1.118331068544386e-01,3.068802047733739e-01,5.074026988993654e-02,1.118331068544386e-01,3.068802047733739e-01,1.118331068544386e-01,0,1,2,0,1,0)
		Revmat(1,2)=(1.107589510427984e-01,3.112657598270024e-01,4.519162721760013e-02,1.107589510427984e-01,3.112657598270024e-01,1.107589510427984e-01,0,1,2,0,1,0)
		Revmat(1,1)=(1.126242572042271e-01,3.091372624149275e-01,4.385270355746374e-02,1.126242572042271e-01,3.091372624149275e-01,1.126242572042271e-01,0,1,2,0,1,0)
		Revmat(2,4)=(1.065776580727991e-01,3.140701838640213e-01,4.685606695029313e-02,1.092129536244325e-01,3.140701838640213e-01,1.092129536244325e-01,0,1,2,3,1,3)
		Revmat(2,2)=(1.144322606359336e-01,3.045019868869649e-01,4.769924431826940e-02,1.144322606359336e-01,3.045019868869649e-01,1.144322606359336e-01,0,1,2,0,1,0)
		Revmat(2,1)=(1.119239929049792e-01,3.093162976355592e-01,4.559542601394410e-02,1.119239929049792e-01,3.093162976355592e-01,1.119239929049792e-01,0,1,2,0,1,0)
		Revmat(2,3)=(1.092686141065285e-01,3.160214997818636e-01,4.015115811668715e-02,1.092686141065285e-01,3.160214997818636e-01,1.092686141065285e-01,0,1,2,0,1,0)
		Pi(1,4)=(2.004673758732304e-01,3.034271299066970e-01,3.020835367367297e-01,1.940219574833431e-01)
		Pi(1,3)=(1.960120391439387e-01,3.112112229102947e-01,2.951118204467764e-01,1.976649174989903e-01)
		Pi(1,2)=(1.989522588798141e-01,2.923661695679490e-01,3.064930002612677e-01,2.021885712909691e-01)
		Pi(1,1)=(1.923882602243082e-01,2.964578396960062e-01,3.030611011253966e-01,2.080927989542889e-01)
		Pi(2,4)=(1.991345054694585e-01,2.986823823561993e-01,3.088473430448239e-01,1.933357691295183e-01)
		Pi(2,2)=(1.879472014672516e-01,2.895680181871342e-01,3.164294181977018e-01,2.060553621479123e-01)
		Pi(2,1)=(1.986055919520070e-01,2.965980073673493e-01,3.013584143854841e-01,2.034379862951597e-01)
		Pi(2,3)=(1.958904374835090e-01,3.018975376112418e-01,2.976947968872438e-01,2.045172280180054e-01)
	;
	propset
		Dirichlet(Revmat)$alpha(1,4)=1.599994193217345e+02
		Dirichlet(Revmat)$alpha(1,3)=1.584073984994467e+02
		Dirichlet(Revmat)$alpha(1,2)=1.803988415397835e+02
		Dirichlet(Revmat)$alpha(1,1)=2.013752707470447e+02
		Dirichlet(Revmat)$alpha(2,4)=1.537257523548268e+02
		Dirichlet(Revmat)$alpha(2,2)=1.973877732230420e+02
		Dirichlet(Revmat)$alpha(2,1)=2.117000016612642e+02
		Dirichlet(Revmat)$alpha(2,3)=1.858928041846318e+02
		Splitmerge1(Revmat)$alpha(1,4)=2.509290389936249e+01
		Splitmerge1(Revmat)$alpha(1,3)=2.534509177617805e+01
		Splitmerge1(Revmat)$alpha(1,2)=2.509290389936249e+01
		Splitmerge1(Revmat)$alpha(1,1)=2.484322533384769e+01
		Splitmerge1(Revmat)$alpha(2,4)=2.534509177617805e+01
		Splitmerge1(Revmat)$alpha(2,2)=2.509290389936249e+01
		Splitmerge1(Revmat)$alpha(2,1)=2.534509177617805e+01
		Splitmerge1(Revmat)$alpha(2,3)=2.534509177617805e+01
		Splitmerge2(Revmat)$alpha(1,4)=2.509290389936249e+01
		Splitmerge2(Revmat)$alpha(1,3)=2.484322533384769e+01
		Splitmerge2(Revmat)$alpha(1,2)=2.509290389936249e+01
		Splitmerge2(Revmat)$alpha(1,1)=2.534509177617805e+01
		Splitmerge2(Revmat)$alpha(2,4)=2.484322533384769e+01
		Splitmerge2(Revmat)$alpha(2,2)=2.509290389936249e+01
		Splitmerge2(Revmat)$alpha(2,1)=2.509290389936249e+01
		Splitmerge2(Revmat)$alpha(2,3)=2.534509177617805e+01
		Dirichlet(Pi)$alpha(1,4)=1.599994193217345e+02
		Dirichlet(Pi)$alpha(1,3)=1.616074402192878e+02
		Dirichlet(Pi)$alpha(1,2)=1.584073984994467e+02
		Dirichlet(Pi)$alpha(1,1)=1.568312185490154e+02
		Dirichlet(Pi)$alpha(2,4)=1.584073984994467e+02
		Dirichlet(Pi)$alpha(2,2)=1.584073984994467e+02
		Dirichlet(Pi)$alpha(2,1)=1.584073984994467e+02
		Dirichlet(Pi)$alpha(2,3)=1.599994193217345e+02
		Slider(Pi)$delta(1,4)=1.301018189446634e-01
		Slider(Pi)$delta(1,3)=1.301018189446634e-01
		Slider(Pi)$delta(1,2)=1.288072842166284e-01
		Slider(Pi)$delta(1,1)=1.275256303243548e-01
		Slider(Pi)$delta(2,4)=1.301018189446634e-01
		Slider(Pi)$delta(2,2)=1.262567291013854e-01
		Slider(Pi)$delta(2,1)=1.314093639630114e-01
		Slider(Pi)$delta(2,3)=1.301018189446634e-01
		Multiplier(V)$lambda(1,4)=5.510383712202251e+00
		Multiplier(V)$lambda(1,3)=4.986001370536490e+00
		Multiplier(V)$lambda(1,2)=4.790497460410469e+00
		Multiplier(V)$lambda(1,1)=5.086725279596569e+00
		Multiplier(V)$lambda(2,4)=5.294318476360897e+00
		Multiplier(V)$lambda(2,2)=4.986001370536490e+00
		Multiplier(V)$lambda(2,1)=4.790497460410469e+00
		Multiplier(V)$lambda(2,3)=5.036111517392273e+00
		TLMultiplier(V)$lambda(1,4)=2.314559417410384e-01
		TLMultiplier(V)$lambda(1,3)=2.158080896598554e-01
		TLMultiplier(V)$lambda(1,2)=2.012181290845579e-01
		TLMultiplier(V)$lambda(1,1)=2.094299967140427e-01
		TLMultiplier(V)$lambda(2,4)=2.409018379149185e-01
		TLMultiplier(V)$lambda(2,2)=2.158080896598554e-01
		TLMultiplier(V)$lambda(2,1)=2.032404049022214e-01
		TLMultiplier(V)$lambda(2,3)=2.073461334288267e-01
	;
end;
