# Supplementary material for: Identification of a predominant genotype of Mycobacterium tuberculosis in Brazilian indigenous population
Source: Sci Rep. 2021 Jan 13;11:1224. doi: 10.1038/s41598-020-79621-3 (PMC7806709; doi:10.1038/s41598-020-79621-3)
Supplement: Supplementary file 5 — Supplementary Information 5. [file 41598_2020_79621_MOESM5_ESM.tar › MaskedCoreSNPs.nex.ckp~]

#NEXUS
[ID: 6288405358]
[generation: 498000]

begin trees;
	translate
       1 Reference,
       2 S01,
       3 S03,
       4 S04,
       5 S05,
       6 S06,
       7 S07,
       8 S08,
       9 S09,
      10 S10,
      11 S11,
      12 S12,
      13 S13,
      14 S14,
      15 S15,
      16 S16,
      17 S17,
      18 S18,
      19 S19,
      20 S20,
      21 S21,
      22 S22,
      23 S23,
      24 S24,
      25 S25,
      26 S26,
      27 S27,
      28 S28,
      29 S29,
      30 S30,
      31 S31,
      32 S32,
      33 S33,
      34 S34,
      35 S35,
      36 S37,
      37 S38,
      38 S39,
      39 S40,
      40 S41,
      41 S42,
      42 S43,
      43 S44,
      44 S45,
      45 S46,
      46 S47,
      47 S48,
      48 S49,
      49 S50,
      50 S51,
      51 S52,
      52 S53,
      53 S54,
      54 S55,
      55 S56,
      56 S57,
      57 S58,
      58 S59,
      59 S60,
      60 S61,
      61 S62,
      62 S63,
      63 S64,
      64 S65,
      65 S66,
      66 S67,
      67 S68,
      68 SRef1,
      69 SRef2,
      70 SRef3,
      71 SRef4,
      72 SRef5,
      73 SRef6,
      74 SRef7,
      75 SRef8,
      76 SRef9;
	tree mcmc.tree_1 = (75:4.888110401636846e-02,((76:3.273598249674234e-02,(29:1.176158380322307e-02,62:1.021639537042623e-02):2.770002760087817e-02):4.325095925024844e-02,(((((((((65:6.363424990397524e-03,35:4.675585079126980e-03):5.600644830937361e-04,14:2.982932542889359e-03):4.717685922662700e-04,16:5.360798496716380e-03):3.622910539761724e-03,((((44:4.525022644188849e-03,(51:3.903525595599142e-03,7:3.015786057462894e-03):6.831476262708345e-04):1.626106025234558e-03,13:2.541614906077293e-03):2.751480565520695e-03,(25:3.905305433191090e-03,42:3.297287410379499e-03):5.986973834699340e-03):1.234797917168312e-04,((((((((22:3.478331439549326e-03,(6:4.385860457041323e-03,24:7.820038584338076e-03):7.076949870188099e-04):2.066429802410469e-04,27:4.614284037529436e-03):1.074759014343843e-04,56:6.070079021211125e-03):2.164179871407878e-03,40:8.659170530060250e-03):4.824535200781784e-04,(((53:6.833532739132193e-03,(((18:8.993939603781897e-03,(32:4.134563996719422e-03,54:2.190311636388337e-03):1.688117481955652e-04):2.007451794158608e-04,49:6.698795097738809e-03):6.200847553965042e-04,(47:2.019765153510732e-03,31:1.832476877269502e-03):3.545777144709791e-04):1.855555280874602e-03):1.017013159458419e-04,(12:6.053910850097558e-03,(((23:5.428905915798212e-03,(37:3.990844263371123e-03,52:7.396603720470807e-03):1.631663040101415e-06):1.977408974837139e-04,(55:5.682536101681975e-03,39:2.777254687644109e-03):1.314360171494164e-03):8.277560717381106e-04,(34:5.576292527050308e-03,45:5.925778853209607e-03):4.953094324284199e-05):7.285511849272428e-04):1.222430079055690e-03):3.132924954239901e-04,(48:3.265904930261515e-03,(4:2.483157751352097e-03,5:2.472051734200443e-03):1.824966755459484e-03):4.540168412923808e-05):1.581400460602245e-04):2.737433026862541e-04,(19:1.024065097206874e-02,(41:1.264599658117313e-03,(28:7.563768170375180e-03,(46:4.289667638034533e-03,17:2.150057313982613e-03):2.897935556952794e-04):7.534702746248162e-05):1.223086659210651e-03):1.360176743792348e-03):4.731514035248769e-04,21:1.062933624866334e-02):3.935723253553455e-04,30:1.109282640896765e-02):3.315613667591101e-05):2.372508516470127e-04):2.690417293984984e-03,((67:1.292791661587070e-02,((((11:7.399578621050955e-03,63:1.124130860331390e-02):5.458500274512143e-04,36:3.334873333117047e-03):2.184548955515184e-03,10:4.658110453643997e-03):5.369499300214430e-03,(15:3.211334496215900e-03,8:2.647847963157358e-03):6.172900366867284e-03):1.615787753589564e-04):4.226918140079539e-04,(20:4.837072134642607e-03,33:5.673371150983502e-03):3.211731124862985e-03):1.052115569720630e-03):2.142645856701090e-02,(38:3.586959910414431e-03,3:3.206595230782442e-03):3.133348870193618e-02):1.197333556909342e-04,((2:7.353597664678677e-03,9:7.800832534253904e-03):2.314431239440154e-02,(72:1.591615737303765e-03,70:2.488093137904369e-03):1.955328252710320e-02):5.308200380102215e-03):2.240384215281959e-02,(69:4.205242408704202e-02,(68:2.823325137878160e-02,(73:3.508218974581132e-02,(74:1.044115927862864e-02,((58:5.449879806252684e-03,(((61:2.079586841754506e-02,64:3.899004631365471e-03):3.898353476962551e-04,(43:4.584182116930061e-03,66:5.737928196990612e-03):3.672885510290414e-04):7.461582180729759e-05,50:3.773300615368714e-03):1.102842053548178e-03):9.415398064006515e-04,((59:3.646718703935515e-03,26:3.079312835505472e-03):1.107801250497806e-04,60:9.893302073532806e-03):1.650079392638587e-04):4.240431156021933e-03):1.604663718946181e-02):5.863882447482555e-03):8.328232787997674e-03):1.604705695931382e-02):1.298116896570538e-03,(57:2.988558530785285e-02,71:2.052041446114248e-02):2.541863161391838e-02):2.950908647044079e-02):2.598063662945983e-02,1:6.617351061133118e-02);
	tree mcmc.tree_2 = (75:5.465008019028134e-02,((((((((26:4.038610473986914e-03,(59:7.650476903605877e-03,(60:1.085755606184149e-02,(58:7.845925944170596e-03,((50:6.344557006330695e-03,43:5.236596026469419e-03):5.238565425641256e-05,((64:6.304149342956996e-03,61:1.796637130780392e-02):9.870641244242356e-05,66:4.673628115317940e-03):3.356618298229755e-04):5.635070077362757e-04):1.561572743516730e-03):4.191464249665777e-04):4.355120409966025e-04):5.629263355921307e-03,74:1.309771678165014e-02):1.659091668053662e-02,73:2.938402468491315e-02):6.355027414277578e-03,68:2.910036476146253e-02):7.826579662999910e-03,69:4.260364923018202e-02):2.008581000725884e-02,(((2:4.783364254203263e-03,9:7.660353459037093e-03):2.166889705020865e-02,(70:2.453949142229497e-03,72:2.556408462743221e-03):1.852904483287303e-02):4.596029317790656e-03,((38:4.867518544457303e-03,3:2.895662677663475e-03):2.923944534591299e-02,((((((21:9.208700407185452e-03,(((7:3.271775753058037e-03,51:3.281101982956975e-03):2.991477302309363e-04,44:4.639735476628231e-03):1.565303347647279e-03,13:4.660521445355149e-03):2.830862797883621e-03):2.440143841976531e-04,(42:4.093882767429715e-03,25:3.794890901085686e-03):8.814649481301406e-03):4.592604579704239e-04,30:7.986880538417999e-03):1.024200955784367e-03,(((35:3.555039391217092e-03,65:5.577388522551316e-03):1.302635013311304e-03,14:2.293499260061663e-03):6.975505523565888e-04,16:3.899888345533883e-03):3.052268070513937e-03):7.197566401361920e-04,((((53:8.577029788189767e-03,(((5:3.176646823650336e-03,4:3.779006951767661e-03):2.058238568329979e-03,((((41:2.735690605199391e-03,46:4.640158461186417e-03):1.074588006037936e-04,17:3.322411278482043e-03):1.545596494890655e-03,28:7.926586654828552e-03):2.428946481142938e-03,19:6.908638464247909e-03):1.504700994222204e-03):1.228171711094744e-04,40:8.076173440915145e-03):4.584426063590772e-05):3.464438282758556e-05,((((54:2.517344677554380e-03,32:3.504580045712897e-03):3.223090949281015e-03,(49:6.066257011317207e-03,18:7.256781382336912e-03):4.104965564394396e-04):6.193298053522065e-04,(47:2.561450532678418e-03,31:3.969502417023961e-03):7.496988393575801e-04):1.284390644014054e-03,(12:6.495555017011019e-03,(23:7.288822564684566e-03,(52:4.377719533668160e-03,(45:2.386771242730018e-03,((39:3.512850187919399e-03,37:2.633863675089661e-03):1.172293018987294e-04,(55:3.470733729647106e-03,34:6.474582819668296e-03):4.899829446555521e-04):1.172977739984289e-04):1.001294896462847e-04):2.389209967355888e-04):8.308502683905403e-04):1.029057003584205e-03):8.520504925149841e-04):5.443954232771538e-04,((24:8.104368389518897e-03,6:3.530414589027687e-03):1.989435273334091e-05,((56:4.690091024658730e-03,22:2.256249246098801e-03):4.836307130690389e-05,27:5.928100130148292e-03):1.305507288223174e-04):2.694505055183428e-03):5.524683582715000e-05,48:3.368186979969667e-03):5.835835193199603e-04):3.252476649299835e-03,(((67:1.492032636044032e-02,(8:3.519034745714546e-03,15:2.830359942214615e-03):6.400004405839916e-03):5.699222896755956e-04,(10:3.695173680523866e-03,((63:7.652482677137466e-03,11:3.978534865052682e-03):3.925560107531718e-04,36:4.756843820828549e-03):1.324674006828908e-03):1.728666183510192e-03):3.019383492391170e-04,(20:4.754873827725718e-03,33:7.402833568048945e-03):7.382418986637460e-04):4.627143922825211e-04):2.522025320667255e-02):5.402413318514858e-04):1.783161424035709e-02):2.997321581930273e-03,(57:3.180485972667115e-02,71:2.835028967401865e-02):2.600337559048694e-02):3.948868823960273e-02,(76:3.182358983083557e-02,(62:1.484420251776350e-02,29:1.144651360953573e-02):2.190414250223943e-02):4.316952614284003e-02):2.606132629365120e-02,1:6.960727889346793e-02);
	tree mcmc.tree_3 = (75:5.416060629239546e-02,(((((38:4.342799775089601e-03,3:3.705201704432572e-03):3.584515714721446e-02,((((20:5.573940288592840e-03,33:5.555070042603976e-03):9.663437869751759e-04,((((36:4.043523431137513e-03,(11:4.729252502304135e-03,63:7.839018727240637e-03):2.884620503462560e-04):4.518913213475646e-03,10:5.609533775361678e-03):2.513650094247005e-03,67:1.351090847920177e-02):1.130699358513706e-03,(8:2.580590146456883e-03,15:3.924910894198295e-03):6.132408706740685e-03):7.793735658064051e-04):1.395170868633825e-04,(((((7:3.396211354751977e-03,51:5.556484281885065e-03):1.978415845192755e-04,44:5.236522394768078e-03):2.383208005325669e-03,13:3.762947053058017e-03):2.153831398115869e-03,(((14:2.135846119766977e-03,(65:6.786747458154849e-03,35:3.952568694578739e-03):8.072708328581107e-04):5.459284000832257e-04,16:5.094658667020273e-03):3.412673426567785e-03,(25:4.841653702147281e-03,42:3.312619016369341e-03):5.900237612003183e-03):2.217196586026041e-04):2.123142176560184e-04,((30:9.395610556529477e-03,21:1.002662283141835e-02):1.123056253315734e-04,((40:9.478710302524087e-03,((((4:2.441740830103070e-03,5:5.112324635042468e-03):9.371223566731032e-04,(((55:4.372249034202132e-03,(52:3.487380486394912e-03,((45:3.481678894742850e-03,(23:3.463406855267785e-03,(34:4.353781474483905e-03,37:2.128732982876159e-03):4.519031108808214e-05):2.384529852736059e-04):2.165185497805015e-04,39:4.208034960274493e-03):8.547667064690164e-05):2.642532553747980e-04):9.820855305454211e-04,12:3.805075818194391e-03):1.787148555810892e-03,(((18:9.093658081511602e-03,(49:7.761661326109846e-03,(54:1.661251113279116e-03,32:3.960008742699670e-03):6.569921243175288e-04):2.928102054176125e-04):4.209356108382204e-04,(31:1.115060287573543e-03,47:1.420214348266173e-03):6.359480199492233e-04):8.881202909780532e-04,48:3.153993706414828e-03):2.825181433180272e-04):1.526228368715206e-04):3.358059148749416e-04,53:7.852008963930748e-03):8.523984808469072e-05,(19:8.681882738506145e-03,(((41:1.727899332239536e-03,46:2.571158591350385e-03):3.437151432525585e-05,17:3.221234802892042e-03):1.251065945006185e-05,28:6.397226792768524e-03):3.150891764690542e-03):4.674509694971258e-04):2.480338774486012e-06):7.228072085491057e-07,((6:6.277656152405236e-03,((24:7.717457863390356e-03,56:2.980668599302421e-03):2.157704765832808e-04,22:2.317097561187927e-03):4.641835603348458e-04):3.387900188637573e-04,27:5.142305910516649e-03):2.318982274131659e-03):1.829406929131787e-04):7.141810100672254e-04):2.303583144488920e-03):2.123889277142077e-02,((9:7.641901104364008e-03,2:5.401692742008492e-03):1.849755123457400e-02,(70:3.209058445658128e-03,72:1.406795421988946e-03):2.746558392570205e-02):4.520862138383747e-03):3.911247509939266e-04):2.191329362083535e-02,(69:4.519260450325174e-02,((73:3.725255679073356e-02,((59:4.643231278144250e-03,((26:5.283599096312668e-03,(58:4.967112147740581e-03,(43:4.870628615547472e-03,((50:4.509977342612835e-03,64:5.303813984174258e-03):4.823318202092884e-05,(66:4.430726161193159e-03,61:1.950004225798305e-02):3.439303585904434e-04):2.848022281443132e-04):3.520101412080139e-04):8.737794103973704e-04):7.555947227844483e-05,60:7.874739849826331e-03):1.038687135200508e-04):3.699520161108872e-03,74:1.528929392797947e-02):1.461407823205231e-02):4.894192349809557e-03,68:2.733151542672276e-02):1.154442687300057e-02):1.929147077138976e-02):1.772381605686408e-03,(71:2.552137301364014e-02,57:2.908789406429301e-02):2.578056378611743e-02):3.819234710625720e-02,(76:3.155088112466151e-02,(29:1.161556783474412e-02,62:1.280580435609253e-02):2.282533120523517e-02):4.541871527245531e-02):2.832968777906306e-02,1:7.846943955725549e-02);
	tree mcmc.tree_4 = (75:5.220363750980811e-02,(((29:1.107441628052063e-02,62:1.151992232133705e-02):2.470348007692742e-02,76:3.278006078935338e-02):4.558174263745640e-02,((((((((16:4.605237809379204e-03,(14:2.745744853139131e-03,(65:6.295527983589918e-03,35:2.988322558280663e-03):8.345214452114683e-04):2.127529944246500e-04):4.739762279612181e-03,21:8.148128162239362e-03):1.677484707339858e-04,(((4:2.247867053848243e-03,5:5.838192302505849e-03):3.007113440655665e-03,((40:6.081063459837799e-03,(30:9.512715997266335e-03,48:3.181727247498423e-03):7.064378942947476e-04):9.186025779460025e-04,((((18:5.899646537082847e-03,((54:1.877976353954981e-03,32:3.559506114041201e-03):8.988835929636822e-04,49:5.010030417123884e-03):1.220074332341297e-04):4.544522609877081e-04,(31:2.116319932302050e-03,47:1.637205117777289e-03):1.858999411943409e-03):2.072954031355187e-03,(19:1.026276622526039e-02,(((46:6.078101232248032e-03,17:3.774758522803537e-03):1.838179473961674e-04,28:7.657845342973705e-03):2.413426441658081e-04,41:1.469893297868374e-03):2.209248927344407e-03):1.592384594250251e-03):2.603430185756166e-04,((((24:7.978577837157856e-03,56:3.493642204840217e-03):3.289828272431241e-04,(22:3.213443709644674e-03,(6:2.488218277863794e-03,27:3.785739148819086e-03):7.107951278054810e-05):2.150229201778765e-04):2.600285577727767e-03,53:6.138654236383150e-03):2.530983250706472e-04,(((45:3.197215111105065e-03,(37:3.472182439831063e-03,((34:5.791524494253096e-03,52:5.554781068287462e-03):4.445780099595308e-05,(39:3.541755288849214e-03,55:3.878357421884076e-03):8.040737068041295e-04):1.003041393137991e-04):2.870660593416936e-04):3.627369097802003e-04,23:5.637075070980360e-03):2.002882874879221e-03,12:5.334749094492466e-03):1.065792384098264e-03):1.150758883380960e-03):6.465448975800106e-04):2.597013790775782e-04):1.024050797535598e-03,(((51:2.330010561401246e-03,7:2.658416221698814e-03):7.060007981518913e-04,44:6.417079731837305e-03):1.340953101898855e-03,13:3.635498894990060e-03):2.497710872441190e-03):3.735277831272393e-04):3.483638058964565e-04,(25:5.216041409834190e-03,42:6.278009880007132e-03):4.851159474897607e-03):2.335216480761230e-03,((20:4.547784804322485e-03,33:4.204053962881375e-03):1.348630028753601e-03,((((36:4.120973494411232e-03,(11:4.439272710275691e-03,63:6.242495616618028e-03):8.118561210757379e-04):2.272745969075254e-03,10:4.802392351967876e-03):2.360324317906086e-03,67:1.621854348633450e-02):4.100783539726556e-04,(8:4.087763191080801e-03,15:4.484946489142307e-03):5.684947591518428e-03):1.204309637576573e-03):1.689654000782760e-03):2.192019496852623e-02,((3:2.892064832723124e-03,38:3.430299028505101e-03):2.760600765490558e-02,((72:2.571154293013616e-03,70:4.359142424795510e-03):1.951895978725234e-02,(9:8.773487675299585e-03,2:5.453805520915646e-03):2.153399590283810e-02):2.384328012003997e-03):3.489534870543133e-04):1.593215093691977e-02,(69:4.885760159940501e-02,(68:2.403810657070096e-02,(73:3.370658376124414e-02,((26:4.605445427629703e-03,((((43:4.670667973746556e-03,(66:6.139066053195177e-03,(61:1.561978400921561e-02,(64:7.812341708371123e-03,50:4.567367795361534e-03):4.464857321919381e-05):2.570692438065998e-04):2.567496807986914e-05):7.624802892879217e-04,58:6.978403955530232e-03):1.217284310163933e-03,60:1.018292815622930e-02):1.127604811359599e-05,59:4.883076596019836e-03):1.155119005464109e-04):3.277721774894483e-03,74:1.442029659837993e-02):1.374578349477359e-02):2.943054022792596e-03):8.550692365208140e-03):1.792797110066188e-02):3.699933861546973e-03,(71:3.102833735002477e-02,57:2.968461439018815e-02):2.667851100667117e-02):3.134809153117911e-02):2.600489562493217e-02,1:6.937168718514428e-02);
	tree mcmc.tree_5 = (75:5.110881957662156e-02,(((57:2.632942788531634e-02,71:2.282878754021839e-02):2.029752810352272e-02,(((((9:6.093366070741445e-03,2:6.824836052027975e-03):2.582806043595939e-02,(72:1.410802410187386e-03,70:2.923277139489610e-03):2.474412430050587e-02):3.300361423920117e-03,(((((10:4.304100648352872e-03,((11:5.205941187090370e-03,63:6.781072809579233e-03):9.197570006278044e-04,36:3.586344193880324e-03):1.728782899383690e-03):3.698069087445048e-03,67:1.522017170511205e-02):4.470562247964047e-04,(8:3.099352553157180e-03,15:6.111625398686849e-03):1.078273621141985e-02):7.476478180098786e-05,(20:3.850616044479750e-03,33:2.821711941661707e-03):1.337610432736873e-03):5.667791509836205e-04,(30:1.254561743760947e-02,(((((5:3.737741339800844e-03,4:2.839576320701064e-03):2.073978745441919e-03,(((39:5.089043790671216e-03,(23:3.523030650069235e-03,37:3.054231377993911e-03):1.808337436054620e-04):1.744320134051654e-04,(52:5.937150086429074e-03,((55:4.373726863538025e-03,34:6.419525122907103e-03):2.546418540185387e-04,45:4.400295204655852e-03):3.730456487104657e-04):7.691654420147441e-04):2.370783701694813e-03,12:7.573631104381964e-03):8.754155889325648e-04):6.220717071693208e-04,((((41:1.442152893010424e-03,28:6.747162188546609e-03):3.425724553055767e-04,(17:2.984807235564552e-03,46:5.220820191626741e-03):1.377222524102168e-04):1.940597811152569e-03,19:7.034323185892364e-03):4.135567985031056e-04,(((22:1.788443996831302e-03,(27:3.162093103429687e-03,((24:9.973827579780924e-03,6:4.909135407375951e-03):7.086070627406957e-04,56:2.759181528634148e-03):1.031433092876367e-04):9.883946308038313e-04):3.096491256718676e-03,40:7.310380763226773e-03):1.666909311083311e-04,((((49:5.449520792674813e-03,(18:7.759491860317713e-03,(54:4.088850788554246e-03,32:3.911206054419152e-03):2.828487636300735e-04):9.963945730691103e-05):2.901693277424931e-05,(31:3.068076796128134e-03,47:1.667116187909682e-03):1.395950927928781e-03):1.378572232383765e-03,48:5.356627350684728e-03):1.075954029999009e-05,53:1.086212370617750e-02):1.778446598603378e-04):2.322568144737754e-04):2.691271547475413e-04):1.046805332006929e-03,(25:4.806767748670048e-03,42:1.947986437412431e-03):7.863847603986996e-03):3.101417419574698e-04,((((44:7.265724091023245e-03,(7:4.038352148975198e-03,51:3.144060375235868e-03):4.063237037130694e-04):8.689723382954368e-04,13:6.050480052212607e-03):3.870106411353646e-03,(16:5.474266847211805e-03,((65:9.528054797495217e-03,35:4.618585695056605e-03):3.723943117561224e-04,14:4.053445195981474e-03):5.265409844143172e-04):4.435356541347788e-03):9.590781472472136e-05,21:8.127447185008201e-03):7.554694267935069e-04):2.355797268084133e-04):3.312396452113977e-03):2.577344971071794e-02):5.791365354760275e-05,(38:3.695794519917870e-03,3:3.563412161805053e-03):2.859039073599962e-02):1.713957094151772e-02,(69:3.822763163484444e-02,(((74:1.429004270447112e-02,(((59:3.708270653803525e-03,26:2.578084817547538e-03):8.224627450659306e-05,(58:4.486610618568852e-03,(((43:5.149991837712560e-03,61:2.008656535973530e-02):8.143323018627119e-04,(66:6.142804999914636e-03,64:6.378910375602963e-03):7.207131517103571e-05):1.717614806452586e-04,50:6.723582284616873e-03):1.178579159360251e-03):2.007318608512175e-03):7.054438241347222e-05,60:7.827537184309230e-03):5.234993278082942e-03):1.385353445722565e-02,73:3.135905498449942e-02):6.273658278177380e-03,68:2.208951709988586e-02):8.531887166037118e-03):1.678817346189060e-02):4.906819087141452e-04):2.944689365628835e-02,(76:3.236586390969486e-02,(62:1.078958695475555e-02,29:1.009722763004925e-02):2.098087400848773e-02):5.461434175571486e-02):2.761679896578269e-02,1:6.898007008926689e-02);
	tree mcmc.tree_6 = (75:5.418878172611202e-02,(((29:9.772634142485765e-03,62:9.167508593851095e-03):2.000147443452302e-02,76:2.740691317491764e-02):5.187533577473218e-02,((57:2.880602400842424e-02,71:2.205743750134052e-02):2.207999604948889e-02,(((((((((53:6.787051439067237e-03,((((((46:5.239426227062200e-03,41:1.043192972389151e-03):1.684536746076157e-04,(28:1.120591179851783e-02,17:2.659276088351735e-03):9.928833010911580e-04):1.971683181536348e-03,19:6.727514737961116e-03):2.668002533876147e-04,((48:3.185621441885255e-03,(12:5.839846429955464e-03,(((((23:6.614873496384369e-03,37:2.584777627614119e-03):5.314434516938562e-04,45:4.235222396868393e-03):7.731691525785390e-05,(55:4.915341704490094e-03,39:4.784920608420350e-03):2.041338530750825e-04):5.307680717762745e-04,34:3.466475976755163e-03):1.671040336011945e-04,52:3.295260373857988e-03):2.084478194964497e-03):1.079411026658008e-03):8.619653606191311e-04,((31:5.872556316477234e-03,47:4.564381629831541e-03):1.543915706279887e-03,(49:5.124344422232962e-03,(18:5.846600380064165e-03,(32:3.235718848590269e-03,54:3.435746506465507e-03):2.498144264402364e-04):5.725731095737243e-04):5.358957413234983e-04):1.162981747261582e-03):9.600328705618240e-04):1.813664093965337e-04,((5:2.558455446669520e-03,4:4.204354018410846e-03):2.852369854316939e-03,40:6.629339570639272e-03):2.581026260770901e-04):3.945896190387557e-04,((27:5.046195567793605e-03,((24:5.274349826312014e-03,22:1.893579626056203e-03):4.273244342956530e-04,6:4.334577512198573e-03):4.903395907135194e-04):5.626044336375225e-05,56:4.532563263876987e-03):2.535217626927350e-03):7.280691028879449e-06):4.752629788511806e-04,((44:5.179403936399177e-03,(7:2.376235561799017e-03,51:4.440500037765527e-03):1.508623932094391e-03):6.247050265944850e-04,13:2.189797612138774e-03):3.694566471992807e-03):3.023318374332870e-04,(30:1.359224596432949e-02,(16:3.254168857788114e-03,((35:5.409977830608425e-03,14:2.892638828045535e-03):1.646058395974083e-04,65:6.402762028435833e-03):4.788554219010870e-04):3.267919336829335e-03):1.622751742689457e-06):6.358620982077700e-04,21:9.441791797516287e-03):1.074329919451888e-04,(25:4.308846979263578e-03,42:2.894000940969924e-03):5.904553564564752e-03):1.072037020660901e-03,((67:1.735063756533323e-02,((10:3.642002164836311e-03,((11:5.649942789577485e-03,36:6.410202580304629e-03):7.949936907095830e-05,63:8.792545641031328e-03):4.679689996442808e-03):4.817459081273294e-03,(15:5.129219537397249e-03,8:4.937760063607672e-03):1.069114739795557e-02):6.601613904638384e-04):3.183209565323878e-04,(20:4.546760340837706e-03,33:3.477915358920849e-03):1.092837872723992e-03):6.332387401665877e-04):2.275575410544141e-02,((2:6.334620883476869e-03,9:4.309307339775548e-03):1.687630505992871e-02,(70:4.969331807357044e-03,72:1.283660225157272e-03):1.731241453681322e-02):3.509980627079460e-03):7.817806453951479e-05,(38:5.293745286709571e-03,3:3.660360134100579e-03):2.985835381553711e-02):2.086589217860006e-02,((68:2.697483407329050e-02,((74:1.338333483073701e-02,(((26:2.711880285803015e-03,60:7.179732749351669e-03):2.957486030858390e-04,(58:6.894609652268709e-03,(50:4.821519247005999e-03,((43:7.743174825354121e-03,(61:1.449478418890168e-02,66:9.594735450314241e-03):1.797157325110798e-04):4.151168316033501e-04,64:6.178861399801601e-03):1.212540524191752e-03):2.460038699985098e-04):5.431344535445015e-04):1.824211726417941e-04,59:4.525846761686018e-03):5.271864755664709e-03):1.587446065872084e-02,73:3.174066116469176e-02):3.829561463381608e-03):6.422468349937256e-03,69:4.485564269326093e-02):1.830606440825852e-02):2.464151874295821e-03):3.183757493651241e-02):2.630812561407485e-02,1:7.180017801225046e-02);
	tree mcmc.tree_7 = ((((((68:2.578880498420620e-02,((((((58:6.482382058968518e-03,((((66:4.637413058218483e-03,61:1.841707022085165e-02):1.882619653051933e-04,43:3.221071069728144e-03):5.522558173650028e-04,64:6.216723711014317e-03):9.930197395798813e-05,50:4.382127093681235e-03):3.886909697432708e-04):1.174608462664849e-03,26:4.535336872043234e-03):9.860565566460823e-05,59:5.589510158097449e-03):1.356189278676530e-05,60:1.032569590728020e-02):4.670262112425945e-03,74:1.027017470847166e-02):1.484670224045586e-02,73:3.193724232601236e-02):4.639092081237169e-03):8.042951661926683e-03,69:4.657985150124674e-02):1.753102065989140e-02,((((((30:1.117737881575708e-02,((53:6.352577597798957e-03,(48:2.162975862866856e-03,(40:5.427579491620719e-03,(((((22:1.412992609427132e-03,6:4.623898172516828e-03):2.079997855605578e-05,(24:5.561786868661206e-03,27:3.676544030122383e-03):4.044238655165902e-04):3.503683305956599e-05,56:2.954676962873529e-03):2.862312961698422e-03,((5:3.737216725680374e-03,4:2.373086716064553e-03):3.548942996512438e-03,((((49:4.990890735190814e-03,(54:1.288082897260978e-03,32:3.586535790136619e-03):1.094944994504409e-03):1.130187208797015e-05,18:5.485274208218693e-03):1.273178971214455e-03,(31:3.194856855759780e-03,47:2.099434118853130e-03):1.731460519568713e-03):9.549689966548179e-04,(((((52:2.947866902436723e-03,55:4.501976871519708e-03):2.454902315882716e-04,39:4.570186101713843e-03):4.432042644017179e-05,((45:2.912237275768385e-03,23:5.922421633568855e-03):1.036771611582736e-04,37:5.061764655112783e-03):3.847239073212904e-04):6.468490121495060e-05,34:7.043771418274003e-03):3.118203598926818e-03,12:4.044663841692895e-03):9.477287664546389e-04):5.074211234400100e-04):1.214576842221325e-05):6.366849443966751e-04,((17:5.571481008678907e-03,(46:4.108485802123397e-03,(41:7.421564088865969e-04,28:5.658663329882876e-03):6.789487804930318e-06):2.155132760595305e-04):1.562735352975253e-03,19:8.432817126135004e-03):2.136997766601391e-04):1.272576099140324e-04):7.302389112092958e-05):1.121070834820474e-04):2.417596544506022e-04,(25:5.544102304929109e-03,42:4.556267983815961e-03):5.779134076167859e-03):2.466324053681569e-04):1.403642569300610e-04,21:8.958479301355781e-03):1.469062612074198e-04,((13:5.422941908503019e-03,((7:2.178799249380679e-03,51:3.283699621266561e-03):4.514256337389628e-04,44:4.820227433183434e-03):1.097457909226047e-03):2.751641158039643e-03,((35:4.613251552914055e-03,(65:8.195085533195976e-03,14:2.736007416413576e-03):1.594212115327430e-04):1.053649385702429e-03,16:5.663783845811614e-03):5.275742581827668e-03):6.885359605531954e-06):3.417120455113943e-03,((20:7.251275309336370e-03,33:5.815974777414524e-03):1.398779612595926e-03,(67:1.515906953379212e-02,((15:4.771576998677072e-03,8:5.024316468562177e-03):7.298582824847379e-03,(10:4.580947288603237e-03,(63:7.569514381898373e-03,(11:5.773833032328157e-03,36:3.387755776465929e-03):2.649764685186304e-04):2.003215965736931e-03):3.107935073733611e-03):2.586585884067200e-05):3.954950128119491e-04):1.753096235446661e-04):1.741993266242824e-02,((2:7.134790833507906e-03,9:9.084846797409826e-03):2.797722569120706e-02,(72:1.218757360958595e-03,70:2.273854002750071e-03):2.519857713792712e-02):3.941725873335169e-03):7.098936972262604e-06,(38:3.917077242896755e-03,3:3.043506960073329e-03):3.268465188431049e-02):1.983539259272376e-02):1.490823980181201e-03,(71:2.172565633101109e-02,57:3.922431937891788e-02):2.302113416926989e-02):3.209112036717100e-02,(76:3.145311322290800e-02,(29:1.234077180711639e-02,62:1.071107183811742e-02):2.513549164545331e-02):4.095872858978945e-02):2.726629115668144e-02,75:4.979598250263868e-02,1:6.691495161109065e-02);
	tree mcmc.tree_8 = ((((((68:2.215419293167209e-02,((((26:5.864489894223129e-03,(((64:8.311559645656131e-03,(43:6.498025997963702e-03,61:1.719498313837367e-02):5.260317636826491e-04):8.011431993000415e-04,(50:4.125567575138860e-03,66:6.992005995571556e-03):1.340593546378779e-04):4.094902885765369e-04,58:4.334154378008654e-03):6.112424435907895e-04):5.688086154795920e-05,(59:8.831397746073720e-03,60:5.758969377820559e-03):4.092029833055213e-04):5.688750051143356e-03,74:1.272087722610049e-02):1.150240345549564e-02,73:2.695495714866994e-02):4.563131619522286e-03):6.731909540113799e-03,69:5.037238740500492e-02):1.571599465099862e-02,((3:5.118818255379665e-03,38:3.318693946920343e-03):3.262719698182488e-02,((((((15:4.800349469304165e-03,8:3.672918285506422e-03):6.812861823089049e-03,(((11:2.572248542571529e-03,63:4.507465544793266e-03):4.545692923492427e-04,36:4.806524121095971e-03):1.985722193208478e-03,10:2.498359335928258e-03):3.634523389923949e-03):9.977360260136079e-04,67:1.247011969830992e-02):1.614661845629158e-03,(20:5.180904392720776e-03,33:2.827281805063177e-03):1.488882695618288e-03):1.759938660904360e-03,(30:1.201232550486118e-02,((21:1.005577316837526e-02,((16:9.914794748490474e-03,(14:2.251906431903352e-03,(35:4.503274597110380e-03,65:4.359117350379809e-03):1.648623422830970e-04):1.325332988116146e-03):4.845684524831710e-03,((42:2.987160775521334e-03,25:4.970966893577719e-03):7.539704371870041e-03,(13:4.642300340031548e-03,(51:2.548423792201054e-03,(7:3.163063283419302e-03,44:5.729191791160624e-03):1.039596507733636e-05):5.706929750142642e-04):2.613557530339283e-03):4.108201525459202e-04):2.592473003687679e-04):6.318620668354765e-04,(((56:5.904089840913759e-03,(24:8.968871112185531e-03,((22:2.981401079913603e-03,6:2.613018159949430e-03):1.689303120536981e-04,27:4.570211264418487e-03):6.682200990941329e-05):1.023470453242965e-04):5.423972419693392e-03,((((28:7.931748055391522e-03,41:2.361562096516383e-03):1.820285509216005e-04,(46:2.871093627520224e-03,17:3.203898246876231e-03):6.280348119385745e-05):1.269589008827840e-03,19:1.134187402542166e-02):5.529570583857567e-04,53:5.503314461600211e-03):3.999870998960572e-04):4.321006138555378e-04,((4:3.545450275965132e-03,5:2.975785460111717e-03):2.044593398111673e-03,((48:2.325552093480038e-03,((31:4.339783835683285e-03,47:4.425705411860598e-03):7.977997930280590e-04,((49:6.178153167138602e-03,(54:1.719471703490782e-03,32:2.925903698582679e-03):1.185681156509695e-03):7.785028803838542e-05,18:7.892367377039619e-03):5.977988360414456e-04):2.102963853908287e-03):2.735854140598329e-05,(((((37:2.500061122052638e-03,(23:8.108264573326737e-03,34:6.644835714861010e-03):3.640861318587366e-04):1.396678334700166e-04,39:3.424413865165434e-03):8.459057292364981e-04,(45:3.058917153106281e-03,(52:6.994459630930644e-03,55:3.574848859001882e-03):4.395992219019923e-04):6.256785523973175e-05):2.188859993732477e-03,12:5.118834659822383e-03):4.806312539732131e-04,40:5.937043524417975e-03):1.835451146758531e-05):2.508087667359658e-04):4.056143475279889e-04):3.764367279670520e-04):1.562196206028228e-03):3.443859658491052e-03):1.927866294242344e-02,((72:2.252274664598872e-03,70:3.989331967384605e-03):2.570979444934157e-02,(9:6.626388057694632e-03,2:6.092236215049143e-03):2.869266623691434e-02):2.870112356464401e-03):1.042116177797470e-03):1.861093159727574e-02):4.930606513053415e-04,(57:2.680790236920807e-02,71:2.966170749785603e-02):2.697580734138384e-02):3.811611316183677e-02,((29:9.459972187609344e-03,62:1.121263750049321e-02):2.142898452095062e-02,76:3.014019680929264e-02):4.304554021339383e-02):2.575410833727116e-02,75:4.943527013693036e-02,1:6.393206077593711e-02);
end;

begin mrbayes;
	startvals
		Tau(1,1)=mcmc.tree_1
		Tau(1,4)=mcmc.tree_2
		Tau(1,2)=mcmc.tree_3
		Tau(1,3)=mcmc.tree_4
		Tau(2,2)=mcmc.tree_5
		Tau(2,4)=mcmc.tree_6
		Tau(2,1)=mcmc.tree_7
		Tau(2,3)=mcmc.tree_8
		V(1,1)=mcmc.tree_1
		V(1,4)=mcmc.tree_2
		V(1,2)=mcmc.tree_3
		V(1,3)=mcmc.tree_4
		V(2,2)=mcmc.tree_5
		V(2,4)=mcmc.tree_6
		V(2,1)=mcmc.tree_7
		V(2,3)=mcmc.tree_8
		Revmat(1,1)=(1.079839917282700e-01,3.109459542509587e-01,5.415611631327254e-02,1.079839917282700e-01,3.109459542509587e-01,1.079839917282700e-01,0,1,2,0,1,0)
		Revmat(1,4)=(1.024016193301241e-01,3.160897049937750e-01,4.290673156335770e-02,1.024016193301241e-01,3.160897049937750e-01,1.201106197888441e-01,0,1,2,0,1,3)
		Revmat(1,2)=(1.125735839440730e-01,3.074199433487088e-01,4.743936147036320e-02,1.125735839440730e-01,3.074199433487088e-01,1.125735839440730e-01,0,1,2,0,1,0)
		Revmat(1,3)=(1.161472883592668e-01,3.043253012168847e-01,4.290753248843027e-02,1.161472883592668e-01,3.043253012168847e-01,1.161472883592668e-01,0,1,2,0,1,0)
		Revmat(2,2)=(1.112142522101780e-01,3.118344741506818e-01,4.268829506810241e-02,1.112142522101780e-01,3.118344741506818e-01,1.112142522101780e-01,0,1,2,0,1,0)
		Revmat(2,4)=(1.076853668068013e-01,3.137850580574196e-01,4.937378346475704e-02,1.076853668068013e-01,3.137850580574196e-01,1.076853668068013e-01,0,1,2,0,1,0)
		Revmat(2,1)=(1.078954810049690e-01,3.112474437234710e-01,4.095873682101320e-02,1.078954810049690e-01,3.112474437234710e-01,1.207554137221069e-01,0,1,2,0,1,3)
		Revmat(2,3)=(1.079599851463416e-01,3.132583495391601e-01,4.960334548265499e-02,1.079599851463416e-01,3.132583495391601e-01,1.079599851463416e-01,0,1,2,0,1,0)
		Pi(1,1)=(1.909268884579270e-01,3.045279837997634e-01,2.998290620725977e-01,2.047160656697120e-01)
		Pi(1,4)=(1.974514453744094e-01,3.017409122881441e-01,3.029221609833729e-01,1.978854813540737e-01)
		Pi(1,2)=(1.983676340869795e-01,2.903731863264609e-01,3.003130022190847e-01,2.109461773674748e-01)
		Pi(1,3)=(1.972067218412276e-01,3.048660875403238e-01,2.866945349666845e-01,2.112326556517641e-01)
		Pi(2,2)=(1.991759571875385e-01,2.984600539710174e-01,3.032056402879314e-01,1.991583485535126e-01)
		Pi(2,4)=(1.899165483052291e-01,2.992477456865645e-01,3.087195815919816e-01,2.021161244162249e-01)
		Pi(2,1)=(1.991839378115059e-01,2.988579008157654e-01,3.037902775929023e-01,1.981678837798266e-01)
		Pi(2,3)=(1.979026303548332e-01,2.881903836318134e-01,3.114019508666722e-01,2.025050351466811e-01)
	;
	propset
		Dirichlet(Revmat)$alpha(1,1)=2.013752707470447e+02
		Dirichlet(Revmat)$alpha(1,4)=1.616074402192878e+02
		Dirichlet(Revmat)$alpha(1,2)=1.786038430750052e+02
		Dirichlet(Revmat)$alpha(1,3)=1.584073984994467e+02
		Dirichlet(Revmat)$alpha(2,2)=1.973877732230420e+02
		Dirichlet(Revmat)$alpha(2,4)=1.537257523548268e+02
		Dirichlet(Revmat)$alpha(2,1)=2.117000016612642e+02
		Dirichlet(Revmat)$alpha(2,3)=1.877610579264319e+02
		Splitmerge1(Revmat)$alpha(1,1)=2.484322533384769e+01
		Splitmerge1(Revmat)$alpha(1,4)=2.484322533384769e+01
		Splitmerge1(Revmat)$alpha(1,2)=2.484322533384769e+01
		Splitmerge1(Revmat)$alpha(1,3)=2.509290389936249e+01
		Splitmerge1(Revmat)$alpha(2,2)=2.509290389936249e+01
		Splitmerge1(Revmat)$alpha(2,4)=2.509290389936249e+01
		Splitmerge1(Revmat)$alpha(2,1)=2.509290389936249e+01
		Splitmerge1(Revmat)$alpha(2,3)=2.509290389936249e+01
		Splitmerge2(Revmat)$alpha(1,1)=2.509290389936249e+01
		Splitmerge2(Revmat)$alpha(1,4)=2.509290389936249e+01
		Splitmerge2(Revmat)$alpha(1,2)=2.484322533384769e+01
		Splitmerge2(Revmat)$alpha(1,3)=2.459603111156903e+01
		Splitmerge2(Revmat)$alpha(2,2)=2.509290389936249e+01
		Splitmerge2(Revmat)$alpha(2,4)=2.484322533384769e+01
		Splitmerge2(Revmat)$alpha(2,1)=2.509290389936249e+01
		Splitmerge2(Revmat)$alpha(2,3)=2.534509177617805e+01
		Dirichlet(Pi)$alpha(1,1)=1.568312185490154e+02
		Dirichlet(Pi)$alpha(1,4)=1.584073984994467e+02
		Dirichlet(Pi)$alpha(1,2)=1.584073984994467e+02
		Dirichlet(Pi)$alpha(1,3)=1.599994193217345e+02
		Dirichlet(Pi)$alpha(2,2)=1.584073984994467e+02
		Dirichlet(Pi)$alpha(2,4)=1.584073984994467e+02
		Dirichlet(Pi)$alpha(2,1)=1.584073984994467e+02
		Dirichlet(Pi)$alpha(2,3)=1.599994193217345e+02
		Slider(Pi)$delta(1,1)=1.275256303243548e-01
		Slider(Pi)$delta(1,4)=1.301018189446634e-01
		Slider(Pi)$delta(1,2)=1.288072842166284e-01
		Slider(Pi)$delta(1,3)=1.301018189446634e-01
		Slider(Pi)$delta(2,2)=1.262567291013854e-01
		Slider(Pi)$delta(2,4)=1.301018189446634e-01
		Slider(Pi)$delta(2,1)=1.314093639630114e-01
		Slider(Pi)$delta(2,3)=1.301018189446634e-01
		Multiplier(V)$lambda(1,1)=5.137847718567776e+00
		Multiplier(V)$lambda(1,4)=5.678199880062420e+00
		Multiplier(V)$lambda(1,2)=4.887271928505531e+00
		Multiplier(V)$lambda(1,3)=5.086725279596569e+00
		Multiplier(V)$lambda(2,2)=5.086725279596569e+00
		Multiplier(V)$lambda(2,4)=5.241639127336255e+00
		Multiplier(V)$lambda(2,1)=4.838642760303878e+00
		Multiplier(V)$lambda(2,3)=5.086725279596569e+00
		TLMultiplier(V)$lambda(1,1)=2.115348031734555e-01
		TLMultiplier(V)$lambda(1,4)=2.337821126281593e-01
		TLMultiplier(V)$lambda(1,2)=2.032404049022214e-01
		TLMultiplier(V)$lambda(1,3)=2.179769970190521e-01
		TLMultiplier(V)$lambda(2,2)=2.136607632894654e-01
		TLMultiplier(V)$lambda(2,4)=2.433229416368466e-01
		TLMultiplier(V)$lambda(2,1)=2.012181290845579e-01
		TLMultiplier(V)$lambda(2,3)=2.052830049297427e-01
	;
end;
