# Supplementary material for: Identification of a predominant genotype of Mycobacterium tuberculosis in Brazilian indigenous population
Source: Sci Rep. 2021 Jan 13;11:1224. doi: 10.1038/s41598-020-79621-3 (PMC7806709; doi:10.1038/s41598-020-79621-3)
Supplement: Supplementary file 5 — Supplementary Information 5. [file 41598_2020_79621_MOESM5_ESM.tar › MaskedCoreSNPs.nex.con.tre]

#NEXUS
[ID: 6288405358]
begin taxa;
	dimensions ntax=76;
	taxlabels
		Reference
		S01
		S03
		S04
		S05
		S06
		S07
		S08
		S09
		S10
		S11
		S12
		S13
		S14
		S15
		S16
		S17
		S18
		S19
		S20
		S21
		S22
		S23
		S24
		S25
		S26
		S27
		S28
		S29
		S30
		S31
		S32
		S33
		S34
		S35
		S37
		S38
		S39
		S40
		S41
		S42
		S43
		S44
		S45
		S46
		S47
		S48
		S49
		S50
		S51
		S52
		S53
		S54
		S55
		S56
		S57
		S58
		S59
		S60
		S61
		S62
		S63
		S64
		S65
		S66
		S67
		S68
		SRef1
		SRef2
		SRef3
		SRef4
		SRef5
		SRef6
		SRef7
		SRef8
		SRef9
		;
end;
begin trees;
	translate
		1	Reference,
		2	S01,
		3	S03,
		4	S04,
		5	S05,
		6	S06,
		7	S07,
		8	S08,
		9	S09,
		10	S10,
		11	S11,
		12	S12,
		13	S13,
		14	S14,
		15	S15,
		16	S16,
		17	S17,
		18	S18,
		19	S19,
		20	S20,
		21	S21,
		22	S22,
		23	S23,
		24	S24,
		25	S25,
		26	S26,
		27	S27,
		28	S28,
		29	S29,
		30	S30,
		31	S31,
		32	S32,
		33	S33,
		34	S34,
		35	S35,
		36	S37,
		37	S38,
		38	S39,
		39	S40,
		40	S41,
		41	S42,
		42	S43,
		43	S44,
		44	S45,
		45	S46,
		46	S47,
		47	S48,
		48	S49,
		49	S50,
		50	S51,
		51	S52,
		52	S53,
		53	S54,
		54	S55,
		55	S56,
		56	S57,
		57	S58,
		58	S59,
		59	S60,
		60	S61,
		61	S62,
		62	S63,
		63	S64,
		64	S65,
		65	S66,
		66	S67,
		67	S68,
		68	SRef1,
		69	SRef2,
		70	SRef3,
		71	SRef4,
		72	SRef5,
		73	SRef6,
		74	SRef7,
		75	SRef8,
		76	SRef9
		;
tree con_50_majrule = [&U] (1[&prob=1.00000000e+00,prob_stddev=0.00000000e+00,prob_range={1.00000000e+00,1.00000000e+00},prob(percent)="100",prob+-sd="100+-0"]:7.243168e-02[&length_mean=7.25257446e-02,length_median=7.24316800e-02,length_95%HPD={6.35640000e-02,8.14168800e-02}],75[&prob=1.00000000e+00,prob_stddev=0.00000000e+00,prob_range={1.00000000e+00,1.00000000e+00},prob(percent)="100",prob+-sd…
end;
