# Supplementary material for: Identification of a predominant genotype of Mycobacterium tuberculosis in Brazilian indigenous population
Source: Sci Rep. 2021 Jan 13;11:1224. doi: 10.1038/s41598-020-79621-3 (PMC7806709; doi:10.1038/s41598-020-79621-3)
Supplement: Supplementary file 5 — Supplementary Information 5. [file 41598_2020_79621_MOESM5_ESM.tar › MaskedCoreSNPs.nex.lstat]

[ID: 6288405358]
run	arithmetic_mean	harmonic_mean	values_discarded
1	-2.836504e+04	-2.840887e+04	no
2	-2.836267e+04	-2.841495e+04	no
all	-2.836327e+04	-2.841426e+04	no
