# Supplementary material for: Identification of a predominant genotype of Mycobacterium tuberculosis in Brazilian indigenous population
Source: Sci Rep. 2021 Jan 13;11:1224. doi: 10.1038/s41598-020-79621-3 (PMC7806709; doi:10.1038/s41598-020-79621-3)
Supplement: Supplementary file 5 — Supplementary Information 5. [file 41598_2020_79621_MOESM5_ESM.tar › MaskedCoreSNPs.nex.mcmc]

[ID: 6288405358]
[ Gen -- Generation]
[ <name1>(<name2>)$acc_run2 -- Acceptance rate of move <name1> changing parameter 1 in run 2]
[ Swap(1<>2)$acc_run3 -- Acceptance rate of swaps between chains 1 and 2 in run 3]
[ StdDev(s) -- Average standard deviation of split frequencies]
Gen	Dirichlet(Revmat)$acc_run1	Dirichlet(Revmat)$alpha_run1	Splitmerge1(Revmat)$acc_run1	Splitmerge1(Revmat)$alpha_run1	Splitmerge2(Revmat)$acc_run1	Splitmerge2(Revmat)$alpha_run1	Dirichlet(Pi)$acc_run1	Dirichlet(Pi)$alpha_run1	Slider(Pi)$acc_run1	Slider(Pi)$delta_run1	ExtSPR(Tau)$acc_run1	ExtTBR(Tau)$acc_run1	NNI(Tau)$acc_run1	ParsSPR(Tau)$acc_run1	Multiplier(V)$acc_run1	Multiplier(V)$lambda_run1	Nodeslider(V)$acc_run1	TLMultiplier(V)$acc_run1	TLMultiplier(V)$lambda_run1	Swap(1<>2)$acc(1)	Swap(1<>3)$acc(1)	Swap(1<>4)$acc(1)	Swap(2<>3)$acc(1)	Swap(2<>4)$acc(1)	Swap(3<>4)$acc(1)	Dirichlet(Revmat)$acc_run2	Dirichlet(Revmat)$alpha_run2	Splitmerge1(Revmat)$acc_run2	Splitmerge1(Revmat)$alpha_run2	Splitmerge2(Revmat)$acc_run2	Splitmerge2(Revmat)$alpha_run2	Dirichlet(Pi)$acc_run2	Dirichlet(Pi)$alpha_run2	Slider(Pi)$acc_run2	Slider(Pi)$delta_run2	ExtSPR(Tau)$acc_run2	ExtTBR(Tau)$acc_run2	NNI(Tau)$acc_run2	ParsSPR(Tau)$acc_run2	Multiplier(V)$acc_run2	Multiplier(V)$lambda_run2	Nodeslider(V)$acc_run2	TLMultiplier(V)$acc_run2	TLMultiplier(V)$lambda_run2	Swap(1<>2)$acc(2)	Swap(1<>3)$acc(2)	Swap(1<>4)$acc(2)	Swap(2<>3)$acc(2)	Swap(2<>4)$acc(2)
1000	NA	1.000000e+02	NA	1.000000e+01	NA	1.000000e+01	NA	1.000000e+02	NA	2.000000e-01	NA	NA	NA	NA	0.470000	1.428513e+00	0.360000	NA	1.386294e+00	0.088608	0.012048	0.000000	0.125786	0.028902	0.087912	NA	1.000000e+02	NA	1.000000e+01	NA	1.000000e+01	NA	1.000000e+02	NA	2.000000e-01	NA	NA	NA	NA	0.550000	1.428513e+00	0.480000	NA	1.386294e+00	0.000000	0.000000	0.000000	0.059880	0.011561
2000	NA	1.000000e+02	NA	1.000000e+01	NA	1.000000e+01	NA	1.000000e+02	NA	2.000000e-01	0.360000	0.250000	0.560000	0.610000	0.570000	1.486812e+00	0.460000	0.080000	1.372501e+00	0.042424	0.005988	0.000000	0.089595	0.024768	0.078261	NA	1.000000e+02	NA	1.000000e+01	NA	1.000000e+01	NA	1.000000e+02	NA	2.000000e-01	0.420000	0.380000	0.530000	0.660000	0.620000	1.486812e+00	0.410000	0.120000	1.372501e+00	0.024768	0.000000	0.000000	0.041783	0.006006
3000	NA	1.000000e+02	NA	1.000000e+01	NA	1.000000e+01	NA	1.000000e+02	NA	2.000000e-01	0.290000	0.250000	0.480000	0.400000	0.580000	1.547490e+00	0.470000	0.080000	1.372501e+00	0.034000	0.004082	0.000000	0.070312	0.016632	0.078544	NA	1.000000e+02	NA	1.000000e+01	NA	1.000000e+01	NA	1.000000e+02	NA	2.000000e-01	0.290000	0.310000	0.400000	0.370000	0.540000	1.532092e+00	0.390000	0.120000	1.372501e+00	0.016162	0.000000	0.000000	0.058027	0.003861
4000	NA	1.000000e+02	NA	1.000000e+01	NA	1.000000e+01	NA	1.000000e+02	NA	2.000000e-01	0.340000	0.250000	0.520000	0.280000	0.470000	1.594618e+00	0.400000	0.040000	1.358844e+00	0.035714	0.003026	0.000000	0.052250	0.012195	0.063063	NA	1.000000e+02	NA	1.000000e+01	NA	1.000000e+01	NA	1.000000e+02	NA	2.000000e-01	0.300000	0.210000	0.330000	0.290000	0.510000	1.594618e+00	0.320000	0.060000	1.358844e+00	0.011958	0.000000	0.000000	0.075606	0.004373
5000	NA	1.000000e+02	0.100000	1.010050e+01	NA	1.000000e+01	NA	1.000000e+02	NA	2.000000e-01	0.350000	0.260000	0.380000	0.240000	0.610000	1.659696e+00	0.420000	0.040000	1.358844e+00	0.062954	0.002418	0.000000	0.042056	0.009792	0.049704	NA	1.000000e+02	NA	1.000000e+01	NA	1.000000e+01	NA	1.000000e+02	NA	2.000000e-01	0.380000	0.220000	0.390000	0.340000	0.470000	1.659696e+00	0.390000	0.060000	1.358844e+00	0.040984	0.000000	0.000000	0.070115	0.003497
6000	0.170000	1.010050e+02	0.100000	1.010050e+01	0.070000	1.010050e+01	NA	1.000000e+02	NA	2.000000e-01	0.280000	0.270000	0.270000	0.350000	0.510000	1.727429e+00	0.330000	0.020000	1.345323e+00	0.059732	0.001994	0.000000	0.062807	0.007828	0.041750	0.250000	1.010050e+02	0.070000	1.010050e+01	0.060000	1.010050e+01	NA	1.000000e+02	NA	2.000000e-01	0.240000	0.220000	0.490000	0.180000	0.500000	1.710241e+00	0.340000	0.040000	1.345323e+00	0.100980	0.000000	0.000000	0.060928	0.002924
7000	0.170000	1.010050e+02	0.100000	1.010050e+01	0.070000	1.010050e+01	NA	1.000000e+02	NA	2.000000e-01	0.280000	0.220000	0.330000	0.240000	0.460000	1.797927e+00	0.260000	0.020000	1.345323e+00	0.067376	0.001711	0.000000	0.067739	0.006700	0.035775	0.250000	1.010050e+02	0.070000	1.010050e+01	0.060000	1.010050e+01	NA	1.000000e+02	NA	2.000000e-01	0.250000	0.250000	0.330000	0.340000	0.540000	1.780037e+00	0.260000	0.040000	1.345323e+00	0.132713	0.001800	0.000000	0.064327	0.005013
8000	0.170000	1.010050e+02	0.100000	1.010050e+01	0.070000	1.010050e+01	NA	1.000000e+02	NA	2.000000e-01	0.330000	0.250000	0.380000	0.230000	0.450000	1.852682e+00	0.350000	0.080000	1.331937e+00	0.148148	0.002983	0.000000	0.065379	0.005857	0.040119	0.250000	1.010050e+02	0.070000	1.010050e+01	0.060000	1.010050e+01	NA	1.000000e+02	NA	2.000000e-01	0.360000	0.230000	0.390000	0.270000	0.530000	1.852682e+00	0.250000	0.050000	1.331937e+00	0.137197	0.003956	0.001512	0.119099	0.011843
9000	0.170000	1.010050e+02	0.100000	1.010050e+01	0.070000	1.010050e+01	NA	1.000000e+02	NA	2.000000e-01	0.280000	0.190000	0.380000	0.380000	0.410000	1.928291e+00	0.310000	0.080000	1.331937e+00	0.166209	0.006676	0.000000	0.099469	0.005844	0.041196	0.250000	1.010050e+02	0.070000	1.010050e+01	0.060000	1.010050e+01	NA	1.000000e+02	NA	2.000000e-01	0.260000	0.250000	0.380000	0.270000	0.440000	1.909104e+00	0.380000	0.050000	1.331937e+00	0.183727	0.015808	0.002003	0.140697	0.022517
10000	0.170000	1.010050e+02	0.100000	1.010050e+01	0.070000	1.010050e+01	NA	1.000000e+02	NA	2.000000e-01	0.290000	0.300000	0.380000	0.240000	0.510000	2.006986e+00	0.330000	0.020000	1.318684e+00	0.194187	0.026786	0.000000	0.164875	0.005257	0.039204	0.250000	1.010050e+02	0.070000	1.010050e+01	0.060000	1.020201e+01	NA	1.000000e+02	NA	2.000000e-01	0.340000	0.230000	0.320000	0.270000	0.390000	1.987016e+00	0.330000	0.030000	1.318684e+00	0.233650	0.061149	0.033708	0.194395	0.058006
11000	0.050000	1.020201e+02	0.040000	1.020201e+01	0.070000	1.010050e+01	NA	1.000000e+02	NA	2.000000e-01	0.220000	0.300000	0.420000	0.310000	0.540000	2.088893e+00	0.340000	0.050000	1.305563e+00	0.229737	0.060689	0.000000	0.214714	0.004787	0.037322	0.250000	1.010050e+02	0.070000	1.010050e+01	0.060000	1.020201e+01	NA	1.000000e+02	0.210000	1.980100e-01	0.280000	0.230000	0.430000	0.270000	0.410000	2.068108e+00	0.270000	0.040000	1.305563e+00	0.279652	0.099389	0.044986	0.233950	0.087575
12000	0.050000	1.020201e+02	0.040000	1.020201e+01	0.040000	1.020201e+01	0.080000	1.010050e+02	0.150000	1.980100e-01	0.260000	0.220000	0.430000	0.310000	0.390000	2.152509e+00	0.280000	0.050000	1.305563e+00	0.265713	0.072332	0.000000	0.241758	0.005834	0.036926	0.110000	1.020201e+02	0.080000	1.020201e+01	0.060000	1.020201e+01	0.080000	1.010050e+02	0.210000	1.980100e-01	0.280000	0.150000	0.310000	0.280000	0.460000	2.152509e+00	0.180000	0.040000	1.305563e+00	0.306693	0.116549	0.046828	0.260630	0.093518
13000	0.050000	1.020201e+02	0.040000	1.020201e+01	0.040000	1.020201e+01	0.080000	1.010050e+02	0.150000	1.980100e-01	0.280000	0.250000	0.370000	0.330000	0.400000	2.240355e+00	0.340000	0.030000	1.292572e+00	0.294007	0.088508	0.000000	0.262645	0.005827	0.037261	0.110000	1.020201e+02	0.080000	1.020201e+01	0.060000	1.020201e+01	0.080000	1.010050e+02	0.210000	1.980100e-01	0.290000	0.210000	0.330000	0.330000	0.460000	2.218063e+00	0.290000	0.050000	1.292572e+00	0.325419	0.133333	0.055736	0.292920	0.120109
14000	0.050000	1.020201e+02	0.040000	1.020201e+01	0.040000	1.020201e+01	0.080000	1.010050e+02	0.150000	1.980100e-01	0.260000	0.230000	0.370000	0.330000	0.430000	2.331785e+00	0.320000	0.030000	1.292572e+00	0.311711	0.087607	0.000000	0.271385	0.005419	0.050972	0.110000	1.020201e+02	0.080000	1.020201e+01	0.060000	1.020201e+01	0.080000	1.010050e+02	0.210000	1.980100e-01	0.310000	0.240000	0.360000	0.320000	0.330000	2.308584e+00	0.300000	0.050000	1.292572e+00	0.353945	0.134657	0.054277	0.301127	0.122415
15000	0.050000	1.020201e+02	0.040000	1.020201e+01	0.040000	1.020201e+01	0.080000	1.010050e+02	0.150000	1.980100e-01	0.290000	0.230000	0.450000	0.320000	0.350000	2.426947e+00	0.280000	0.050000	1.279711e+00	0.309370	0.088235	0.004783	0.292633	0.035909	0.095565	0.110000	1.020201e+02	0.080000	1.020201e+01	0.060000	1.020201e+01	0.080000	1.010050e+02	0.210000	1.980100e-01	0.290000	0.220000	0.400000	0.290000	0.410000	2.378891e+00	0.390000	0.040000	1.279711e+00	0.359600	0.131240	0.051906	0.312399	0.126283
16000	0.160000	1.030455e+02	0.040000	1.020201e+01	0.040000	1.020201e+01	0.080000	1.010050e+02	0.150000	1.980100e-01	0.380000	0.150000	0.370000	0.230000	0.410000	2.500859e+00	0.280000	0.050000	1.279711e+00	0.322047	0.095753	0.005603	0.310899	0.055474	0.119954	0.110000	1.020201e+02	0.080000	1.020201e+01	0.040000	1.030455e+01	0.080000	1.010050e+02	0.210000	1.980100e-01	0.290000	0.280000	0.420000	0.320000	0.440000	2.475975e+00	0.310000	0.040000	1.279711e+00	0.349831	0.126936	0.052071	0.336704	0.141534
17000	0.160000	1.030455e+02	0.040000	1.030455e+01	0.030000	1.030455e+01	0.080000	1.010050e+02	0.150000	1.980100e-01	0.300000	0.240000	0.450000	0.240000	0.420000	2.602921e+00	0.280000	0.020000	1.266978e+00	0.316179	0.094485	0.006685	0.326354	0.067767	0.152664	0.150000	1.030455e+02	0.010000	1.030455e+01	0.040000	1.030455e+01	0.080000	1.010050e+02	0.210000	1.980100e-01	0.370000	0.240000	0.380000	0.300000	0.310000	2.577021e+00	0.300000	0.030000	1.266978e+00	0.334864	0.120684	0.049431	0.345762	0.153310
18000	0.160000	1.030455e+02	0.040000	1.030455e+01	0.030000	1.030455e+01	0.080000	1.010050e+02	0.150000	1.980100e-01	0.300000	0.250000	0.490000	0.290000	0.400000	2.709148e+00	0.270000	0.050000	1.254371e+00	0.304797	0.090063	0.007007	0.341579	0.075276	0.164921	0.150000	1.030455e+02	0.010000	1.030455e+01	0.040000	1.030455e+01	0.080000	1.010050e+02	0.210000	1.980100e-01	0.250000	0.190000	0.310000	0.330000	0.340000	2.655503e+00	0.250000	0.030000	1.266978e+00	0.344713	0.120510	0.046582	0.342895	0.147563
19000	0.160000	1.030455e+02	0.040000	1.030455e+01	0.030000	1.030455e+01	0.080000	1.010050e+02	0.150000	1.980100e-01	0.270000	0.220000	0.370000	0.320000	0.400000	2.791654e+00	0.370000	0.050000	1.254371e+00	0.300946	0.089370	0.006703	0.355499	0.090965	0.183941	0.150000	1.030455e+02	0.010000	1.030455e+01	0.040000	1.030455e+01	0.080000	1.010050e+02	0.210000	1.980100e-01	0.350000	0.170000	0.310000	0.300000	0.440000	2.763877e+00	0.290000	0.050000	1.254371e+00	0.359144	0.122130	0.044388	0.341139	0.145257
20000	0.160000	1.030455e+02	0.040000	1.030455e+01	0.030000	1.030455e+01	0.080000	1.010050e+02	0.150000	1.980100e-01	0.210000	0.280000	0.380000	0.310000	0.400000	2.905584e+00	0.270000	0.030000	1.241890e+00	0.310066	0.097292	0.010946	0.364857	0.103779	0.204614	0.150000	1.030455e+02	0.010000	1.030455e+01	0.040000	1.030455e+01	0.080000	1.010050e+02	0.130000	1.960397e-01	0.320000	0.330000	0.370000	0.330000	0.420000	2.876673e+00	0.350000	0.050000	1.254371e+00	0.373653	0.135593	0.050996	0.353190	0.157941
21000	0.120000	1.040811e+02	0.040000	1.030455e+01	0.030000	1.030455e+01	0.080000	1.010050e+02	0.150000	1.980100e-01	0.320000	0.270000	0.420000	0.290000	0.380000	3.024163e+00	0.320000	0.030000	1.241890e+00	0.323267	0.107579	0.017126	0.376332	0.116427	0.227063	0.150000	1.030455e+02	0.010000	1.030455e+01	0.040000	1.030455e+01	0.080000	1.010050e+02	0.130000	1.960397e-01	0.270000	0.330000	0.300000	0.270000	0.370000	2.994072e+00	0.270000	0.050000	1.241890e+00	0.378555	0.141458	0.054629	0.368817	0.170070
22000	0.120000	1.040811e+02	0.030000	1.040811e+01	0.030000	1.030455e+01	0.080000	1.010050e+02	0.150000	1.980100e-01	0.220000	0.230000	0.370000	0.290000	0.360000	3.116262e+00	0.290000	0.030000	1.229533e+00	0.339633	0.129294	0.028063	0.394289	0.132524	0.248413	0.100000	1.040811e+02	0.010000	1.030455e+01	0.000000	1.040811e+01	0.080000	1.010050e+02	0.130000	1.960397e-01	0.410000	0.220000	0.390000	0.260000	0.480000	3.085255e+00	0.320000	0.050000	1.241890e+00	0.384657	0.142228	0.053165	0.372235	0.168852
23000	0.120000	1.040811e+02	0.030000	1.040811e+01	0.010000	1.040811e+01	0.030000	1.020201e+02	0.130000	1.960397e-01	0.300000	0.210000	0.460000	0.230000	0.300000	3.243439e+00	0.360000	0.030000	1.229533e+00	0.351579	0.139907	0.034355	0.407368	0.142422	0.269787	0.100000	1.040811e+02	0.030000	1.040811e+01	0.000000	1.040811e+01	0.010000	1.020201e+02	0.130000	1.960397e-01	0.410000	0.220000	0.380000	0.310000	0.390000	3.211166e+00	0.280000	0.040000	1.229533e+00	0.391192	0.150983	0.055439	0.389256	0.177183
24000	0.120000	1.040811e+02	0.030000	1.040811e+01	0.010000	1.040811e+01	0.030000	1.020201e+02	0.130000	1.960397e-01	0.280000	0.210000	0.460000	0.320000	0.370000	3.375807e+00	0.330000	0.040000	1.217299e+00	0.363041	0.145567	0.038004	0.414424	0.152216	0.285642	0.100000	1.040811e+02	0.030000	1.040811e+01	0.000000	1.040811e+01	0.010000	1.020201e+02	0.130000	1.960397e-01	0.240000	0.190000	0.300000	0.310000	0.340000	3.342217e+00	0.310000	0.040000	1.229533e+00	0.401242	0.152048	0.054705	0.391974	0.176616
25000	0.120000	1.040811e+02	0.030000	1.040811e+01	0.010000	1.040811e+01	0.030000	1.020201e+02	0.130000	1.960397e-01	0.240000	0.160000	0.340000	0.320000	0.320000	3.478615e+00	0.260000	0.020000	1.205186e+00	0.369465	0.148996	0.037290	0.420297	0.153414	0.295367	0.100000	1.040811e+02	0.030000	1.040811e+01	0.000000	1.040811e+01	0.010000	1.020201e+02	0.130000	1.960397e-01	0.330000	0.270000	0.350000	0.230000	0.340000	3.409734e+00	0.390000	0.030000	1.217299e+00	0.396371	0.152116	0.057863	0.407863	0.192390
26000	0.120000	1.051271e+02	0.030000	1.040811e+01	0.010000	1.040811e+01	0.030000	1.020201e+02	0.130000	1.960397e-01	0.300000	0.220000	0.370000	0.280000	0.300000	3.620580e+00	0.320000	0.020000	1.205186e+00	0.371595	0.147333	0.041987	0.430539	0.161415	0.309794	0.100000	1.040811e+02	0.030000	1.040811e+01	0.000000	1.040811e+01	0.010000	1.020201e+02	0.130000	1.960397e-01	0.320000	0.240000	0.480000	0.280000	0.350000	3.548888e+00	0.340000	0.030000	1.217299e+00	0.405554	0.164886	0.057901	0.418680	0.191129
27000	0.120000	1.051271e+02	0.030000	1.040811e+01	0.010000	1.040811e+01	0.030000	1.020201e+02	0.130000	1.960397e-01	0.250000	0.170000	0.360000	0.290000	0.320000	3.768339e+00	0.360000	0.040000	1.193195e+00	0.377808	0.149520	0.042950	0.435448	0.160839	0.315965	0.160000	1.051271e+02	0.030000	1.051271e+01	0.000000	1.040811e+01	0.010000	1.020201e+02	0.130000	1.960397e-01	0.290000	0.250000	0.350000	0.310000	0.380000	3.693721e+00	0.260000	0.080000	1.205186e+00	0.409471	0.167748	0.056528	0.426365	0.187555
28000	0.120000	1.051271e+02	0.020000	1.051271e+01	0.010000	1.040811e+01	0.030000	1.020201e+02	0.130000	1.960397e-01	0.250000	0.260000	0.360000	0.270000	0.370000	3.806211e+00	0.310000	0.040000	1.193195e+00	0.377734	0.145904	0.041199	0.435543	0.160895	0.323213	0.160000	1.051271e+02	0.030000	1.051271e+01	0.000000	1.051271e+01	0.010000	1.020201e+02	0.130000	1.960397e-01	0.350000	0.220000	0.350000	0.330000	0.320000	3.768339e+00	0.370000	0.080000	1.205186e+00	0.415476	0.166378	0.055175	0.421935	0.185272
29000	0.120000	1.051271e+02	0.020000	1.051271e+01	0.020000	1.051271e+01	0.030000	1.020201e+02	0.130000	1.960397e-01	0.300000	0.320000	0.330000	0.320000	0.280000	3.961546e+00	0.320000	0.020000	1.181322e+00	0.383170	0.141692	0.039800	0.427917	0.155887	0.331877	0.160000	1.051271e+02	0.030000	1.051271e+01	0.000000	1.051271e+01	0.010000	1.020201e+02	0.130000	1.960397e-01	0.300000	0.250000	0.340000	0.380000	0.330000	3.883102e+00	0.290000	0.050000	1.193195e+00	0.418092	0.166912	0.053777	0.425171	0.183477
30000	0.120000	1.051271e+02	0.020000	1.051271e+01	0.020000	1.051271e+01	0.030000	1.020201e+02	0.130000	1.960397e-01	0.380000	0.310000	0.350000	0.260000	0.290000	4.082193e+00	0.270000	0.020000	1.181322e+00	0.382502	0.140634	0.038849	0.426497	0.151055	0.332195	0.160000	1.051271e+02	0.030000	1.051271e+01	0.000000	1.051271e+01	0.010000	1.020201e+02	0.120000	1.940891e-01	0.350000	0.190000	0.380000	0.250000	0.350000	4.041574e+00	0.270000	0.030000	1.181322e+00	0.424647	0.169838	0.055146	0.429912	0.186319
31000	0.120000	1.051271e+02	0.020000	1.051271e+01	0.020000	1.051271e+01	0.030000	1.020201e+02	0.130000	1.960397e-01	0.290000	0.280000	0.390000	0.370000	0.280000	4.082193e+00	0.260000	0.050000	1.169568e+00	0.376690	0.138910	0.037578	0.435292	0.152542	0.334242	0.160000	1.051271e+02	0.030000	1.051271e+01	0.000000	1.051271e+01	0.010000	1.020201e+02	0.120000	1.940891e-01	0.320000	0.220000	0.410000	0.360000	0.310000	4.206514e+00	0.290000	0.030000	1.181322e+00	0.428378	0.176000	0.058325	0.437198	0.194263
32000	0.140000	1.061837e+02	0.020000	1.051271e+01	0.020000	1.051271e+01	0.030000	1.020201e+02	0.130000	1.960397e-01	0.430000	0.240000	0.350000	0.340000	0.300000	4.248790e+00	0.340000	0.050000	1.169568e+00	0.370791	0.136926	0.037526	0.444045	0.165190	0.346306	0.160000	1.051271e+02	0.020000	1.061837e+01	0.000000	1.051271e+01	0.030000	1.030455e+02	0.120000	1.940891e-01	0.230000	0.250000	0.380000	0.320000	0.280000	4.334621e+00	0.310000	0.040000	1.169568e+00	0.435342	0.180083	0.059122	0.438856	0.192917
33000	0.140000	1.061837e+02	0.040000	1.061837e+01	0.020000	1.051271e+01	0.030000	1.020201e+02	0.130000	1.960397e-01	0.280000	0.190000	0.390000	0.290000	0.230000	4.291491e+00	0.180000	0.040000	1.157930e+00	0.364686	0.134050	0.037411	0.452281	0.177480	0.360872	0.120000	1.061837e+02	0.020000	1.061837e+01	0.010000	1.061837e+01	0.030000	1.030455e+02	0.120000	1.940891e-01	0.230000	0.300000	0.420000	0.320000	0.300000	4.511521e+00	0.380000	0.040000	1.169568e+00	0.435726	0.179525	0.057179	0.443534	0.188385
34000	0.140000	1.061837e+02	0.040000	1.061837e+01	0.020000	1.051271e+01	0.030000	1.020201e+02	0.110000	1.940891e-01	0.280000	0.190000	0.360000	0.290000	0.330000	4.378185e+00	0.300000	0.040000	1.157930e+00	0.365368	0.133148	0.037202	0.456125	0.184979	0.370482	0.120000	1.061837e+02	0.020000	1.061837e+01	0.010000	1.061837e+01	0.030000	1.030455e+02	0.120000	1.940891e-01	0.390000	0.300000	0.350000	0.270000	0.310000	4.602659e+00	0.360000	0.050000	1.157930e+00	0.436610	0.181850	0.055683	0.449391	0.184331
35000	0.140000	1.061837e+02	0.040000	1.061837e+01	0.020000	1.061837e+01	0.030000	1.030455e+02	0.110000	1.940891e-01	0.350000	0.230000	0.340000	0.380000	0.430000	4.556862e+00	0.340000	0.020000	1.146409e+00	0.373096	0.136671	0.036826	0.459329	0.183725	0.374354	0.120000	1.061837e+02	0.020000	1.061837e+01	0.010000	1.061837e+01	0.030000	1.030455e+02	0.120000	1.940891e-01	0.270000	0.200000	0.340000	0.310000	0.320000	4.556862e+00	0.310000	0.060000	1.146409e+00	0.447265	0.189152	0.056391	0.453715	0.181880
36000	0.140000	1.061837e+02	0.040000	1.061837e+01	0.020000	1.061837e+01	0.030000	1.030455e+02	0.110000	1.940891e-01	0.330000	0.290000	0.410000	0.320000	0.330000	4.556862e+00	0.250000	0.060000	1.135002e+00	0.372285	0.133782	0.036116	0.456017	0.180844	0.380769	0.120000	1.061837e+02	0.020000	1.061837e+01	0.010000	1.061837e+01	0.030000	1.030455e+02	0.120000	1.940891e-01	0.270000	0.230000	0.340000	0.280000	0.250000	4.556862e+00	0.240000	0.060000	1.146409e+00	0.440723	0.186999	0.055371	0.461229	0.190897
37000	0.170000	1.072508e+02	0.040000	1.061837e+01	0.020000	1.061837e+01	0.030000	1.030455e+02	0.110000	1.940891e-01	0.320000	0.230000	0.280000	0.280000	0.200000	4.556862e+00	0.350000	0.060000	1.135002e+00	0.373235	0.132060	0.035814	0.455180	0.179804	0.386085	0.120000	1.061837e+02	0.020000	1.061837e+01	0.010000	1.061837e+01	0.030000	1.030455e+02	0.120000	1.940891e-01	0.310000	0.260000	0.380000	0.310000	0.300000	4.648917e+00	0.290000	0.060000	1.146409e+00	0.437048	0.185673	0.056561	0.467200	0.198148
38000	0.170000	1.072508e+02	0.030000	1.072508e+01	0.020000	1.061837e+01	0.030000	1.030455e+02	0.110000	1.940891e-01	0.330000	0.240000	0.460000	0.300000	0.280000	4.602659e+00	0.250000	0.080000	1.123708e+00	0.369649	0.130793	0.034795	0.455335	0.178097	0.386686	0.140000	1.072508e+02	0.050000	1.072508e+01	0.020000	1.072508e+01	0.030000	1.030455e+02	0.120000	1.940891e-01	0.310000	0.190000	0.390000	0.240000	0.230000	4.602659e+00	0.360000	0.030000	1.135002e+00	0.441098	0.185244	0.056562	0.463419	0.197343
39000	0.170000	1.072508e+02	0.030000	1.072508e+01	0.020000	1.061837e+01	0.030000	1.030455e+02	0.110000	1.940891e-01	0.360000	0.230000	0.360000	0.320000	0.200000	4.511521e+00	0.310000	0.080000	1.123708e+00	0.363876	0.128797	0.033980	0.455368	0.177323	0.386592	0.140000	1.072508e+02	0.050000	1.072508e+01	0.020000	1.072508e+01	0.030000	1.030455e+02	0.120000	1.940891e-01	0.310000	0.160000	0.420000	0.250000	0.340000	4.695639e+00	0.350000	0.030000	1.135002e+00	0.445340	0.180861	0.055205	0.452661	0.192680
40000	0.170000	1.072508e+02	0.030000	1.072508e+01	0.020000	1.061837e+01	0.030000	1.030455e+02	0.110000	1.940891e-01	0.290000	0.140000	0.310000	0.320000	0.310000	4.695639e+00	0.250000	0.050000	1.112527e+00	0.361153	0.125387	0.033077	0.454817	0.174684	0.383311	0.140000	1.072508e+02	0.050000	1.072508e+01	0.020000	1.072508e+01	0.030000	1.030455e+02	0.120000	1.940891e-01	0.350000	0.220000	0.360000	0.240000	0.260000	4.695639e+00	0.270000	0.040000	1.123708e+00	0.450660	0.176816	0.053855	0.442485	0.188747
41000	0.170000	1.072508e+02	0.030000	1.072508e+01	0.020000	1.072508e+01	0.030000	1.030455e+02	0.110000	1.940891e-01	0.280000	0.230000	0.300000	0.290000	0.190000	4.695639e+00	0.300000	0.050000	1.112527e+00	0.365035	0.123540	0.032291	0.451485	0.171918	0.384990	0.140000	1.072508e+02	0.050000	1.072508e+01	0.020000	1.072508e+01	0.030000	1.030455e+02	0.120000	1.940891e-01	0.240000	0.290000	0.330000	0.270000	0.360000	4.695639e+00	0.220000	0.040000	1.123708e+00	0.454216	0.172419	0.052439	0.435032	0.184487
42000	0.200000	1.083287e+02	0.030000	1.072508e+01	0.020000	1.072508e+01	0.030000	1.030455e+02	0.110000	1.940891e-01	0.270000	0.250000	0.440000	0.350000	0.340000	4.790497e+00	0.260000	0.030000	1.101457e+00	0.366397	0.125984	0.031514	0.455609	0.170047	0.380156	0.140000	1.072508e+02	0.050000	1.072508e+01	0.020000	1.072508e+01	0.030000	1.030455e+02	0.120000	1.940891e-01	0.290000	0.220000	0.460000	0.410000	0.250000	4.648917e+00	0.240000	0.030000	1.112527e+00	0.459870	0.169436	0.051407	0.428777	0.180771
43000	0.200000	1.083287e+02	0.070000	1.083287e+01	0.020000	1.072508e+01	0.030000	1.030455e+02	0.110000	1.940891e-01	0.300000	0.200000	0.330000	0.210000	0.310000	4.838643e+00	0.260000	0.030000	1.101457e+00	0.368533	0.127353	0.030978	0.457857	0.166113	0.374421	0.150000	1.083287e+02	0.040000	1.083287e+01	0.030000	1.083287e+01	0.030000	1.040811e+02	0.130000	1.921579e-01	0.370000	0.230000	0.460000	0.270000	0.240000	4.466630e+00	0.270000	0.030000	1.112527e+00	0.465426	0.169134	0.050829	0.427926	0.178274
44000	0.200000	1.083287e+02	0.070000	1.083287e+01	0.020000	1.072508e+01	0.030000	1.030455e+02	0.110000	1.940891e-01	0.330000	0.200000	0.350000	0.320000	0.260000	4.936390e+00	0.310000	0.080000	1.090498e+00	0.369433	0.125856	0.030233	0.456889	0.162910	0.373007	0.150000	1.083287e+02	0.040000	1.083287e+01	0.030000	1.083287e+01	0.030000	1.040811e+02	0.130000	1.921579e-01	0.320000	0.190000	0.440000	0.270000	0.250000	4.378185e+00	0.270000	0.060000	1.101457e+00	0.467877	0.170279	0.051282	0.429713	0.179633
45000	0.200000	1.083287e+02	0.070000	1.083287e+01	0.020000	1.072508e+01	0.020000	1.040811e+02	0.120000	1.921579e-01	0.270000	0.220000	0.430000	0.370000	0.230000	4.887272e+00	0.380000	0.050000	1.079647e+00	0.374882	0.123491	0.029530	0.450936	0.159815	0.376441	0.150000	1.083287e+02	0.040000	1.083287e+01	0.030000	1.083287e+01	0.030000	1.040811e+02	0.130000	1.921579e-01	0.280000	0.180000	0.380000	0.270000	0.260000	4.556862e+00	0.240000	0.070000	1.090498e+00	0.472910	0.167221	0.050241	0.422109	0.177244
46000	0.200000	1.083287e+02	0.070000	1.083287e+01	0.020000	1.072508e+01	0.020000	1.040811e+02	0.120000	1.921579e-01	0.290000	0.300000	0.320000	0.190000	0.210000	4.887272e+00	0.350000	0.050000	1.079647e+00	0.378310	0.121332	0.028938	0.448163	0.156969	0.372950	0.150000	1.083287e+02	0.040000	1.083287e+01	0.030000	1.083287e+01	0.030000	1.040811e+02	0.130000	1.921579e-01	0.340000	0.220000	0.410000	0.270000	0.290000	4.695639e+00	0.300000	0.070000	1.090498e+00	0.472927	0.164844	0.049131	0.417017	0.174932
47000	0.200000	1.083287e+02	0.070000	1.083287e+01	0.020000	1.083287e+01	0.020000	1.040811e+02	0.120000	1.921579e-01	0.330000	0.130000	0.330000	0.350000	0.180000	4.887272e+00	0.340000	0.030000	1.068904e+00	0.379306	0.120441	0.028861	0.446349	0.154956	0.372897	0.150000	1.083287e+02	0.040000	1.083287e+01	0.030000	1.083287e+01	0.030000	1.040811e+02	0.130000	1.921579e-01	0.340000	0.190000	0.440000	0.300000	0.230000	4.602659e+00	0.250000	0.070000	1.079647e+00	0.476021	0.162080	0.048150	0.410999	0.171356
48000	0.140000	1.094174e+02	0.020000	1.094174e+01	0.020000	1.083287e+01	0.020000	1.040811e+02	0.120000	1.921579e-01	0.330000	0.300000	0.370000	0.330000	0.230000	4.887272e+00	0.280000	0.030000	1.068904e+00	0.376801	0.120246	0.029401	0.451661	0.159347	0.379406	0.150000	1.083287e+02	0.040000	1.083287e+01	0.030000	1.083287e+01	0.030000	1.040811e+02	0.130000	1.921579e-01	0.290000	0.210000	0.370000	0.300000	0.300000	4.790497e+00	0.240000	0.070000	1.079647e+00	0.474096	0.159825	0.047053	0.405903	0.169388
49000	0.140000	1.094174e+02	0.020000	1.094174e+01	0.020000	1.083287e+01	0.020000	1.040811e+02	0.120000	1.921579e-01	0.290000	0.200000	0.420000	0.330000	0.310000	4.936390e+00	0.230000	0.060000	1.058269e+00	0.375912	0.121851	0.030977	0.454780	0.163670	0.388479	0.150000	1.094174e+02	0.020000	1.094174e+01	0.000000	1.094174e+01	0.030000	1.040811e+02	0.130000	1.921579e-01	0.290000	0.190000	0.440000	0.240000	0.260000	4.790497e+00	0.260000	0.040000	1.068904e+00	0.472074	0.157940	0.046139	0.402597	0.166157
50000	0.140000	1.094174e+02	0.020000	1.094174e+01	0.020000	1.083287e+01	0.020000	1.040811e+02	0.120000	1.921579e-01	0.360000	0.290000	0.450000	0.320000	0.310000	4.838643e+00	0.250000	0.060000	1.058269e+00	0.377573	0.122352	0.032425	0.457046	0.168116	0.397763	0.150000	1.094174e+02	0.020000	1.094174e+01	0.000000	1.094174e+01	0.030000	1.040811e+02	0.130000	1.921579e-01	0.280000	0.250000	0.370000	0.340000	0.310000	4.742831e+00	0.230000	0.040000	1.068904e+00	0.466532	0.156340	0.045209	0.402737	0.165052
51000	0.140000	1.094174e+02	0.020000	1.094174e+01	0.020000	1.083287e+01	0.020000	1.040811e+02	0.120000	1.921579e-01	0.280000	0.190000	0.450000	0.340000	0.210000	4.742831e+00	0.260000	0.040000	1.047739e+00	0.385282	0.127875	0.033045	0.459724	0.167542	0.394433	0.150000	1.094174e+02	0.020000	1.094174e+01	0.000000	1.094174e+01	0.030000	1.040811e+02	0.130000	1.921579e-01	0.260000	0.240000	0.450000	0.250000	0.230000	4.742831e+00	0.310000	0.060000	1.058269e+00	0.463991	0.153728	0.044285	0.396412	0.162086
52000	0.140000	1.094174e+02	0.020000	1.094174e+01	0.030000	1.094174e+01	0.020000	1.040811e+02	0.120000	1.921579e-01	0.370000	0.210000	0.330000	0.310000	0.230000	4.648917e+00	0.330000	0.040000	1.047739e+00	0.386898	0.131576	0.033314	0.463847	0.168924	0.396831	0.150000	1.094174e+02	0.020000	1.094174e+01	0.000000	1.094174e+01	0.030000	1.040811e+02	0.130000	1.921579e-01	0.240000	0.180000	0.450000	0.300000	0.340000	4.838643e+00	0.270000	0.060000	1.058269e+00	0.461626	0.151676	0.043473	0.394887	0.160659
53000	0.120000	1.105171e+02	0.020000	1.094174e+01	0.030000	1.094174e+01	0.020000	1.040811e+02	0.120000	1.921579e-01	0.220000	0.210000	0.390000	0.270000	0.250000	4.648917e+00	0.270000	0.020000	1.037314e+00	0.388521	0.131623	0.032923	0.462590	0.171711	0.404079	0.150000	1.094174e+02	0.020000	1.094174e+01	0.000000	1.094174e+01	0.030000	1.040811e+02	0.130000	1.921579e-01	0.230000	0.180000	0.430000	0.280000	0.320000	4.986001e+00	0.270000	0.030000	1.047739e+00	0.464940	0.149989	0.042923	0.393908	0.159860
54000	0.120000	1.105171e+02	0.020000	1.105171e+01	0.030000	1.094174e+01	0.020000	1.040811e+02	0.120000	1.921579e-01	0.290000	0.300000	0.470000	0.280000	0.330000	4.790497e+00	0.350000	0.020000	1.037314e+00	0.389462	0.131059	0.033155	0.464989	0.172733	0.408758	0.190000	1.105171e+02	0.020000	1.094174e+01	0.010000	1.105171e+01	0.030000	1.040811e+02	0.130000	1.921579e-01	0.220000	0.230000	0.430000	0.290000	0.340000	4.986001e+00	0.300000	0.040000	1.037314e+00	0.469025	0.151684	0.042837	0.395351	0.159171
55000	0.120000	1.105171e+02	0.020000	1.105171e+01	0.030000	1.094174e+01	0.020000	1.040811e+02	0.120000	1.921579e-01	0.300000	0.220000	0.330000	0.350000	0.340000	4.887272e+00	0.300000	0.060000	1.026992e+00	0.392955	0.132917	0.035769	0.467018	0.176956	0.416194	0.190000	1.105171e+02	0.020000	1.105171e+01	0.010000	1.105171e+01	0.010000	1.051271e+02	0.100000	1.902459e-01	0.390000	0.210000	0.380000	0.250000	0.240000	4.986001e+00	0.240000	0.040000	1.037314e+00	0.467026	0.152435	0.042604	0.401388	0.157809
56000	0.120000	1.105171e+02	0.020000	1.105171e+01	0.040000	1.105171e+01	0.020000	1.040811e+02	0.110000	1.902459e-01	0.290000	0.220000	0.400000	0.430000	0.300000	4.986001e+00	0.400000	0.050000	1.016773e+00	0.397103	0.133651	0.036882	0.469445	0.177180	0.416889	0.190000	1.105171e+02	0.020000	1.105171e+01	0.010000	1.105171e+01	0.010000	1.051271e+02	0.100000	1.902459e-01	0.290000	0.210000	0.420000	0.380000	0.320000	5.137848e+00	0.280000	0.040000	1.037314e+00	0.468422	0.156324	0.043278	0.405970	0.160890
57000	0.120000	1.105171e+02	0.020000	1.105171e+01	0.040000	1.105171e+01	0.010000	1.051271e+02	0.110000	1.902459e-01	0.290000	0.170000	0.390000	0.270000	0.230000	4.986001e+00	0.310000	0.050000	1.016773e+00	0.402315	0.137866	0.039265	0.472328	0.180601	0.421091	0.190000	1.105171e+02	0.020000	1.105171e+01	0.010000	1.105171e+01	0.010000	1.051271e+02	0.100000	1.902459e-01	0.360000	0.290000	0.480000	0.330000	0.230000	5.137848e+00	0.260000	0.050000	1.026992e+00	0.475094	0.161799	0.044110	0.410995	0.161091
58000	0.120000	1.105171e+02	0.020000	1.105171e+01	0.040000	1.105171e+01	0.010000	1.051271e+02	0.110000	1.902459e-01	0.300000	0.320000	0.400000	0.270000	0.310000	4.936390e+00	0.330000	0.050000	1.006656e+00	0.402277	0.138026	0.040278	0.475297	0.185554	0.426143	0.190000	1.105171e+02	0.020000	1.105171e+01	0.010000	1.105171e+01	0.010000	1.051271e+02	0.100000	1.902459e-01	0.270000	0.200000	0.320000	0.330000	0.160000	5.036112e+00	0.320000	0.060000	1.016773e+00	0.477788	0.160788	0.043375	0.409769	0.160136
59000	0.140000	1.116278e+02	0.050000	1.116278e+01	0.040000	1.105171e+01	0.010000	1.051271e+02	0.110000	1.902459e-01	0.240000	0.250000	0.410000	0.350000	0.250000	5.036112e+00	0.270000	0.050000	1.006656e+00	0.405486	0.139390	0.040883	0.474623	0.185739	0.429538	0.130000	1.116278e+02	0.010000	1.116278e+01	0.010000	1.105171e+01	0.010000	1.051271e+02	0.100000	1.902459e-01	0.230000	0.200000	0.380000	0.300000	0.240000	4.936390e+00	0.370000	0.060000	1.016773e+00	0.478037	0.158971	0.042802	0.409119	0.159635
60000	0.140000	1.116278e+02	0.050000	1.116278e+01	0.040000	1.105171e+01	0.010000	1.051271e+02	0.110000	1.902459e-01	0.320000	0.260000	0.410000	0.350000	0.190000	4.936390e+00	0.300000	0.070000	9.966399e-01	0.407969	0.140160	0.040511	0.475250	0.183418	0.429834	0.130000	1.116278e+02	0.010000	1.116278e+01	0.030000	1.116278e+01	0.010000	1.051271e+02	0.100000	1.902459e-01	0.280000	0.260000	0.430000	0.360000	0.270000	4.986001e+00	0.280000	0.080000	1.006656e+00	0.476304	0.157953	0.042861	0.410205	0.161911
61000	0.140000	1.116278e+02	0.050000	1.116278e+01	0.020000	1.116278e+01	0.010000	1.051271e+02	0.110000	1.902459e-01	0.280000	0.260000	0.400000	0.290000	0.260000	4.986001e+00	0.270000	0.070000	9.966399e-01	0.408991	0.140540	0.040349	0.476450	0.183220	0.430876	0.130000	1.116278e+02	0.010000	1.116278e+01	0.030000	1.116278e+01	0.010000	1.051271e+02	0.100000	1.902459e-01	0.310000	0.280000	0.460000	0.220000	0.330000	5.086725e+00	0.330000	0.080000	1.006656e+00	0.473350	0.157328	0.043427	0.412990	0.166601
62000	0.140000	1.116278e+02	0.050000	1.116278e+01	0.020000	1.116278e+01	0.010000	1.051271e+02	0.110000	1.902459e-01	0.190000	0.280000	0.350000	0.230000	0.250000	4.986001e+00	0.410000	0.020000	9.867232e-01	0.409460	0.140031	0.040066	0.474484	0.183550	0.434707	0.130000	1.116278e+02	0.010000	1.116278e+01	0.030000	1.116278e+01	0.010000	1.051271e+02	0.100000	1.902459e-01	0.320000	0.280000	0.460000	0.300000	0.270000	5.189484e+00	0.300000	0.030000	9.966399e-01	0.475755	0.157966	0.043255	0.412454	0.165731
63000	0.140000	1.116278e+02	0.050000	1.116278e+01	0.020000	1.116278e+01	0.010000	1.051271e+02	0.110000	1.902459e-01	0.290000	0.240000	0.350000	0.250000	0.280000	5.086725e+00	0.320000	0.020000	9.867232e-01	0.415723	0.144148	0.042298	0.477085	0.185879	0.435905	0.130000	1.116278e+02	0.010000	1.116278e+01	0.030000	1.116278e+01	0.010000	1.051271e+02	0.100000	1.902459e-01	0.320000	0.190000	0.370000	0.360000	0.260000	5.241639e+00	0.190000	0.030000	9.966399e-01	0.474108	0.156452	0.042646	0.413018	0.165652
64000	0.190000	1.127497e+02	0.050000	1.116278e+01	0.020000	1.116278e+01	0.010000	1.051271e+02	0.110000	1.902459e-01	0.290000	0.200000	0.480000	0.240000	0.270000	5.189484e+00	0.220000	0.060000	9.769051e-01	0.416785	0.144365	0.042587	0.478014	0.190020	0.442036	0.130000	1.116278e+02	0.010000	1.116278e+01	0.030000	1.116278e+01	0.010000	1.051271e+02	0.100000	1.902459e-01	0.320000	0.260000	0.270000	0.300000	0.280000	5.347527e+00	0.250000	0.010000	9.867232e-01	0.473394	0.156355	0.042061	0.414213	0.165541
65000	0.190000	1.127497e+02	0.050000	1.116278e+01	0.020000	1.116278e+01	0.010000	1.051271e+02	0.110000	1.902459e-01	0.330000	0.310000	0.350000	0.270000	0.290000	5.241639e+00	0.270000	0.050000	9.671848e-01	0.417459	0.142636	0.042024	0.475620	0.189261	0.446897	0.130000	1.127497e+02	0.030000	1.127497e+01	0.010000	1.127497e+01	0.040000	1.061837e+02	0.100000	1.902459e-01	0.280000	0.220000	0.360000	0.300000	0.240000	5.241639e+00	0.300000	0.040000	9.769051e-01	0.476623	0.155778	0.041824	0.412957	0.164944
66000	0.190000	1.127497e+02	0.060000	1.127497e+01	0.020000	1.116278e+01	0.010000	1.051271e+02	0.110000	1.902459e-01	0.320000	0.210000	0.420000	0.330000	0.240000	5.241639e+00	0.310000	0.050000	9.671848e-01	0.419491	0.143242	0.041522	0.474696	0.187613	0.447473	0.130000	1.127497e+02	0.030000	1.127497e+01	0.010000	1.127497e+01	0.040000	1.061837e+02	0.100000	1.902459e-01	0.370000	0.220000	0.410000	0.280000	0.200000	5.294318e+00	0.290000	0.040000	9.769051e-01	0.477674	0.154703	0.041795	0.412185	0.165500
67000	0.190000	1.127497e+02	0.060000	1.127497e+01	0.040000	1.127497e+01	0.040000	1.061837e+02	0.110000	1.902459e-01	0.260000	0.210000	0.360000	0.290000	0.350000	5.241639e+00	0.350000	0.040000	9.575611e-01	0.423101	0.146577	0.042252	0.478045	0.188055	0.447544	0.130000	1.127497e+02	0.030000	1.127497e+01	0.010000	1.127497e+01	0.040000	1.061837e+02	0.100000	1.902459e-01	0.270000	0.230000	0.370000	0.250000	0.230000	5.294318e+00	0.280000	0.020000	9.671848e-01	0.477959	0.154759	0.041626	0.413538	0.165145
68000	0.130000	1.138828e+02	0.060000	1.127497e+01	0.040000	1.127497e+01	0.040000	1.061837e+02	0.150000	1.883529e-01	0.310000	0.270000	0.370000	0.290000	0.240000	5.189484e+00	0.240000	0.040000	9.575611e-01	0.421620	0.146501	0.043084	0.479414	0.192422	0.451964	0.130000	1.127497e+02	0.030000	1.127497e+01	0.010000	1.127497e+01	0.040000	1.061837e+02	0.100000	1.902459e-01	0.360000	0.200000	0.430000	0.290000	0.260000	5.189484e+00	0.280000	0.020000	9.671848e-01	0.481180	0.155626	0.041207	0.412231	0.163611
69000	0.130000	1.138828e+02	0.060000	1.127497e+01	0.040000	1.127497e+01	0.040000	1.061837e+02	0.150000	1.883529e-01	0.320000	0.270000	0.440000	0.140000	0.280000	5.086725e+00	0.340000	0.080000	9.480332e-01	0.419448	0.144815	0.042542	0.476053	0.190690	0.454198	0.130000	1.127497e+02	0.030000	1.127497e+01	0.010000	1.127497e+01	0.040000	1.061837e+02	0.110000	1.883529e-01	0.270000	0.230000	0.360000	0.320000	0.320000	5.241639e+00	0.330000	0.080000	9.575611e-01	0.481290	0.154560	0.040786	0.409668	0.162282
70000	0.130000	1.138828e+02	0.060000	1.127497e+01	0.040000	1.127497e+01	0.040000	1.061837e+02	0.150000	1.883529e-01	0.320000	0.260000	0.330000	0.280000	0.230000	4.887272e+00	0.250000	0.080000	9.386001e-01	0.421235	0.143295	0.041907	0.471528	0.188686	0.455306	0.160000	1.138828e+02	0.030000	1.127497e+01	0.010000	1.138828e+01	0.040000	1.061837e+02	0.110000	1.883529e-01	0.240000	0.230000	0.330000	0.350000	0.220000	5.036112e+00	0.250000	0.060000	9.480332e-01	0.484055	0.154662	0.040907	0.407692	0.162158
71000	0.130000	1.138828e+02	0.030000	1.138828e+01	0.040000	1.127497e+01	0.040000	1.061837e+02	0.150000	1.883529e-01	0.310000	0.200000	0.280000	0.310000	0.370000	4.986001e+00	0.350000	0.080000	9.386001e-01	0.425928	0.142005	0.041281	0.466215	0.186183	0.454285	0.160000	1.138828e+02	0.040000	1.138828e+01	0.010000	1.138828e+01	0.040000	1.061837e+02	0.110000	1.883529e-01	0.350000	0.260000	0.300000	0.340000	0.330000	5.137848e+00	0.300000	0.060000	9.480332e-01	0.486853	0.157686	0.041213	0.410459	0.162203
72000	0.130000	1.138828e+02	0.030000	1.138828e+01	0.030000	1.138828e+01	0.040000	1.061837e+02	0.150000	1.883529e-01	0.230000	0.200000	0.380000	0.240000	0.220000	5.036112e+00	0.280000	0.050000	9.292609e-01	0.427946	0.142928	0.040833	0.468320	0.184995	0.450949	0.160000	1.138828e+02	0.040000	1.138828e+01	0.010000	1.138828e+01	0.040000	1.061837e+02	0.110000	1.883529e-01	0.270000	0.260000	0.400000	0.340000	0.280000	5.086725e+00	0.270000	0.040000	9.386001e-01	0.486220	0.159618	0.041874	0.413394	0.163202
73000	0.130000	1.138828e+02	0.030000	1.138828e+01	0.030000	1.138828e+01	0.040000	1.061837e+02	0.150000	1.883529e-01	0.370000	0.290000	0.380000	0.360000	0.290000	5.036112e+00	0.300000	0.050000	9.292609e-01	0.428239	0.143874	0.041588	0.471872	0.187255	0.452278	0.160000	1.138828e+02	0.040000	1.138828e+01	0.010000	1.138828e+01	0.040000	1.061837e+02	0.110000	1.883529e-01	0.280000	0.210000	0.380000	0.340000	0.200000	4.887272e+00	0.290000	0.040000	9.386001e-01	0.487638	0.159160	0.041345	0.413799	0.163901
74000	0.130000	1.150274e+02	0.030000	1.138828e+01	0.030000	1.138828e+01	0.040000	1.061837e+02	0.150000	1.883529e-01	0.370000	0.280000	0.370000	0.250000	0.230000	4.838643e+00	0.250000	0.040000	9.200146e-01	0.429263	0.145036	0.041501	0.473586	0.188340	0.454736	0.160000	1.138828e+02	0.040000	1.138828e+01	0.010000	1.138828e+01	0.040000	1.061837e+02	0.110000	1.883529e-01	0.280000	0.240000	0.330000	0.240000	0.310000	4.887272e+00	0.310000	0.070000	9.292609e-01	0.488925	0.158875	0.040881	0.414142	0.162659
75000	0.130000	1.150274e+02	0.030000	1.138828e+01	0.030000	1.138828e+01	0.040000	1.061837e+02	0.150000	1.883529e-01	0.280000	0.160000	0.320000	0.340000	0.230000	4.887272e+00	0.280000	0.040000	9.200146e-01	0.429265	0.146149	0.042148	0.474359	0.190117	0.457206	0.160000	1.138828e+02	0.040000	1.138828e+01	0.010000	1.138828e+01	0.040000	1.061837e+02	0.110000	1.883529e-01	0.260000	0.210000	0.340000	0.240000	0.300000	4.986001e+00	0.230000	0.070000	9.292609e-01	0.489539	0.159792	0.041540	0.416057	0.164365
76000	0.130000	1.150274e+02	0.060000	1.150274e+01	0.030000	1.138828e+01	0.040000	1.061837e+02	0.150000	1.883529e-01	0.370000	0.270000	0.400000	0.280000	0.320000	4.887272e+00	0.320000	0.060000	9.108603e-01	0.428731	0.146811	0.042225	0.476273	0.190062	0.457138	0.150000	1.150274e+02	0.020000	1.150274e+01	0.040000	1.150274e+01	0.020000	1.072508e+02	0.110000	1.883529e-01	0.230000	0.190000	0.360000	0.240000	0.330000	5.036112e+00	0.300000	0.060000	9.200146e-01	0.491571	0.158518	0.041164	0.414412	0.163225
77000	0.130000	1.150274e+02	0.060000	1.150274e+01	0.050000	1.150274e+01	0.040000	1.072508e+02	0.150000	1.883529e-01	0.370000	0.210000	0.440000	0.370000	0.260000	4.986001e+00	0.280000	0.060000	9.108603e-01	0.430228	0.146605	0.042445	0.476495	0.190752	0.459864	0.150000	1.150274e+02	0.020000	1.150274e+01	0.040000	1.150274e+01	0.020000	1.072508e+02	0.110000	1.883529e-01	0.330000	0.180000	0.260000	0.270000	0.370000	5.036112e+00	0.310000	0.060000	9.200146e-01	0.491949	0.157702	0.041150	0.413656	0.163660
78000	0.130000	1.150274e+02	0.060000	1.150274e+01	0.050000	1.150274e+01	0.040000	1.072508e+02	0.150000	1.883529e-01	0.300000	0.210000	0.350000	0.250000	0.340000	5.086725e+00	0.260000	0.060000	9.017971e-01	0.432592	0.148424	0.044149	0.477278	0.191744	0.462762	0.150000	1.150274e+02	0.020000	1.150274e+01	0.040000	1.150274e+01	0.020000	1.072508e+02	0.120000	1.864788e-01	0.290000	0.280000	0.260000	0.270000	0.270000	5.241639e+00	0.290000	0.060000	9.108603e-01	0.490066	0.158384	0.041397	0.415626	0.166500
79000	0.150000	1.161834e+02	0.060000	1.150274e+01	0.050000	1.150274e+01	0.040000	1.072508e+02	0.130000	1.864788e-01	0.320000	0.160000	0.400000	0.320000	0.230000	4.986001e+00	0.330000	0.060000	9.017971e-01	0.434428	0.148168	0.043650	0.475611	0.190526	0.463380	0.150000	1.150274e+02	0.020000	1.150274e+01	0.040000	1.150274e+01	0.020000	1.072508e+02	0.120000	1.864788e-01	0.290000	0.280000	0.460000	0.240000	0.200000	5.294318e+00	0.290000	0.020000	9.017971e-01	0.485777	0.157504	0.041714	0.420808	0.171459
80000	0.150000	1.161834e+02	0.060000	1.150274e+01	0.050000	1.150274e+01	0.040000	1.072508e+02	0.130000	1.864788e-01	0.210000	0.240000	0.340000	0.320000	0.310000	4.887272e+00	0.330000	0.040000	8.928241e-01	0.430091	0.146757	0.043423	0.478649	0.193949	0.467496	0.150000	1.150274e+02	0.020000	1.150274e+01	0.040000	1.150274e+01	0.020000	1.072508e+02	0.120000	1.864788e-01	0.380000	0.220000	0.370000	0.390000	0.210000	5.086725e+00	0.390000	0.020000	9.017971e-01	0.485414	0.157095	0.041564	0.423129	0.172331
81000	0.150000	1.161834e+02	0.060000	1.150274e+01	0.050000	1.150274e+01	0.040000	1.072508e+02	0.130000	1.864788e-01	0.270000	0.200000	0.330000	0.260000	0.230000	4.838643e+00	0.270000	0.040000	8.928241e-01	0.425716	0.145165	0.043070	0.481336	0.198265	0.471310	0.150000	1.161834e+02	0.050000	1.161834e+01	0.030000	1.161834e+01	0.020000	1.072508e+02	0.120000	1.864788e-01	0.320000	0.210000	0.410000	0.300000	0.230000	4.887272e+00	0.240000	0.080000	8.928241e-01	0.489033	0.158265	0.041376	0.422285	0.170979
82000	0.150000	1.161834e+02	0.040000	1.161834e+01	0.050000	1.161834e+01	0.040000	1.072508e+02	0.130000	1.864788e-01	0.360000	0.210000	0.330000	0.320000	0.250000	4.838643e+00	0.290000	0.030000	8.839403e-01	0.423905	0.144692	0.042727	0.482393	0.199681	0.472172	0.150000	1.161834e+02	0.050000	1.161834e+01	0.030000	1.161834e+01	0.020000	1.072508e+02	0.120000	1.864788e-01	0.350000	0.360000	0.380000	0.220000	0.290000	5.036112e+00	0.270000	0.080000	8.928241e-01	0.491423	0.161484	0.041542	0.424449	0.171193
83000	0.160000	1.173511e+02	0.040000	1.161834e+01	0.050000	1.161834e+01	0.040000	1.072508e+02	0.130000	1.864788e-01	0.200000	0.220000	0.460000	0.230000	0.250000	4.742831e+00	0.220000	0.030000	8.839403e-01	0.423204	0.144352	0.042439	0.481650	0.198183	0.472324	0.150000	1.161834e+02	0.050000	1.161834e+01	0.030000	1.161834e+01	0.020000	1.072508e+02	0.120000	1.864788e-01	0.370000	0.200000	0.350000	0.290000	0.260000	5.137848e+00	0.320000	0.050000	8.839403e-01	0.488434	0.160122	0.041332	0.426925	0.173041
84000	0.160000	1.173511e+02	0.040000	1.161834e+01	0.050000	1.161834e+01	0.040000	1.072508e+02	0.130000	1.864788e-01	0.200000	0.220000	0.370000	0.260000	0.210000	4.695639e+00	0.250000	0.030000	8.751450e-01	0.425446	0.146080	0.043519	0.483940	0.198430	0.472301	0.150000	1.161834e+02	0.050000	1.161834e+01	0.030000	1.161834e+01	0.020000	1.072508e+02	0.120000	1.864788e-01	0.270000	0.270000	0.360000	0.300000	0.260000	5.036112e+00	0.290000	0.050000	8.839403e-01	0.489922	0.162346	0.042351	0.428367	0.174356
85000	0.160000	1.173511e+02	0.040000	1.161834e+01	0.050000	1.161834e+01	0.040000	1.072508e+02	0.130000	1.864788e-01	0.300000	0.290000	0.370000	0.320000	0.300000	4.887272e+00	0.320000	0.060000	8.664371e-01	0.427784	0.149195	0.045103	0.487276	0.199120	0.473537	0.150000	1.161834e+02	0.050000	1.161834e+01	0.030000	1.161834e+01	0.020000	1.072508e+02	0.120000	1.864788e-01	0.350000	0.210000	0.300000	0.220000	0.220000	4.887272e+00	0.220000	0.070000	8.751450e-01	0.489535	0.163951	0.042675	0.432050	0.176570
86000	0.160000	1.173511e+02	0.040000	1.161834e+01	0.050000	1.161834e+01	0.040000	1.072508e+02	0.130000	1.864788e-01	0.300000	0.290000	0.350000	0.290000	0.250000	4.986001e+00	0.250000	0.060000	8.664371e-01	0.427713	0.147879	0.044768	0.485457	0.198399	0.475616	0.120000	1.173511e+02	0.050000	1.161834e+01	0.030000	1.161834e+01	0.020000	1.072508e+02	0.120000	1.864788e-01	0.250000	0.170000	0.290000	0.230000	0.220000	4.887272e+00	0.250000	0.070000	8.751450e-01	0.487713	0.163411	0.042581	0.433247	0.177984
87000	0.160000	1.173511e+02	0.040000	1.173511e+01	0.050000	1.161834e+01	0.040000	1.072508e+02	0.130000	1.864788e-01	0.380000	0.240000	0.330000	0.320000	0.220000	4.936390e+00	0.210000	0.060000	8.578159e-01	0.427753	0.147657	0.044315	0.484943	0.198856	0.476880	0.120000	1.173511e+02	0.030000	1.173511e+01	0.030000	1.161834e+01	0.020000	1.072508e+02	0.120000	1.864788e-01	0.280000	0.250000	0.290000	0.290000	0.300000	4.986001e+00	0.330000	0.050000	8.664371e-01	0.486407	0.162183	0.042137	0.431776	0.177002
88000	0.160000	1.173511e+02	0.040000	1.173511e+01	0.040000	1.173511e+01	0.040000	1.072508e+02	0.080000	1.846233e-01	0.300000	0.220000	0.350000	0.320000	0.230000	4.838643e+00	0.220000	0.060000	8.578159e-01	0.428552	0.148350	0.045401	0.487479	0.201280	0.479222	0.120000	1.173511e+02	0.030000	1.173511e+01	0.030000	1.173511e+01	0.010000	1.083287e+02	0.120000	1.864788e-01	0.330000	0.290000	0.400000	0.280000	0.240000	4.936390e+00	0.210000	0.050000	8.664371e-01	0.487851	0.163427	0.042047	0.434281	0.178255
89000	0.190000	1.185305e+02	0.040000	1.173511e+01	0.040000	1.173511e+01	0.040000	1.072508e+02	0.080000	1.846233e-01	0.260000	0.270000	0.340000	0.350000	0.260000	4.838643e+00	0.330000	0.030000	8.492805e-01	0.428747	0.149555	0.045402	0.489784	0.201917	0.480769	0.120000	1.173511e+02	0.030000	1.173511e+01	0.030000	1.173511e+01	0.010000	1.083287e+02	0.120000	1.846233e-01	0.280000	0.230000	0.390000	0.330000	0.240000	4.742831e+00	0.250000	0.050000	8.578159e-01	0.490103	0.163865	0.042131	0.434563	0.177382
90000	0.190000	1.185305e+02	0.040000	1.173511e+01	0.040000	1.173511e+01	0.030000	1.083287e+02	0.080000	1.846233e-01	0.320000	0.240000	0.370000	0.270000	0.260000	5.036112e+00	0.240000	0.050000	8.408300e-01	0.429519	0.149507	0.045647	0.490225	0.204334	0.483358	0.120000	1.173511e+02	0.030000	1.173511e+01	0.030000	1.173511e+01	0.010000	1.083287e+02	0.120000	1.846233e-01	0.280000	0.250000	0.280000	0.310000	0.300000	4.742831e+00	0.290000	0.050000	8.578159e-01	0.491277	0.164274	0.042121	0.434858	0.178812
91000	0.190000	1.185305e+02	0.040000	1.173511e+01	0.040000	1.173511e+01	0.030000	1.083287e+02	0.080000	1.846233e-01	0.290000	0.240000	0.390000	0.360000	0.300000	4.986001e+00	0.230000	0.050000	8.408300e-01	0.425161	0.147795	0.045267	0.493104	0.206386	0.485048	0.130000	1.185305e+02	0.030000	1.173511e+01	0.030000	1.173511e+01	0.010000	1.083287e+02	0.120000	1.846233e-01	0.250000	0.240000	0.360000	0.310000	0.280000	4.838643e+00	0.360000	0.020000	8.492805e-01	0.491739	0.164896	0.042058	0.435987	0.177584
92000	0.190000	1.185305e+02	0.030000	1.185305e+01	0.040000	1.173511e+01	0.030000	1.083287e+02	0.080000	1.846233e-01	0.270000	0.150000	0.410000	0.200000	0.230000	4.986001e+00	0.280000	0.020000	8.324636e-01	0.421453	0.146497	0.044863	0.494614	0.208095	0.486921	0.130000	1.185305e+02	0.030000	1.173511e+01	0.030000	1.173511e+01	0.010000	1.083287e+02	0.120000	1.846233e-01	0.330000	0.280000	0.390000	0.320000	0.240000	4.742831e+00	0.370000	0.020000	8.492805e-01	0.492731	0.165600	0.042078	0.437439	0.177936
93000	0.190000	1.185305e+02	0.030000	1.185305e+01	0.040000	1.173511e+01	0.030000	1.083287e+02	0.080000	1.846233e-01	0.210000	0.210000	0.400000	0.300000	0.200000	4.986001e+00	0.300000	0.020000	8.324636e-01	0.423477	0.146680	0.044922	0.494703	0.208355	0.488923	0.130000	1.185305e+02	0.060000	1.185305e+01	0.020000	1.185305e+01	0.010000	1.083287e+02	0.120000	1.846233e-01	0.340000	0.260000	0.390000	0.190000	0.250000	4.648917e+00	0.340000	0.100000	8.408300e-01	0.490461	0.165042	0.041958	0.439418	0.179348
94000	0.190000	1.197217e+02	0.030000	1.185305e+01	0.010000	1.185305e+01	0.030000	1.083287e+02	0.080000	1.846233e-01	0.310000	0.230000	0.480000	0.300000	0.280000	5.137848e+00	0.250000	0.050000	8.241805e-01	0.423575	0.145847	0.044486	0.493420	0.207057	0.490934	0.130000	1.185305e+02	0.060000	1.185305e+01	0.020000	1.185305e+01	0.010000	1.083287e+02	0.120000	1.846233e-01	0.250000	0.210000	0.420000	0.320000	0.240000	4.695639e+00	0.440000	0.030000	8.324636e-01	0.491458	0.167687	0.042062	0.442512	0.179820
95000	0.190000	1.197217e+02	0.030000	1.185305e+01	0.010000	1.185305e+01	0.030000	1.083287e+02	0.080000	1.846233e-01	0.310000	0.180000	0.410000	0.260000	0.250000	5.036112e+00	0.290000	0.050000	8.241805e-01	0.426907	0.148097	0.045718	0.494208	0.208492	0.491843	0.220000	1.197217e+02	0.060000	1.185305e+01	0.020000	1.185305e+01	0.010000	1.083287e+02	0.120000	1.846233e-01	0.320000	0.210000	0.420000	0.320000	0.300000	4.790497e+00	0.310000	0.030000	8.324636e-01	0.492701	0.169244	0.042209	0.444325	0.180312
96000	0.190000	1.197217e+02	0.030000	1.185305e+01	0.010000	1.185305e+01	0.030000	1.083287e+02	0.080000	1.846233e-01	0.350000	0.190000	0.410000	0.350000	0.260000	5.036112e+00	0.380000	0.070000	8.159798e-01	0.428735	0.149497	0.047197	0.494548	0.209443	0.494061	0.220000	1.197217e+02	0.060000	1.185305e+01	0.020000	1.185305e+01	0.010000	1.083287e+02	0.120000	1.846233e-01	0.280000	0.310000	0.390000	0.280000	0.310000	4.838643e+00	0.260000	0.040000	8.241805e-01	0.494987	0.172257	0.043416	0.447564	0.182449
97000	0.190000	1.197217e+02	0.030000	1.185305e+01	0.010000	1.185305e+01	0.030000	1.083287e+02	0.080000	1.846233e-01	0.330000	0.320000	0.350000	0.290000	0.230000	4.936390e+00	0.260000	0.070000	8.159798e-01	0.429711	0.151079	0.047714	0.496028	0.211731	0.496355	0.220000	1.197217e+02	0.060000	1.185305e+01	0.020000	1.185305e+01	0.010000	1.083287e+02	0.120000	1.846233e-01	0.360000	0.200000	0.410000	0.370000	0.250000	4.742831e+00	0.390000	0.040000	8.241805e-01	0.497534	0.176442	0.047041	0.450424	0.187009
98000	0.190000	1.197217e+02	0.030000	1.185305e+01	0.010000	1.185305e+01	0.030000	1.083287e+02	0.080000	1.846233e-01	0.370000	0.260000	0.440000	0.290000	0.310000	4.986001e+00	0.270000	0.060000	8.078606e-01	0.429822	0.151228	0.047643	0.497543	0.213820	0.498333	0.220000	1.197217e+02	0.030000	1.197217e+01	0.010000	1.197217e+01	0.090000	1.094174e+02	0.120000	1.846233e-01	0.260000	0.220000	0.390000	0.270000	0.280000	4.936390e+00	0.310000	0.040000	8.159798e-01	0.497865	0.177953	0.048142	0.451627	0.188621
99000	0.150000	1.209250e+02	0.070000	1.197217e+01	0.030000	1.197217e+01	0.030000	1.083287e+02	0.080000	1.846233e-01	0.380000	0.270000	0.430000	0.270000	0.270000	4.986001e+00	0.300000	0.060000	8.078606e-01	0.430723	0.151264	0.047770	0.498510	0.215391	0.500300	0.220000	1.197217e+02	0.030000	1.197217e+01	0.010000	1.197217e+01	0.090000	1.094174e+02	0.120000	1.846233e-01	0.270000	0.230000	0.360000	0.220000	0.240000	4.887272e+00	0.250000	0.090000	8.078606e-01	0.499395	0.179469	0.049607	0.453525	0.190724
100000	0.150000	1.209250e+02	0.070000	1.197217e+01	0.030000	1.197217e+01	0.030000	1.083287e+02	0.110000	1.827862e-01	0.320000	0.230000	0.340000	0.280000	0.270000	5.086725e+00	0.270000	0.040000	7.998223e-01	0.432306	0.151940	0.048404	0.498855	0.216671	0.501872	0.220000	1.197217e+02	0.030000	1.197217e+01	0.010000	1.197217e+01	0.090000	1.094174e+02	0.120000	1.846233e-01	0.240000	0.230000	0.430000	0.390000	0.290000	4.887272e+00	0.310000	0.090000	8.078606e-01	0.501379	0.181949	0.050392	0.455583	0.192817
101000	0.150000	1.209250e+02	0.070000	1.197217e+01	0.030000	1.197217e+01	0.030000	1.083287e+02	0.110000	1.827862e-01	0.280000	0.240000	0.380000	0.290000	0.270000	5.036112e+00	0.260000	0.070000	7.918639e-01	0.434528	0.154614	0.051371	0.501282	0.221304	0.505146	0.220000	1.209250e+02	0.030000	1.197217e+01	0.010000	1.197217e+01	0.090000	1.094174e+02	0.120000	1.846233e-01	0.280000	0.220000	0.450000	0.390000	0.340000	4.887272e+00	0.300000	0.060000	7.998223e-01	0.503297	0.180380	0.050036	0.452540	0.191892
102000	0.150000	1.209250e+02	0.070000	1.197217e+01	0.030000	1.197217e+01	0.120000	1.094174e+02	0.110000	1.827862e-01	0.320000	0.280000	0.390000	0.340000	0.240000	4.936390e+00	0.380000	0.070000	7.918639e-01	0.436254	0.157102	0.052529	0.502718	0.224089	0.507156	0.220000	1.209250e+02	0.030000	1.197217e+01	0.010000	1.197217e+01	0.090000	1.094174e+02	0.120000	1.846233e-01	0.270000	0.250000	0.490000	0.340000	0.210000	4.936390e+00	0.330000	0.060000	7.998223e-01	0.501058	0.180096	0.049615	0.453801	0.190672
103000	0.150000	1.209250e+02	0.070000	1.197217e+01	0.030000	1.197217e+01	0.120000	1.094174e+02	0.110000	1.827862e-01	0.280000	0.280000	0.310000	0.430000	0.240000	4.838643e+00	0.310000	0.090000	7.839847e-01	0.437903	0.157812	0.052450	0.503538	0.224252	0.507660	0.220000	1.209250e+02	0.030000	1.197217e+01	0.000000	1.209250e+01	0.090000	1.094174e+02	0.140000	1.827862e-01	0.330000	0.210000	0.330000	0.250000	0.290000	4.936390e+00	0.220000	0.030000	7.918639e-01	0.502503	0.179760	0.049068	0.452100	0.189298
104000	0.150000	1.209250e+02	0.070000	1.209250e+01	0.030000	1.209250e+01	0.120000	1.094174e+02	0.110000	1.827862e-01	0.280000	0.140000	0.310000	0.280000	0.300000	4.986001e+00	0.350000	0.090000	7.839847e-01	0.440044	0.158132	0.052613	0.503935	0.222778	0.506195	0.220000	1.209250e+02	0.030000	1.209250e+01	0.000000	1.209250e+01	0.090000	1.094174e+02	0.140000	1.827862e-01	0.330000	0.220000	0.340000	0.340000	0.200000	5.036112e+00	0.300000	0.030000	7.918639e-01	0.501297	0.179081	0.049059	0.454089	0.191634
105000	0.190000	1.221403e+02	0.070000	1.209250e+01	0.030000	1.209250e+01	0.120000	1.094174e+02	0.110000	1.827862e-01	0.240000	0.280000	0.420000	0.360000	0.270000	4.887272e+00	0.310000	0.080000	7.761839e-01	0.442145	0.157503	0.052069	0.501232	0.221045	0.504385	0.220000	1.209250e+02	0.030000	1.209250e+01	0.000000	1.209250e+01	0.090000	1.094174e+02	0.140000	1.827862e-01	0.300000	0.200000	0.360000	0.310000	0.250000	5.086725e+00	0.350000	0.060000	7.839847e-01	0.499886	0.178056	0.048908	0.455154	0.192246
106000	0.190000	1.221403e+02	0.070000	1.209250e+01	0.030000	1.209250e+01	0.120000	1.094174e+02	0.110000	1.827862e-01	0.390000	0.220000	0.420000	0.360000	0.280000	4.887272e+00	0.260000	0.080000	7.761839e-01	0.443342	0.156108	0.051726	0.499262	0.219764	0.503082	0.160000	1.221403e+02	0.030000	1.209250e+01	0.000000	1.209250e+01	0.090000	1.094174e+02	0.140000	1.827862e-01	0.310000	0.180000	0.480000	0.310000	0.220000	4.986001e+00	0.270000	0.060000	7.839847e-01	0.498074	0.177452	0.049053	0.457418	0.194529
107000	0.190000	1.221403e+02	0.070000	1.209250e+01	0.030000	1.209250e+01	0.120000	1.094174e+02	0.110000	1.827862e-01	0.340000	0.150000	0.420000	0.300000	0.280000	4.936390e+00	0.280000	0.110000	7.684608e-01	0.439677	0.154640	0.051259	0.500731	0.222787	0.505222	0.160000	1.221403e+02	0.030000	1.209250e+01	0.000000	1.209250e+01	0.090000	1.094174e+02	0.140000	1.827862e-01	0.350000	0.210000	0.430000	0.300000	0.220000	4.986001e+00	0.340000	0.100000	7.761839e-01	0.499944	0.178571	0.049186	0.458642	0.194272
108000	0.190000	1.221403e+02	0.070000	1.209250e+01	0.030000	1.209250e+01	0.120000	1.094174e+02	0.110000	1.827862e-01	0.300000	0.220000	0.320000	0.360000	0.300000	5.036112e+00	0.300000	0.070000	7.608145e-01	0.439730	0.156430	0.051342	0.501923	0.223970	0.505887	0.160000	1.221403e+02	0.030000	1.209250e+01	0.020000	1.221403e+01	0.060000	1.105171e+02	0.140000	1.827862e-01	0.280000	0.180000	0.460000	0.250000	0.270000	5.036112e+00	0.260000	0.070000	7.684608e-01	0.500472	0.179959	0.049587	0.459999	0.194900
109000	0.190000	1.221403e+02	0.070000	1.209250e+01	0.020000	1.221403e+01	0.120000	1.094174e+02	0.110000	1.827862e-01	0.270000	0.260000	0.400000	0.310000	0.170000	5.036112e+00	0.230000	0.070000	7.608145e-01	0.439595	0.156711	0.051175	0.501849	0.222777	0.504198	0.160000	1.221403e+02	0.030000	1.209250e+01	0.020000	1.221403e+01	0.060000	1.105171e+02	0.140000	1.827862e-01	0.280000	0.160000	0.460000	0.320000	0.250000	5.137848e+00	0.270000	0.070000	7.684608e-01	0.500991	0.181128	0.050206	0.462245	0.195105
110000	0.170000	1.233678e+02	0.020000	1.221403e+01	0.020000	1.221403e+01	0.120000	1.094174e+02	0.160000	1.809675e-01	0.290000	0.170000	0.420000	0.310000	0.210000	4.986001e+00	0.280000	0.030000	7.532442e-01	0.442187	0.159320	0.051319	0.502983	0.221601	0.502539	0.160000	1.221403e+02	0.010000	1.221403e+01	0.020000	1.221403e+01	0.060000	1.105171e+02	0.140000	1.827862e-01	0.250000	0.330000	0.380000	0.320000	0.210000	5.137848e+00	0.260000	0.070000	7.684608e-01	0.502620	0.181977	0.050786	0.462845	0.195095
111000	0.170000	1.233678e+02	0.020000	1.221403e+01	0.020000	1.221403e+01	0.120000	1.094174e+02	0.160000	1.809675e-01	0.340000	0.270000	0.400000	0.310000	0.340000	4.986001e+00	0.340000	0.030000	7.532442e-01	0.445517	0.163754	0.051250	0.504908	0.219919	0.499544	0.160000	1.221403e+02	0.010000	1.221403e+01	0.020000	1.221403e+01	0.060000	1.105171e+02	0.140000	1.827862e-01	0.250000	0.330000	0.450000	0.220000	0.260000	5.086725e+00	0.200000	0.080000	7.608145e-01	0.502244	0.182054	0.050388	0.463444	0.195019
112000	0.170000	1.233678e+02	0.020000	1.221403e+01	0.020000	1.221403e+01	0.120000	1.094174e+02	0.160000	1.809675e-01	0.270000	0.190000	0.370000	0.250000	0.280000	5.036112e+00	0.290000	0.060000	7.457493e-01	0.446766	0.164910	0.050854	0.506938	0.218140	0.495250	0.160000	1.221403e+02	0.010000	1.221403e+01	0.030000	1.233678e+01	0.060000	1.105171e+02	0.140000	1.827862e-01	0.250000	0.310000	0.290000	0.310000	0.230000	4.887272e+00	0.290000	0.060000	7.532442e-01	0.500241	0.181248	0.050437	0.465321	0.198340
113000	0.170000	1.233678e+02	0.020000	1.221403e+01	0.030000	1.233678e+01	0.040000	1.105171e+02	0.160000	1.809675e-01	0.310000	0.200000	0.400000	0.250000	0.200000	4.936390e+00	0.270000	0.060000	7.457493e-01	0.447719	0.166481	0.051031	0.508153	0.217384	0.494713	0.140000	1.233678e+02	0.010000	1.221403e+01	0.030000	1.233678e+01	0.060000	1.105171e+02	0.140000	1.827862e-01	0.390000	0.280000	0.320000	0.300000	0.270000	4.986001e+00	0.270000	0.060000	7.532442e-01	0.498245	0.180553	0.050964	0.468039	0.201370
114000	0.090000	1.246077e+02	0.020000	1.221403e+01	0.030000	1.233678e+01	0.040000	1.105171e+02	0.160000	1.809675e-01	0.240000	0.260000	0.390000	0.300000	0.270000	4.936390e+00	0.290000	0.080000	7.383290e-01	0.448845	0.168532	0.051335	0.508786	0.217617	0.495434	0.140000	1.233678e+02	0.010000	1.221403e+01	0.030000	1.233678e+01	0.060000	1.105171e+02	0.180000	1.809675e-01	0.260000	0.290000	0.430000	0.280000	0.270000	4.887272e+00	0.450000	0.080000	7.457493e-01	0.499025	0.180975	0.050698	0.468863	0.201211
115000	0.090000	1.246077e+02	0.020000	1.221403e+01	0.030000	1.233678e+01	0.040000	1.105171e+02	0.160000	1.809675e-01	0.330000	0.260000	0.340000	0.380000	0.330000	4.986001e+00	0.270000	0.080000	7.309825e-01	0.449363	0.169238	0.051134	0.509549	0.216908	0.495424	0.140000	1.233678e+02	0.010000	1.221403e+01	0.030000	1.233678e+01	0.060000	1.105171e+02	0.180000	1.809675e-01	0.290000	0.260000	0.330000	0.280000	0.260000	4.838643e+00	0.320000	0.080000	7.457493e-01	0.498719	0.180708	0.050630	0.469914	0.201284
116000	0.090000	1.246077e+02	0.050000	1.233678e+01	0.030000	1.233678e+01	0.040000	1.105171e+02	0.160000	1.809675e-01	0.300000	0.230000	0.400000	0.360000	0.210000	5.086725e+00	0.210000	0.080000	7.309825e-01	0.450844	0.171104	0.051330	0.510897	0.215975	0.494952	0.140000	1.233678e+02	0.050000	1.233678e+01	0.030000	1.233678e+01	0.060000	1.105171e+02	0.180000	1.809675e-01	0.230000	0.220000	0.380000	0.250000	0.280000	5.036112e+00	0.330000	0.050000	7.383290e-01	0.499741	0.181597	0.051208	0.470920	0.201491
117000	0.090000	1.246077e+02	0.050000	1.233678e+01	0.030000	1.233678e+01	0.040000	1.105171e+02	0.160000	1.809675e-01	0.310000	0.200000	0.440000	0.340000	0.270000	4.986001e+00	0.230000	0.130000	7.237091e-01	0.453417	0.172974	0.050875	0.512201	0.214484	0.492222	0.140000	1.233678e+02	0.050000	1.233678e+01	0.030000	1.233678e+01	0.060000	1.105171e+02	0.180000	1.809675e-01	0.340000	0.210000	0.390000	0.250000	0.240000	5.036112e+00	0.270000	0.100000	7.309825e-01	0.499794	0.181148	0.051277	0.470676	0.201878
118000	0.090000	1.246077e+02	0.050000	1.233678e+01	0.030000	1.233678e+01	0.040000	1.105171e+02	0.160000	1.809675e-01	0.230000	0.240000	0.400000	0.270000	0.260000	5.036112e+00	0.280000	0.130000	7.237091e-01	0.454588	0.174090	0.051165	0.513087	0.214698	0.491633	0.180000	1.246077e+02	0.050000	1.233678e+01	0.020000	1.246077e+01	0.070000	1.116278e+02	0.180000	1.809675e-01	0.340000	0.240000	0.350000	0.270000	0.270000	5.241639e+00	0.250000	0.100000	7.309825e-01	0.499592	0.181440	0.051392	0.471720	0.202017
119000	0.200000	1.258600e+02	0.050000	1.233678e+01	0.040000	1.246077e+01	0.040000	1.105171e+02	0.160000	1.809675e-01	0.240000	0.280000	0.400000	0.300000	0.230000	4.838643e+00	0.300000	0.090000	7.165081e-01	0.455822	0.176331	0.051733	0.514555	0.216682	0.492455	0.180000	1.246077e+02	0.050000	1.233678e+01	0.020000	1.246077e+01	0.070000	1.116278e+02	0.180000	1.809675e-01	0.260000	0.170000	0.400000	0.290000	0.260000	5.347527e+00	0.380000	0.070000	7.237091e-01	0.500506	0.182253	0.051097	0.472870	0.201960
120000	0.200000	1.258600e+02	0.050000	1.233678e+01	0.040000	1.246077e+01	0.040000	1.105171e+02	0.160000	1.809675e-01	0.260000	0.280000	0.300000	0.320000	0.310000	5.036112e+00	0.250000	0.080000	7.093787e-01	0.454495	0.175601	0.051510	0.515663	0.218856	0.493798	0.180000	1.246077e+02	0.050000	1.233678e+01	0.020000	1.246077e+01	0.070000	1.116278e+02	0.180000	1.809675e-01	0.300000	0.170000	0.400000	0.290000	0.270000	5.401271e+00	0.350000	0.070000	7.237091e-01	0.502330	0.181301	0.050949	0.470197	0.200671
121000	0.200000	1.258600e+02	0.050000	1.233678e+01	0.040000	1.246077e+01	0.040000	1.105171e+02	0.160000	1.809675e-01	0.260000	0.180000	0.390000	0.240000	0.300000	5.189484e+00	0.240000	0.080000	7.093787e-01	0.451998	0.174739	0.051586	0.517523	0.221495	0.496405	0.180000	1.246077e+02	0.050000	1.246077e+01	0.020000	1.246077e+01	0.070000	1.116278e+02	0.180000	1.809675e-01	0.330000	0.200000	0.430000	0.290000	0.210000	5.294318e+00	0.410000	0.050000	7.165081e-01	0.500522	0.180944	0.050774	0.469900	0.201133
122000	0.200000	1.258600e+02	0.050000	1.246077e+01	0.040000	1.246077e+01	0.050000	1.116278e+02	0.140000	1.791668e-01	0.260000	0.170000	0.430000	0.250000	0.150000	4.986001e+00	0.220000	0.060000	7.023203e-01	0.451716	0.174695	0.051248	0.518787	0.220568	0.495921	0.180000	1.246077e+02	0.050000	1.246077e+01	0.020000	1.246077e+01	0.070000	1.116278e+02	0.180000	1.809675e-01	0.250000	0.190000	0.380000	0.280000	0.180000	5.086725e+00	0.230000	0.050000	7.165081e-01	0.497983	0.179822	0.050379	0.469810	0.200975
123000	0.200000	1.258600e+02	0.050000	1.246077e+01	0.040000	1.246077e+01	0.050000	1.116278e+02	0.140000	1.791668e-01	0.280000	0.170000	0.460000	0.330000	0.200000	4.790497e+00	0.300000	0.060000	7.023203e-01	0.453213	0.175931	0.052174	0.519483	0.221623	0.496779	0.130000	1.258600e+02	0.050000	1.246077e+01	0.020000	1.246077e+01	0.070000	1.116278e+02	0.140000	1.791668e-01	0.230000	0.280000	0.420000	0.310000	0.260000	5.137848e+00	0.240000	0.080000	7.093787e-01	0.497389	0.178820	0.049964	0.468472	0.200205
124000	0.200000	1.258600e+02	0.050000	1.246077e+01	0.040000	1.246077e+01	0.050000	1.116278e+02	0.140000	1.791668e-01	0.290000	0.350000	0.310000	0.350000	0.260000	4.986001e+00	0.250000	0.060000	6.953321e-01	0.455262	0.177930	0.054086	0.520724	0.223363	0.498534	0.130000	1.258600e+02	0.050000	1.246077e+01	0.000000	1.258600e+01	0.070000	1.116278e+02	0.140000	1.791668e-01	0.330000	0.260000	0.340000	0.340000	0.340000	5.137848e+00	0.300000	0.080000	7.093787e-01	0.496710	0.178509	0.049613	0.469013	0.199292
125000	0.200000	1.258600e+02	0.050000	1.246077e+01	0.020000	1.258600e+01	0.050000	1.116278e+02	0.140000	1.791668e-01	0.290000	0.300000	0.390000	0.350000	0.240000	5.036112e+00	0.210000	0.060000	6.953321e-01	0.455049	0.177145	0.053920	0.520765	0.224307	0.500334	0.130000	1.258600e+02	0.050000	1.246077e+01	0.000000	1.258600e+01	0.070000	1.116278e+02	0.140000	1.791668e-01	0.270000	0.210000	0.390000	0.280000	0.240000	5.189484e+00	0.250000	0.080000	7.023203e-01	0.495918	0.177619	0.049262	0.469549	0.197923
126000	0.170000	1.271249e+02	0.050000	1.246077e+01	0.020000	1.258600e+01	0.050000	1.116278e+02	0.140000	1.791668e-01	0.320000	0.190000	0.430000	0.340000	0.340000	5.036112e+00	0.300000	0.060000	6.884134e-01	0.455675	0.177237	0.053715	0.521218	0.223624	0.499811	0.130000	1.258600e+02	0.010000	1.258600e+01	0.000000	1.258600e+01	0.070000	1.116278e+02	0.140000	1.791668e-01	0.340000	0.170000	0.370000	0.300000	0.210000	5.086725e+00	0.390000	0.130000	6.953321e-01	0.496284	0.177761	0.048918	0.469033	0.196662
127000	0.170000	1.271249e+02	0.040000	1.258600e+01	0.020000	1.258600e+01	0.050000	1.116278e+02	0.140000	1.791668e-01	0.300000	0.220000	0.400000	0.250000	0.240000	4.936390e+00	0.280000	0.060000	6.884134e-01	0.456492	0.177289	0.053833	0.521073	0.223223	0.500000	0.130000	1.258600e+02	0.010000	1.258600e+01	0.000000	1.258600e+01	0.070000	1.116278e+02	0.140000	1.791668e-01	0.280000	0.190000	0.350000	0.310000	0.310000	5.137848e+00	0.320000	0.130000	6.953321e-01	0.496264	0.177723	0.048724	0.469794	0.195732
128000	0.170000	1.271249e+02	0.040000	1.258600e+01	0.020000	1.258600e+01	0.050000	1.116278e+02	0.140000	1.791668e-01	0.350000	0.280000	0.400000	0.300000	0.280000	4.936390e+00	0.260000	0.070000	6.815636e-01	0.457952	0.178680	0.055242	0.522606	0.225016	0.501747	0.130000	1.258600e+02	0.010000	1.258600e+01	0.000000	1.258600e+01	0.020000	1.127497e+02	0.140000	1.791668e-01	0.320000	0.270000	0.350000	0.220000	0.200000	5.137848e+00	0.370000	0.030000	6.884134e-01	0.497162	0.177253	0.048465	0.469637	0.194274
129000	0.170000	1.271249e+02	0.040000	1.258600e+01	0.020000	1.258600e+01	0.050000	1.116278e+02	0.140000	1.791668e-01	0.240000	0.200000	0.320000	0.280000	0.230000	4.790497e+00	0.300000	0.070000	6.815636e-01	0.458922	0.180074	0.055802	0.523498	0.226226	0.502428	0.240000	1.271249e+02	0.010000	1.258600e+01	0.020000	1.271249e+01	0.020000	1.127497e+02	0.140000	1.791668e-01	0.330000	0.280000	0.370000	0.260000	0.260000	5.347527e+00	0.250000	0.030000	6.884134e-01	0.497835	0.177329	0.048130	0.468384	0.193147
130000	0.170000	1.271249e+02	0.040000	1.258600e+01	0.020000	1.258600e+01	0.050000	1.116278e+02	0.140000	1.791668e-01	0.340000	0.180000	0.320000	0.290000	0.260000	4.887272e+00	0.350000	0.120000	6.747819e-01	0.459009	0.180275	0.055700	0.523589	0.225590	0.502847	0.240000	1.271249e+02	0.010000	1.258600e+01	0.020000	1.271249e+01	0.020000	1.127497e+02	0.140000	1.791668e-01	0.360000	0.260000	0.380000	0.360000	0.240000	5.241639e+00	0.260000	0.120000	6.815636e-01	0.499538	0.179233	0.048233	0.470176	0.192901
131000	0.170000	1.271249e+02	0.040000	1.258600e+01	0.010000	1.271249e+01	0.050000	1.116278e+02	0.140000	1.791668e-01	0.260000	0.200000	0.370000	0.260000	0.330000	5.086725e+00	0.300000	0.060000	6.680677e-01	0.459828	0.180669	0.055762	0.524085	0.225795	0.503417	0.240000	1.271249e+02	0.010000	1.258600e+01	0.020000	1.271249e+01	0.020000	1.127497e+02	0.140000	1.791668e-01	0.410000	0.160000	0.410000	0.310000	0.300000	5.294318e+00	0.330000	0.120000	6.815636e-01	0.500778	0.179380	0.048064	0.469145	0.192558
132000	0.140000	1.284025e+02	0.070000	1.271249e+01	0.010000	1.271249e+01	0.050000	1.116278e+02	0.140000	1.791668e-01	0.310000	0.280000	0.330000	0.250000	0.250000	4.986001e+00	0.270000	0.060000	6.680677e-01	0.461213	0.180810	0.055383	0.523647	0.225154	0.504500	0.240000	1.271249e+02	0.030000	1.271249e+01	0.020000	1.271249e+01	0.020000	1.127497e+02	0.140000	1.791668e-01	0.300000	0.230000	0.410000	0.330000	0.270000	5.401271e+00	0.190000	0.080000	6.747819e-01	0.501477	0.179048	0.047980	0.468643	0.191876
133000	0.140000	1.284025e+02	0.070000	1.271249e+01	0.010000	1.271249e+01	0.050000	1.116278e+02	0.130000	1.773841e-01	0.350000	0.150000	0.340000	0.350000	0.300000	5.036112e+00	0.240000	0.070000	6.614203e-01	0.462550	0.181560	0.056184	0.524200	0.226178	0.505770	0.150000	1.284025e+02	0.030000	1.271249e+01	0.020000	1.271249e+01	0.020000	1.127497e+02	0.140000	1.791668e-01	0.300000	0.250000	0.320000	0.260000	0.250000	5.189484e+00	0.240000	0.080000	6.747819e-01	0.502572	0.181810	0.048499	0.470336	0.192420
134000	0.140000	1.284025e+02	0.070000	1.271249e+01	0.010000	1.271249e+01	0.040000	1.127497e+02	0.130000	1.773841e-01	0.290000	0.250000	0.450000	0.300000	0.230000	4.936390e+00	0.280000	0.070000	6.614203e-01	0.461389	0.181431	0.056596	0.525748	0.227833	0.506796	0.150000	1.284025e+02	0.030000	1.271249e+01	0.020000	1.271249e+01	0.020000	1.127497e+02	0.140000	1.791668e-01	0.290000	0.180000	0.390000	0.450000	0.260000	5.137848e+00	0.300000	0.090000	6.680677e-01	0.503920	0.183609	0.049292	0.472322	0.193528
135000	0.140000	1.284025e+02	0.070000	1.271249e+01	0.010000	1.271249e+01	0.040000	1.127497e+02	0.130000	1.773841e-01	0.290000	0.230000	0.400000	0.270000	0.240000	4.936390e+00	0.300000	0.110000	6.548391e-01	0.460889	0.180686	0.056180	0.524168	0.226634	0.505261	0.150000	1.284025e+02	0.030000	1.271249e+01	0.010000	1.284025e+01	0.020000	1.127497e+02	0.140000	1.773841e-01	0.380000	0.270000	0.440000	0.450000	0.270000	5.137848e+00	0.310000	0.090000	6.680677e-01	0.502714	0.182705	0.049180	0.472114	0.194166
136000	0.140000	1.284025e+02	0.070000	1.271249e+01	0.010000	1.271249e+01	0.040000	1.127497e+02	0.130000	1.773841e-01	0.330000	0.210000	0.400000	0.350000	0.290000	5.086725e+00	0.220000	0.110000	6.548391e-01	0.461137	0.180051	0.055912	0.522751	0.226372	0.506823	0.150000	1.284025e+02	0.030000	1.271249e+01	0.010000	1.284025e+01	0.020000	1.127497e+02	0.140000	1.773841e-01	0.260000	0.330000	0.460000	0.330000	0.240000	5.036112e+00	0.340000	0.080000	6.614203e-01	0.504395	0.181566	0.048790	0.470199	0.193054
137000	0.140000	1.284025e+02	0.070000	1.271249e+01	0.020000	1.284025e+01	0.040000	1.127497e+02	0.130000	1.773841e-01	0.270000	0.160000	0.430000	0.310000	0.210000	5.189484e+00	0.240000	0.140000	6.483233e-01	0.461150	0.179630	0.055707	0.521504	0.226296	0.508501	0.150000	1.284025e+02	0.040000	1.284025e+01	0.010000	1.284025e+01	0.050000	1.138828e+02	0.140000	1.773841e-01	0.250000	0.200000	0.460000	0.330000	0.300000	5.036112e+00	0.210000	0.050000	6.548391e-01	0.506092	0.181175	0.048594	0.468515	0.191777
138000	0.180000	1.296930e+02	0.020000	1.284025e+01	0.020000	1.284025e+01	0.040000	1.127497e+02	0.130000	1.773841e-01	0.290000	0.160000	0.460000	0.380000	0.210000	5.189484e+00	0.280000	0.050000	6.418724e-01	0.461964	0.178340	0.055304	0.518824	0.225065	0.507600	0.150000	1.284025e+02	0.040000	1.284025e+01	0.010000	1.284025e+01	0.050000	1.138828e+02	0.140000	1.773841e-01	0.290000	0.230000	0.380000	0.250000	0.300000	5.086725e+00	0.260000	0.050000	6.548391e-01	0.507539	0.180879	0.048441	0.467063	0.191454
139000	0.180000	1.296930e+02	0.020000	1.284025e+01	0.020000	1.284025e+01	0.040000	1.127497e+02	0.130000	1.773841e-01	0.360000	0.240000	0.440000	0.310000	0.250000	5.137848e+00	0.280000	0.050000	6.418724e-01	0.463137	0.177301	0.054902	0.515557	0.223886	0.508912	0.180000	1.296930e+02	0.040000	1.284025e+01	0.010000	1.284025e+01	0.050000	1.138828e+02	0.140000	1.773841e-01	0.310000	0.270000	0.350000	0.290000	0.180000	4.986001e+00	0.230000	0.070000	6.483233e-01	0.508910	0.181164	0.049018	0.466914	0.192097
140000	0.180000	1.296930e+02	0.020000	1.284025e+01	0.020000	1.284025e+01	0.040000	1.127497e+02	0.130000	1.773841e-01	0.300000	0.200000	0.290000	0.320000	0.280000	5.137848e+00	0.330000	0.080000	6.354857e-01	0.462775	0.176435	0.054612	0.514466	0.223441	0.509521	0.180000	1.296930e+02	0.040000	1.284025e+01	0.030000	1.296930e+01	0.050000	1.138828e+02	0.140000	1.773841e-01	0.290000	0.270000	0.350000	0.290000	0.280000	5.086725e+00	0.290000	0.070000	6.483233e-01	0.509631	0.182118	0.050352	0.468579	0.193991
141000	0.180000	1.296930e+02	0.020000	1.284025e+01	0.020000	1.284025e+01	0.040000	1.127497e+02	0.130000	1.773841e-01	0.350000	0.250000	0.410000	0.350000	0.200000	5.137848e+00	0.300000	0.080000	6.354857e-01	0.459559	0.175067	0.054275	0.515467	0.223474	0.509542	0.180000	1.296930e+02	0.040000	1.284025e+01	0.030000	1.296930e+01	0.050000	1.138828e+02	0.140000	1.773841e-01	0.270000	0.240000	0.380000	0.290000	0.180000	5.137848e+00	0.250000	0.080000	6.418724e-01	0.511904	0.183358	0.050271	0.469270	0.193131
142000	0.180000	1.296930e+02	0.020000	1.284025e+01	0.050000	1.296930e+01	0.040000	1.127497e+02	0.130000	1.773841e-01	0.400000	0.250000	0.370000	0.340000	0.330000	5.189484e+00	0.200000	0.130000	6.291625e-01	0.456716	0.174086	0.054000	0.516532	0.224008	0.509963	0.180000	1.296930e+02	0.040000	1.284025e+01	0.030000	1.296930e+01	0.050000	1.138828e+02	0.140000	1.773841e-01	0.350000	0.190000	0.420000	0.340000	0.270000	5.137848e+00	0.330000	0.080000	6.418724e-01	0.512664	0.184121	0.050830	0.470405	0.194121
143000	0.180000	1.296930e+02	0.020000	1.284025e+01	0.050000	1.296930e+01	0.040000	1.127497e+02	0.130000	1.773841e-01	0.320000	0.200000	0.430000	0.390000	0.290000	5.189484e+00	0.260000	0.130000	6.291625e-01	0.453894	0.173058	0.053635	0.516926	0.225389	0.511464	0.180000	1.296930e+02	0.040000	1.284025e+01	0.030000	1.296930e+01	0.050000	1.138828e+02	0.140000	1.773841e-01	0.290000	0.260000	0.440000	0.270000	0.290000	5.294318e+00	0.290000	0.090000	6.354857e-01	0.513546	0.184145	0.051120	0.470460	0.194532
144000	0.240000	1.309964e+02	0.020000	1.284025e+01	0.050000	1.296930e+01	0.040000	1.138828e+02	0.130000	1.773841e-01	0.320000	0.260000	0.370000	0.320000	0.160000	4.986001e+00	0.270000	0.050000	6.229022e-01	0.451659	0.171968	0.053361	0.516934	0.225341	0.512605	0.180000	1.309964e+02	0.070000	1.296930e+01	0.030000	1.296930e+01	0.050000	1.138828e+02	0.140000	1.773841e-01	0.280000	0.250000	0.450000	0.380000	0.250000	5.189484e+00	0.300000	0.090000	6.354857e-01	0.512178	0.183379	0.050973	0.471019	0.194805
145000	0.240000	1.309964e+02	0.010000	1.296930e+01	0.050000	1.296930e+01	0.040000	1.138828e+02	0.150000	1.756191e-01	0.220000	0.240000	0.370000	0.310000	0.280000	4.986001e+00	0.280000	0.050000	6.229022e-01	0.449720	0.170807	0.052978	0.516611	0.225511	0.513738	0.180000	1.309964e+02	0.070000	1.296930e+01	0.000000	1.309964e+01	0.050000	1.138828e+02	0.130000	1.756191e-01	0.270000	0.340000	0.330000	0.210000	0.200000	5.086725e+00	0.260000	0.140000	6.291625e-01	0.509663	0.182383	0.050761	0.471429	0.195843
146000	0.240000	1.309964e+02	0.010000	1.296930e+01	0.050000	1.296930e+01	0.040000	1.138828e+02	0.150000	1.756191e-01	0.310000	0.260000	0.450000	0.300000	0.220000	4.838643e+00	0.250000	0.060000	6.167042e-01	0.448369	0.169742	0.052692	0.515478	0.225016	0.514930	0.180000	1.309964e+02	0.070000	1.296930e+01	0.000000	1.309964e+01	0.050000	1.138828e+02	0.130000	1.756191e-01	0.340000	0.240000	0.290000	0.290000	0.200000	4.936390e+00	0.230000	0.140000	6.291625e-01	0.507832	0.181358	0.050480	0.470943	0.195916
147000	0.240000	1.309964e+02	0.010000	1.296930e+01	0.040000	1.309964e+01	0.040000	1.138828e+02	0.150000	1.756191e-01	0.300000	0.210000	0.360000	0.340000	0.250000	4.838643e+00	0.280000	0.040000	6.105679e-01	0.449732	0.170796	0.053263	0.516421	0.225350	0.516242	0.180000	1.309964e+02	0.070000	1.296930e+01	0.000000	1.309964e+01	0.050000	1.138828e+02	0.130000	1.756191e-01	0.300000	0.200000	0.360000	0.370000	0.290000	5.036112e+00	0.320000	0.100000	6.229022e-01	0.508151	0.181792	0.050195	0.471665	0.195554
148000	0.240000	1.309964e+02	0.010000	1.296930e+01	0.040000	1.309964e+01	0.040000	1.138828e+02	0.150000	1.756191e-01	0.320000	0.240000	0.370000	0.300000	0.290000	4.887272e+00	0.270000	0.040000	6.105679e-01	0.449666	0.170390	0.053563	0.516885	0.226301	0.517519	0.180000	1.309964e+02	0.070000	1.296930e+01	0.000000	1.309964e+01	0.080000	1.150274e+02	0.130000	1.756191e-01	0.310000	0.210000	0.490000	0.270000	0.190000	5.036112e+00	0.240000	0.100000	6.167042e-01	0.507311	0.181409	0.050075	0.472736	0.195714
149000	0.200000	1.323130e+02	0.010000	1.296930e+01	0.040000	1.309964e+01	0.040000	1.138828e+02	0.150000	1.756191e-01	0.330000	0.240000	0.370000	0.250000	0.290000	4.986001e+00	0.280000	0.090000	6.044927e-01	0.448653	0.170041	0.053543	0.517805	0.227929	0.518925	0.160000	1.323130e+02	0.020000	1.309964e+01	0.000000	1.309964e+01	0.080000	1.150274e+02	0.130000	1.756191e-01	0.300000	0.240000	0.490000	0.320000	0.300000	4.986001e+00	0.370000	0.100000	6.167042e-01	0.507584	0.181273	0.049744	0.472371	0.194889
150000	0.200000	1.323130e+02	0.010000	1.296930e+01	0.040000	1.309964e+01	0.040000	1.138828e+02	0.150000	1.756191e-01	0.330000	0.250000	0.340000	0.310000	0.300000	5.189484e+00	0.290000	0.090000	6.044927e-01	0.450234	0.171883	0.054080	0.518621	0.228443	0.519506	0.160000	1.323130e+02	0.020000	1.309964e+01	0.000000	1.309964e+01	0.080000	1.150274e+02	0.130000	1.756191e-01	0.360000	0.240000	0.310000	0.320000	0.290000	4.887272e+00	0.410000	0.100000	6.105679e-01	0.508471	0.182309	0.050070	0.473745	0.195238
151000	0.200000	1.323130e+02	0.040000	1.309964e+01	0.040000	1.309964e+01	0.040000	1.138828e+02	0.150000	1.756191e-01	0.280000	0.290000	0.370000	0.310000	0.320000	5.137848e+00	0.280000	0.090000	5.984779e-01	0.448889	0.171468	0.054229	0.519551	0.230881	0.521384	0.160000	1.323130e+02	0.020000	1.309964e+01	0.020000	1.323130e+01	0.080000	1.150274e+02	0.130000	1.756191e-01	0.360000	0.220000	0.320000	0.260000	0.220000	4.936390e+00	0.350000	0.090000	6.044927e-01	0.508417	0.182298	0.049846	0.474266	0.194921
152000	0.200000	1.323130e+02	0.040000	1.309964e+01	0.110000	1.323130e+01	0.040000	1.138828e+02	0.150000	1.756191e-01	0.280000	0.210000	0.410000	0.300000	0.230000	5.241639e+00	0.270000	0.070000	5.925229e-01	0.450267	0.173275	0.055141	0.520378	0.232699	0.522742	0.160000	1.323130e+02	0.020000	1.309964e+01	0.020000	1.323130e+01	0.080000	1.150274e+02	0.130000	1.756191e-01	0.420000	0.270000	0.430000	0.260000	0.250000	4.936390e+00	0.290000	0.090000	6.044927e-01	0.506634	0.181345	0.049573	0.474676	0.195506
153000	0.200000	1.323130e+02	0.040000	1.309964e+01	0.110000	1.323130e+01	0.050000	1.150274e+02	0.150000	1.756191e-01	0.270000	0.210000	0.290000	0.340000	0.220000	5.137848e+00	0.270000	0.070000	5.925229e-01	0.450765	0.172857	0.055368	0.519251	0.232779	0.524837	0.160000	1.323130e+02	0.020000	1.309964e+01	0.020000	1.323130e+01	0.080000	1.150274e+02	0.130000	1.756191e-01	0.290000	0.260000	0.300000	0.250000	0.160000	5.036112e+00	0.290000	0.060000	5.984779e-01	0.504003	0.180259	0.049436	0.475890	0.197323
154000	0.200000	1.323130e+02	0.040000	1.309964e+01	0.110000	1.323130e+01	0.050000	1.150274e+02	0.150000	1.756191e-01	0.270000	0.230000	0.370000	0.310000	0.250000	5.036112e+00	0.290000	0.090000	5.866272e-01	0.452447	0.172396	0.055169	0.517833	0.232014	0.525519	0.170000	1.336427e+02	0.000000	1.323130e+01	0.020000	1.323130e+01	0.080000	1.150274e+02	0.130000	1.756191e-01	0.360000	0.300000	0.420000	0.250000	0.160000	4.936390e+00	0.290000	0.060000	5.984779e-01	0.503664	0.179802	0.049244	0.475814	0.197019
155000	0.150000	1.336427e+02	0.040000	1.309964e+01	0.110000	1.323130e+01	0.050000	1.150274e+02	0.150000	1.756191e-01	0.300000	0.220000	0.370000	0.280000	0.200000	4.986001e+00	0.350000	0.090000	5.866272e-01	0.453439	0.171976	0.054963	0.516262	0.231137	0.526222	0.170000	1.336427e+02	0.000000	1.323130e+01	0.020000	1.323130e+01	0.080000	1.150274e+02	0.180000	1.738716e-01	0.320000	0.210000	0.360000	0.340000	0.320000	5.036112e+00	0.270000	0.090000	5.925229e-01	0.504628	0.179216	0.049422	0.475030	0.196883
156000	0.150000	1.336427e+02	0.040000	1.309964e+01	0.110000	1.323130e+01	0.050000	1.150274e+02	0.110000	1.738716e-01	0.300000	0.160000	0.280000	0.330000	0.230000	4.986001e+00	0.300000	0.050000	5.807902e-01	0.453786	0.172854	0.054700	0.516937	0.230520	0.525684	0.170000	1.336427e+02	0.000000	1.323130e+01	0.020000	1.323130e+01	0.080000	1.150274e+02	0.180000	1.738716e-01	0.290000	0.220000	0.440000	0.260000	0.220000	5.036112e+00	0.320000	0.090000	5.925229e-01	0.505543	0.178296	0.049155	0.473553	0.196005
157000	0.150000	1.336427e+02	0.050000	1.323130e+01	0.040000	1.336427e+01	0.050000	1.150274e+02	0.110000	1.738716e-01	0.370000	0.280000	0.400000	0.230000	0.240000	4.936390e+00	0.300000	0.110000	5.750112e-01	0.455195	0.173855	0.054449	0.517149	0.229353	0.524448	0.170000	1.336427e+02	0.000000	1.323130e+01	0.030000	1.336427e+01	0.080000	1.150274e+02	0.180000	1.738716e-01	0.260000	0.220000	0.390000	0.310000	0.240000	5.036112e+00	0.280000	0.080000	5.866272e-01	0.503750	0.177456	0.048842	0.472095	0.195413
158000	0.150000	1.336427e+02	0.050000	1.323130e+01	0.040000	1.336427e+01	0.050000	1.150274e+02	0.110000	1.738716e-01	0.230000	0.170000	0.430000	0.230000	0.340000	4.936390e+00	0.280000	0.110000	5.750112e-01	0.455020	0.174096	0.054452	0.518352	0.230576	0.525533	0.170000	1.336427e+02	0.000000	1.323130e+01	0.030000	1.336427e+01	0.080000	1.150274e+02	0.180000	1.738716e-01	0.260000	0.270000	0.390000	0.310000	0.280000	5.036112e+00	0.340000	0.080000	5.807902e-01	0.504996	0.177250	0.048798	0.471034	0.194918
159000	0.150000	1.336427e+02	0.050000	1.323130e+01	0.040000	1.336427e+01	0.050000	1.150274e+02	0.110000	1.738716e-01	0.290000	0.240000	0.430000	0.320000	0.280000	4.936390e+00	0.330000	0.070000	5.692898e-01	0.456262	0.175949	0.055288	0.519727	0.231668	0.526302	0.200000	1.349859e+02	0.000000	1.323130e+01	0.030000	1.336427e+01	0.080000	1.150274e+02	0.180000	1.738716e-01	0.330000	0.250000	0.390000	0.280000	0.230000	4.887272e+00	0.200000	0.080000	5.807902e-01	0.505645	0.178582	0.048894	0.471788	0.194789
160000	0.150000	1.336427e+02	0.050000	1.323130e+01	0.040000	1.336427e+01	0.050000	1.150274e+02	0.110000	1.738716e-01	0.240000	0.190000	0.500000	0.340000	0.290000	4.986001e+00	0.360000	0.070000	5.692898e-01	0.457580	0.175750	0.055132	0.518739	0.231246	0.527724	0.200000	1.349859e+02	0.040000	1.336427e+01	0.030000	1.336427e+01	0.050000	1.161834e+02	0.180000	1.738716e-01	0.380000	0.260000	0.390000	0.230000	0.240000	4.695639e+00	0.290000	0.100000	5.750112e-01	0.506213	0.178554	0.048819	0.471201	0.194194
161000	0.210000	1.349859e+02	0.050000	1.323130e+01	0.040000	1.336427e+01	0.050000	1.150274e+02	0.110000	1.738716e-01	0.190000	0.210000	0.450000	0.330000	0.250000	4.986001e+00	0.370000	0.070000	5.636252e-01	0.458077	0.176183	0.055748	0.518865	0.232272	0.529403	0.200000	1.349859e+02	0.040000	1.336427e+01	0.030000	1.336427e+01	0.050000	1.161834e+02	0.180000	1.738716e-01	0.330000	0.240000	0.400000	0.300000	0.250000	4.742831e+00	0.290000	0.100000	5.750112e-01	0.505730	0.177942	0.048662	0.470877	0.194231
162000	0.210000	1.349859e+02	0.100000	1.336427e+01	0.040000	1.336427e+01	0.050000	1.150274e+02	0.110000	1.738716e-01	0.300000	0.260000	0.450000	0.330000	0.210000	4.986001e+00	0.240000	0.070000	5.636252e-01	0.457937	0.176569	0.055884	0.520004	0.233958	0.530909	0.200000	1.349859e+02	0.040000	1.336427e+01	0.040000	1.349859e+01	0.050000	1.161834e+02	0.180000	1.738716e-01	0.350000	0.190000	0.440000	0.280000	0.240000	4.742831e+00	0.340000	0.090000	5.692898e-01	0.505864	0.176850	0.048370	0.469790	0.193536
163000	0.210000	1.349859e+02	0.100000	1.336427e+01	0.020000	1.349859e+01	0.050000	1.150274e+02	0.110000	1.738716e-01	0.320000	0.220000	0.400000	0.330000	0.240000	5.036112e+00	0.260000	0.120000	5.580171e-01	0.459021	0.177859	0.056303	0.520682	0.234594	0.531350	0.200000	1.349859e+02	0.040000	1.336427e+01	0.040000	1.349859e+01	0.050000	1.161834e+02	0.180000	1.738716e-01	0.350000	0.230000	0.290000	0.330000	0.260000	4.936390e+00	0.220000	0.070000	5.636252e-01	0.505701	0.175910	0.048059	0.468399	0.192929
164000	0.210000	1.349859e+02	0.100000	1.336427e+01	0.020000	1.349859e+01	0.050000	1.150274e+02	0.110000	1.738716e-01	0.250000	0.290000	0.430000	0.300000	0.290000	5.036112e+00	0.310000	0.120000	5.580171e-01	0.458042	0.177243	0.056151	0.521309	0.235666	0.532106	0.250000	1.363425e+02	0.020000	1.349859e+01	0.040000	1.349859e+01	0.050000	1.161834e+02	0.180000	1.738716e-01	0.280000	0.200000	0.320000	0.270000	0.320000	4.936390e+00	0.350000	0.070000	5.636252e-01	0.505812	0.176043	0.047796	0.468571	0.192771
165000	0.210000	1.349859e+02	0.100000	1.336427e+01	0.020000	1.349859e+01	0.070000	1.161834e+02	0.110000	1.738716e-01	0.260000	0.290000	0.430000	0.370000	0.310000	5.086725e+00	0.220000	0.090000	5.524647e-01	0.458326	0.176618	0.055807	0.519912	0.235131	0.532070	0.250000	1.363425e+02	0.020000	1.349859e+01	0.040000	1.349859e+01	0.050000	1.161834e+02	0.180000	1.738716e-01	0.280000	0.200000	0.360000	0.330000	0.270000	4.887272e+00	0.310000	0.130000	5.580171e-01	0.503226	0.175181	0.047521	0.469687	0.194785
166000	0.210000	1.349859e+02	0.100000	1.336427e+01	0.020000	1.349859e+01	0.070000	1.161834e+02	0.110000	1.738716e-01	0.260000	0.290000	0.310000	0.330000	0.250000	4.986001e+00	0.330000	0.150000	5.469676e-01	0.459443	0.177247	0.055632	0.519592	0.234429	0.531293	0.250000	1.363425e+02	0.020000	1.349859e+01	0.040000	1.349859e+01	0.050000	1.161834e+02	0.180000	1.738716e-01	0.240000	0.190000	0.410000	0.320000	0.290000	4.986001e+00	0.280000	0.130000	5.580171e-01	0.501032	0.174634	0.047298	0.470711	0.195539
167000	0.220000	1.363425e+02	0.070000	1.349859e+01	0.020000	1.349859e+01	0.070000	1.161834e+02	0.210000	1.721416e-01	0.260000	0.220000	0.400000	0.300000	0.260000	5.086725e+00	0.290000	0.150000	5.469676e-01	0.461172	0.178309	0.055424	0.520007	0.233352	0.529110	0.250000	1.363425e+02	0.020000	1.349859e+01	0.020000	1.363425e+01	0.050000	1.161834e+02	0.180000	1.738716e-01	0.350000	0.230000	0.340000	0.270000	0.170000	5.086725e+00	0.300000	0.140000	5.524647e-01	0.499064	0.174107	0.047158	0.472162	0.196809
168000	0.220000	1.363425e+02	0.070000	1.349859e+01	0.020000	1.349859e+01	0.070000	1.161834e+02	0.210000	1.721416e-01	0.310000	0.250000	0.390000	0.330000	0.200000	5.036112e+00	0.310000	0.080000	5.415252e-01	0.461686	0.178722	0.055263	0.520721	0.232697	0.527906	0.250000	1.363425e+02	0.020000	1.349859e+01	0.020000	1.363425e+01	0.050000	1.161834e+02	0.120000	1.721416e-01	0.350000	0.250000	0.370000	0.270000	0.300000	5.086725e+00	0.240000	0.140000	5.524647e-01	0.498999	0.173478	0.046923	0.472073	0.196484
169000	0.220000	1.363425e+02	0.070000	1.349859e+01	0.010000	1.363425e+01	0.070000	1.161834e+02	0.210000	1.721416e-01	0.310000	0.250000	0.410000	0.340000	0.210000	4.838643e+00	0.300000	0.080000	5.415252e-01	0.460823	0.178311	0.055141	0.521727	0.234439	0.529922	0.250000	1.363425e+02	0.020000	1.349859e+01	0.020000	1.363425e+01	0.050000	1.161834e+02	0.120000	1.721416e-01	0.290000	0.220000	0.400000	0.290000	0.270000	5.137848e+00	0.220000	0.070000	5.469676e-01	0.498970	0.173297	0.046889	0.472383	0.197216
170000	0.220000	1.363425e+02	0.070000	1.349859e+01	0.010000	1.363425e+01	0.070000	1.161834e+02	0.210000	1.721416e-01	0.350000	0.260000	0.400000	0.290000	0.290000	4.742831e+00	0.330000	0.040000	5.361369e-01	0.460255	0.177946	0.055142	0.522253	0.235487	0.531340	0.250000	1.363425e+02	0.040000	1.363425e+01	0.020000	1.363425e+01	0.010000	1.173511e+02	0.120000	1.721416e-01	0.270000	0.220000	0.360000	0.320000	0.170000	4.936390e+00	0.340000	0.070000	5.469676e-01	0.500794	0.174654	0.047108	0.473034	0.197110
171000	0.220000	1.363425e+02	0.070000	1.349859e+01	0.010000	1.363425e+01	0.070000	1.161834e+02	0.210000	1.721416e-01	0.240000	0.200000	0.420000	0.310000	0.250000	4.742831e+00	0.250000	0.040000	5.361369e-01	0.460342	0.178460	0.055212	0.522613	0.235439	0.530937	0.180000	1.377128e+02	0.040000	1.363425e+01	0.020000	1.363425e+01	0.010000	1.173511e+02	0.120000	1.721416e-01	0.350000	0.230000	0.380000	0.320000	0.220000	4.936390e+00	0.230000	0.110000	5.415252e-01	0.501297	0.175377	0.047420	0.474068	0.198019
172000	0.180000	1.377128e+02	0.070000	1.349859e+01	0.010000	1.363425e+01	0.070000	1.161834e+02	0.210000	1.721416e-01	0.310000	0.210000	0.470000	0.380000	0.330000	4.695639e+00	0.210000	0.070000	5.308022e-01	0.461769	0.179022	0.055349	0.523142	0.234996	0.530592	0.180000	1.377128e+02	0.040000	1.363425e+01	0.030000	1.377128e+01	0.010000	1.173511e+02	0.120000	1.721416e-01	0.300000	0.310000	0.380000	0.260000	0.310000	5.137848e+00	0.390000	0.110000	5.415252e-01	0.501447	0.175758	0.048473	0.474907	0.198938
173000	0.180000	1.377128e+02	0.070000	1.349859e+01	0.010000	1.363425e+01	0.070000	1.161834e+02	0.210000	1.721416e-01	0.320000	0.210000	0.370000	0.350000	0.210000	4.695639e+00	0.330000	0.070000	5.308022e-01	0.463605	0.178737	0.055050	0.521902	0.234086	0.529998	0.180000	1.377128e+02	0.040000	1.363425e+01	0.030000	1.377128e+01	0.010000	1.173511e+02	0.120000	1.721416e-01	0.340000	0.200000	0.400000	0.360000	0.260000	5.241639e+00	0.380000	0.100000	5.361369e-01	0.500502	0.175442	0.048311	0.475029	0.198611
174000	0.180000	1.377128e+02	0.020000	1.363425e+01	0.010000	1.377128e+01	0.070000	1.161834e+02	0.210000	1.721416e-01	0.290000	0.240000	0.370000	0.290000	0.270000	4.695639e+00	0.300000	0.060000	5.255207e-01	0.462982	0.178721	0.055023	0.522001	0.235027	0.530964	0.180000	1.377128e+02	0.020000	1.377128e+01	0.030000	1.377128e+01	0.010000	1.173511e+02	0.120000	1.721416e-01	0.340000	0.290000	0.350000	0.330000	0.270000	5.189484e+00	0.330000	0.060000	5.308022e-01	0.499931	0.174726	0.048088	0.474221	0.198170
175000	0.180000	1.377128e+02	0.020000	1.363425e+01	0.010000	1.377128e+01	0.050000	1.173511e+02	0.210000	1.721416e-01	0.220000	0.310000	0.360000	0.250000	0.250000	4.695639e+00	0.450000	0.130000	5.202917e-01	0.463507	0.179642	0.055077	0.522857	0.234634	0.531005	0.180000	1.377128e+02	0.020000	1.377128e+01	0.030000	1.377128e+01	0.010000	1.173511e+02	0.120000	1.721416e-01	0.350000	0.190000	0.440000	0.320000	0.220000	5.086725e+00	0.370000	0.060000	5.308022e-01	0.500719	0.175390	0.048133	0.474515	0.198724
176000	0.180000	1.377128e+02	0.020000	1.363425e+01	0.010000	1.377128e+01	0.050000	1.173511e+02	0.210000	1.721416e-01	0.240000	0.200000	0.310000	0.320000	0.260000	4.695639e+00	0.270000	0.130000	5.202917e-01	0.463844	0.179455	0.054840	0.522041	0.233663	0.531349	0.160000	1.390968e+02	0.020000	1.377128e+01	0.030000	1.377128e+01	0.010000	1.173511e+02	0.120000	1.721416e-01	0.350000	0.230000	0.340000	0.360000	0.250000	5.137848e+00	0.300000	0.100000	5.255207e-01	0.501090	0.176031	0.048082	0.475333	0.198772
177000	0.180000	1.377128e+02	0.020000	1.363425e+01	0.010000	1.377128e+01	0.050000	1.173511e+02	0.220000	1.704288e-01	0.160000	0.140000	0.320000	0.300000	0.190000	4.742831e+00	0.300000	0.170000	5.151147e-01	0.464771	0.178880	0.054756	0.520740	0.233426	0.532304	0.160000	1.390968e+02	0.020000	1.377128e+01	0.030000	1.377128e+01	0.010000	1.173511e+02	0.100000	1.704288e-01	0.340000	0.270000	0.430000	0.350000	0.250000	5.241639e+00	0.250000	0.100000	5.255207e-01	0.500914	0.176586	0.048030	0.475889	0.198453
178000	0.140000	1.390968e+02	0.020000	1.363425e+01	0.010000	1.377128e+01	0.050000	1.173511e+02	0.220000	1.704288e-01	0.230000	0.260000	0.340000	0.330000	0.200000	4.838643e+00	0.300000	0.170000	5.151147e-01	0.465743	0.179351	0.054663	0.521209	0.232703	0.531562	0.160000	1.390968e+02	0.020000	1.377128e+01	0.040000	1.390968e+01	0.010000	1.173511e+02	0.100000	1.704288e-01	0.340000	0.190000	0.330000	0.350000	0.220000	5.241639e+00	0.310000	0.100000	5.202917e-01	0.500488	0.176337	0.047989	0.475737	0.198490
179000	0.140000	1.390968e+02	0.020000	1.363425e+01	0.060000	1.390968e+01	0.050000	1.173511e+02	0.220000	1.704288e-01	0.280000	0.260000	0.420000	0.260000	0.290000	5.036112e+00	0.280000	0.080000	5.099892e-01	0.467010	0.179744	0.054517	0.521070	0.231834	0.531115	0.160000	1.390968e+02	0.060000	1.390968e+01	0.040000	1.390968e+01	0.010000	1.173511e+02	0.100000	1.704288e-01	0.230000	0.260000	0.390000	0.280000	0.190000	5.086725e+00	0.300000	0.100000	5.202917e-01	0.501204	0.176652	0.048016	0.475967	0.198424
180000	0.140000	1.390968e+02	0.040000	1.377128e+01	0.060000	1.390968e+01	0.050000	1.173511e+02	0.220000	1.704288e-01	0.300000	0.180000	0.320000	0.260000	0.390000	5.036112e+00	0.250000	0.080000	5.099892e-01	0.468137	0.180221	0.054541	0.520880	0.231397	0.531097	0.160000	1.390968e+02	0.060000	1.390968e+01	0.040000	1.390968e+01	0.010000	1.173511e+02	0.100000	1.704288e-01	0.320000	0.200000	0.460000	0.240000	0.250000	4.986001e+00	0.340000	0.070000	5.151147e-01	0.501098	0.176451	0.047930	0.475341	0.197860
181000	0.140000	1.390968e+02	0.040000	1.377128e+01	0.060000	1.390968e+01	0.050000	1.173511e+02	0.220000	1.704288e-01	0.240000	0.230000	0.400000	0.300000	0.310000	5.189484e+00	0.350000	0.130000	5.049147e-01	0.468674	0.181302	0.054425	0.521895	0.230267	0.528959	0.160000	1.390968e+02	0.060000	1.390968e+01	0.040000	1.390968e+01	0.010000	1.173511e+02	0.100000	1.704288e-01	0.410000	0.220000	0.370000	0.290000	0.270000	4.986001e+00	0.250000	0.060000	5.099892e-01	0.500844	0.175799	0.047691	0.475017	0.197394
182000	0.140000	1.390968e+02	0.040000	1.377128e+01	0.060000	1.390968e+01	0.050000	1.173511e+02	0.220000	1.704288e-01	0.280000	0.220000	0.400000	0.310000	0.240000	5.189484e+00	0.350000	0.130000	5.049147e-01	0.469334	0.181458	0.054465	0.522242	0.229977	0.528092	0.220000	1.404948e+02	0.060000	1.390968e+01	0.040000	1.390968e+01	0.010000	1.173511e+02	0.100000	1.704288e-01	0.330000	0.220000	0.450000	0.310000	0.300000	5.036112e+00	0.280000	0.060000	5.099892e-01	0.500247	0.174841	0.047438	0.473663	0.196536
183000	0.140000	1.390968e+02	0.040000	1.377128e+01	0.060000	1.390968e+01	0.050000	1.173511e+02	0.220000	1.704288e-01	0.290000	0.270000	0.290000	0.310000	0.250000	5.086725e+00	0.200000	0.120000	4.998907e-01	0.469925	0.181083	0.054324	0.520819	0.229583	0.528664	0.220000	1.404948e+02	0.060000	1.390968e+01	0.040000	1.390968e+01	0.060000	1.185305e+02	0.100000	1.704288e-01	0.260000	0.210000	0.360000	0.340000	0.260000	5.137848e+00	0.260000	0.130000	5.049147e-01	0.499509	0.174197	0.047268	0.472454	0.195946
184000	0.220000	1.404948e+02	0.040000	1.377128e+01	0.060000	1.390968e+01	0.050000	1.173511e+02	0.220000	1.704288e-01	0.280000	0.260000	0.290000	0.350000	0.230000	4.986001e+00	0.220000	0.070000	4.949167e-01	0.469835	0.180286	0.054119	0.520204	0.229930	0.529861	0.220000	1.404948e+02	0.050000	1.404948e+01	0.040000	1.404948e+01	0.060000	1.185305e+02	0.100000	1.704288e-01	0.240000	0.310000	0.360000	0.330000	0.250000	5.036112e+00	0.280000	0.130000	5.049147e-01	0.500993	0.174320	0.047265	0.472354	0.195957
185000	0.220000	1.404948e+02	0.050000	1.390968e+01	0.020000	1.404948e+01	0.050000	1.173511e+02	0.220000	1.704288e-01	0.280000	0.240000	0.330000	0.270000	0.300000	4.986001e+00	0.190000	0.070000	4.949167e-01	0.470255	0.181237	0.055207	0.521232	0.231304	0.531266	0.220000	1.404948e+02	0.050000	1.404948e+01	0.040000	1.404948e+01	0.060000	1.185305e+02	0.100000	1.704288e-01	0.230000	0.270000	0.430000	0.300000	0.240000	5.086725e+00	0.250000	0.090000	4.998907e-01	0.500405	0.174331	0.047578	0.473004	0.197567
186000	0.220000	1.404948e+02	0.050000	1.390968e+01	0.020000	1.404948e+01	0.010000	1.185305e+02	0.220000	1.704288e-01	0.270000	0.220000	0.310000	0.280000	0.210000	4.986001e+00	0.330000	0.070000	4.899922e-01	0.469891	0.180987	0.055493	0.521213	0.231933	0.532321	0.220000	1.404948e+02	0.050000	1.404948e+01	0.040000	1.404948e+01	0.060000	1.185305e+02	0.100000	1.704288e-01	0.290000	0.240000	0.410000	0.290000	0.280000	5.294318e+00	0.290000	0.090000	4.998907e-01	0.500580	0.173959	0.047607	0.472806	0.197909
187000	0.220000	1.404948e+02	0.050000	1.390968e+01	0.020000	1.404948e+01	0.010000	1.185305e+02	0.100000	1.687330e-01	0.280000	0.210000	0.370000	0.300000	0.230000	4.838643e+00	0.230000	0.070000	4.899922e-01	0.468452	0.179999	0.055186	0.520398	0.231760	0.533111	0.160000	1.419068e+02	0.050000	1.404948e+01	0.040000	1.404948e+01	0.060000	1.185305e+02	0.100000	1.704288e-01	0.290000	0.170000	0.410000	0.300000	0.280000	5.294318e+00	0.270000	0.100000	4.949167e-01	0.502210	0.173353	0.047432	0.471127	0.197425
188000	0.220000	1.404948e+02	0.050000	1.390968e+01	0.020000	1.404948e+01	0.010000	1.185305e+02	0.100000	1.687330e-01	0.260000	0.210000	0.380000	0.260000	0.240000	4.648917e+00	0.280000	0.130000	4.851167e-01	0.466533	0.179252	0.054928	0.521020	0.232971	0.534312	0.160000	1.419068e+02	0.050000	1.404948e+01	0.040000	1.404948e+01	0.060000	1.185305e+02	0.100000	1.704288e-01	0.320000	0.270000	0.410000	0.260000	0.260000	5.347527e+00	0.370000	0.100000	4.949167e-01	0.501593	0.173988	0.047500	0.472196	0.197923
189000	0.220000	1.404948e+02	0.050000	1.390968e+01	0.020000	1.404948e+01	0.010000	1.185305e+02	0.100000	1.687330e-01	0.310000	0.210000	0.290000	0.310000	0.230000	4.648917e+00	0.330000	0.130000	4.851167e-01	0.464772	0.178612	0.054694	0.521558	0.233182	0.534680	0.160000	1.419068e+02	0.010000	1.419068e+01	0.030000	1.419068e+01	0.060000	1.185305e+02	0.140000	1.687330e-01	0.330000	0.190000	0.390000	0.340000	0.230000	5.137848e+00	0.370000	0.160000	4.899922e-01	0.499540	0.173079	0.047252	0.472307	0.198385
190000	0.220000	1.419068e+02	0.040000	1.404948e+01	0.020000	1.404948e+01	0.010000	1.185305e+02	0.100000	1.687330e-01	0.300000	0.240000	0.470000	0.310000	0.300000	4.695639e+00	0.280000	0.090000	4.802897e-01	0.462318	0.177650	0.054513	0.522879	0.235073	0.536071	0.160000	1.419068e+02	0.010000	1.419068e+01	0.030000	1.419068e+01	0.060000	1.185305e+02	0.140000	1.687330e-01	0.290000	0.260000	0.360000	0.350000	0.280000	5.294318e+00	0.350000	0.160000	4.899922e-01	0.499559	0.173141	0.047098	0.472155	0.197799
191000	0.220000	1.419068e+02	0.040000	1.404948e+01	0.030000	1.419068e+01	0.010000	1.185305e+02	0.100000	1.687330e-01	0.300000	0.270000	0.340000	0.350000	0.190000	4.602659e+00	0.240000	0.090000	4.802897e-01	0.462636	0.177479	0.054449	0.523052	0.235056	0.536612	0.160000	1.433329e+02	0.010000	1.419068e+01	0.030000	1.419068e+01	0.060000	1.185305e+02	0.140000	1.687330e-01	0.320000	0.320000	0.370000	0.280000	0.280000	5.189484e+00	0.230000	0.090000	4.851167e-01	0.499843	0.173368	0.046952	0.472516	0.197377
192000	0.220000	1.419068e+02	0.040000	1.404948e+01	0.030000	1.419068e+01	0.010000	1.185305e+02	0.100000	1.687330e-01	0.330000	0.210000	0.380000	0.280000	0.260000	4.602659e+00	0.210000	0.110000	4.755108e-01	0.462851	0.177534	0.054231	0.523514	0.233964	0.534968	0.160000	1.433329e+02	0.010000	1.419068e+01	0.030000	1.419068e+01	0.020000	1.197217e+02	0.140000	1.687330e-01	0.260000	0.160000	0.460000	0.250000	0.270000	5.189484e+00	0.300000	0.100000	4.802897e-01	0.500687	0.174423	0.046769	0.473366	0.196391
193000	0.220000	1.419068e+02	0.040000	1.404948e+01	0.030000	1.419068e+01	0.010000	1.185305e+02	0.100000	1.687330e-01	0.320000	0.250000	0.300000	0.280000	0.240000	4.556862e+00	0.360000	0.090000	4.707794e-01	0.463414	0.178446	0.054031	0.524053	0.233391	0.533166	0.160000	1.433329e+02	0.010000	1.419068e+01	0.030000	1.419068e+01	0.020000	1.197217e+02	0.140000	1.687330e-01	0.340000	0.300000	0.380000	0.250000	0.290000	5.086725e+00	0.260000	0.100000	4.802897e-01	0.501427	0.174679	0.046776	0.472806	0.195843
194000	0.220000	1.419068e+02	0.040000	1.404948e+01	0.030000	1.419068e+01	0.010000	1.185305e+02	0.100000	1.687330e-01	0.320000	0.190000	0.360000	0.330000	0.280000	4.648917e+00	0.260000	0.090000	4.707794e-01	0.463036	0.177979	0.053816	0.523827	0.232649	0.532986	0.160000	1.433329e+02	0.010000	1.433329e+01	0.030000	1.419068e+01	0.020000	1.197217e+02	0.140000	1.687330e-01	0.240000	0.280000	0.430000	0.260000	0.240000	4.936390e+00	0.230000	0.050000	4.755108e-01	0.499861	0.173742	0.046548	0.473049	0.195308
195000	0.150000	1.433329e+02	0.040000	1.404948e+01	0.010000	1.433329e+01	0.010000	1.185305e+02	0.100000	1.687330e-01	0.210000	0.210000	0.280000	0.350000	0.270000	4.838643e+00	0.230000	0.130000	4.660950e-01	0.462422	0.177673	0.053546	0.523917	0.231508	0.531319	0.160000	1.433329e+02	0.010000	1.433329e+01	0.010000	1.433329e+01	0.020000	1.197217e+02	0.140000	1.687330e-01	0.310000	0.320000	0.330000	0.240000	0.260000	4.936390e+00	0.260000	0.050000	4.755108e-01	0.498448	0.172931	0.046388	0.473089	0.196107
196000	0.150000	1.433329e+02	0.060000	1.419068e+01	0.010000	1.433329e+01	0.010000	1.185305e+02	0.100000	1.687330e-01	0.240000	0.220000	0.410000	0.300000	0.270000	4.936390e+00	0.260000	0.130000	4.660950e-01	0.463228	0.177536	0.053313	0.523094	0.230629	0.530783	0.160000	1.433329e+02	0.010000	1.433329e+01	0.010000	1.433329e+01	0.020000	1.197217e+02	0.140000	1.687330e-01	0.290000	0.320000	0.330000	0.280000	0.270000	4.838643e+00	0.270000	0.140000	4.707794e-01	0.498058	0.172951	0.046268	0.473763	0.195422
197000	0.150000	1.433329e+02	0.060000	1.419068e+01	0.010000	1.433329e+01	0.010000	1.197217e+02	0.100000	1.687330e-01	0.280000	0.250000	0.370000	0.340000	0.270000	4.986001e+00	0.340000	0.080000	4.614573e-01	0.463416	0.177022	0.053279	0.522602	0.230391	0.532207	0.220000	1.447735e+02	0.010000	1.433329e+01	0.010000	1.433329e+01	0.020000	1.197217e+02	0.140000	1.687330e-01	0.290000	0.280000	0.350000	0.390000	0.340000	4.887272e+00	0.330000	0.080000	4.660950e-01	0.498829	0.173673	0.047044	0.474558	0.195879
198000	0.150000	1.433329e+02	0.060000	1.419068e+01	0.010000	1.433329e+01	0.010000	1.197217e+02	0.170000	1.670540e-01	0.240000	0.170000	0.460000	0.370000	0.370000	4.986001e+00	0.260000	0.050000	4.568657e-01	0.463124	0.176738	0.053446	0.522506	0.230446	0.532354	0.220000	1.447735e+02	0.010000	1.433329e+01	0.010000	1.433329e+01	0.020000	1.197217e+02	0.100000	1.670540e-01	0.370000	0.190000	0.420000	0.300000	0.160000	4.790497e+00	0.230000	0.080000	4.660950e-01	0.499258	0.174136	0.047274	0.475357	0.196118
199000	0.150000	1.433329e+02	0.060000	1.419068e+01	0.010000	1.433329e+01	0.010000	1.197217e+02	0.170000	1.670540e-01	0.270000	0.170000	0.460000	0.230000	0.270000	5.036112e+00	0.330000	0.050000	4.568657e-01	0.464200	0.177498	0.053517	0.523049	0.230169	0.531787	0.220000	1.447735e+02	0.010000	1.433329e+01	0.010000	1.433329e+01	0.020000	1.197217e+02	0.100000	1.670540e-01	0.240000	0.290000	0.340000	0.290000	0.200000	4.887272e+00	0.400000	0.110000	4.614573e-01	0.500286	0.175793	0.048121	0.476391	0.198020
200000	0.150000	1.433329e+02	0.060000	1.419068e+01	0.010000	1.433329e+01	0.010000	1.197217e+02	0.170000	1.670540e-01	0.350000	0.290000	0.470000	0.220000	0.230000	4.936390e+00	0.320000	0.200000	4.523198e-01	0.464109	0.177512	0.053437	0.523406	0.230284	0.531906	0.220000	1.447735e+02	0.040000	1.447735e+01	0.050000	1.447735e+01	0.020000	1.197217e+02	0.100000	1.670540e-01	0.370000	0.240000	0.330000	0.350000	0.220000	4.790497e+00	0.390000	0.110000	4.614573e-01	0.501437	0.175740	0.047978	0.476122	0.197862
201000	0.170000	1.447735e+02	0.040000	1.433329e+01	0.010000	1.447735e+01	0.010000	1.197217e+02	0.170000	1.670540e-01	0.200000	0.260000	0.550000	0.280000	0.260000	5.036112e+00	0.270000	0.200000	4.523198e-01	0.465198	0.178631	0.054932	0.524842	0.232134	0.533286	0.220000	1.447735e+02	0.040000	1.447735e+01	0.050000	1.447735e+01	0.020000	1.197217e+02	0.100000	1.670540e-01	0.330000	0.140000	0.390000	0.430000	0.400000	4.790497e+00	0.240000	0.070000	4.568657e-01	0.502339	0.175208	0.047761	0.474612	0.197346
202000	0.170000	1.447735e+02	0.040000	1.433329e+01	0.010000	1.447735e+01	0.010000	1.197217e+02	0.170000	1.670540e-01	0.220000	0.250000	0.450000	0.280000	0.310000	5.036112e+00	0.320000	0.130000	4.478192e-01	0.466918	0.180097	0.056000	0.525754	0.233055	0.533673	0.220000	1.447735e+02	0.040000	1.447735e+01	0.050000	1.447735e+01	0.020000	1.197217e+02	0.100000	1.670540e-01	0.240000	0.240000	0.350000	0.260000	0.230000	4.838643e+00	0.400000	0.070000	4.568657e-01	0.502921	0.174450	0.047584	0.473614	0.196779
203000	0.170000	1.447735e+02	0.040000	1.433329e+01	0.010000	1.447735e+01	0.010000	1.197217e+02	0.170000	1.670540e-01	0.340000	0.310000	0.430000	0.200000	0.240000	4.838643e+00	0.390000	0.130000	4.478192e-01	0.468781	0.181232	0.057229	0.526577	0.234190	0.534821	0.200000	1.462285e+02	0.040000	1.447735e+01	0.050000	1.447735e+01	0.020000	1.197217e+02	0.100000	1.670540e-01	0.260000	0.240000	0.380000	0.260000	0.250000	4.742831e+00	0.270000	0.190000	4.523198e-01	0.502153	0.173954	0.047608	0.473684	0.197354
204000	0.170000	1.447735e+02	0.040000	1.433329e+01	0.010000	1.447735e+01	0.010000	1.197217e+02	0.170000	1.670540e-01	0.230000	0.250000	0.370000	0.370000	0.250000	4.742831e+00	0.280000	0.080000	4.433633e-01	0.469252	0.181318	0.057449	0.527046	0.234610	0.535264	0.200000	1.462285e+02	0.040000	1.447735e+01	0.050000	1.447735e+01	0.040000	1.209250e+02	0.100000	1.670540e-01	0.260000	0.320000	0.300000	0.220000	0.190000	4.742831e+00	0.310000	0.080000	4.478192e-01	0.503419	0.173432	0.047367	0.472287	0.196542
205000	0.170000	1.447735e+02	0.040000	1.433329e+01	0.040000	1.462285e+01	0.010000	1.197217e+02	0.170000	1.670540e-01	0.350000	0.220000	0.340000	0.270000	0.270000	4.887272e+00	0.300000	0.080000	4.433633e-01	0.469677	0.182146	0.058516	0.528157	0.236323	0.536591	0.200000	1.462285e+02	0.050000	1.462285e+01	0.040000	1.462285e+01	0.040000	1.209250e+02	0.100000	1.670540e-01	0.350000	0.180000	0.360000	0.340000	0.260000	4.695639e+00	0.310000	0.080000	4.478192e-01	0.503771	0.172973	0.047372	0.471961	0.195641
206000	0.170000	1.447735e+02	0.040000	1.433329e+01	0.040000	1.462285e+01	0.030000	1.209250e+02	0.170000	1.670540e-01	0.260000	0.280000	0.390000	0.380000	0.280000	4.790497e+00	0.370000	0.160000	4.389518e-01	0.469988	0.182303	0.058676	0.528627	0.237335	0.537412	0.200000	1.462285e+02	0.050000	1.462285e+01	0.040000	1.462285e+01	0.040000	1.209250e+02	0.100000	1.670540e-01	0.280000	0.230000	0.450000	0.340000	0.210000	4.695639e+00	0.190000	0.140000	4.433633e-01	0.504057	0.172591	0.047184	0.471395	0.195096
207000	0.240000	1.462285e+02	0.040000	1.447735e+01	0.040000	1.462285e+01	0.030000	1.209250e+02	0.170000	1.670540e-01	0.320000	0.310000	0.400000	0.280000	0.300000	4.742831e+00	0.320000	0.120000	4.345841e-01	0.470143	0.182582	0.058607	0.528804	0.237880	0.537838	0.200000	1.462285e+02	0.050000	1.462285e+01	0.040000	1.462285e+01	0.040000	1.209250e+02	0.100000	1.670540e-01	0.170000	0.230000	0.420000	0.360000	0.220000	4.695639e+00	0.310000	0.140000	4.433633e-01	0.504369	0.172276	0.046959	0.470672	0.194439
208000	0.240000	1.462285e+02	0.040000	1.447735e+01	0.040000	1.462285e+01	0.030000	1.209250e+02	0.170000	1.670540e-01	0.320000	0.260000	0.290000	0.360000	0.290000	4.648917e+00	0.400000	0.120000	4.345841e-01	0.470407	0.182838	0.058476	0.528729	0.237499	0.537772	0.200000	1.462285e+02	0.050000	1.462285e+01	0.040000	1.462285e+01	0.040000	1.209250e+02	0.190000	1.653918e-01	0.240000	0.200000	0.310000	0.360000	0.360000	4.838643e+00	0.340000	0.130000	4.389518e-01	0.504104	0.172033	0.046993	0.471066	0.194715
209000	0.240000	1.462285e+02	0.040000	1.447735e+01	0.040000	1.462285e+01	0.030000	1.209250e+02	0.170000	1.670540e-01	0.240000	0.230000	0.390000	0.360000	0.280000	4.838643e+00	0.300000	0.130000	4.302599e-01	0.470025	0.182478	0.058435	0.529036	0.238244	0.538607	0.180000	1.476981e+02	0.040000	1.476981e+01	0.040000	1.462285e+01	0.040000	1.209250e+02	0.190000	1.653918e-01	0.300000	0.220000	0.420000	0.330000	0.260000	4.838643e+00	0.430000	0.130000	4.389518e-01	0.504341	0.171801	0.046991	0.470710	0.194795
210000	0.240000	1.462285e+02	0.040000	1.447735e+01	0.030000	1.476981e+01	0.030000	1.209250e+02	0.210000	1.653918e-01	0.280000	0.180000	0.390000	0.310000	0.220000	4.742831e+00	0.240000	0.130000	4.302599e-01	0.470177	0.182390	0.058422	0.529597	0.238210	0.538352	0.180000	1.476981e+02	0.040000	1.476981e+01	0.040000	1.462285e+01	0.040000	1.209250e+02	0.190000	1.653918e-01	0.260000	0.270000	0.350000	0.410000	0.290000	4.838643e+00	0.330000	0.100000	4.345841e-01	0.502938	0.171030	0.046881	0.471496	0.196361
211000	0.240000	1.462285e+02	0.050000	1.462285e+01	0.030000	1.476981e+01	0.030000	1.209250e+02	0.210000	1.653918e-01	0.250000	0.280000	0.420000	0.370000	0.200000	4.556862e+00	0.330000	0.130000	4.259788e-01	0.469045	0.181891	0.058194	0.530807	0.239426	0.539191	0.180000	1.476981e+02	0.040000	1.476981e+01	0.020000	1.476981e+01	0.040000	1.209250e+02	0.190000	1.653918e-01	0.260000	0.230000	0.330000	0.300000	0.240000	4.790497e+00	0.290000	0.100000	4.345841e-01	0.502897	0.170471	0.046797	0.471228	0.196185
212000	0.240000	1.462285e+02	0.050000	1.462285e+01	0.030000	1.476981e+01	0.030000	1.209250e+02	0.210000	1.653918e-01	0.310000	0.290000	0.480000	0.300000	0.230000	4.466630e+00	0.270000	0.130000	4.259788e-01	0.469735	0.182192	0.058107	0.529872	0.238690	0.539037	0.180000	1.476981e+02	0.040000	1.476981e+01	0.020000	1.476981e+01	0.040000	1.209250e+02	0.190000	1.653918e-01	0.370000	0.200000	0.330000	0.350000	0.300000	4.790497e+00	0.410000	0.140000	4.302599e-01	0.503448	0.170448	0.046789	0.470997	0.195671
213000	0.170000	1.476981e+02	0.050000	1.462285e+01	0.030000	1.476981e+01	0.030000	1.209250e+02	0.210000	1.653918e-01	0.350000	0.300000	0.310000	0.320000	0.270000	4.648917e+00	0.300000	0.150000	4.217402e-01	0.469907	0.181687	0.057903	0.528817	0.238262	0.540103	0.180000	1.476981e+02	0.040000	1.476981e+01	0.020000	1.476981e+01	0.040000	1.209250e+02	0.190000	1.653918e-01	0.350000	0.210000	0.390000	0.340000	0.260000	4.936390e+00	0.300000	0.140000	4.302599e-01	0.503178	0.170121	0.046567	0.470436	0.195481
214000	0.170000	1.476981e+02	0.050000	1.462285e+01	0.030000	1.476981e+01	0.030000	1.209250e+02	0.210000	1.653918e-01	0.240000	0.300000	0.360000	0.400000	0.380000	4.742831e+00	0.290000	0.150000	4.217402e-01	0.470911	0.181874	0.057914	0.528459	0.238189	0.539966	0.170000	1.491825e+02	0.000000	1.491825e+01	0.020000	1.476981e+01	0.090000	1.221403e+02	0.190000	1.653918e-01	0.320000	0.160000	0.360000	0.250000	0.260000	5.036112e+00	0.160000	0.110000	4.259788e-01	0.504141	0.170124	0.046342	0.470476	0.194614
215000	0.170000	1.476981e+02	0.050000	1.462285e+01	0.060000	1.491825e+01	0.070000	1.221403e+02	0.210000	1.653918e-01	0.350000	0.240000	0.350000	0.290000	0.270000	4.790497e+00	0.280000	0.120000	4.175438e-01	0.471297	0.182392	0.058117	0.528893	0.238591	0.539954	0.170000	1.491825e+02	0.000000	1.491825e+01	0.020000	1.476981e+01	0.090000	1.221403e+02	0.190000	1.653918e-01	0.340000	0.240000	0.420000	0.300000	0.310000	5.086725e+00	0.250000	0.170000	4.217402e-01	0.504914	0.170895	0.046259	0.470852	0.194145
216000	0.170000	1.476981e+02	0.050000	1.462285e+01	0.060000	1.491825e+01	0.070000	1.221403e+02	0.210000	1.653918e-01	0.300000	0.320000	0.420000	0.330000	0.330000	4.887272e+00	0.220000	0.150000	4.133892e-01	0.471251	0.182116	0.058161	0.528405	0.238481	0.539572	0.170000	1.491825e+02	0.000000	1.491825e+01	0.020000	1.476981e+01	0.090000	1.221403e+02	0.190000	1.653918e-01	0.280000	0.220000	0.460000	0.300000	0.220000	5.086725e+00	0.350000	0.170000	4.217402e-01	0.504891	0.170665	0.046086	0.470893	0.194346
217000	0.170000	1.476981e+02	0.050000	1.476981e+01	0.060000	1.491825e+01	0.070000	1.221403e+02	0.210000	1.653918e-01	0.320000	0.220000	0.420000	0.290000	0.190000	4.887272e+00	0.320000	0.150000	4.133892e-01	0.471044	0.182492	0.058351	0.529097	0.239179	0.540375	0.170000	1.491825e+02	0.000000	1.491825e+01	0.010000	1.491825e+01	0.090000	1.221403e+02	0.190000	1.653918e-01	0.310000	0.230000	0.340000	0.300000	0.280000	5.189484e+00	0.350000	0.090000	4.175438e-01	0.504596	0.170455	0.046128	0.471530	0.194976
218000	0.170000	1.491825e+02	0.050000	1.476981e+01	0.060000	1.491825e+01	0.070000	1.221403e+02	0.210000	1.653918e-01	0.380000	0.310000	0.360000	0.310000	0.220000	4.790497e+00	0.310000	0.110000	4.092759e-01	0.470374	0.182194	0.058284	0.529827	0.239813	0.540868	0.170000	1.491825e+02	0.000000	1.491825e+01	0.010000	1.491825e+01	0.090000	1.221403e+02	0.110000	1.637462e-01	0.310000	0.280000	0.350000	0.270000	0.300000	5.189484e+00	0.280000	0.090000	4.175438e-01	0.504617	0.170551	0.046145	0.472227	0.195468
219000	0.170000	1.491825e+02	0.050000	1.476981e+01	0.060000	1.491825e+01	0.070000	1.221403e+02	0.210000	1.653918e-01	0.330000	0.250000	0.390000	0.310000	0.280000	4.742831e+00	0.310000	0.110000	4.092759e-01	0.471728	0.181980	0.058141	0.528835	0.239156	0.541438	0.170000	1.491825e+02	0.080000	1.506818e+01	0.010000	1.491825e+01	0.090000	1.221403e+02	0.110000	1.637462e-01	0.320000	0.210000	0.420000	0.310000	0.230000	5.137848e+00	0.250000	0.110000	4.133892e-01	0.503037	0.169845	0.045947	0.472545	0.196120
220000	0.170000	1.491825e+02	0.050000	1.476981e+01	0.060000	1.491825e+01	0.070000	1.221403e+02	0.210000	1.653918e-01	0.300000	0.220000	0.420000	0.300000	0.270000	4.838643e+00	0.390000	0.120000	4.052036e-01	0.472271	0.181734	0.058095	0.527748	0.238669	0.541023	0.160000	1.506818e+02	0.080000	1.506818e+01	0.010000	1.491825e+01	0.090000	1.221403e+02	0.110000	1.637462e-01	0.300000	0.210000	0.540000	0.410000	0.220000	5.137848e+00	0.260000	0.110000	4.133892e-01	0.503432	0.170354	0.046095	0.473151	0.196995
221000	0.170000	1.491825e+02	0.050000	1.476981e+01	0.000000	1.506818e+01	0.070000	1.221403e+02	0.120000	1.637462e-01	0.290000	0.240000	0.380000	0.310000	0.280000	4.838643e+00	0.350000	0.120000	4.052036e-01	0.473559	0.182989	0.058010	0.528784	0.237939	0.539886	0.160000	1.506818e+02	0.080000	1.506818e+01	0.030000	1.506818e+01	0.090000	1.221403e+02	0.110000	1.637462e-01	0.260000	0.300000	0.430000	0.340000	0.220000	5.189484e+00	0.260000	0.130000	4.092759e-01	0.503551	0.170707	0.046035	0.473504	0.197046
222000	0.170000	1.491825e+02	0.030000	1.491825e+01	0.000000	1.506818e+01	0.070000	1.221403e+02	0.120000	1.637462e-01	0.320000	0.260000	0.380000	0.310000	0.290000	5.036112e+00	0.280000	0.090000	4.011717e-01	0.474196	0.182524	0.057838	0.527745	0.237499	0.540947	0.160000	1.506818e+02	0.080000	1.506818e+01	0.030000	1.506818e+01	0.090000	1.221403e+02	0.110000	1.637462e-01	0.290000	0.290000	0.420000	0.330000	0.270000	5.294318e+00	0.230000	0.130000	4.092759e-01	0.502833	0.170271	0.045818	0.472575	0.196792
223000	0.170000	1.491825e+02	0.030000	1.491825e+01	0.000000	1.506818e+01	0.070000	1.221403e+02	0.120000	1.637462e-01	0.340000	0.260000	0.300000	0.390000	0.300000	4.936390e+00	0.310000	0.100000	3.971800e-01	0.474378	0.182442	0.057802	0.526812	0.237283	0.541448	0.160000	1.506818e+02	0.080000	1.506818e+01	0.030000	1.506818e+01	0.090000	1.221403e+02	0.110000	1.637462e-01	0.280000	0.230000	0.370000	0.320000	0.290000	5.347527e+00	0.250000	0.110000	4.052036e-01	0.503732	0.170201	0.045624	0.471891	0.196447
224000	0.240000	1.506818e+02	0.030000	1.491825e+01	0.000000	1.506818e+01	0.070000	1.221403e+02	0.120000	1.637462e-01	0.280000	0.240000	0.340000	0.380000	0.300000	4.887272e+00	0.190000	0.100000	3.971800e-01	0.474926	0.181986	0.057585	0.525533	0.236998	0.541543	0.160000	1.506818e+02	0.080000	1.506818e+01	0.030000	1.506818e+01	0.040000	1.233678e+02	0.110000	1.637462e-01	0.280000	0.190000	0.370000	0.340000	0.210000	5.137848e+00	0.300000	0.110000	4.052036e-01	0.502941	0.169513	0.045428	0.471597	0.196200
225000	0.240000	1.506818e+02	0.030000	1.491825e+01	0.000000	1.506818e+01	0.070000	1.221403e+02	0.120000	1.637462e-01	0.330000	0.210000	0.450000	0.260000	0.270000	4.887272e+00	0.340000	0.120000	3.932280e-01	0.475526	0.182794	0.058703	0.526002	0.237952	0.542741	0.160000	1.506818e+02	0.050000	1.521962e+01	0.030000	1.506818e+01	0.040000	1.233678e+02	0.110000	1.637462e-01	0.270000	0.190000	0.390000	0.250000	0.210000	4.986001e+00	0.240000	0.060000	4.011717e-01	0.503087	0.169486	0.045342	0.471480	0.196453
226000	0.240000	1.506818e+02	0.030000	1.491825e+01	0.000000	1.506818e+01	0.080000	1.233678e+02	0.120000	1.637462e-01	0.330000	0.230000	0.430000	0.290000	0.270000	4.936390e+00	0.300000	0.120000	3.932280e-01	0.476571	0.184103	0.058713	0.527020	0.237547	0.541521	0.190000	1.521962e+02	0.050000	1.521962e+01	0.030000	1.506818e+01	0.040000	1.233678e+02	0.110000	1.637462e-01	0.370000	0.290000	0.360000	0.360000	0.210000	4.986001e+00	0.270000	0.060000	4.011717e-01	0.503724	0.170496	0.045863	0.472639	0.196856
227000	0.240000	1.506818e+02	0.060000	1.506818e+01	0.030000	1.521962e+01	0.080000	1.233678e+02	0.120000	1.637462e-01	0.240000	0.250000	0.400000	0.380000	0.280000	4.936390e+00	0.320000	0.110000	3.893153e-01	0.477215	0.185000	0.058476	0.527473	0.236734	0.540025	0.190000	1.521962e+02	0.050000	1.521962e+01	0.070000	1.521962e+01	0.040000	1.233678e+02	0.110000	1.637462e-01	0.320000	0.240000	0.340000	0.230000	0.180000	4.986001e+00	0.360000	0.090000	3.971800e-01	0.503747	0.170888	0.045926	0.472796	0.197378
228000	0.240000	1.506818e+02	0.060000	1.506818e+01	0.030000	1.521962e+01	0.080000	1.233678e+02	0.120000	1.637462e-01	0.260000	0.230000	0.380000	0.330000	0.300000	4.936390e+00	0.250000	0.110000	3.893153e-01	0.476303	0.184459	0.058416	0.528352	0.237976	0.541284	0.190000	1.521962e+02	0.050000	1.521962e+01	0.070000	1.521962e+01	0.040000	1.233678e+02	0.080000	1.621168e-01	0.290000	0.180000	0.410000	0.230000	0.240000	4.838643e+00	0.250000	0.090000	3.932280e-01	0.504743	0.171882	0.046783	0.473903	0.198073
229000	0.240000	1.506818e+02	0.060000	1.506818e+01	0.030000	1.521962e+01	0.080000	1.233678e+02	0.120000	1.637462e-01	0.340000	0.220000	0.380000	0.340000	0.200000	4.936390e+00	0.280000	0.120000	3.854415e-01	0.477146	0.184927	0.058724	0.528667	0.238360	0.541895	0.190000	1.521962e+02	0.050000	1.521962e+01	0.070000	1.521962e+01	0.040000	1.233678e+02	0.080000	1.621168e-01	0.360000	0.220000	0.450000	0.190000	0.130000	4.742831e+00	0.310000	0.090000	3.932280e-01	0.505899	0.172498	0.047163	0.474004	0.198396
230000	0.240000	1.521962e+02	0.060000	1.506818e+01	0.030000	1.521962e+01	0.080000	1.233678e+02	0.120000	1.637462e-01	0.280000	0.190000	0.390000	0.410000	0.250000	4.887272e+00	0.270000	0.130000	3.816063e-01	0.477078	0.184719	0.058732	0.528172	0.238618	0.542338	0.190000	1.521962e+02	0.070000	1.537258e+01	0.070000	1.521962e+01	0.040000	1.233678e+02	0.080000	1.621168e-01	0.290000	0.200000	0.410000	0.300000	0.310000	4.838643e+00	0.340000	0.160000	3.893153e-01	0.505614	0.172994	0.047659	0.475373	0.200308
231000	0.240000	1.521962e+02	0.070000	1.521962e+01	0.030000	1.521962e+01	0.080000	1.233678e+02	0.120000	1.637462e-01	0.380000	0.220000	0.380000	0.410000	0.250000	4.790497e+00	0.240000	0.130000	3.816063e-01	0.477189	0.184986	0.058609	0.528662	0.238044	0.541108	0.190000	1.537258e+02	0.070000	1.537258e+01	0.070000	1.521962e+01	0.040000	1.233678e+02	0.080000	1.621168e-01	0.400000	0.190000	0.410000	0.270000	0.240000	4.887272e+00	0.280000	0.160000	3.893153e-01	0.505912	0.173857	0.048629	0.476439	0.202193
232000	0.240000	1.521962e+02	0.070000	1.521962e+01	0.030000	1.537258e+01	0.080000	1.233678e+02	0.190000	1.621168e-01	0.430000	0.250000	0.350000	0.350000	0.200000	4.838643e+00	0.280000	0.110000	3.778093e-01	0.478649	0.186080	0.058452	0.529186	0.237383	0.540420	0.190000	1.537258e+02	0.070000	1.537258e+01	0.020000	1.537258e+01	0.040000	1.233678e+02	0.080000	1.621168e-01	0.280000	0.220000	0.330000	0.310000	0.340000	4.790497e+00	0.180000	0.180000	3.854415e-01	0.506709	0.174736	0.048657	0.476942	0.201909
233000	0.240000	1.521962e+02	0.070000	1.521962e+01	0.030000	1.537258e+01	0.080000	1.233678e+02	0.190000	1.621168e-01	0.300000	0.240000	0.380000	0.240000	0.230000	4.936390e+00	0.260000	0.110000	3.778093e-01	0.477728	0.185716	0.058341	0.530125	0.236739	0.539412	0.190000	1.537258e+02	0.070000	1.537258e+01	0.020000	1.537258e+01	0.030000	1.246077e+02	0.080000	1.621168e-01	0.280000	0.220000	0.400000	0.290000	0.250000	4.602659e+00	0.330000	0.180000	3.854415e-01	0.507399	0.175366	0.048789	0.477547	0.201793
234000	0.240000	1.521962e+02	0.070000	1.521962e+01	0.030000	1.537258e+01	0.080000	1.233678e+02	0.190000	1.621168e-01	0.280000	0.270000	0.420000	0.390000	0.200000	4.986001e+00	0.320000	0.150000	3.740500e-01	0.478376	0.185238	0.058070	0.528793	0.235909	0.538521	0.190000	1.537258e+02	0.070000	1.537258e+01	0.020000	1.537258e+01	0.030000	1.246077e+02	0.080000	1.621168e-01	0.320000	0.210000	0.380000	0.360000	0.270000	4.695639e+00	0.270000	0.070000	3.816063e-01	0.508186	0.175489	0.048641	0.477306	0.201488
235000	0.240000	1.521962e+02	0.070000	1.521962e+01	0.030000	1.537258e+01	0.080000	1.233678e+02	0.190000	1.621168e-01	0.290000	0.290000	0.430000	0.310000	0.200000	4.986001e+00	0.340000	0.150000	3.740500e-01	0.478709	0.184945	0.058114	0.528496	0.236045	0.539786	0.190000	1.537258e+02	0.040000	1.552707e+01	0.020000	1.537258e+01	0.030000	1.246077e+02	0.080000	1.621168e-01	0.220000	0.160000	0.390000	0.390000	0.320000	4.838643e+00	0.270000	0.070000	3.816063e-01	0.508842	0.176408	0.049037	0.477924	0.202293
236000	0.190000	1.537258e+02	0.040000	1.537258e+01	0.030000	1.537258e+01	0.080000	1.233678e+02	0.190000	1.621168e-01	0.290000	0.240000	0.480000	0.270000	0.280000	5.036112e+00	0.270000	0.210000	3.703282e-01	0.480061	0.186503	0.058508	0.529021	0.235944	0.539275	0.190000	1.537258e+02	0.040000	1.552707e+01	0.020000	1.537258e+01	0.030000	1.246077e+02	0.080000	1.621168e-01	0.220000	0.110000	0.330000	0.310000	0.250000	4.838643e+00	0.260000	0.120000	3.778093e-01	0.509423	0.177140	0.049388	0.478531	0.202568
237000	0.190000	1.537258e+02	0.040000	1.537258e+01	0.010000	1.552707e+01	0.080000	1.233678e+02	0.190000	1.621168e-01	0.300000	0.240000	0.340000	0.330000	0.230000	5.036112e+00	0.220000	0.160000	3.666433e-01	0.481174	0.187649	0.058746	0.529486	0.236034	0.539120	0.150000	1.552707e+02	0.040000	1.552707e+01	0.000000	1.552707e+01	0.030000	1.246077e+02	0.080000	1.621168e-01	0.300000	0.210000	0.390000	0.310000	0.210000	4.742831e+00	0.250000	0.120000	3.778093e-01	0.509797	0.177437	0.049346	0.478634	0.202486
238000	0.190000	1.537258e+02	0.040000	1.537258e+01	0.010000	1.552707e+01	0.030000	1.246077e+02	0.190000	1.621168e-01	0.320000	0.230000	0.440000	0.310000	0.290000	5.036112e+00	0.370000	0.160000	3.666433e-01	0.482016	0.187328	0.058496	0.528450	0.235198	0.538523	0.150000	1.552707e+02	0.040000	1.552707e+01	0.000000	1.552707e+01	0.030000	1.246077e+02	0.140000	1.605038e-01	0.240000	0.270000	0.410000	0.270000	0.230000	4.838643e+00	0.290000	0.150000	3.740500e-01	0.510955	0.178049	0.049705	0.479178	0.202688
239000	0.190000	1.537258e+02	0.040000	1.537258e+01	0.010000	1.552707e+01	0.030000	1.246077e+02	0.190000	1.621168e-01	0.300000	0.160000	0.370000	0.310000	0.210000	5.036112e+00	0.260000	0.160000	3.629952e-01	0.481852	0.186756	0.058309	0.527910	0.234945	0.538774	0.150000	1.552707e+02	0.040000	1.552707e+01	0.000000	1.552707e+01	0.030000	1.246077e+02	0.140000	1.605038e-01	0.240000	0.120000	0.310000	0.310000	0.260000	4.887272e+00	0.360000	0.150000	3.740500e-01	0.509603	0.177332	0.049554	0.479148	0.203255
240000	0.190000	1.537258e+02	0.040000	1.537258e+01	0.010000	1.552707e+01	0.030000	1.246077e+02	0.190000	1.621168e-01	0.280000	0.250000	0.400000	0.300000	0.200000	4.986001e+00	0.340000	0.160000	3.629952e-01	0.482711	0.186116	0.058067	0.526272	0.234220	0.539906	0.150000	1.552707e+02	0.030000	1.568312e+01	0.000000	1.552707e+01	0.030000	1.246077e+02	0.140000	1.605038e-01	0.240000	0.190000	0.410000	0.250000	0.370000	4.986001e+00	0.350000	0.110000	3.703282e-01	0.508678	0.176822	0.049449	0.479611	0.202987
241000	0.180000	1.552707e+02	0.040000	1.537258e+01	0.010000	1.552707e+01	0.030000	1.246077e+02	0.190000	1.621168e-01	0.280000	0.310000	0.350000	0.260000	0.300000	4.986001e+00	0.380000	0.160000	3.593833e-01	0.481620	0.185270	0.057821	0.525129	0.233999	0.540387	0.150000	1.552707e+02	0.030000	1.568312e+01	0.030000	1.568312e+01	0.020000	1.258600e+02	0.140000	1.605038e-01	0.340000	0.190000	0.410000	0.320000	0.290000	4.986001e+00	0.200000	0.110000	3.703282e-01	0.508447	0.176801	0.049257	0.480039	0.202660
242000	0.180000	1.552707e+02	0.070000	1.552707e+01	0.040000	1.568312e+01	0.030000	1.246077e+02	0.190000	1.621168e-01	0.270000	0.190000	0.330000	0.290000	0.250000	4.986001e+00	0.280000	0.160000	3.593833e-01	0.481176	0.184937	0.057720	0.524540	0.233761	0.540766	0.150000	1.552707e+02	0.030000	1.568312e+01	0.030000	1.568312e+01	0.020000	1.258600e+02	0.140000	1.605038e-01	0.350000	0.360000	0.440000	0.200000	0.210000	4.838643e+00	0.320000	0.170000	3.666433e-01	0.508920	0.177025	0.049438	0.480294	0.202436
243000	0.180000	1.552707e+02	0.070000	1.552707e+01	0.040000	1.568312e+01	0.030000	1.246077e+02	0.190000	1.621168e-01	0.280000	0.200000	0.310000	0.370000	0.280000	5.086725e+00	0.250000	0.120000	3.558074e-01	0.482109	0.185253	0.057819	0.524253	0.233913	0.540918	0.210000	1.568312e+02	0.030000	1.568312e+01	0.030000	1.568312e+01	0.020000	1.258600e+02	0.140000	1.605038e-01	0.380000	0.310000	0.410000	0.330000	0.230000	4.838643e+00	0.340000	0.130000	3.629952e-01	0.507579	0.176349	0.049308	0.480626	0.202393
244000	0.180000	1.552707e+02	0.070000	1.552707e+01	0.040000	1.568312e+01	0.030000	1.246077e+02	0.130000	1.605038e-01	0.390000	0.170000	0.370000	0.380000	0.230000	5.086725e+00	0.340000	0.120000	3.558074e-01	0.481800	0.185045	0.057687	0.524825	0.234737	0.541748	0.210000	1.568312e+02	0.030000	1.568312e+01	0.030000	1.568312e+01	0.020000	1.258600e+02	0.140000	1.605038e-01	0.300000	0.280000	0.350000	0.310000	0.280000	4.936390e+00	0.280000	0.130000	3.629952e-01	0.506225	0.175734	0.049120	0.481455	0.201974
245000	0.180000	1.552707e+02	0.070000	1.552707e+01	0.040000	1.568312e+01	0.030000	1.246077e+02	0.130000	1.605038e-01	0.270000	0.240000	0.320000	0.310000	0.190000	4.936390e+00	0.270000	0.110000	3.522670e-01	0.481086	0.184900	0.057916	0.525246	0.235384	0.542149	0.210000	1.568312e+02	0.040000	1.584074e+01	0.030000	1.568312e+01	0.020000	1.258600e+02	0.140000	1.605038e-01	0.300000	0.250000	0.350000	0.400000	0.310000	4.986001e+00	0.270000	0.140000	3.593833e-01	0.504572	0.175141	0.048919	0.481606	0.202349
246000	0.280000	1.537258e+02	0.070000	1.552707e+01	0.040000	1.568312e+01	0.030000	1.246077e+02	0.130000	1.605038e-01	0.270000	0.260000	0.260000	0.310000	0.230000	5.036112e+00	0.290000	0.110000	3.522670e-01	0.481403	0.185612	0.057732	0.525969	0.234835	0.540632	0.210000	1.568312e+02	0.040000	1.584074e+01	0.080000	1.584074e+01	0.020000	1.258600e+02	0.140000	1.605038e-01	0.360000	0.330000	0.360000	0.310000	0.240000	4.887272e+00	0.280000	0.140000	3.593833e-01	0.504020	0.174870	0.048796	0.482145	0.202515
247000	0.280000	1.537258e+02	0.050000	1.568312e+01	0.040000	1.568312e+01	0.030000	1.246077e+02	0.130000	1.605038e-01	0.230000	0.260000	0.260000	0.310000	0.260000	5.036112e+00	0.280000	0.120000	3.487619e-01	0.482342	0.186365	0.057915	0.526604	0.234569	0.540017	0.210000	1.568312e+02	0.040000	1.584074e+01	0.080000	1.584074e+01	0.020000	1.258600e+02	0.140000	1.605038e-01	0.300000	0.290000	0.360000	0.230000	0.180000	4.936390e+00	0.340000	0.150000	3.558074e-01	0.503700	0.174780	0.048934	0.482698	0.202442
248000	0.280000	1.537258e+02	0.050000	1.568312e+01	0.010000	1.584074e+01	0.030000	1.246077e+02	0.130000	1.605038e-01	0.280000	0.210000	0.430000	0.360000	0.300000	5.189484e+00	0.260000	0.120000	3.487619e-01	0.483306	0.185982	0.057773	0.525760	0.233816	0.539699	0.210000	1.568312e+02	0.040000	1.584074e+01	0.080000	1.584074e+01	0.020000	1.258600e+02	0.150000	1.589067e-01	0.240000	0.220000	0.320000	0.250000	0.350000	4.838643e+00	0.250000	0.150000	3.558074e-01	0.503819	0.174870	0.048963	0.482862	0.202325
249000	0.280000	1.537258e+02	0.050000	1.568312e+01	0.010000	1.584074e+01	0.030000	1.258600e+02	0.130000	1.605038e-01	0.350000	0.340000	0.390000	0.370000	0.210000	5.189484e+00	0.360000	0.140000	3.452917e-01	0.482860	0.185779	0.057558	0.526020	0.233316	0.538766	0.160000	1.584074e+02	0.040000	1.584074e+01	0.080000	1.584074e+01	0.020000	1.258600e+02	0.150000	1.589067e-01	0.310000	0.230000	0.450000	0.250000	0.200000	4.838643e+00	0.260000	0.100000	3.522670e-01	0.503696	0.175136	0.048971	0.483309	0.202693
250000	0.280000	1.537258e+02	0.050000	1.568312e+01	0.010000	1.584074e+01	0.030000	1.258600e+02	0.130000	1.605038e-01	0.270000	0.340000	0.340000	0.300000	0.190000	5.036112e+00	0.260000	0.140000	3.418560e-01	0.482062	0.185692	0.057404	0.526284	0.233315	0.538390	0.160000	1.584074e+02	0.070000	1.599994e+01	0.080000	1.584074e+01	0.020000	1.258600e+02	0.150000	1.589067e-01	0.240000	0.190000	0.350000	0.320000	0.210000	4.887272e+00	0.430000	0.150000	3.487619e-01	0.503957	0.174842	0.048807	0.482506	0.202220
251000	0.170000	1.552707e+02	0.050000	1.568312e+01	0.010000	1.584074e+01	0.030000	1.258600e+02	0.130000	1.605038e-01	0.330000	0.230000	0.350000	0.410000	0.300000	5.036112e+00	0.250000	0.140000	3.418560e-01	0.481406	0.185207	0.057334	0.525846	0.233172	0.539584	0.160000	1.584074e+02	0.070000	1.599994e+01	0.030000	1.599994e+01	0.020000	1.258600e+02	0.150000	1.589067e-01	0.280000	0.250000	0.360000	0.330000	0.300000	4.887272e+00	0.330000	0.150000	3.487619e-01	0.505086	0.175899	0.048739	0.483354	0.201853
252000	0.170000	1.552707e+02	0.050000	1.568312e+01	0.010000	1.584074e+01	0.030000	1.258600e+02	0.130000	1.605038e-01	0.250000	0.240000	0.490000	0.230000	0.250000	5.036112e+00	0.310000	0.170000	3.384545e-01	0.479658	0.184616	0.057137	0.526047	0.233335	0.539675	0.160000	1.584074e+02	0.070000	1.599994e+01	0.030000	1.599994e+01	0.020000	1.258600e+02	0.150000	1.589067e-01	0.310000	0.210000	0.360000	0.310000	0.280000	4.936390e+00	0.370000	0.130000	3.452917e-01	0.505851	0.175897	0.048534	0.482765	0.201135
253000	0.170000	1.552707e+02	0.030000	1.584074e+01	0.010000	1.584074e+01	0.030000	1.258600e+02	0.130000	1.605038e-01	0.320000	0.260000	0.390000	0.280000	0.300000	4.936390e+00	0.230000	0.170000	3.384545e-01	0.478632	0.183999	0.056919	0.525437	0.233120	0.540499	0.160000	1.584074e+02	0.070000	1.599994e+01	0.030000	1.599994e+01	0.050000	1.271249e+02	0.150000	1.589067e-01	0.370000	0.270000	0.350000	0.250000	0.270000	5.036112e+00	0.250000	0.130000	3.452917e-01	0.505037	0.175784	0.048486	0.483408	0.201453
254000	0.170000	1.552707e+02	0.030000	1.584074e+01	0.030000	1.599994e+01	0.030000	1.258600e+02	0.130000	1.605038e-01	0.360000	0.210000	0.400000	0.290000	0.240000	4.838643e+00	0.260000	0.160000	3.350868e-01	0.478935	0.183426	0.056721	0.524081	0.232453	0.541685	0.220000	1.599994e+02	0.070000	1.599994e+01	0.030000	1.599994e+01	0.050000	1.271249e+02	0.150000	1.589067e-01	0.310000	0.230000	0.400000	0.320000	0.250000	4.936390e+00	0.320000	0.210000	3.418560e-01	0.505373	0.176404	0.049045	0.484098	0.202289
255000	0.170000	1.552707e+02	0.030000	1.584074e+01	0.030000	1.599994e+01	0.030000	1.258600e+02	0.200000	1.589067e-01	0.220000	0.270000	0.400000	0.200000	0.280000	4.986001e+00	0.300000	0.160000	3.350868e-01	0.479379	0.183665	0.056544	0.523890	0.231753	0.541425	0.220000	1.599994e+02	0.040000	1.616074e+01	0.050000	1.616074e+01	0.050000	1.271249e+02	0.150000	1.589067e-01	0.270000	0.280000	0.290000	0.310000	0.250000	4.887272e+00	0.350000	0.210000	3.418560e-01	0.506400	0.177949	0.050273	0.485286	0.203834
256000	0.170000	1.552707e+02	0.030000	1.584074e+01	0.030000	1.599994e+01	0.030000	1.258600e+02	0.200000	1.589067e-01	0.290000	0.280000	0.400000	0.350000	0.210000	5.086725e+00	0.260000	0.200000	3.317526e-01	0.480163	0.184449	0.056571	0.524390	0.231604	0.541417	0.220000	1.599994e+02	0.040000	1.616074e+01	0.050000	1.616074e+01	0.050000	1.271249e+02	0.150000	1.589067e-01	0.280000	0.280000	0.390000	0.390000	0.260000	4.986001e+00	0.290000	0.080000	3.384545e-01	0.506353	0.178036	0.050394	0.485295	0.204543
257000	0.210000	1.568312e+02	0.030000	1.584074e+01	0.030000	1.599994e+01	0.030000	1.258600e+02	0.200000	1.589067e-01	0.250000	0.230000	0.380000	0.310000	0.180000	5.137848e+00	0.260000	0.200000	3.317526e-01	0.480906	0.184437	0.056474	0.523828	0.230921	0.541301	0.220000	1.599994e+02	0.040000	1.616074e+01	0.050000	1.616074e+01	0.050000	1.271249e+02	0.150000	1.589067e-01	0.380000	0.250000	0.390000	0.270000	0.280000	5.189484e+00	0.340000	0.080000	3.384545e-01	0.505478	0.177668	0.050339	0.485809	0.205247
258000	0.210000	1.568312e+02	0.030000	1.584074e+01	0.030000	1.599994e+01	0.030000	1.271249e+02	0.200000	1.589067e-01	0.320000	0.300000	0.360000	0.280000	0.140000	5.036112e+00	0.310000	0.150000	3.284516e-01	0.481196	0.184250	0.056337	0.523471	0.230442	0.541175	0.220000	1.599994e+02	0.040000	1.616074e+01	0.050000	1.616074e+01	0.050000	1.271249e+02	0.150000	1.589067e-01	0.300000	0.250000	0.380000	0.250000	0.270000	5.294318e+00	0.230000	0.140000	3.350868e-01	0.504755	0.177321	0.050321	0.486236	0.205908
259000	0.210000	1.568312e+02	0.120000	1.599994e+01	0.030000	1.616074e+01	0.030000	1.271249e+02	0.200000	1.589067e-01	0.350000	0.190000	0.310000	0.280000	0.240000	5.036112e+00	0.280000	0.150000	3.284516e-01	0.481653	0.183810	0.056309	0.523181	0.230004	0.541620	0.350000	1.584074e+02	0.040000	1.616074e+01	0.050000	1.616074e+01	0.050000	1.271249e+02	0.200000	1.573256e-01	0.300000	0.290000	0.370000	0.400000	0.220000	5.294318e+00	0.280000	0.140000	3.350868e-01	0.505501	0.178332	0.050582	0.487153	0.206301
260000	0.210000	1.568312e+02	0.120000	1.599994e+01	0.030000	1.616074e+01	0.030000	1.271249e+02	0.200000	1.589067e-01	0.330000	0.180000	0.390000	0.260000	0.260000	5.036112e+00	0.340000	0.090000	3.251835e-01	0.482355	0.183351	0.056164	0.521987	0.229631	0.542553	0.350000	1.584074e+02	0.040000	1.616074e+01	0.050000	1.616074e+01	0.050000	1.271249e+02	0.200000	1.573256e-01	0.290000	0.160000	0.370000	0.300000	0.240000	5.241639e+00	0.280000	0.160000	3.317526e-01	0.505711	0.178835	0.050613	0.487457	0.206151
261000	0.210000	1.568312e+02	0.120000	1.599994e+01	0.030000	1.616074e+01	0.030000	1.271249e+02	0.200000	1.589067e-01	0.320000	0.160000	0.310000	0.330000	0.190000	4.986001e+00	0.370000	0.090000	3.251835e-01	0.483237	0.183469	0.056136	0.521681	0.229565	0.542660	0.350000	1.584074e+02	0.050000	1.632316e+01	0.040000	1.632316e+01	0.050000	1.271249e+02	0.200000	1.573256e-01	0.310000	0.200000	0.380000	0.300000	0.210000	5.241639e+00	0.310000	0.110000	3.284516e-01	0.506490	0.179329	0.050534	0.487800	0.205914
262000	0.190000	1.584074e+02	0.120000	1.599994e+01	0.030000	1.616074e+01	0.030000	1.271249e+02	0.200000	1.589067e-01	0.240000	0.210000	0.380000	0.330000	0.280000	4.986001e+00	0.200000	0.180000	3.219478e-01	0.483115	0.183737	0.056143	0.522254	0.230003	0.542926	0.350000	1.584074e+02	0.050000	1.632316e+01	0.040000	1.632316e+01	0.050000	1.271249e+02	0.200000	1.573256e-01	0.350000	0.320000	0.320000	0.260000	0.260000	5.347527e+00	0.280000	0.110000	3.284516e-01	0.507357	0.180098	0.050372	0.488351	0.205303
263000	0.190000	1.584074e+02	0.120000	1.599994e+01	0.030000	1.616074e+01	0.030000	1.271249e+02	0.200000	1.589067e-01	0.310000	0.230000	0.450000	0.310000	0.230000	4.936390e+00	0.350000	0.220000	3.187444e-01	0.483829	0.184648	0.056968	0.522956	0.231144	0.543717	0.350000	1.584074e+02	0.050000	1.632316e+01	0.040000	1.632316e+01	0.010000	1.284025e+02	0.200000	1.573256e-01	0.310000	0.220000	0.360000	0.400000	0.260000	5.294318e+00	0.340000	0.160000	3.251835e-01	0.506120	0.179676	0.050276	0.489067	0.205910
264000	0.190000	1.584074e+02	0.120000	1.599994e+01	0.030000	1.616074e+01	0.030000	1.271249e+02	0.200000	1.589067e-01	0.300000	0.230000	0.430000	0.340000	0.310000	4.936390e+00	0.260000	0.220000	3.187444e-01	0.484001	0.184705	0.056992	0.523109	0.231676	0.544583	0.190000	1.599994e+02	0.050000	1.632316e+01	0.040000	1.632316e+01	0.010000	1.284025e+02	0.200000	1.573256e-01	0.300000	0.240000	0.370000	0.230000	0.230000	5.086725e+00	0.310000	0.160000	3.251835e-01	0.504974	0.179150	0.050191	0.489402	0.206418
265000	0.190000	1.584074e+02	0.070000	1.616074e+01	0.030000	1.632316e+01	0.030000	1.271249e+02	0.200000	1.589067e-01	0.390000	0.250000	0.420000	0.380000	0.270000	4.936390e+00	0.290000	0.080000	3.155728e-01	0.483142	0.184498	0.057042	0.523194	0.232236	0.545281	0.190000	1.599994e+02	0.050000	1.632316e+01	0.040000	1.632316e+01	0.010000	1.284025e+02	0.200000	1.573256e-01	0.290000	0.220000	0.400000	0.250000	0.220000	5.086725e+00	0.350000	0.150000	3.219478e-01	0.503744	0.178706	0.050027	0.489699	0.206937
266000	0.190000	1.584074e+02	0.070000	1.616074e+01	0.030000	1.632316e+01	0.030000	1.271249e+02	0.150000	1.573256e-01	0.390000	0.200000	0.390000	0.280000	0.260000	5.036112e+00	0.320000	0.080000	3.155728e-01	0.482425	0.184165	0.056839	0.523318	0.231912	0.544506	0.190000	1.599994e+02	0.040000	1.648721e+01	0.080000	1.648721e+01	0.010000	1.284025e+02	0.200000	1.573256e-01	0.340000	0.200000	0.470000	0.300000	0.290000	5.137848e+00	0.290000	0.150000	3.219478e-01	0.503595	0.179242	0.050110	0.490145	0.207240
267000	0.280000	1.568312e+02	0.070000	1.616074e+01	0.030000	1.632316e+01	0.030000	1.271249e+02	0.150000	1.573256e-01	0.200000	0.240000	0.370000	0.280000	0.220000	5.086725e+00	0.190000	0.170000	3.124328e-01	0.481968	0.184034	0.056735	0.523511	0.231781	0.544473	0.190000	1.599994e+02	0.040000	1.648721e+01	0.080000	1.648721e+01	0.010000	1.284025e+02	0.200000	1.573256e-01	0.290000	0.240000	0.330000	0.320000	0.260000	5.241639e+00	0.350000	0.190000	3.187444e-01	0.502525	0.178832	0.050137	0.489909	0.207350
268000	0.280000	1.568312e+02	0.070000	1.616074e+01	0.030000	1.632316e+01	0.030000	1.271249e+02	0.150000	1.573256e-01	0.300000	0.250000	0.350000	0.340000	0.250000	4.986001e+00	0.280000	0.170000	3.124328e-01	0.481745	0.184524	0.056921	0.524061	0.231639	0.544152	0.190000	1.599994e+02	0.040000	1.648721e+01	0.080000	1.648721e+01	0.010000	1.284025e+02	0.200000	1.573256e-01	0.310000	0.240000	0.390000	0.350000	0.240000	5.189484e+00	0.320000	0.190000	3.187444e-01	0.501733	0.178205	0.049920	0.489109	0.206972
269000	0.280000	1.568312e+02	0.070000	1.616074e+01	0.030000	1.632316e+01	0.030000	1.271249e+02	0.150000	1.573256e-01	0.250000	0.210000	0.300000	0.350000	0.280000	5.137848e+00	0.330000	0.080000	3.093241e-01	0.481398	0.184247	0.056797	0.524185	0.231373	0.544230	0.200000	1.616074e+02	0.040000	1.648721e+01	0.080000	1.648721e+01	0.010000	1.284025e+02	0.200000	1.573256e-01	0.390000	0.200000	0.410000	0.200000	0.310000	5.189484e+00	0.270000	0.130000	3.155728e-01	0.500601	0.177618	0.049828	0.489631	0.207552
270000	0.280000	1.568312e+02	0.040000	1.632316e+01	0.030000	1.632316e+01	0.050000	1.284025e+02	0.150000	1.573256e-01	0.320000	0.310000	0.300000	0.270000	0.300000	5.036112e+00	0.300000	0.080000	3.093241e-01	0.481638	0.185023	0.056707	0.524552	0.230749	0.543069	0.200000	1.616074e+02	0.040000	1.648721e+01	0.080000	1.648721e+01	0.010000	1.284025e+02	0.140000	1.557602e-01	0.260000	0.280000	0.330000	0.340000	0.240000	5.086725e+00	0.340000	0.130000	3.155728e-01	0.499900	0.177380	0.049791	0.489677	0.207880
271000	0.280000	1.568312e+02	0.040000	1.632316e+01	0.030000	1.648721e+01	0.050000	1.284025e+02	0.150000	1.573256e-01	0.320000	0.200000	0.300000	0.390000	0.210000	4.887272e+00	0.260000	0.170000	3.062463e-01	0.482676	0.185267	0.056514	0.524605	0.229950	0.542386	0.200000	1.616074e+02	0.060000	1.665291e+01	0.080000	1.648721e+01	0.010000	1.284025e+02	0.140000	1.557602e-01	0.230000	0.230000	0.330000	0.300000	0.230000	5.036112e+00	0.220000	0.160000	3.124328e-01	0.499624	0.176965	0.049680	0.489407	0.207754
272000	0.190000	1.584074e+02	0.040000	1.632316e+01	0.030000	1.648721e+01	0.050000	1.284025e+02	0.150000	1.573256e-01	0.370000	0.300000	0.410000	0.340000	0.320000	4.887272e+00	0.330000	0.170000	3.062463e-01	0.482791	0.185221	0.056551	0.524595	0.229894	0.542803	0.200000	1.616074e+02	0.060000	1.665291e+01	0.010000	1.665291e+01	0.060000	1.296930e+02	0.140000	1.557602e-01	0.230000	0.230000	0.380000	0.330000	0.210000	4.936390e+00	0.290000	0.160000	3.124328e-01	0.498965	0.176656	0.049519	0.489432	0.207315
273000	0.190000	1.584074e+02	0.040000	1.632316e+01	0.030000	1.648721e+01	0.050000	1.284025e+02	0.150000	1.573256e-01	0.240000	0.270000	0.390000	0.280000	0.220000	4.790497e+00	0.400000	0.180000	3.031991e-01	0.483235	0.185212	0.056608	0.524120	0.229795	0.543524	0.200000	1.616074e+02	0.060000	1.665291e+01	0.010000	1.665291e+01	0.060000	1.296930e+02	0.140000	1.557602e-01	0.330000	0.230000	0.350000	0.330000	0.260000	4.936390e+00	0.380000	0.120000	3.093241e-01	0.500164	0.177304	0.049746	0.489554	0.206990
274000	0.190000	1.584074e+02	0.040000	1.632316e+01	0.030000	1.648721e+01	0.050000	1.284025e+02	0.150000	1.573256e-01	0.300000	0.260000	0.320000	0.340000	0.250000	4.742831e+00	0.330000	0.180000	3.031991e-01	0.483312	0.185109	0.056806	0.524526	0.230325	0.544357	0.210000	1.632316e+02	0.060000	1.665291e+01	0.010000	1.665291e+01	0.060000	1.296930e+02	0.140000	1.557602e-01	0.330000	0.340000	0.330000	0.230000	0.260000	5.036112e+00	0.240000	0.120000	3.093241e-01	0.501147	0.178698	0.050380	0.490533	0.208117
275000	0.190000	1.584074e+02	0.010000	1.648721e+01	0.030000	1.648721e+01	0.050000	1.284025e+02	0.150000	1.557602e-01	0.250000	0.130000	0.320000	0.300000	0.260000	4.742831e+00	0.280000	0.190000	3.001822e-01	0.484179	0.186259	0.057084	0.524854	0.230401	0.543889	0.210000	1.632316e+02	0.060000	1.665291e+01	0.010000	1.665291e+01	0.060000	1.296930e+02	0.140000	1.557602e-01	0.300000	0.340000	0.360000	0.290000	0.290000	5.036112e+00	0.310000	0.130000	3.062463e-01	0.501513	0.179031	0.050429	0.490645	0.207776
276000	0.190000	1.584074e+02	0.010000	1.648721e+01	0.030000	1.648721e+01	0.050000	1.284025e+02	0.150000	1.557602e-01	0.210000	0.240000	0.350000	0.240000	0.220000	4.556862e+00	0.300000	0.170000	2.971953e-01	0.484657	0.186935	0.056976	0.525601	0.229956	0.543165	0.210000	1.632316e+02	0.020000	1.682028e+01	0.010000	1.665291e+01	0.060000	1.296930e+02	0.140000	1.557602e-01	0.300000	0.250000	0.420000	0.270000	0.290000	5.137848e+00	0.360000	0.130000	3.062463e-01	0.501736	0.179611	0.050627	0.491354	0.208149
277000	0.190000	1.584074e+02	0.010000	1.648721e+01	0.030000	1.665291e+01	0.050000	1.284025e+02	0.150000	1.557602e-01	0.410000	0.290000	0.380000	0.290000	0.230000	4.511521e+00	0.300000	0.170000	2.971953e-01	0.485404	0.187727	0.057561	0.525939	0.230233	0.543549	0.210000	1.632316e+02	0.020000	1.682028e+01	0.050000	1.682028e+01	0.060000	1.296930e+02	0.140000	1.557602e-01	0.310000	0.140000	0.340000	0.340000	0.220000	5.189484e+00	0.300000	0.160000	3.031991e-01	0.501395	0.179760	0.050644	0.491847	0.208395
278000	0.240000	1.599994e+02	0.010000	1.648721e+01	0.030000	1.665291e+01	0.050000	1.284025e+02	0.150000	1.557602e-01	0.320000	0.220000	0.390000	0.290000	0.300000	4.602659e+00	0.300000	0.170000	2.942382e-01	0.485861	0.187733	0.057462	0.525525	0.229929	0.543974	0.210000	1.632316e+02	0.020000	1.682028e+01	0.050000	1.682028e+01	0.060000	1.296930e+02	0.140000	1.557602e-01	0.310000	0.130000	0.300000	0.340000	0.290000	5.189484e+00	0.350000	0.160000	3.031991e-01	0.501497	0.179956	0.050788	0.492177	0.208430
279000	0.240000	1.599994e+02	0.010000	1.648721e+01	0.030000	1.665291e+01	0.050000	1.284025e+02	0.150000	1.557602e-01	0.360000	0.200000	0.430000	0.340000	0.350000	4.602659e+00	0.290000	0.170000	2.942382e-01	0.486412	0.187286	0.057324	0.524888	0.229640	0.543887	0.230000	1.648721e+02	0.020000	1.682028e+01	0.050000	1.682028e+01	0.060000	1.296930e+02	0.140000	1.557602e-01	0.300000	0.240000	0.410000	0.400000	0.170000	5.086725e+00	0.320000	0.170000	3.001822e-01	0.500483	0.179317	0.050622	0.491763	0.208574
280000	0.240000	1.599994e+02	0.080000	1.665291e+01	0.030000	1.665291e+01	0.050000	1.284025e+02	0.150000	1.557602e-01	0.360000	0.320000	0.420000	0.300000	0.240000	4.602659e+00	0.250000	0.140000	2.913105e-01	0.486425	0.187359	0.057411	0.525024	0.229995	0.543947	0.230000	1.648721e+02	0.020000	1.682028e+01	0.050000	1.682028e+01	0.060000	1.296930e+02	0.140000	1.557602e-01	0.280000	0.240000	0.300000	0.290000	0.220000	5.036112e+00	0.300000	0.130000	2.971953e-01	0.500075	0.179024	0.050538	0.492308	0.209180
281000	0.240000	1.599994e+02	0.080000	1.665291e+01	0.030000	1.665291e+01	0.050000	1.284025e+02	0.150000	1.557602e-01	0.260000	0.300000	0.340000	0.190000	0.210000	4.695639e+00	0.220000	0.140000	2.913105e-01	0.487000	0.187800	0.057458	0.525606	0.230211	0.544061	0.230000	1.648721e+02	0.020000	1.682028e+01	0.050000	1.682028e+01	0.060000	1.296930e+02	0.160000	1.542103e-01	0.310000	0.300000	0.300000	0.290000	0.260000	5.137848e+00	0.280000	0.130000	2.971953e-01	0.500522	0.180196	0.051455	0.493448	0.210165
282000	0.240000	1.599994e+02	0.080000	1.665291e+01	0.020000	1.682028e+01	0.050000	1.296930e+02	0.150000	1.557602e-01	0.280000	0.140000	0.390000	0.330000	0.310000	4.790497e+00	0.270000	0.210000	2.884119e-01	0.487741	0.188578	0.057233	0.525989	0.229558	0.542757	0.230000	1.648721e+02	0.050000	1.698932e+01	0.040000	1.698932e+01	0.060000	1.296930e+02	0.160000	1.542103e-01	0.240000	0.240000	0.430000	0.380000	0.250000	5.036112e+00	0.290000	0.180000	2.942382e-01	0.501073	0.181356	0.052439	0.494460	0.211534
283000	0.280000	1.584074e+02	0.080000	1.665291e+01	0.020000	1.682028e+01	0.050000	1.296930e+02	0.150000	1.557602e-01	0.390000	0.270000	0.400000	0.330000	0.170000	4.838643e+00	0.320000	0.210000	2.884119e-01	0.488116	0.188336	0.057072	0.525875	0.228831	0.541854	0.230000	1.648721e+02	0.050000	1.698932e+01	0.040000	1.698932e+01	0.060000	1.296930e+02	0.160000	1.542103e-01	0.290000	0.270000	0.340000	0.220000	0.210000	4.887272e+00	0.300000	0.180000	2.942382e-01	0.501799	0.181589	0.052403	0.494332	0.211478
284000	0.280000	1.584074e+02	0.080000	1.665291e+01	0.020000	1.682028e+01	0.050000	1.296930e+02	0.150000	1.557602e-01	0.330000	0.230000	0.310000	0.400000	0.260000	4.838643e+00	0.280000	0.200000	2.855421e-01	0.488901	0.187950	0.056876	0.524604	0.228090	0.541561	0.230000	1.648721e+02	0.050000	1.698932e+01	0.040000	1.698932e+01	0.030000	1.309964e+02	0.160000	1.542103e-01	0.260000	0.210000	0.340000	0.270000	0.330000	4.986001e+00	0.310000	0.190000	2.913105e-01	0.500485	0.180981	0.052319	0.495091	0.212290
285000	0.280000	1.584074e+02	0.080000	1.665291e+01	0.020000	1.682028e+01	0.050000	1.296930e+02	0.150000	1.557602e-01	0.350000	0.230000	0.430000	0.300000	0.310000	4.936390e+00	0.330000	0.200000	2.827009e-01	0.489077	0.187685	0.056676	0.524003	0.227351	0.540211	0.180000	1.665291e+02	0.050000	1.698932e+01	0.040000	1.698932e+01	0.030000	1.309964e+02	0.160000	1.542103e-01	0.260000	0.250000	0.430000	0.350000	0.230000	4.887272e+00	0.310000	0.190000	2.913105e-01	0.499989	0.180614	0.052126	0.494394	0.211665
286000	0.280000	1.584074e+02	0.010000	1.682028e+01	0.020000	1.682028e+01	0.050000	1.296930e+02	0.160000	1.542103e-01	0.390000	0.220000	0.430000	0.280000	0.290000	5.036112e+00	0.260000	0.200000	2.827009e-01	0.489601	0.187964	0.056468	0.524400	0.226579	0.538875	0.180000	1.665291e+02	0.050000	1.698932e+01	0.040000	1.698932e+01	0.030000	1.309964e+02	0.160000	1.542103e-01	0.260000	0.200000	0.330000	0.240000	0.230000	4.790497e+00	0.260000	0.160000	2.884119e-01	0.500639	0.181202	0.052036	0.494497	0.211196
287000	0.280000	1.584074e+02	0.010000	1.682028e+01	0.020000	1.682028e+01	0.050000	1.296930e+02	0.160000	1.542103e-01	0.260000	0.230000	0.330000	0.300000	0.340000	5.036112e+00	0.380000	0.130000	2.798880e-01	0.489600	0.187721	0.056339	0.524378	0.226054	0.538412	0.180000	1.665291e+02	0.060000	1.716007e+01	0.040000	1.698932e+01	0.030000	1.309964e+02	0.160000	1.542103e-01	0.290000	0.260000	0.420000	0.290000	0.250000	4.838643e+00	0.280000	0.160000	2.884119e-01	0.501367	0.181653	0.051917	0.494797	0.210643
288000	0.150000	1.599994e+02	0.010000	1.682028e+01	0.040000	1.698932e+01	0.050000	1.296930e+02	0.160000	1.542103e-01	0.270000	0.220000	0.370000	0.250000	0.320000	4.986001e+00	0.330000	0.130000	2.798880e-01	0.489226	0.187294	0.056134	0.524089	0.225658	0.537644	0.180000	1.665291e+02	0.060000	1.716007e+01	0.040000	1.698932e+01	0.030000	1.309964e+02	0.160000	1.542103e-01	0.340000	0.280000	0.380000	0.380000	0.280000	4.936390e+00	0.270000	0.160000	2.855421e-01	0.502143	0.182681	0.052592	0.495523	0.211466
289000	0.150000	1.599994e+02	0.010000	1.682028e+01	0.040000	1.698932e+01	0.050000	1.296930e+02	0.160000	1.542103e-01	0.280000	0.310000	0.320000	0.340000	0.350000	5.189484e+00	0.250000	0.160000	2.771031e-01	0.489948	0.187020	0.055938	0.523055	0.225179	0.537707	0.180000	1.665291e+02	0.060000	1.716007e+01	0.060000	1.716007e+01	0.030000	1.309964e+02	0.160000	1.542103e-01	0.370000	0.200000	0.350000	0.280000	0.190000	4.936390e+00	0.340000	0.160000	2.855421e-01	0.502851	0.183696	0.053533	0.496367	0.212984
290000	0.150000	1.599994e+02	0.010000	1.682028e+01	0.040000	1.698932e+01	0.050000	1.296930e+02	0.160000	1.542103e-01	0.240000	0.260000	0.400000	0.380000	0.190000	4.986001e+00	0.260000	0.160000	2.771031e-01	0.490169	0.186658	0.055753	0.521782	0.224603	0.538317	0.180000	1.665291e+02	0.060000	1.716007e+01	0.060000	1.716007e+01	0.030000	1.309964e+02	0.160000	1.542103e-01	0.290000	0.260000	0.380000	0.320000	0.280000	4.936390e+00	0.340000	0.170000	2.827009e-01	0.503554	0.184681	0.054269	0.497402	0.213871
291000	0.150000	1.599994e+02	0.100000	1.698932e+01	0.040000	1.698932e+01	0.050000	1.296930e+02	0.160000	1.542103e-01	0.240000	0.280000	0.380000	0.380000	0.270000	5.036112e+00	0.220000	0.200000	2.743459e-01	0.491189	0.186654	0.055852	0.521175	0.224501	0.538653	0.160000	1.682028e+02	0.060000	1.716007e+01	0.060000	1.716007e+01	0.030000	1.309964e+02	0.160000	1.542103e-01	0.250000	0.260000	0.410000	0.290000	0.250000	4.838643e+00	0.250000	0.170000	2.827009e-01	0.504262	0.185071	0.054829	0.497021	0.214178
292000	0.150000	1.599994e+02	0.100000	1.698932e+01	0.040000	1.698932e+01	0.050000	1.296930e+02	0.160000	1.542103e-01	0.340000	0.250000	0.350000	0.340000	0.220000	4.936390e+00	0.300000	0.200000	2.743459e-01	0.491280	0.186053	0.055688	0.520087	0.224089	0.538659	0.160000	1.682028e+02	0.050000	1.733253e+01	0.060000	1.716007e+01	0.030000	1.309964e+02	0.080000	1.526759e-01	0.330000	0.200000	0.310000	0.350000	0.290000	4.887272e+00	0.320000	0.160000	2.798880e-01	0.504146	0.185085	0.054865	0.497635	0.214380
293000	0.150000	1.599994e+02	0.100000	1.698932e+01	0.010000	1.716007e+01	0.050000	1.296930e+02	0.160000	1.542103e-01	0.360000	0.250000	0.350000	0.260000	0.210000	4.936390e+00	0.300000	0.190000	2.716161e-01	0.491691	0.185650	0.055586	0.519326	0.223823	0.539258	0.160000	1.682028e+02	0.050000	1.733253e+01	0.060000	1.733253e+01	0.030000	1.309964e+02	0.080000	1.526759e-01	0.200000	0.230000	0.320000	0.350000	0.210000	4.695639e+00	0.310000	0.160000	2.798880e-01	0.504255	0.185034	0.054999	0.497787	0.214717
294000	0.250000	1.616074e+02	0.100000	1.698932e+01	0.010000	1.716007e+01	0.030000	1.309964e+02	0.160000	1.542103e-01	0.300000	0.240000	0.470000	0.290000	0.270000	4.838643e+00	0.300000	0.190000	2.716161e-01	0.491320	0.185396	0.055481	0.519613	0.223996	0.538837	0.160000	1.682028e+02	0.050000	1.733253e+01	0.060000	1.733253e+01	0.030000	1.309964e+02	0.080000	1.526759e-01	0.290000	0.260000	0.420000	0.330000	0.260000	4.742831e+00	0.280000	0.190000	2.771031e-01	0.504404	0.184510	0.054805	0.496992	0.214347
295000	0.250000	1.616074e+02	0.100000	1.698932e+01	0.010000	1.716007e+01	0.030000	1.309964e+02	0.160000	1.542103e-01	0.350000	0.240000	0.390000	0.300000	0.240000	4.790497e+00	0.230000	0.180000	2.689134e-01	0.492220	0.185449	0.055398	0.519130	0.223352	0.538474	0.160000	1.682028e+02	0.050000	1.733253e+01	0.060000	1.733253e+01	0.030000	1.323130e+02	0.080000	1.526759e-01	0.380000	0.270000	0.360000	0.230000	0.280000	4.742831e+00	0.210000	0.170000	2.743459e-01	0.504857	0.184423	0.054633	0.496395	0.213663
296000	0.250000	1.616074e+02	0.050000	1.716007e+01	0.010000	1.716007e+01	0.030000	1.309964e+02	0.160000	1.542103e-01	0.310000	0.240000	0.450000	0.290000	0.260000	4.887272e+00	0.290000	0.180000	2.689134e-01	0.492247	0.185250	0.055314	0.518781	0.223542	0.539246	0.290000	1.665291e+02	0.050000	1.733253e+01	0.060000	1.733253e+01	0.030000	1.323130e+02	0.080000	1.526759e-01	0.360000	0.210000	0.360000	0.240000	0.360000	4.648917e+00	0.270000	0.170000	2.743459e-01	0.505468	0.184999	0.054596	0.496578	0.213389
297000	0.250000	1.616074e+02	0.050000	1.716007e+01	0.010000	1.716007e+01	0.030000	1.309964e+02	0.180000	1.526759e-01	0.230000	0.170000	0.400000	0.310000	0.260000	5.036112e+00	0.350000	0.250000	2.662377e-01	0.492038	0.185383	0.055362	0.519001	0.224298	0.539905	0.290000	1.665291e+02	0.050000	1.733253e+01	0.060000	1.733253e+01	0.030000	1.323130e+02	0.080000	1.526759e-01	0.260000	0.210000	0.350000	0.290000	0.260000	4.695639e+00	0.270000	0.170000	2.716161e-01	0.505562	0.185213	0.054467	0.496821	0.213189
298000	0.150000	1.632316e+02	0.050000	1.716007e+01	0.010000	1.716007e+01	0.030000	1.309964e+02	0.180000	1.526759e-01	0.300000	0.240000	0.310000	0.310000	0.270000	5.241639e+00	0.240000	0.250000	2.662377e-01	0.491921	0.185125	0.055246	0.518597	0.223831	0.539817	0.290000	1.665291e+02	0.030000	1.750673e+01	0.030000	1.750673e+01	0.030000	1.323130e+02	0.080000	1.526759e-01	0.360000	0.170000	0.330000	0.280000	0.190000	4.695639e+00	0.380000	0.170000	2.716161e-01	0.505724	0.185154	0.054310	0.496641	0.212766
299000	0.150000	1.632316e+02	0.050000	1.716007e+01	0.010000	1.733253e+01	0.030000	1.309964e+02	0.180000	1.526759e-01	0.260000	0.230000	0.440000	0.290000	0.220000	5.241639e+00	0.350000	0.260000	2.689134e-01	0.491506	0.185213	0.055128	0.519221	0.223582	0.539121	0.290000	1.665291e+02	0.030000	1.750673e+01	0.030000	1.750673e+01	0.030000	1.323130e+02	0.080000	1.526759e-01	0.340000	0.260000	0.400000	0.340000	0.280000	4.790497e+00	0.290000	0.170000	2.716161e-01	0.506275	0.185587	0.054405	0.497211	0.213316
300000	0.150000	1.632316e+02	0.050000	1.716007e+01	0.010000	1.733253e+01	0.030000	1.309964e+02	0.180000	1.526759e-01	0.220000	0.250000	0.360000	0.330000	0.320000	5.455554e+00	0.330000	0.260000	2.689134e-01	0.491847	0.185147	0.055053	0.519158	0.223350	0.539166	0.290000	1.665291e+02	0.030000	1.750673e+01	0.030000	1.750673e+01	0.030000	1.323130e+02	0.080000	1.526759e-01	0.330000	0.280000	0.410000	0.360000	0.270000	4.742831e+00	0.310000	0.180000	2.689134e-01	0.506513	0.185903	0.054411	0.497619	0.213656
301000	0.150000	1.632316e+02	0.050000	1.716007e+01	0.010000	1.733253e+01	0.030000	1.309964e+02	0.180000	1.526759e-01	0.270000	0.370000	0.340000	0.350000	0.250000	5.401271e+00	0.380000	0.220000	2.662377e-01	0.491916	0.185601	0.055105	0.519402	0.223307	0.539583	0.240000	1.682028e+02	0.030000	1.750673e+01	0.030000	1.750673e+01	0.030000	1.323130e+02	0.080000	1.526759e-01	0.300000	0.230000	0.360000	0.270000	0.300000	4.838643e+00	0.270000	0.210000	2.662377e-01	0.507409	0.187132	0.054316	0.498401	0.213183
302000	0.160000	1.648721e+02	0.040000	1.733253e+01	0.010000	1.733253e+01	0.030000	1.309964e+02	0.180000	1.526759e-01	0.270000	0.280000	0.470000	0.230000	0.260000	5.401271e+00	0.270000	0.220000	2.662377e-01	0.491560	0.185717	0.055097	0.519894	0.223117	0.539071	0.240000	1.682028e+02	0.030000	1.750673e+01	0.030000	1.750673e+01	0.030000	1.323130e+02	0.200000	1.511567e-01	0.300000	0.230000	0.380000	0.390000	0.340000	4.838643e+00	0.280000	0.210000	2.662377e-01	0.508032	0.187983	0.054398	0.498793	0.212940
303000	0.160000	1.648721e+02	0.040000	1.733253e+01	0.010000	1.733253e+01	0.030000	1.309964e+02	0.180000	1.526759e-01	0.220000	0.210000	0.330000	0.320000	0.190000	5.189484e+00	0.320000	0.130000	2.635886e-01	0.491368	0.185513	0.054985	0.520038	0.223011	0.538945	0.240000	1.682028e+02	0.030000	1.750673e+01	0.030000	1.750673e+01	0.030000	1.323130e+02	0.200000	1.511567e-01	0.280000	0.220000	0.390000	0.260000	0.310000	4.936390e+00	0.270000	0.260000	2.689134e-01	0.508601	0.188332	0.054779	0.498896	0.213027
304000	0.160000	1.648721e+02	0.040000	1.733253e+01	0.010000	1.750673e+01	0.030000	1.309964e+02	0.180000	1.526759e-01	0.220000	0.250000	0.330000	0.300000	0.230000	5.086725e+00	0.320000	0.130000	2.635886e-01	0.490605	0.185189	0.054897	0.520181	0.223166	0.539362	0.240000	1.682028e+02	0.020000	1.768267e+01	0.040000	1.768267e+01	0.030000	1.323130e+02	0.200000	1.511567e-01	0.320000	0.270000	0.320000	0.190000	0.230000	4.936390e+00	0.250000	0.260000	2.689134e-01	0.508821	0.189160	0.055212	0.499479	0.213518
305000	0.160000	1.648721e+02	0.040000	1.733253e+01	0.010000	1.750673e+01	0.060000	1.323130e+02	0.180000	1.526759e-01	0.330000	0.250000	0.420000	0.310000	0.220000	4.986001e+00	0.290000	0.120000	2.609658e-01	0.490319	0.185272	0.055040	0.520375	0.223771	0.540029	0.240000	1.682028e+02	0.020000	1.768267e+01	0.040000	1.768267e+01	0.030000	1.323130e+02	0.200000	1.511567e-01	0.340000	0.200000	0.380000	0.190000	0.290000	4.838643e+00	0.290000	0.220000	2.662377e-01	0.509163	0.189213	0.055193	0.499128	0.213330
306000	0.160000	1.648721e+02	0.040000	1.733253e+01	0.010000	1.750673e+01	0.060000	1.323130e+02	0.180000	1.526759e-01	0.360000	0.170000	0.350000	0.270000	0.280000	4.936390e+00	0.230000	0.120000	2.609658e-01	0.490389	0.185427	0.055162	0.520801	0.224306	0.540288	0.230000	1.698932e+02	0.020000	1.768267e+01	0.040000	1.768267e+01	0.030000	1.323130e+02	0.200000	1.511567e-01	0.250000	0.280000	0.380000	0.300000	0.300000	4.790497e+00	0.350000	0.220000	2.662377e-01	0.509554	0.189848	0.055301	0.499287	0.213303
307000	0.240000	1.665291e+02	0.040000	1.750673e+01	0.010000	1.750673e+01	0.060000	1.323130e+02	0.180000	1.526759e-01	0.290000	0.290000	0.480000	0.300000	0.260000	5.137848e+00	0.280000	0.130000	2.583692e-01	0.490706	0.185902	0.055872	0.521412	0.225191	0.540902	0.230000	1.698932e+02	0.020000	1.768267e+01	0.040000	1.768267e+01	0.030000	1.323130e+02	0.200000	1.511567e-01	0.230000	0.280000	0.430000	0.310000	0.260000	4.887272e+00	0.370000	0.210000	2.635886e-01	0.510072	0.190512	0.055184	0.500019	0.212687
308000	0.240000	1.665291e+02	0.040000	1.750673e+01	0.010000	1.750673e+01	0.060000	1.323130e+02	0.180000	1.526759e-01	0.360000	0.270000	0.390000	0.340000	0.220000	5.137848e+00	0.290000	0.130000	2.583692e-01	0.491225	0.186349	0.056548	0.521695	0.225963	0.541326	0.230000	1.698932e+02	0.020000	1.768267e+01	0.040000	1.768267e+01	0.060000	1.336427e+02	0.200000	1.511567e-01	0.250000	0.190000	0.380000	0.280000	0.220000	4.887272e+00	0.300000	0.230000	2.609658e-01	0.510154	0.190788	0.055009	0.500048	0.212119
309000	0.240000	1.665291e+02	0.040000	1.750673e+01	0.040000	1.768267e+01	0.060000	1.323130e+02	0.180000	1.526759e-01	0.250000	0.200000	0.390000	0.310000	0.200000	5.189484e+00	0.380000	0.160000	2.557984e-01	0.491183	0.186566	0.056810	0.522187	0.226563	0.541863	0.230000	1.698932e+02	0.040000	1.786038e+01	0.040000	1.786038e+01	0.060000	1.336427e+02	0.200000	1.511567e-01	0.290000	0.250000	0.350000	0.340000	0.210000	4.790497e+00	0.260000	0.230000	2.609658e-01	0.510762	0.190811	0.054886	0.499720	0.211560
310000	0.240000	1.665291e+02	0.040000	1.750673e+01	0.040000	1.768267e+01	0.060000	1.323130e+02	0.170000	1.511567e-01	0.310000	0.240000	0.370000	0.330000	0.200000	5.189484e+00	0.300000	0.150000	2.532531e-01	0.491079	0.186606	0.057049	0.522535	0.227397	0.542649	0.230000	1.698932e+02	0.040000	1.786038e+01	0.040000	1.786038e+01	0.060000	1.336427e+02	0.200000	1.511567e-01	0.290000	0.290000	0.350000	0.340000	0.190000	4.742831e+00	0.280000	0.160000	2.583692e-01	0.510302	0.190344	0.054730	0.499884	0.211948
311000	0.240000	1.665291e+02	0.040000	1.750673e+01	0.040000	1.768267e+01	0.060000	1.323130e+02	0.170000	1.511567e-01	0.280000	0.270000	0.370000	0.290000	0.190000	5.189484e+00	0.350000	0.150000	2.532531e-01	0.491421	0.186957	0.057381	0.522574	0.227890	0.543385	0.230000	1.698932e+02	0.040000	1.786038e+01	0.040000	1.786038e+01	0.060000	1.336427e+02	0.200000	1.511567e-01	0.320000	0.120000	0.360000	0.230000	0.210000	4.648917e+00	0.340000	0.160000	2.583692e-01	0.510276	0.190159	0.054666	0.499654	0.212029
312000	0.240000	1.665291e+02	0.040000	1.750673e+01	0.040000	1.768267e+01	0.060000	1.323130e+02	0.170000	1.511567e-01	0.190000	0.220000	0.380000	0.380000	0.270000	5.241639e+00	0.310000	0.200000	2.507332e-01	0.491679	0.187440	0.057760	0.523144	0.228516	0.544120	0.200000	1.716007e+02	0.040000	1.786038e+01	0.040000	1.786038e+01	0.060000	1.336427e+02	0.200000	1.511567e-01	0.320000	0.190000	0.330000	0.290000	0.290000	4.648917e+00	0.330000	0.180000	2.557984e-01	0.509769	0.190043	0.054602	0.499722	0.212218
313000	0.160000	1.682028e+02	0.030000	1.768267e+01	0.040000	1.768267e+01	0.060000	1.323130e+02	0.170000	1.511567e-01	0.270000	0.330000	0.340000	0.380000	0.290000	5.137848e+00	0.290000	0.200000	2.507332e-01	0.491579	0.187709	0.057693	0.523321	0.228468	0.544019	0.200000	1.716007e+02	0.040000	1.786038e+01	0.040000	1.786038e+01	0.060000	1.336427e+02	0.200000	1.511567e-01	0.260000	0.230000	0.430000	0.340000	0.180000	4.602659e+00	0.260000	0.180000	2.557984e-01	0.509041	0.189659	0.054592	0.499952	0.213205
314000	0.160000	1.682028e+02	0.030000	1.768267e+01	0.020000	1.786038e+01	0.060000	1.323130e+02	0.170000	1.511567e-01	0.340000	0.190000	0.360000	0.380000	0.170000	5.036112e+00	0.270000	0.170000	2.482384e-01	0.491807	0.188088	0.057641	0.523768	0.228416	0.543874	0.200000	1.716007e+02	0.090000	1.803988e+01	0.010000	1.803988e+01	0.060000	1.336427e+02	0.130000	1.496527e-01	0.400000	0.230000	0.430000	0.340000	0.270000	4.790497e+00	0.250000	0.160000	2.532531e-01	0.509356	0.190219	0.055077	0.500685	0.213703
315000	0.160000	1.682028e+02	0.030000	1.768267e+01	0.020000	1.786038e+01	0.060000	1.323130e+02	0.170000	1.511567e-01	0.340000	0.260000	0.440000	0.340000	0.230000	4.986001e+00	0.330000	0.170000	2.482384e-01	0.491814	0.188158	0.057497	0.523941	0.227760	0.542831	0.200000	1.716007e+02	0.090000	1.803988e+01	0.010000	1.803988e+01	0.060000	1.336427e+02	0.130000	1.496527e-01	0.270000	0.210000	0.420000	0.310000	0.290000	4.838643e+00	0.250000	0.160000	2.532531e-01	0.509288	0.189970	0.055074	0.500777	0.213970
316000	0.160000	1.682028e+02	0.030000	1.768267e+01	0.020000	1.786038e+01	0.060000	1.323130e+02	0.170000	1.511567e-01	0.300000	0.170000	0.350000	0.390000	0.210000	4.887272e+00	0.250000	0.290000	2.507332e-01	0.492382	0.188035	0.057388	0.523511	0.227213	0.542325	0.200000	1.716007e+02	0.090000	1.803988e+01	0.010000	1.803988e+01	0.060000	1.336427e+02	0.130000	1.496527e-01	0.240000	0.180000	0.440000	0.280000	0.290000	4.838643e+00	0.270000	0.160000	2.507332e-01	0.509517	0.189700	0.055069	0.500425	0.213966
317000	0.160000	1.682028e+02	0.030000	1.768267e+01	0.020000	1.786038e+01	0.110000	1.336427e+02	0.170000	1.511567e-01	0.290000	0.270000	0.420000	0.370000	0.250000	4.790497e+00	0.350000	0.290000	2.507332e-01	0.492712	0.188156	0.057271	0.523631	0.226678	0.541053	0.230000	1.733253e+02	0.090000	1.803988e+01	0.010000	1.803988e+01	0.060000	1.336427e+02	0.130000	1.496527e-01	0.310000	0.240000	0.400000	0.320000	0.190000	4.742831e+00	0.260000	0.210000	2.482384e-01	0.508603	0.189361	0.055037	0.500499	0.214229
318000	0.240000	1.698932e+02	0.030000	1.768267e+01	0.020000	1.786038e+01	0.110000	1.336427e+02	0.170000	1.511567e-01	0.310000	0.160000	0.370000	0.330000	0.250000	4.695639e+00	0.310000	0.210000	2.482384e-01	0.492697	0.188210	0.057506	0.523853	0.226954	0.541275	0.230000	1.733253e+02	0.090000	1.803988e+01	0.010000	1.803988e+01	0.060000	1.336427e+02	0.130000	1.496527e-01	0.330000	0.230000	0.460000	0.290000	0.310000	4.742831e+00	0.290000	0.210000	2.482384e-01	0.508982	0.189055	0.054876	0.499662	0.213857
319000	0.240000	1.698932e+02	0.060000	1.786038e+01	0.030000	1.803988e+01	0.110000	1.336427e+02	0.170000	1.511567e-01	0.390000	0.210000	0.320000	0.260000	0.260000	4.742831e+00	0.250000	0.210000	2.482384e-01	0.493185	0.188552	0.057399	0.523607	0.226645	0.541368	0.230000	1.733253e+02	0.090000	1.803988e+01	0.020000	1.822119e+01	0.060000	1.336427e+02	0.130000	1.496527e-01	0.270000	0.230000	0.510000	0.300000	0.230000	4.695639e+00	0.320000	0.180000	2.457684e-01	0.509462	0.189204	0.054829	0.499663	0.213712
320000	0.240000	1.698932e+02	0.060000	1.786038e+01	0.030000	1.803988e+01	0.110000	1.336427e+02	0.170000	1.511567e-01	0.300000	0.280000	0.370000	0.340000	0.200000	4.742831e+00	0.280000	0.290000	2.507332e-01	0.493850	0.188851	0.057484	0.523754	0.226278	0.540698	0.230000	1.733253e+02	0.090000	1.803988e+01	0.020000	1.822119e+01	0.060000	1.336427e+02	0.130000	1.496527e-01	0.330000	0.230000	0.380000	0.280000	0.190000	4.695639e+00	0.280000	0.180000	2.457684e-01	0.509843	0.189572	0.054683	0.499841	0.213027
321000	0.240000	1.698932e+02	0.060000	1.786038e+01	0.030000	1.803988e+01	0.110000	1.336427e+02	0.130000	1.496527e-01	0.360000	0.240000	0.430000	0.320000	0.240000	4.790497e+00	0.230000	0.160000	2.482384e-01	0.494086	0.189263	0.057495	0.524001	0.226287	0.540929	0.230000	1.733253e+02	0.020000	1.822119e+01	0.020000	1.822119e+01	0.070000	1.349859e+02	0.130000	1.496527e-01	0.310000	0.280000	0.260000	0.280000	0.250000	4.602659e+00	0.240000	0.170000	2.433229e-01	0.510142	0.189869	0.054546	0.500121	0.212651
322000	0.240000	1.698932e+02	0.060000	1.786038e+01	0.030000	1.803988e+01	0.110000	1.336427e+02	0.130000	1.496527e-01	0.240000	0.240000	0.350000	0.320000	0.260000	4.887272e+00	0.350000	0.160000	2.482384e-01	0.494189	0.189481	0.057949	0.524587	0.227351	0.541516	0.220000	1.750673e+02	0.020000	1.822119e+01	0.020000	1.822119e+01	0.070000	1.349859e+02	0.130000	1.496527e-01	0.280000	0.290000	0.340000	0.330000	0.270000	4.695639e+00	0.370000	0.170000	2.433229e-01	0.510796	0.190677	0.054500	0.500566	0.212277
323000	0.240000	1.698932e+02	0.060000	1.786038e+01	0.030000	1.803988e+01	0.110000	1.336427e+02	0.130000	1.496527e-01	0.240000	0.260000	0.440000	0.310000	0.250000	4.887272e+00	0.290000	0.220000	2.457684e-01	0.494179	0.189764	0.058006	0.525066	0.227425	0.541510	0.220000	1.750673e+02	0.020000	1.822119e+01	0.020000	1.822119e+01	0.070000	1.349859e+02	0.160000	1.481636e-01	0.220000	0.280000	0.360000	0.330000	0.300000	4.742831e+00	0.250000	0.170000	2.409018e-01	0.511041	0.191395	0.054475	0.501203	0.212157
324000	0.200000	1.716007e+02	0.060000	1.786038e+01	0.020000	1.822119e+01	0.110000	1.336427e+02	0.130000	1.496527e-01	0.260000	0.240000	0.440000	0.220000	0.220000	4.887272e+00	0.220000	0.220000	2.457684e-01	0.493750	0.189660	0.058101	0.525206	0.227925	0.541907	0.220000	1.750673e+02	0.020000	1.822119e+01	0.020000	1.822119e+01	0.070000	1.349859e+02	0.160000	1.481636e-01	0.240000	0.240000	0.270000	0.270000	0.290000	4.742831e+00	0.290000	0.200000	2.385048e-01	0.509835	0.190925	0.054352	0.501384	0.212792
325000	0.200000	1.716007e+02	0.040000	1.803988e+01	0.020000	1.822119e+01	0.110000	1.336427e+02	0.130000	1.496527e-01	0.300000	0.240000	0.380000	0.350000	0.280000	5.086725e+00	0.300000	0.200000	2.433229e-01	0.493463	0.189757	0.058087	0.525336	0.227823	0.541886	0.220000	1.750673e+02	0.040000	1.840431e+01	0.060000	1.840431e+01	0.070000	1.349859e+02	0.160000	1.481636e-01	0.310000	0.250000	0.360000	0.360000	0.270000	4.936390e+00	0.230000	0.200000	2.385048e-01	0.508531	0.190474	0.054252	0.501960	0.213613
326000	0.200000	1.716007e+02	0.040000	1.803988e+01	0.020000	1.822119e+01	0.110000	1.336427e+02	0.130000	1.496527e-01	0.290000	0.270000	0.410000	0.290000	0.240000	5.036112e+00	0.300000	0.200000	2.433229e-01	0.492900	0.189473	0.057916	0.524785	0.227562	0.541992	0.220000	1.750673e+02	0.040000	1.840431e+01	0.060000	1.840431e+01	0.070000	1.349859e+02	0.160000	1.481636e-01	0.320000	0.190000	0.360000	0.360000	0.190000	4.887272e+00	0.290000	0.140000	2.361317e-01	0.507521	0.190045	0.054111	0.502247	0.213737
327000	0.200000	1.716007e+02	0.040000	1.803988e+01	0.020000	1.822119e+01	0.110000	1.336427e+02	0.130000	1.496527e-01	0.230000	0.180000	0.420000	0.230000	0.180000	4.986001e+00	0.190000	0.180000	2.409018e-01	0.493200	0.189486	0.057814	0.525104	0.227166	0.541843	0.220000	1.750673e+02	0.040000	1.840431e+01	0.060000	1.840431e+01	0.070000	1.349859e+02	0.160000	1.481636e-01	0.310000	0.190000	0.410000	0.310000	0.290000	4.887272e+00	0.230000	0.140000	2.361317e-01	0.507609	0.189460	0.053957	0.501536	0.213428
328000	0.200000	1.716007e+02	0.040000	1.803988e+01	0.020000	1.822119e+01	0.110000	1.336427e+02	0.130000	1.496527e-01	0.260000	0.170000	0.530000	0.290000	0.220000	4.986001e+00	0.380000	0.180000	2.409018e-01	0.493847	0.189107	0.057637	0.524123	0.226679	0.542326	0.150000	1.768267e+02	0.040000	1.840431e+01	0.060000	1.840431e+01	0.070000	1.349859e+02	0.160000	1.481636e-01	0.320000	0.210000	0.360000	0.240000	0.290000	4.936390e+00	0.300000	0.170000	2.337821e-01	0.506973	0.189000	0.053793	0.501249	0.213240
329000	0.200000	1.716007e+02	0.040000	1.803988e+01	0.070000	1.840431e+01	0.110000	1.336427e+02	0.130000	1.496527e-01	0.380000	0.220000	0.390000	0.250000	0.250000	4.986001e+00	0.290000	0.240000	2.385048e-01	0.494103	0.189612	0.057669	0.524529	0.226557	0.541953	0.150000	1.768267e+02	0.040000	1.840431e+01	0.060000	1.840431e+01	0.070000	1.349859e+02	0.160000	1.481636e-01	0.280000	0.190000	0.450000	0.330000	0.270000	4.936390e+00	0.240000	0.170000	2.337821e-01	0.506784	0.189023	0.053884	0.501291	0.213035
330000	0.190000	1.733253e+02	0.060000	1.822119e+01	0.070000	1.840431e+01	0.100000	1.349859e+02	0.130000	1.496527e-01	0.230000	0.210000	0.320000	0.250000	0.220000	4.838643e+00	0.320000	0.240000	2.385048e-01	0.493719	0.189522	0.057932	0.524846	0.227300	0.542781	0.150000	1.768267e+02	0.030000	1.858928e+01	0.060000	1.840431e+01	0.070000	1.349859e+02	0.160000	1.481636e-01	0.280000	0.200000	0.350000	0.340000	0.240000	4.936390e+00	0.330000	0.340000	2.361317e-01	0.505992	0.188786	0.053988	0.502048	0.213904
331000	0.190000	1.733253e+02	0.060000	1.822119e+01	0.070000	1.840431e+01	0.100000	1.349859e+02	0.130000	1.496527e-01	0.290000	0.270000	0.380000	0.310000	0.310000	4.838643e+00	0.320000	0.150000	2.361317e-01	0.493447	0.189375	0.058136	0.525233	0.228038	0.543503	0.150000	1.768267e+02	0.030000	1.858928e+01	0.040000	1.858928e+01	0.070000	1.349859e+02	0.160000	1.481636e-01	0.310000	0.200000	0.410000	0.290000	0.250000	4.887272e+00	0.200000	0.210000	2.337821e-01	0.505774	0.189040	0.054123	0.502458	0.214383
332000	0.190000	1.733253e+02	0.060000	1.822119e+01	0.070000	1.840431e+01	0.100000	1.349859e+02	0.130000	1.496527e-01	0.290000	0.140000	0.380000	0.290000	0.240000	4.742831e+00	0.260000	0.220000	2.337821e-01	0.494066	0.189790	0.058344	0.525542	0.228404	0.543813	0.150000	1.768267e+02	0.030000	1.858928e+01	0.040000	1.858928e+01	0.070000	1.349859e+02	0.160000	1.481636e-01	0.290000	0.250000	0.410000	0.320000	0.220000	4.790497e+00	0.260000	0.210000	2.337821e-01	0.505469	0.188620	0.053965	0.502044	0.214271
333000	0.190000	1.733253e+02	0.060000	1.822119e+01	0.070000	1.840431e+01	0.100000	1.349859e+02	0.250000	1.481636e-01	0.350000	0.140000	0.420000	0.330000	0.290000	4.887272e+00	0.310000	0.220000	2.337821e-01	0.494763	0.190027	0.058462	0.525384	0.228464	0.544432	0.240000	1.786038e+02	0.030000	1.858928e+01	0.040000	1.858928e+01	0.070000	1.349859e+02	0.160000	1.481636e-01	0.310000	0.290000	0.330000	0.340000	0.160000	4.887272e+00	0.330000	0.230000	2.314559e-01	0.504317	0.188136	0.053879	0.502452	0.214661
334000	0.190000	1.733253e+02	0.060000	1.822119e+01	0.070000	1.840431e+01	0.100000	1.349859e+02	0.250000	1.481636e-01	0.350000	0.230000	0.430000	0.280000	0.280000	4.986001e+00	0.240000	0.330000	2.361317e-01	0.494707	0.190216	0.058678	0.525406	0.228811	0.544867	0.240000	1.786038e+02	0.030000	1.858928e+01	0.040000	1.858928e+01	0.030000	1.363425e+02	0.150000	1.466894e-01	0.350000	0.180000	0.400000	0.370000	0.310000	4.838643e+00	0.250000	0.230000	2.314559e-01	0.503210	0.187650	0.053788	0.502972	0.215535
335000	0.190000	1.733253e+02	0.030000	1.840431e+01	0.010000	1.858928e+01	0.100000	1.349859e+02	0.250000	1.481636e-01	0.330000	0.220000	0.300000	0.240000	0.280000	4.986001e+00	0.270000	0.330000	2.361317e-01	0.494993	0.190193	0.058561	0.525084	0.228743	0.545081	0.240000	1.786038e+02	0.060000	1.877611e+01	0.040000	1.858928e+01	0.030000	1.363425e+02	0.150000	1.466894e-01	0.350000	0.190000	0.360000	0.280000	0.230000	4.936390e+00	0.280000	0.240000	2.291529e-01	0.502727	0.187288	0.053702	0.502741	0.215406
336000	0.240000	1.750673e+02	0.030000	1.840431e+01	0.010000	1.858928e+01	0.100000	1.349859e+02	0.250000	1.481636e-01	0.340000	0.170000	0.380000	0.230000	0.280000	4.986001e+00	0.250000	0.130000	2.337821e-01	0.495027	0.190341	0.058519	0.525209	0.228740	0.545090	0.240000	1.786038e+02	0.060000	1.877611e+01	0.040000	1.877611e+01	0.030000	1.363425e+02	0.150000	1.466894e-01	0.370000	0.210000	0.390000	0.320000	0.270000	4.936390e+00	0.260000	0.240000	2.291529e-01	0.501925	0.186856	0.053685	0.503285	0.216295
337000	0.240000	1.750673e+02	0.030000	1.840431e+01	0.010000	1.858928e+01	0.100000	1.349859e+02	0.250000	1.481636e-01	0.190000	0.290000	0.420000	0.240000	0.190000	4.986001e+00	0.290000	0.130000	2.337821e-01	0.495129	0.190642	0.058519	0.525284	0.228523	0.545092	0.240000	1.786038e+02	0.060000	1.877611e+01	0.040000	1.877611e+01	0.030000	1.363425e+02	0.150000	1.466894e-01	0.380000	0.240000	0.420000	0.280000	0.210000	4.887272e+00	0.340000	0.310000	2.314559e-01	0.501395	0.186294	0.053531	0.502610	0.215893
338000	0.240000	1.750673e+02	0.030000	1.840431e+01	0.010000	1.858928e+01	0.100000	1.349859e+02	0.250000	1.481636e-01	0.320000	0.250000	0.340000	0.300000	0.300000	5.036112e+00	0.310000	0.180000	2.314559e-01	0.494375	0.190265	0.058361	0.525113	0.228578	0.545474	0.240000	1.786038e+02	0.060000	1.877611e+01	0.040000	1.877611e+01	0.030000	1.363425e+02	0.150000	1.466894e-01	0.340000	0.240000	0.400000	0.250000	0.260000	4.986001e+00	0.380000	0.310000	2.314559e-01	0.500319	0.185812	0.053393	0.502674	0.216079
339000	0.240000	1.750673e+02	0.030000	1.840431e+01	0.050000	1.877611e+01	0.100000	1.349859e+02	0.250000	1.481636e-01	0.300000	0.280000	0.390000	0.320000	0.230000	5.036112e+00	0.290000	0.180000	2.314559e-01	0.494519	0.190602	0.058612	0.525491	0.229283	0.546157	0.230000	1.803988e+02	0.060000	1.877611e+01	0.040000	1.877611e+01	0.030000	1.363425e+02	0.150000	1.466894e-01	0.300000	0.240000	0.310000	0.310000	0.290000	5.189484e+00	0.320000	0.180000	2.291529e-01	0.499117	0.185242	0.053283	0.503071	0.216585
340000	0.240000	1.750673e+02	0.050000	1.858928e+01	0.050000	1.877611e+01	0.100000	1.349859e+02	0.250000	1.481636e-01	0.290000	0.270000	0.390000	0.320000	0.240000	4.936390e+00	0.270000	0.180000	2.314559e-01	0.494909	0.190917	0.058834	0.525757	0.229404	0.546313	0.230000	1.803988e+02	0.060000	1.877611e+01	0.040000	1.877611e+01	0.030000	1.363425e+02	0.150000	1.466894e-01	0.340000	0.240000	0.390000	0.300000	0.300000	5.294318e+00	0.220000	0.180000	2.291529e-01	0.498309	0.184944	0.053193	0.503598	0.217017
341000	0.210000	1.768267e+02	0.050000	1.858928e+01	0.050000	1.877611e+01	0.040000	1.363425e+02	0.250000	1.481636e-01	0.250000	0.230000	0.400000	0.310000	0.340000	4.936390e+00	0.310000	0.280000	2.337821e-01	0.494553	0.190890	0.059055	0.525986	0.229922	0.546813	0.230000	1.803988e+02	0.030000	1.896481e+01	0.020000	1.896481e+01	0.030000	1.363425e+02	0.150000	1.466894e-01	0.240000	0.230000	0.350000	0.260000	0.290000	5.189484e+00	0.220000	0.290000	2.314559e-01	0.497330	0.184552	0.053097	0.504499	0.217433
342000	0.210000	1.768267e+02	0.050000	1.858928e+01	0.050000	1.877611e+01	0.040000	1.363425e+02	0.250000	1.481636e-01	0.270000	0.270000	0.410000	0.290000	0.210000	4.936390e+00	0.330000	0.220000	2.314559e-01	0.494623	0.191025	0.059122	0.526398	0.230474	0.547203	0.230000	1.803988e+02	0.030000	1.896481e+01	0.020000	1.896481e+01	0.030000	1.363425e+02	0.150000	1.466894e-01	0.240000	0.230000	0.320000	0.350000	0.260000	5.086725e+00	0.280000	0.290000	2.314559e-01	0.496752	0.184306	0.053048	0.504618	0.218163
343000	0.210000	1.768267e+02	0.050000	1.858928e+01	0.050000	1.877611e+01	0.040000	1.363425e+02	0.210000	1.466894e-01	0.320000	0.250000	0.350000	0.270000	0.320000	4.887272e+00	0.230000	0.220000	2.314559e-01	0.494006	0.190462	0.058982	0.526380	0.230571	0.547619	0.230000	1.803988e+02	0.030000	1.896481e+01	0.020000	1.896481e+01	0.030000	1.363425e+02	0.150000	1.466894e-01	0.370000	0.260000	0.360000	0.320000	0.240000	5.137848e+00	0.390000	0.240000	2.291529e-01	0.496125	0.184080	0.053001	0.504779	0.218145
344000	0.210000	1.768267e+02	0.050000	1.858928e+01	0.020000	1.896481e+01	0.040000	1.363425e+02	0.210000	1.466894e-01	0.320000	0.280000	0.430000	0.370000	0.190000	4.790497e+00	0.280000	0.170000	2.291529e-01	0.493104	0.190150	0.058861	0.526663	0.230439	0.547521	0.190000	1.822119e+02	0.030000	1.896481e+01	0.020000	1.896481e+01	0.030000	1.363425e+02	0.150000	1.466894e-01	0.290000	0.210000	0.440000	0.320000	0.300000	5.137848e+00	0.320000	0.230000	2.268728e-01	0.496257	0.183779	0.053094	0.504766	0.218426
345000	0.280000	1.750673e+02	0.050000	1.858928e+01	0.020000	1.896481e+01	0.040000	1.363425e+02	0.210000	1.466894e-01	0.340000	0.280000	0.430000	0.320000	0.280000	4.790497e+00	0.270000	0.170000	2.291529e-01	0.493082	0.190187	0.058824	0.526750	0.230170	0.547000	0.190000	1.822119e+02	0.030000	1.896481e+01	0.020000	1.896481e+01	0.030000	1.363425e+02	0.150000	1.466894e-01	0.320000	0.250000	0.370000	0.380000	0.270000	5.137848e+00	0.250000	0.230000	2.268728e-01	0.496521	0.183977	0.052987	0.504969	0.218243
346000	0.280000	1.750673e+02	0.040000	1.877611e+01	0.020000	1.896481e+01	0.040000	1.363425e+02	0.210000	1.466894e-01	0.280000	0.240000	0.390000	0.280000	0.220000	4.790497e+00	0.250000	0.260000	2.314559e-01	0.492483	0.189759	0.058663	0.526624	0.230388	0.547322	0.190000	1.822119e+02	0.100000	1.915541e+01	0.020000	1.896481e+01	0.040000	1.377128e+02	0.230000	1.452298e-01	0.210000	0.240000	0.340000	0.200000	0.270000	5.137848e+00	0.350000	0.240000	2.246154e-01	0.497301	0.183752	0.052895	0.504427	0.217791
347000	0.280000	1.750673e+02	0.040000	1.877611e+01	0.020000	1.896481e+01	0.040000	1.363425e+02	0.210000	1.466894e-01	0.250000	0.190000	0.390000	0.320000	0.190000	4.838643e+00	0.320000	0.260000	2.314559e-01	0.491481	0.189300	0.058524	0.526216	0.230341	0.548021	0.190000	1.822119e+02	0.100000	1.915541e+01	0.030000	1.915541e+01	0.040000	1.377128e+02	0.230000	1.452298e-01	0.320000	0.220000	0.340000	0.360000	0.180000	5.036112e+00	0.300000	0.240000	2.246154e-01	0.498059	0.183738	0.052847	0.503872	0.217438
348000	0.280000	1.750673e+02	0.040000	1.877611e+01	0.020000	1.896481e+01	0.040000	1.363425e+02	0.210000	1.466894e-01	0.250000	0.170000	0.380000	0.320000	0.180000	4.790497e+00	0.320000	0.290000	2.337821e-01	0.491678	0.189046	0.058364	0.525587	0.229914	0.547754	0.190000	1.822119e+02	0.100000	1.915541e+01	0.030000	1.915541e+01	0.040000	1.377128e+02	0.230000	1.452298e-01	0.260000	0.200000	0.280000	0.310000	0.290000	5.137848e+00	0.280000	0.250000	2.223804e-01	0.498460	0.184344	0.052928	0.504017	0.217010
349000	0.280000	1.750673e+02	0.040000	1.877611e+01	0.020000	1.896481e+01	0.040000	1.363425e+02	0.210000	1.466894e-01	0.310000	0.290000	0.380000	0.200000	0.210000	4.742831e+00	0.240000	0.220000	2.314559e-01	0.491538	0.188876	0.058349	0.525493	0.229772	0.547849	0.190000	1.822119e+02	0.100000	1.915541e+01	0.030000	1.915541e+01	0.040000	1.377128e+02	0.230000	1.452298e-01	0.260000	0.200000	0.370000	0.270000	0.300000	5.086725e+00	0.290000	0.250000	2.223804e-01	0.498884	0.184318	0.052981	0.504048	0.217050
350000	0.280000	1.750673e+02	0.040000	1.877611e+01	0.020000	1.896481e+01	0.040000	1.363425e+02	0.210000	1.466894e-01	0.320000	0.270000	0.440000	0.200000	0.320000	4.936390e+00	0.340000	0.220000	2.314559e-01	0.491209	0.188374	0.058205	0.525424	0.229815	0.548141	0.200000	1.840431e+02	0.100000	1.915541e+01	0.030000	1.915541e+01	0.040000	1.377128e+02	0.230000	1.452298e-01	0.300000	0.200000	0.360000	0.320000	0.270000	5.189484e+00	0.350000	0.230000	2.201677e-01	0.499144	0.184393	0.052905	0.504199	0.216894
351000	0.280000	1.750673e+02	0.010000	1.896481e+01	0.010000	1.915541e+01	0.040000	1.363425e+02	0.210000	1.466894e-01	0.310000	0.240000	0.430000	0.290000	0.250000	5.036112e+00	0.320000	0.190000	2.291529e-01	0.490996	0.188567	0.058136	0.525535	0.229369	0.547641	0.200000	1.840431e+02	0.100000	1.915541e+01	0.030000	1.915541e+01	0.040000	1.377128e+02	0.230000	1.452298e-01	0.280000	0.240000	0.350000	0.350000	0.160000	5.086725e+00	0.320000	0.230000	2.201677e-01	0.499002	0.184211	0.052804	0.503862	0.216505
352000	0.290000	1.733253e+02	0.010000	1.896481e+01	0.010000	1.915541e+01	0.040000	1.363425e+02	0.210000	1.466894e-01	0.350000	0.230000	0.310000	0.350000	0.310000	4.936390e+00	0.230000	0.190000	2.291529e-01	0.490972	0.188624	0.058043	0.525676	0.229041	0.547149	0.200000	1.840431e+02	0.040000	1.934792e+01	0.030000	1.915541e+01	0.040000	1.377128e+02	0.230000	1.452298e-01	0.280000	0.280000	0.430000	0.350000	0.290000	4.986001e+00	0.280000	0.190000	2.179770e-01	0.498562	0.184103	0.052692	0.504302	0.216683
353000	0.290000	1.733253e+02	0.010000	1.896481e+01	0.010000	1.915541e+01	0.040000	1.377128e+02	0.210000	1.466894e-01	0.300000	0.200000	0.380000	0.290000	0.250000	4.887272e+00	0.320000	0.230000	2.268728e-01	0.491161	0.188240	0.057978	0.525443	0.228957	0.547496	0.200000	1.840431e+02	0.040000	1.934792e+01	0.080000	1.934792e+01	0.040000	1.377128e+02	0.230000	1.452298e-01	0.340000	0.280000	0.380000	0.320000	0.260000	4.986001e+00	0.270000	0.190000	2.179770e-01	0.498107	0.183925	0.052641	0.504434	0.216894
354000	0.290000	1.733253e+02	0.010000	1.896481e+01	0.010000	1.915541e+01	0.040000	1.377128e+02	0.210000	1.466894e-01	0.360000	0.270000	0.330000	0.330000	0.220000	4.887272e+00	0.230000	0.260000	2.291529e-01	0.490788	0.188117	0.058006	0.525829	0.229185	0.547853	0.200000	1.840431e+02	0.040000	1.934792e+01	0.080000	1.934792e+01	0.040000	1.377128e+02	0.230000	1.452298e-01	0.360000	0.290000	0.430000	0.430000	0.240000	4.838643e+00	0.330000	0.260000	2.201677e-01	0.497639	0.183555	0.052526	0.503880	0.216898
355000	0.290000	1.733253e+02	0.010000	1.896481e+01	0.010000	1.915541e+01	0.040000	1.377128e+02	0.210000	1.452298e-01	0.240000	0.230000	0.400000	0.220000	0.290000	5.086725e+00	0.270000	0.260000	2.291529e-01	0.490834	0.187977	0.057952	0.525884	0.229345	0.548200	0.200000	1.840431e+02	0.040000	1.934792e+01	0.080000	1.934792e+01	0.040000	1.377128e+02	0.230000	1.452298e-01	0.360000	0.170000	0.390000	0.320000	0.220000	4.887272e+00	0.290000	0.250000	2.179770e-01	0.498008	0.183091	0.052366	0.503212	0.216800
356000	0.290000	1.733253e+02	0.010000	1.896481e+01	0.030000	1.934792e+01	0.040000	1.377128e+02	0.210000	1.452298e-01	0.300000	0.190000	0.400000	0.300000	0.320000	5.137848e+00	0.310000	0.280000	2.314559e-01	0.490090	0.187550	0.057834	0.526086	0.229701	0.548719	0.210000	1.858928e+02	0.040000	1.934792e+01	0.080000	1.934792e+01	0.040000	1.390968e+02	0.230000	1.452298e-01	0.310000	0.300000	0.440000	0.340000	0.230000	4.887272e+00	0.270000	0.250000	2.179770e-01	0.497871	0.182907	0.052253	0.502908	0.216372
357000	0.290000	1.733253e+02	0.010000	1.915541e+01	0.030000	1.934792e+01	0.040000	1.377128e+02	0.210000	1.452298e-01	0.360000	0.190000	0.280000	0.310000	0.260000	5.241639e+00	0.250000	0.280000	2.314559e-01	0.490657	0.187349	0.057724	0.525321	0.229518	0.549318	0.210000	1.858928e+02	0.060000	1.954237e+01	0.080000	1.934792e+01	0.040000	1.390968e+02	0.230000	1.452298e-01	0.310000	0.210000	0.410000	0.250000	0.260000	5.086725e+00	0.250000	0.280000	2.201677e-01	0.496853	0.182578	0.052121	0.503260	0.216686
358000	0.160000	1.750673e+02	0.010000	1.915541e+01	0.030000	1.934792e+01	0.040000	1.377128e+02	0.210000	1.452298e-01	0.290000	0.170000	0.390000	0.280000	0.280000	5.241639e+00	0.310000	0.160000	2.291529e-01	0.491086	0.187076	0.057624	0.524720	0.229114	0.549944	0.210000	1.858928e+02	0.060000	1.954237e+01	0.040000	1.954237e+01	0.040000	1.390968e+02	0.230000	1.452298e-01	0.240000	0.340000	0.350000	0.330000	0.230000	5.137848e+00	0.310000	0.280000	2.201677e-01	0.496159	0.182548	0.052126	0.503593	0.217156
359000	0.160000	1.750673e+02	0.010000	1.915541e+01	0.030000	1.934792e+01	0.040000	1.377128e+02	0.210000	1.452298e-01	0.350000	0.210000	0.400000	0.260000	0.250000	5.241639e+00	0.240000	0.160000	2.291529e-01	0.491740	0.187965	0.057835	0.525161	0.229061	0.549581	0.210000	1.858928e+02	0.060000	1.954237e+01	0.040000	1.954237e+01	0.040000	1.390968e+02	0.160000	1.437847e-01	0.240000	0.170000	0.460000	0.250000	0.280000	5.241639e+00	0.240000	0.230000	2.179770e-01	0.496237	0.182611	0.052183	0.504248	0.217176
360000	0.160000	1.750673e+02	0.010000	1.915541e+01	0.030000	1.934792e+01	0.040000	1.377128e+02	0.210000	1.452298e-01	0.350000	0.200000	0.290000	0.280000	0.260000	5.189484e+00	0.340000	0.200000	2.268728e-01	0.492307	0.188400	0.057728	0.525359	0.228579	0.549002	0.240000	1.877611e+02	0.060000	1.954237e+01	0.040000	1.954237e+01	0.040000	1.390968e+02	0.160000	1.437847e-01	0.270000	0.240000	0.410000	0.310000	0.220000	5.241639e+00	0.230000	0.230000	2.179770e-01	0.496755	0.183351	0.052134	0.505016	0.216808
361000	0.160000	1.750673e+02	0.010000	1.915541e+01	0.040000	1.954237e+01	0.040000	1.377128e+02	0.210000	1.452298e-01	0.360000	0.200000	0.380000	0.340000	0.260000	5.189484e+00	0.330000	0.240000	2.246154e-01	0.493248	0.188923	0.057629	0.525536	0.228122	0.548193	0.240000	1.877611e+02	0.060000	1.954237e+01	0.040000	1.954237e+01	0.040000	1.390968e+02	0.160000	1.437847e-01	0.290000	0.190000	0.380000	0.280000	0.240000	5.137848e+00	0.190000	0.340000	2.201677e-01	0.497428	0.183251	0.052009	0.504638	0.216404
362000	0.160000	1.750673e+02	0.010000	1.934792e+01	0.040000	1.954237e+01	0.040000	1.377128e+02	0.210000	1.452298e-01	0.350000	0.270000	0.370000	0.400000	0.240000	5.189484e+00	0.330000	0.240000	2.246154e-01	0.493690	0.189296	0.057551	0.525785	0.227609	0.547279	0.240000	1.877611e+02	0.060000	1.954237e+01	0.040000	1.954237e+01	0.040000	1.390968e+02	0.160000	1.437847e-01	0.310000	0.170000	0.370000	0.280000	0.250000	5.137848e+00	0.340000	0.340000	2.201677e-01	0.497369	0.182870	0.052032	0.504188	0.216375
363000	0.160000	1.750673e+02	0.010000	1.934792e+01	0.040000	1.954237e+01	0.040000	1.377128e+02	0.210000	1.452298e-01	0.300000	0.190000	0.400000	0.290000	0.230000	5.137848e+00	0.310000	0.230000	2.223804e-01	0.494453	0.190408	0.057406	0.526363	0.227087	0.546189	0.240000	1.877611e+02	0.080000	1.973878e+01	0.030000	1.973878e+01	0.040000	1.390968e+02	0.160000	1.437847e-01	0.280000	0.190000	0.380000	0.420000	0.320000	5.189484e+00	0.320000	0.210000	2.179770e-01	0.496609	0.182608	0.051955	0.504497	0.216916
364000	0.220000	1.768267e+02	0.010000	1.934792e+01	0.040000	1.954237e+01	0.040000	1.377128e+02	0.210000	1.452298e-01	0.330000	0.230000	0.350000	0.280000	0.250000	5.036112e+00	0.310000	0.230000	2.223804e-01	0.494790	0.190780	0.057500	0.526381	0.227250	0.546501	0.240000	1.877611e+02	0.080000	1.973878e+01	0.030000	1.973878e+01	0.040000	1.390968e+02	0.160000	1.437847e-01	0.310000	0.230000	0.370000	0.200000	0.230000	4.986001e+00	0.280000	0.210000	2.179770e-01	0.497086	0.183102	0.051913	0.504665	0.216627
365000	0.220000	1.768267e+02	0.010000	1.934792e+01	0.040000	1.954237e+01	0.040000	1.377128e+02	0.210000	1.452298e-01	0.280000	0.270000	0.370000	0.280000	0.280000	5.241639e+00	0.230000	0.250000	2.201677e-01	0.494649	0.190508	0.057464	0.526087	0.227259	0.546896	0.140000	1.896481e+02	0.080000	1.973878e+01	0.030000	1.973878e+01	0.040000	1.390968e+02	0.160000	1.437847e-01	0.310000	0.170000	0.380000	0.270000	0.300000	4.986001e+00	0.330000	0.130000	2.158081e-01	0.497487	0.183719	0.052305	0.505020	0.216913
366000	0.220000	1.768267e+02	0.010000	1.934792e+01	0.040000	1.954237e+01	0.070000	1.390968e+02	0.170000	1.437847e-01	0.300000	0.180000	0.460000	0.270000	0.220000	5.137848e+00	0.310000	0.250000	2.201677e-01	0.495255	0.190904	0.057445	0.526319	0.226916	0.546290	0.140000	1.896481e+02	0.080000	1.973878e+01	0.030000	1.973878e+01	0.040000	1.390968e+02	0.160000	1.437847e-01	0.320000	0.260000	0.370000	0.270000	0.270000	4.936390e+00	0.290000	0.130000	2.158081e-01	0.497928	0.184032	0.052415	0.505212	0.216826
367000	0.220000	1.768267e+02	0.060000	1.954237e+01	0.020000	1.973878e+01	0.070000	1.390968e+02	0.170000	1.437847e-01	0.300000	0.220000	0.420000	0.240000	0.270000	5.241639e+00	0.370000	0.240000	2.179770e-01	0.495662	0.191504	0.057595	0.526675	0.227122	0.546768	0.140000	1.896481e+02	0.080000	1.973878e+01	0.030000	1.973878e+01	0.040000	1.404948e+02	0.160000	1.437847e-01	0.320000	0.110000	0.370000	0.310000	0.300000	5.036112e+00	0.280000	0.260000	2.179770e-01	0.498252	0.184065	0.052430	0.505256	0.216830
368000	0.220000	1.768267e+02	0.060000	1.954237e+01	0.020000	1.973878e+01	0.070000	1.390968e+02	0.170000	1.437847e-01	0.390000	0.220000	0.450000	0.270000	0.210000	5.294318e+00	0.280000	0.240000	2.179770e-01	0.496147	0.192724	0.058303	0.527452	0.227898	0.547220	0.140000	1.896481e+02	0.080000	1.973878e+01	0.040000	1.993716e+01	0.040000	1.404948e+02	0.160000	1.437847e-01	0.360000	0.230000	0.420000	0.280000	0.280000	5.036112e+00	0.210000	0.200000	2.158081e-01	0.498901	0.184195	0.052372	0.504974	0.216398
369000	0.240000	1.786038e+02	0.060000	1.954237e+01	0.020000	1.973878e+01	0.070000	1.390968e+02	0.170000	1.437847e-01	0.290000	0.280000	0.430000	0.270000	0.270000	5.294318e+00	0.390000	0.280000	2.201677e-01	0.496501	0.193255	0.058513	0.527591	0.228434	0.547773	0.140000	1.896481e+02	0.030000	1.993716e+01	0.040000	1.993716e+01	0.040000	1.404948e+02	0.230000	1.423541e-01	0.320000	0.230000	0.400000	0.270000	0.300000	5.086725e+00	0.230000	0.200000	2.158081e-01	0.498245	0.183862	0.052248	0.505405	0.216514
370000	0.240000	1.786038e+02	0.060000	1.954237e+01	0.020000	1.973878e+01	0.070000	1.390968e+02	0.170000	1.437847e-01	0.290000	0.200000	0.380000	0.280000	0.300000	5.294318e+00	0.270000	0.280000	2.201677e-01	0.496754	0.193592	0.058830	0.527985	0.228771	0.548238	0.230000	1.915541e+02	0.030000	1.993716e+01	0.040000	1.993716e+01	0.040000	1.404948e+02	0.230000	1.423541e-01	0.320000	0.270000	0.360000	0.320000	0.310000	5.086725e+00	0.360000	0.260000	2.179770e-01	0.497189	0.183480	0.052124	0.505796	0.217022
371000	0.240000	1.786038e+02	0.060000	1.954237e+01	0.020000	1.973878e+01	0.070000	1.390968e+02	0.170000	1.437847e-01	0.260000	0.240000	0.380000	0.340000	0.260000	5.241639e+00	0.230000	0.280000	2.223804e-01	0.497356	0.194287	0.059076	0.528338	0.229001	0.548598	0.230000	1.915541e+02	0.030000	1.993716e+01	0.040000	1.993716e+01	0.040000	1.404948e+02	0.230000	1.423541e-01	0.250000	0.210000	0.400000	0.280000	0.260000	5.086725e+00	0.240000	0.260000	2.179770e-01	0.496696	0.183234	0.052185	0.506351	0.217538
372000	0.240000	1.786038e+02	0.060000	1.954237e+01	0.030000	1.993716e+01	0.070000	1.390968e+02	0.170000	1.437847e-01	0.310000	0.250000	0.450000	0.220000	0.220000	5.137848e+00	0.330000	0.170000	2.201677e-01	0.497646	0.194793	0.059265	0.528732	0.229179	0.548656	0.230000	1.915541e+02	0.030000	1.993716e+01	0.040000	1.993716e+01	0.040000	1.404948e+02	0.230000	1.423541e-01	0.350000	0.210000	0.420000	0.310000	0.220000	5.086725e+00	0.230000	0.220000	2.158081e-01	0.496053	0.182927	0.052207	0.506529	0.217673
373000	0.240000	1.786038e+02	0.020000	1.973878e+01	0.030000	1.993716e+01	0.070000	1.390968e+02	0.170000	1.437847e-01	0.270000	0.250000	0.420000	0.220000	0.280000	5.241639e+00	0.270000	0.170000	2.201677e-01	0.498063	0.194676	0.059355	0.528439	0.229152	0.549109	0.230000	1.915541e+02	0.030000	1.993716e+01	0.040000	1.993716e+01	0.040000	1.404948e+02	0.230000	1.423541e-01	0.250000	0.200000	0.370000	0.200000	0.210000	4.986001e+00	0.300000	0.220000	2.158081e-01	0.495525	0.182645	0.052309	0.507022	0.218400
374000	0.230000	1.803988e+02	0.020000	1.973878e+01	0.030000	1.993716e+01	0.070000	1.390968e+02	0.170000	1.437847e-01	0.360000	0.210000	0.360000	0.280000	0.270000	5.294318e+00	0.330000	0.300000	2.223804e-01	0.498519	0.194907	0.059461	0.528601	0.229533	0.549143	0.230000	1.915541e+02	0.030000	1.993716e+01	0.040000	1.993716e+01	0.040000	1.404948e+02	0.230000	1.423541e-01	0.300000	0.280000	0.370000	0.230000	0.310000	5.036112e+00	0.300000	0.290000	2.179770e-01	0.495288	0.182630	0.052269	0.507477	0.218805
375000	0.230000	1.803988e+02	0.020000	1.973878e+01	0.030000	1.993716e+01	0.070000	1.390968e+02	0.170000	1.437847e-01	0.320000	0.260000	0.470000	0.360000	0.220000	5.086725e+00	0.250000	0.300000	2.223804e-01	0.497921	0.194632	0.059390	0.528718	0.230005	0.549534	0.230000	1.915541e+02	0.020000	2.013753e+01	0.010000	2.013753e+01	0.040000	1.404948e+02	0.230000	1.423541e-01	0.290000	0.190000	0.250000	0.360000	0.230000	5.036112e+00	0.320000	0.290000	2.179770e-01	0.495349	0.182765	0.052462	0.507656	0.219131
376000	0.230000	1.803988e+02	0.020000	1.973878e+01	0.030000	1.993716e+01	0.070000	1.390968e+02	0.170000	1.437847e-01	0.310000	0.190000	0.410000	0.260000	0.240000	4.936390e+00	0.260000	0.310000	2.246154e-01	0.497662	0.194332	0.059289	0.528087	0.229712	0.549955	0.190000	1.934792e+02	0.020000	2.013753e+01	0.010000	2.013753e+01	0.040000	1.404948e+02	0.230000	1.423541e-01	0.280000	0.290000	0.360000	0.330000	0.260000	4.936390e+00	0.250000	0.210000	2.158081e-01	0.495775	0.182611	0.052335	0.507199	0.219156
377000	0.230000	1.803988e+02	0.020000	1.973878e+01	0.030000	1.993716e+01	0.020000	1.404948e+02	0.170000	1.437847e-01	0.300000	0.280000	0.360000	0.290000	0.350000	5.137848e+00	0.240000	0.310000	2.246154e-01	0.497613	0.194176	0.059427	0.527701	0.229855	0.550383	0.190000	1.934792e+02	0.020000	2.013753e+01	0.010000	2.013753e+01	0.040000	1.404948e+02	0.230000	1.423541e-01	0.300000	0.280000	0.320000	0.300000	0.210000	4.838643e+00	0.240000	0.210000	2.158081e-01	0.496367	0.182737	0.052212	0.506933	0.218716
378000	0.230000	1.803988e+02	0.040000	1.993716e+01	0.000000	2.013753e+01	0.020000	1.404948e+02	0.200000	1.423541e-01	0.260000	0.320000	0.390000	0.290000	0.250000	5.036112e+00	0.270000	0.250000	2.223804e-01	0.498081	0.194662	0.060010	0.528310	0.230451	0.551021	0.190000	1.934792e+02	0.020000	2.013753e+01	0.010000	2.013753e+01	0.060000	1.419068e+02	0.230000	1.423541e-01	0.310000	0.250000	0.390000	0.300000	0.230000	4.790497e+00	0.260000	0.240000	2.136608e-01	0.496829	0.182966	0.052628	0.507105	0.219085
379000	0.230000	1.803988e+02	0.040000	1.993716e+01	0.000000	2.013753e+01	0.020000	1.404948e+02	0.200000	1.423541e-01	0.340000	0.320000	0.310000	0.290000	0.280000	4.986001e+00	0.380000	0.250000	2.223804e-01	0.498253	0.194936	0.060167	0.528485	0.230642	0.551396	0.190000	1.934792e+02	0.020000	2.013753e+01	0.010000	2.013753e+01	0.060000	1.419068e+02	0.230000	1.423541e-01	0.320000	0.230000	0.320000	0.240000	0.290000	4.887272e+00	0.260000	0.220000	2.115348e-01	0.496838	0.183031	0.052785	0.507317	0.219436
380000	0.180000	1.822119e+02	0.040000	1.993716e+01	0.000000	2.013753e+01	0.020000	1.404948e+02	0.200000	1.423541e-01	0.300000	0.200000	0.310000	0.290000	0.320000	5.086725e+00	0.340000	0.250000	2.201677e-01	0.498059	0.195161	0.060402	0.529070	0.230884	0.551398	0.190000	1.934792e+02	0.020000	2.013753e+01	0.020000	2.033991e+01	0.060000	1.419068e+02	0.220000	1.409376e-01	0.280000	0.270000	0.420000	0.240000	0.250000	4.838643e+00	0.360000	0.220000	2.115348e-01	0.497075	0.183726	0.053369	0.507863	0.220022
381000	0.180000	1.822119e+02	0.040000	1.993716e+01	0.000000	2.013753e+01	0.020000	1.404948e+02	0.200000	1.423541e-01	0.240000	0.170000	0.380000	0.290000	0.290000	5.189484e+00	0.350000	0.250000	2.201677e-01	0.498080	0.194929	0.060354	0.528681	0.230851	0.551776	0.190000	1.934792e+02	0.030000	2.033991e+01	0.020000	2.033991e+01	0.060000	1.419068e+02	0.220000	1.409376e-01	0.340000	0.220000	0.310000	0.290000	0.220000	4.936390e+00	0.370000	0.250000	2.094300e-01	0.496916	0.183867	0.053275	0.508226	0.219906
382000	0.180000	1.822119e+02	0.040000	1.993716e+01	0.050000	2.033991e+01	0.020000	1.404948e+02	0.200000	1.423541e-01	0.280000	0.240000	0.480000	0.360000	0.230000	5.189484e+00	0.260000	0.300000	2.223804e-01	0.498133	0.194686	0.060262	0.528208	0.230675	0.551828	0.190000	1.934792e+02	0.030000	2.033991e+01	0.020000	2.033991e+01	0.060000	1.419068e+02	0.220000	1.409376e-01	0.340000	0.160000	0.310000	0.300000	0.230000	4.838643e+00	0.290000	0.250000	2.094300e-01	0.495833	0.183415	0.053148	0.508384	0.219936
383000	0.180000	1.822119e+02	0.070000	2.013753e+01	0.050000	2.033991e+01	0.020000	1.404948e+02	0.200000	1.423541e-01	0.250000	0.220000	0.370000	0.320000	0.280000	5.241639e+00	0.290000	0.300000	2.223804e-01	0.498083	0.194737	0.060338	0.528329	0.230979	0.551936	0.250000	1.954237e+02	0.030000	2.033991e+01	0.020000	2.033991e+01	0.060000	1.419068e+02	0.220000	1.409376e-01	0.270000	0.160000	0.360000	0.230000	0.260000	4.742831e+00	0.320000	0.260000	2.115348e-01	0.495233	0.183249	0.053029	0.508439	0.219472
384000	0.180000	1.822119e+02	0.070000	2.013753e+01	0.050000	2.033991e+01	0.020000	1.404948e+02	0.200000	1.423541e-01	0.290000	0.320000	0.430000	0.320000	0.220000	5.137848e+00	0.390000	0.180000	2.201677e-01	0.498566	0.195326	0.060815	0.528579	0.231621	0.552433	0.250000	1.954237e+02	0.030000	2.033991e+01	0.020000	2.033991e+01	0.060000	1.419068e+02	0.220000	1.409376e-01	0.400000	0.190000	0.330000	0.360000	0.320000	4.790497e+00	0.350000	0.260000	2.115348e-01	0.495247	0.182959	0.052892	0.508263	0.219056
385000	0.170000	1.840431e+02	0.070000	2.013753e+01	0.050000	2.033991e+01	0.020000	1.404948e+02	0.200000	1.423541e-01	0.380000	0.340000	0.350000	0.300000	0.240000	5.137848e+00	0.270000	0.180000	2.201677e-01	0.499156	0.196091	0.061846	0.529218	0.232505	0.553383	0.250000	1.954237e+02	0.030000	2.033991e+01	0.060000	2.054433e+01	0.060000	1.419068e+02	0.220000	1.409376e-01	0.370000	0.230000	0.410000	0.350000	0.300000	4.986001e+00	0.280000	0.250000	2.094300e-01	0.495306	0.182853	0.052991	0.508589	0.219249
386000	0.170000	1.840431e+02	0.070000	2.013753e+01	0.050000	2.033991e+01	0.020000	1.404948e+02	0.200000	1.423541e-01	0.260000	0.190000	0.370000	0.230000	0.280000	5.189484e+00	0.300000	0.280000	2.223804e-01	0.499306	0.196033	0.061825	0.529160	0.232403	0.553587	0.250000	1.954237e+02	0.020000	2.054433e+01	0.060000	2.054433e+01	0.060000	1.419068e+02	0.220000	1.409376e-01	0.310000	0.300000	0.350000	0.310000	0.330000	5.036112e+00	0.320000	0.250000	2.073461e-01	0.495777	0.183136	0.053227	0.508852	0.219400
387000	0.170000	1.840431e+02	0.070000	2.013753e+01	0.050000	2.033991e+01	0.020000	1.404948e+02	0.200000	1.423541e-01	0.360000	0.250000	0.330000	0.270000	0.230000	5.294318e+00	0.230000	0.280000	2.223804e-01	0.499385	0.196109	0.062021	0.529542	0.232804	0.554036	0.250000	1.954237e+02	0.020000	2.054433e+01	0.060000	2.054433e+01	0.060000	1.419068e+02	0.220000	1.409376e-01	0.330000	0.190000	0.410000	0.310000	0.300000	5.137848e+00	0.230000	0.250000	2.073461e-01	0.496128	0.183593	0.053300	0.509216	0.219241
388000	0.170000	1.840431e+02	0.050000	2.033991e+01	0.060000	2.054433e+01	0.050000	1.419068e+02	0.200000	1.423541e-01	0.350000	0.250000	0.360000	0.320000	0.230000	5.189484e+00	0.330000	0.290000	2.246154e-01	0.499589	0.196279	0.062135	0.529871	0.232806	0.553930	0.130000	1.973878e+02	0.020000	2.054433e+01	0.060000	2.054433e+01	0.060000	1.419068e+02	0.220000	1.409376e-01	0.310000	0.200000	0.430000	0.320000	0.200000	4.986001e+00	0.200000	0.290000	2.094300e-01	0.496131	0.183644	0.053323	0.509251	0.219258
389000	0.170000	1.840431e+02	0.050000	2.033991e+01	0.060000	2.054433e+01	0.050000	1.419068e+02	0.250000	1.409376e-01	0.240000	0.330000	0.290000	0.320000	0.300000	5.241639e+00	0.250000	0.290000	2.246154e-01	0.499659	0.196496	0.062180	0.530392	0.232982	0.554131	0.130000	1.973878e+02	0.020000	2.054433e+01	0.060000	2.054433e+01	0.060000	1.433329e+02	0.220000	1.409376e-01	0.310000	0.250000	0.410000	0.260000	0.230000	4.986001e+00	0.310000	0.290000	2.094300e-01	0.496272	0.184047	0.053344	0.509613	0.219494
390000	0.170000	1.840431e+02	0.050000	2.033991e+01	0.060000	2.054433e+01	0.050000	1.419068e+02	0.250000	1.409376e-01	0.270000	0.260000	0.400000	0.350000	0.230000	5.241639e+00	0.360000	0.290000	2.268728e-01	0.498927	0.196092	0.062036	0.530296	0.232447	0.553401	0.130000	1.973878e+02	0.020000	2.054433e+01	0.060000	2.075081e+01	0.060000	1.433329e+02	0.220000	1.395353e-01	0.320000	0.230000	0.380000	0.280000	0.230000	4.887272e+00	0.260000	0.310000	2.115348e-01	0.495843	0.183889	0.053220	0.509964	0.219615
391000	0.200000	1.858928e+02	0.050000	2.033991e+01	0.060000	2.054433e+01	0.050000	1.419068e+02	0.250000	1.409376e-01	0.270000	0.260000	0.430000	0.220000	0.260000	5.137848e+00	0.270000	0.190000	2.246154e-01	0.498530	0.195815	0.061970	0.529875	0.232184	0.553427	0.130000	1.973878e+02	0.060000	2.075081e+01	0.060000	2.075081e+01	0.060000	1.433329e+02	0.220000	1.395353e-01	0.320000	0.240000	0.360000	0.310000	0.240000	4.742831e+00	0.360000	0.310000	2.115348e-01	0.496727	0.183582	0.053127	0.509203	0.219080
392000	0.200000	1.858928e+02	0.050000	2.033991e+01	0.060000	2.054433e+01	0.050000	1.419068e+02	0.250000	1.409376e-01	0.320000	0.230000	0.430000	0.270000	0.190000	4.936390e+00	0.300000	0.190000	2.246154e-01	0.498833	0.196178	0.061902	0.530070	0.231691	0.552766	0.130000	1.973878e+02	0.060000	2.075081e+01	0.060000	2.075081e+01	0.060000	1.433329e+02	0.220000	1.395353e-01	0.260000	0.240000	0.570000	0.220000	0.240000	4.742831e+00	0.250000	0.240000	2.094300e-01	0.496934	0.183503	0.053159	0.509043	0.218979
393000	0.200000	1.858928e+02	0.050000	2.033991e+01	0.010000	2.075081e+01	0.050000	1.419068e+02	0.250000	1.409376e-01	0.350000	0.230000	0.410000	0.270000	0.190000	4.936390e+00	0.350000	0.260000	2.268728e-01	0.499249	0.196164	0.061943	0.529944	0.231719	0.552996	0.210000	1.993716e+02	0.060000	2.075081e+01	0.060000	2.075081e+01	0.060000	1.433329e+02	0.220000	1.395353e-01	0.330000	0.230000	0.350000	0.310000	0.300000	4.790497e+00	0.230000	0.240000	2.094300e-01	0.496902	0.183213	0.053053	0.508802	0.218639
394000	0.200000	1.858928e+02	0.050000	2.054433e+01	0.010000	2.075081e+01	0.050000	1.419068e+02	0.250000	1.409376e-01	0.350000	0.210000	0.330000	0.330000	0.260000	5.137848e+00	0.230000	0.260000	2.268728e-01	0.499633	0.196718	0.062210	0.530252	0.231870	0.553062	0.210000	1.993716e+02	0.060000	2.075081e+01	0.060000	2.075081e+01	0.060000	1.433329e+02	0.220000	1.395353e-01	0.280000	0.220000	0.330000	0.300000	0.270000	4.790497e+00	0.270000	0.210000	2.073461e-01	0.497185	0.183334	0.053000	0.508914	0.218469
395000	0.200000	1.858928e+02	0.050000	2.054433e+01	0.010000	2.075081e+01	0.050000	1.419068e+02	0.250000	1.409376e-01	0.320000	0.300000	0.440000	0.310000	0.210000	5.241639e+00	0.330000	0.250000	2.246154e-01	0.499428	0.196878	0.062303	0.530601	0.232391	0.553434	0.210000	1.993716e+02	0.060000	2.075081e+01	0.050000	2.095936e+01	0.060000	1.433329e+02	0.220000	1.395353e-01	0.280000	0.160000	0.360000	0.280000	0.330000	4.936390e+00	0.210000	0.210000	2.073461e-01	0.497450	0.183755	0.052984	0.509526	0.218613
396000	0.220000	1.877611e+02	0.050000	2.054433e+01	0.010000	2.075081e+01	0.050000	1.419068e+02	0.250000	1.409376e-01	0.290000	0.260000	0.380000	0.270000	0.310000	5.294318e+00	0.290000	0.250000	2.246154e-01	0.499088	0.196856	0.062426	0.530738	0.232807	0.554155	0.210000	1.993716e+02	0.060000	2.075081e+01	0.050000	2.095936e+01	0.060000	1.433329e+02	0.220000	1.395353e-01	0.290000	0.220000	0.290000	0.270000	0.230000	4.936390e+00	0.290000	0.280000	2.094300e-01	0.497358	0.183595	0.052933	0.509270	0.218435
397000	0.220000	1.877611e+02	0.050000	2.054433e+01	0.050000	2.095936e+01	0.050000	1.419068e+02	0.250000	1.409376e-01	0.270000	0.350000	0.330000	0.340000	0.210000	5.294318e+00	0.310000	0.290000	2.268728e-01	0.499477	0.197019	0.062543	0.530810	0.232926	0.554284	0.210000	1.993716e+02	0.080000	2.095936e+01	0.050000	2.095936e+01	0.060000	1.433329e+02	0.220000	1.395353e-01	0.280000	0.240000	0.290000	0.270000	0.250000	4.742831e+00	0.320000	0.280000	2.115348e-01	0.497477	0.183812	0.052942	0.509575	0.218497
398000	0.220000	1.877611e+02	0.050000	2.054433e+01	0.050000	2.095936e+01	0.050000	1.419068e+02	0.250000	1.409376e-01	0.400000	0.350000	0.390000	0.360000	0.250000	5.189484e+00	0.280000	0.290000	2.268728e-01	0.500008	0.197638	0.062602	0.530987	0.232910	0.553956	0.220000	2.013753e+02	0.080000	2.095936e+01	0.050000	2.095936e+01	0.060000	1.433329e+02	0.220000	1.395353e-01	0.360000	0.240000	0.380000	0.290000	0.230000	4.742831e+00	0.340000	0.280000	2.115348e-01	0.497393	0.183759	0.053002	0.509646	0.218923
399000	0.220000	1.877611e+02	0.050000	2.054433e+01	0.050000	2.095936e+01	0.050000	1.433329e+02	0.160000	1.395353e-01	0.290000	0.210000	0.270000	0.260000	0.330000	5.241639e+00	0.360000	0.200000	2.246154e-01	0.500506	0.198232	0.062920	0.531521	0.232969	0.553995	0.220000	2.013753e+02	0.080000	2.095936e+01	0.050000	2.095936e+01	0.010000	1.447735e+02	0.220000	1.395353e-01	0.360000	0.260000	0.320000	0.210000	0.180000	4.695639e+00	0.290000	0.210000	2.094300e-01	0.496798	0.183682	0.052932	0.509898	0.219028
400000	0.220000	1.877611e+02	0.030000	2.075081e+01	0.050000	2.095936e+01	0.050000	1.433329e+02	0.160000	1.395353e-01	0.320000	0.210000	0.380000	0.280000	0.220000	5.137848e+00	0.330000	0.200000	2.246154e-01	0.500587	0.198447	0.062807	0.531648	0.232661	0.553392	0.220000	2.013753e+02	0.080000	2.095936e+01	0.050000	2.095936e+01	0.010000	1.447735e+02	0.210000	1.381469e-01	0.250000	0.260000	0.370000	0.270000	0.230000	4.602659e+00	0.240000	0.210000	2.094300e-01	0.496679	0.183524	0.052823	0.509580	0.218857
401000	0.220000	1.877611e+02	0.030000	2.075081e+01	0.050000	2.095936e+01	0.050000	1.433329e+02	0.160000	1.395353e-01	0.210000	0.210000	0.380000	0.310000	0.230000	5.036112e+00	0.310000	0.310000	2.268728e-01	0.500833	0.198685	0.062776	0.531958	0.232422	0.552665	0.220000	2.013753e+02	0.080000	2.095936e+01	0.070000	2.117000e+01	0.010000	1.447735e+02	0.210000	1.381469e-01	0.250000	0.300000	0.340000	0.250000	0.230000	4.602659e+00	0.260000	0.220000	2.073461e-01	0.496686	0.183681	0.052772	0.510129	0.218547
402000	0.240000	1.896481e+02	0.030000	2.075081e+01	0.030000	2.117000e+01	0.050000	1.433329e+02	0.160000	1.395353e-01	0.350000	0.250000	0.340000	0.250000	0.260000	5.036112e+00	0.350000	0.310000	2.268728e-01	0.500936	0.198751	0.062869	0.532094	0.232554	0.552961	0.220000	2.013753e+02	0.080000	2.117000e+01	0.070000	2.117000e+01	0.010000	1.447735e+02	0.210000	1.381469e-01	0.340000	0.290000	0.340000	0.380000	0.200000	4.648917e+00	0.240000	0.220000	2.073461e-01	0.496925	0.184097	0.052740	0.510306	0.218166
403000	0.240000	1.896481e+02	0.030000	2.075081e+01	0.030000	2.117000e+01	0.050000	1.433329e+02	0.160000	1.395353e-01	0.360000	0.260000	0.400000	0.250000	0.220000	4.986001e+00	0.320000	0.310000	2.291529e-01	0.500725	0.198515	0.062777	0.532161	0.232184	0.552500	0.200000	2.033991e+02	0.080000	2.117000e+01	0.070000	2.117000e+01	0.010000	1.447735e+02	0.210000	1.381469e-01	0.370000	0.260000	0.430000	0.270000	0.250000	4.556862e+00	0.210000	0.220000	2.052830e-01	0.496329	0.183956	0.052727	0.510603	0.218033
404000	0.240000	1.896481e+02	0.030000	2.075081e+01	0.030000	2.117000e+01	0.050000	1.433329e+02	0.160000	1.395353e-01	0.370000	0.340000	0.330000	0.280000	0.270000	4.986001e+00	0.330000	0.290000	2.314559e-01	0.501200	0.198275	0.062663	0.531431	0.231809	0.552925	0.200000	2.033991e+02	0.080000	2.117000e+01	0.070000	2.117000e+01	0.010000	1.447735e+02	0.210000	1.381469e-01	0.350000	0.210000	0.370000	0.230000	0.270000	4.556862e+00	0.290000	0.220000	2.052830e-01	0.496330	0.184098	0.052699	0.511052	0.217918
405000	0.240000	1.896481e+02	0.060000	2.095936e+01	0.030000	2.117000e+01	0.050000	1.433329e+02	0.160000	1.395353e-01	0.360000	0.320000	0.390000	0.270000	0.170000	5.086725e+00	0.260000	0.290000	2.314559e-01	0.501041	0.197919	0.062511	0.530833	0.231373	0.552875	0.200000	2.033991e+02	0.080000	2.117000e+01	0.070000	2.117000e+01	0.010000	1.447735e+02	0.210000	1.381469e-01	0.340000	0.230000	0.470000	0.230000	0.220000	4.648917e+00	0.240000	0.160000	2.032404e-01	0.496399	0.184118	0.052720	0.511303	0.218454
406000	0.220000	1.915541e+02	0.060000	2.095936e+01	0.030000	2.117000e+01	0.050000	1.433329e+02	0.160000	1.395353e-01	0.360000	0.330000	0.330000	0.240000	0.200000	5.036112e+00	0.400000	0.200000	2.291529e-01	0.500898	0.197666	0.062378	0.530597	0.230794	0.551890	0.200000	2.033991e+02	0.080000	2.117000e+01	0.070000	2.117000e+01	0.010000	1.447735e+02	0.210000	1.381469e-01	0.330000	0.230000	0.340000	0.330000	0.270000	4.790497e+00	0.430000	0.160000	2.032404e-01	0.496422	0.184355	0.052854	0.511571	0.218844
407000	0.220000	1.915541e+02	0.060000	2.095936e+01	0.070000	2.138276e+01	0.050000	1.433329e+02	0.160000	1.395353e-01	0.290000	0.290000	0.410000	0.330000	0.250000	4.936390e+00	0.240000	0.200000	2.291529e-01	0.501229	0.197669	0.062220	0.530203	0.230230	0.550905	0.200000	2.033991e+02	0.070000	2.138276e+01	0.050000	2.138276e+01	0.010000	1.447735e+02	0.210000	1.381469e-01	0.290000	0.230000	0.330000	0.330000	0.260000	4.887272e+00	0.310000	0.260000	2.052830e-01	0.496822	0.184475	0.052825	0.511545	0.218831
408000	0.220000	1.915541e+02	0.060000	2.095936e+01	0.070000	2.138276e+01	0.060000	1.447735e+02	0.160000	1.395353e-01	0.330000	0.180000	0.370000	0.230000	0.260000	4.936390e+00	0.260000	0.150000	2.268728e-01	0.501188	0.197501	0.062080	0.529920	0.229816	0.550571	0.230000	2.054433e+02	0.070000	2.138276e+01	0.050000	2.138276e+01	0.010000	1.447735e+02	0.210000	1.381469e-01	0.300000	0.260000	0.430000	0.350000	0.300000	4.936390e+00	0.240000	0.240000	2.032404e-01	0.496028	0.184206	0.052709	0.511825	0.218702
409000	0.220000	1.915541e+02	0.060000	2.095936e+01	0.070000	2.138276e+01	0.060000	1.447735e+02	0.160000	1.395353e-01	0.230000	0.250000	0.410000	0.230000	0.240000	4.887272e+00	0.230000	0.150000	2.268728e-01	0.501318	0.197095	0.061926	0.529284	0.229431	0.550823	0.230000	2.054433e+02	0.070000	2.138276e+01	0.050000	2.138276e+01	0.010000	1.447735e+02	0.210000	1.381469e-01	0.370000	0.270000	0.390000	0.350000	0.230000	4.936390e+00	0.220000	0.240000	2.032404e-01	0.495501	0.184041	0.052586	0.512089	0.218734
410000	0.220000	1.915541e+02	0.100000	2.117000e+01	0.070000	2.138276e+01	0.060000	1.447735e+02	0.230000	1.381469e-01	0.300000	0.230000	0.340000	0.330000	0.290000	4.887272e+00	0.270000	0.170000	2.246154e-01	0.500536	0.196753	0.061810	0.529495	0.229872	0.551093	0.230000	2.054433e+02	0.070000	2.138276e+01	0.050000	2.138276e+01	0.040000	1.462285e+02	0.160000	1.367723e-01	0.280000	0.270000	0.430000	0.310000	0.240000	4.986001e+00	0.240000	0.240000	2.012181e-01	0.495621	0.183804	0.052647	0.512005	0.219031
411000	0.220000	1.915541e+02	0.100000	2.117000e+01	0.070000	2.138276e+01	0.060000	1.447735e+02	0.230000	1.381469e-01	0.400000	0.220000	0.340000	0.280000	0.220000	4.790497e+00	0.390000	0.180000	2.223804e-01	0.500132	0.196579	0.061735	0.529211	0.229992	0.551582	0.230000	2.054433e+02	0.070000	2.138276e+01	0.060000	2.159766e+01	0.040000	1.462285e+02	0.160000	1.367723e-01	0.320000	0.270000	0.470000	0.280000	0.230000	4.887272e+00	0.270000	0.240000	2.012181e-01	0.496050	0.183417	0.052500	0.511296	0.218636
412000	0.120000	1.934792e+02	0.100000	2.117000e+01	0.070000	2.138276e+01	0.060000	1.447735e+02	0.230000	1.381469e-01	0.290000	0.220000	0.340000	0.290000	0.290000	4.790497e+00	0.320000	0.180000	2.223804e-01	0.499569	0.196174	0.061585	0.529074	0.229806	0.551697	0.230000	2.054433e+02	0.070000	2.138276e+01	0.060000	2.159766e+01	0.040000	1.462285e+02	0.160000	1.367723e-01	0.360000	0.210000	0.410000	0.360000	0.180000	4.790497e+00	0.310000	0.200000	1.992160e-01	0.495578	0.183070	0.052400	0.511122	0.218477
413000	0.120000	1.934792e+02	0.100000	2.117000e+01	0.060000	2.159766e+01	0.060000	1.447735e+02	0.230000	1.381469e-01	0.260000	0.240000	0.370000	0.310000	0.430000	4.742831e+00	0.300000	0.220000	2.201677e-01	0.499315	0.196284	0.061645	0.529434	0.230350	0.552251	0.230000	2.054433e+02	0.050000	2.159766e+01	0.060000	2.159766e+01	0.040000	1.462285e+02	0.160000	1.367723e-01	0.270000	0.250000	0.350000	0.340000	0.430000	4.790497e+00	0.290000	0.200000	1.992160e-01	0.495617	0.182991	0.052310	0.510957	0.218515
414000	0.120000	1.934792e+02	0.100000	2.117000e+01	0.060000	2.159766e+01	0.060000	1.447735e+02	0.230000	1.381469e-01	0.330000	0.180000	0.420000	0.230000	0.170000	4.742831e+00	0.320000	0.220000	2.201677e-01	0.499135	0.196402	0.061606	0.529475	0.230433	0.552176	0.150000	2.075081e+02	0.050000	2.159766e+01	0.060000	2.159766e+01	0.040000	1.462285e+02	0.160000	1.367723e-01	0.250000	0.190000	0.350000	0.340000	0.320000	4.742831e+00	0.260000	0.160000	1.972337e-01	0.495040	0.182716	0.052224	0.511131	0.218499
415000	0.120000	1.934792e+02	0.100000	2.117000e+01	0.060000	2.159766e+01	0.060000	1.447735e+02	0.230000	1.381469e-01	0.340000	0.220000	0.420000	0.330000	0.240000	4.790497e+00	0.280000	0.210000	2.179770e-01	0.499332	0.196521	0.061579	0.529348	0.230522	0.552051	0.150000	2.075081e+02	0.050000	2.159766e+01	0.060000	2.159766e+01	0.040000	1.462285e+02	0.160000	1.367723e-01	0.340000	0.280000	0.380000	0.340000	0.380000	4.838643e+00	0.320000	0.230000	1.952712e-01	0.495167	0.182940	0.052184	0.510828	0.218306
416000	0.120000	1.934792e+02	0.030000	2.138276e+01	0.060000	2.159766e+01	0.060000	1.447735e+02	0.230000	1.381469e-01	0.290000	0.260000	0.390000	0.250000	0.230000	4.695639e+00	0.290000	0.210000	2.179770e-01	0.499602	0.196440	0.061520	0.529002	0.230170	0.551658	0.150000	2.075081e+02	0.050000	2.159766e+01	0.060000	2.159766e+01	0.040000	1.462285e+02	0.160000	1.367723e-01	0.290000	0.190000	0.330000	0.240000	0.190000	4.742831e+00	0.260000	0.230000	1.952712e-01	0.494638	0.182758	0.052050	0.510903	0.218238
417000	0.280000	1.915541e+02	0.030000	2.138276e+01	0.060000	2.159766e+01	0.060000	1.447735e+02	0.230000	1.381469e-01	0.410000	0.250000	0.380000	0.290000	0.300000	4.790497e+00	0.300000	0.220000	2.158081e-01	0.499892	0.196699	0.061447	0.529238	0.229881	0.551205	0.150000	2.075081e+02	0.050000	2.159766e+01	0.060000	2.159766e+01	0.040000	1.462285e+02	0.160000	1.367723e-01	0.300000	0.270000	0.350000	0.240000	0.360000	4.790497e+00	0.270000	0.260000	1.972337e-01	0.493707	0.182379	0.051966	0.511155	0.218490
418000	0.280000	1.915541e+02	0.030000	2.138276e+01	0.050000	2.181472e+01	0.040000	1.462285e+02	0.230000	1.381469e-01	0.240000	0.170000	0.410000	0.290000	0.230000	4.838643e+00	0.270000	0.210000	2.136608e-01	0.499914	0.196845	0.061700	0.529342	0.229988	0.551418	0.150000	2.075081e+02	0.080000	2.181472e+01	0.010000	2.181472e+01	0.040000	1.462285e+02	0.160000	1.367723e-01	0.260000	0.270000	0.450000	0.380000	0.210000	4.790497e+00	0.360000	0.260000	1.972337e-01	0.493094	0.182072	0.051915	0.511173	0.218512
419000	0.280000	1.915541e+02	0.030000	2.138276e+01	0.050000	2.181472e+01	0.040000	1.462285e+02	0.160000	1.367723e-01	0.260000	0.200000	0.380000	0.310000	0.270000	4.936390e+00	0.290000	0.210000	2.136608e-01	0.499497	0.196761	0.061670	0.529523	0.230415	0.551766	0.270000	2.054433e+02	0.080000	2.181472e+01	0.010000	2.181472e+01	0.020000	1.476981e+02	0.160000	1.367723e-01	0.290000	0.200000	0.340000	0.230000	0.270000	4.790497e+00	0.360000	0.210000	1.952712e-01	0.493025	0.181756	0.051799	0.510618	0.218087
420000	0.280000	1.915541e+02	0.030000	2.138276e+01	0.050000	2.181472e+01	0.040000	1.462285e+02	0.160000	1.367723e-01	0.280000	0.170000	0.390000	0.310000	0.290000	5.036112e+00	0.360000	0.210000	2.115348e-01	0.499770	0.196640	0.061563	0.528976	0.230196	0.552120	0.270000	2.054433e+02	0.080000	2.181472e+01	0.010000	2.181472e+01	0.020000	1.476981e+02	0.160000	1.367723e-01	0.290000	0.170000	0.490000	0.330000	0.200000	4.790497e+00	0.340000	0.210000	1.952712e-01	0.492719	0.181537	0.051715	0.510514	0.218161
421000	0.280000	1.915541e+02	0.030000	2.138276e+01	0.050000	2.181472e+01	0.040000	1.462285e+02	0.160000	1.367723e-01	0.290000	0.210000	0.480000	0.360000	0.240000	4.986001e+00	0.240000	0.210000	2.115348e-01	0.499857	0.196812	0.061510	0.528976	0.230009	0.551759	0.270000	2.054433e+02	0.080000	2.181472e+01	0.010000	2.181472e+01	0.020000	1.476981e+02	0.240000	1.354114e-01	0.420000	0.220000	0.330000	0.350000	0.270000	4.790497e+00	0.270000	0.290000	1.972337e-01	0.492972	0.181765	0.051785	0.510689	0.218278
422000	0.280000	1.915541e+02	0.020000	2.159766e+01	0.050000	2.181472e+01	0.040000	1.462285e+02	0.160000	1.367723e-01	0.290000	0.250000	0.350000	0.360000	0.310000	4.986001e+00	0.370000	0.250000	2.094300e-01	0.499350	0.196475	0.061427	0.529041	0.229983	0.551762	0.270000	2.054433e+02	0.080000	2.181472e+01	0.010000	2.181472e+01	0.020000	1.476981e+02	0.240000	1.354114e-01	0.310000	0.220000	0.430000	0.250000	0.220000	4.742831e+00	0.290000	0.290000	1.972337e-01	0.493387	0.182417	0.052055	0.511102	0.218597
423000	0.170000	1.934792e+02	0.020000	2.159766e+01	0.040000	2.203396e+01	0.040000	1.462285e+02	0.160000	1.367723e-01	0.280000	0.250000	0.310000	0.270000	0.230000	4.887272e+00	0.300000	0.300000	2.115348e-01	0.499302	0.196603	0.061522	0.529264	0.230224	0.551723	0.270000	2.054433e+02	0.080000	2.181472e+01	0.010000	2.181472e+01	0.020000	1.476981e+02	0.240000	1.354114e-01	0.300000	0.240000	0.410000	0.320000	0.290000	4.936390e+00	0.310000	0.230000	1.952712e-01	0.492972	0.182385	0.052043	0.511290	0.218597
424000	0.170000	1.934792e+02	0.020000	2.159766e+01	0.040000	2.203396e+01	0.040000	1.462285e+02	0.160000	1.367723e-01	0.350000	0.270000	0.430000	0.310000	0.260000	4.887272e+00	0.360000	0.300000	2.115348e-01	0.499453	0.196568	0.061372	0.529022	0.229750	0.551167	0.220000	2.075081e+02	0.080000	2.203396e+01	0.010000	2.203396e+01	0.020000	1.476981e+02	0.240000	1.354114e-01	0.300000	0.170000	0.380000	0.330000	0.240000	4.936390e+00	0.280000	0.230000	1.952712e-01	0.493118	0.182579	0.052193	0.511436	0.218819
425000	0.170000	1.934792e+02	0.020000	2.159766e+01	0.040000	2.203396e+01	0.040000	1.462285e+02	0.160000	1.367723e-01	0.280000	0.240000	0.360000	0.340000	0.260000	4.838643e+00	0.270000	0.160000	2.094300e-01	0.499206	0.196323	0.061256	0.528627	0.229206	0.550239	0.220000	2.075081e+02	0.080000	2.203396e+01	0.010000	2.203396e+01	0.020000	1.476981e+02	0.240000	1.354114e-01	0.260000	0.230000	0.310000	0.300000	0.260000	4.986001e+00	0.290000	0.210000	1.933283e-01	0.492994	0.182994	0.052382	0.511727	0.219425
426000	0.170000	1.934792e+02	0.020000	2.159766e+01	0.040000	2.203396e+01	0.040000	1.462285e+02	0.160000	1.367723e-01	0.300000	0.230000	0.340000	0.190000	0.230000	4.838643e+00	0.320000	0.160000	2.094300e-01	0.499731	0.196579	0.061112	0.528575	0.228783	0.549430	0.220000	2.075081e+02	0.080000	2.203396e+01	0.010000	2.203396e+01	0.020000	1.476981e+02	0.240000	1.354114e-01	0.360000	0.260000	0.360000	0.260000	0.230000	4.887272e+00	0.210000	0.210000	1.933283e-01	0.493165	0.183120	0.052443	0.511707	0.219357
427000	0.170000	1.934792e+02	0.050000	2.181472e+01	0.040000	2.203396e+01	0.040000	1.462285e+02	0.160000	1.367723e-01	0.320000	0.230000	0.400000	0.280000	0.300000	4.887272e+00	0.300000	0.270000	2.115348e-01	0.499781	0.196232	0.060993	0.528213	0.228357	0.549131	0.220000	2.075081e+02	0.080000	2.203396e+01	0.010000	2.203396e+01	0.020000	1.476981e+02	0.240000	1.354114e-01	0.290000	0.310000	0.350000	0.270000	0.250000	4.887272e+00	0.350000	0.270000	1.952712e-01	0.492963	0.182864	0.052344	0.511733	0.219481
428000	0.270000	1.915541e+02	0.050000	2.181472e+01	0.000000	2.225541e+01	0.040000	1.462285e+02	0.160000	1.367723e-01	0.240000	0.190000	0.400000	0.210000	0.330000	4.936390e+00	0.280000	0.270000	2.115348e-01	0.500056	0.196381	0.061165	0.528487	0.228644	0.549190	0.220000	2.075081e+02	0.080000	2.203396e+01	0.010000	2.203396e+01	0.020000	1.476981e+02	0.240000	1.354114e-01	0.330000	0.120000	0.400000	0.270000	0.220000	4.838643e+00	0.290000	0.270000	1.952712e-01	0.492111	0.182519	0.052274	0.511820	0.219941
429000	0.270000	1.915541e+02	0.050000	2.181472e+01	0.000000	2.225541e+01	0.040000	1.462285e+02	0.160000	1.367723e-01	0.250000	0.190000	0.420000	0.280000	0.330000	4.936390e+00	0.270000	0.240000	2.094300e-01	0.499628	0.196074	0.061071	0.528521	0.228967	0.549626	0.220000	2.075081e+02	0.080000	2.203396e+01	0.010000	2.203396e+01	0.090000	1.491825e+02	0.240000	1.354114e-01	0.320000	0.210000	0.360000	0.340000	0.270000	4.936390e+00	0.340000	0.250000	1.933283e-01	0.491747	0.182283	0.052216	0.512124	0.220002
430000	0.270000	1.915541e+02	0.050000	2.181472e+01	0.000000	2.225541e+01	0.050000	1.476981e+02	0.160000	1.367723e-01	0.280000	0.220000	0.420000	0.220000	0.240000	4.986001e+00	0.270000	0.230000	2.073461e-01	0.499523	0.195875	0.061006	0.528388	0.228976	0.549774	0.200000	2.095936e+02	0.030000	2.225541e+01	0.020000	2.225541e+01	0.090000	1.491825e+02	0.240000	1.354114e-01	0.290000	0.280000	0.390000	0.310000	0.280000	5.036112e+00	0.240000	0.250000	1.933283e-01	0.491764	0.182554	0.052300	0.512263	0.220051
431000	0.270000	1.915541e+02	0.050000	2.181472e+01	0.000000	2.225541e+01	0.050000	1.476981e+02	0.210000	1.354114e-01	0.270000	0.210000	0.430000	0.300000	0.250000	4.887272e+00	0.290000	0.230000	2.073461e-01	0.499699	0.195770	0.060973	0.528092	0.228759	0.549837	0.200000	2.095936e+02	0.030000	2.225541e+01	0.020000	2.225541e+01	0.090000	1.491825e+02	0.260000	1.367723e-01	0.290000	0.230000	0.460000	0.310000	0.260000	5.036112e+00	0.320000	0.350000	1.952712e-01	0.491269	0.182555	0.052312	0.512539	0.220245
432000	0.270000	1.915541e+02	0.050000	2.181472e+01	0.000000	2.225541e+01	0.050000	1.476981e+02	0.210000	1.354114e-01	0.280000	0.260000	0.420000	0.270000	0.260000	4.986001e+00	0.350000	0.160000	2.052830e-01	0.499812	0.195442	0.060831	0.527187	0.228251	0.549549	0.200000	2.095936e+02	0.030000	2.225541e+01	0.020000	2.225541e+01	0.090000	1.491825e+02	0.260000	1.367723e-01	0.280000	0.310000	0.460000	0.410000	0.280000	5.189484e+00	0.270000	0.350000	1.952712e-01	0.491490	0.183239	0.052849	0.513165	0.221314
433000	0.180000	1.934792e+02	0.020000	2.203396e+01	0.000000	2.247908e+01	0.050000	1.476981e+02	0.210000	1.354114e-01	0.290000	0.230000	0.370000	0.270000	0.310000	4.887272e+00	0.280000	0.160000	2.052830e-01	0.499875	0.195130	0.060754	0.526925	0.228177	0.549749	0.200000	2.095936e+02	0.030000	2.225541e+01	0.020000	2.225541e+01	0.090000	1.491825e+02	0.260000	1.367723e-01	0.220000	0.190000	0.420000	0.410000	0.190000	5.086725e+00	0.250000	0.350000	1.972337e-01	0.491715	0.183189	0.053024	0.513128	0.221414
434000	0.180000	1.934792e+02	0.020000	2.203396e+01	0.000000	2.247908e+01	0.050000	1.476981e+02	0.210000	1.354114e-01	0.290000	0.250000	0.380000	0.240000	0.150000	4.936390e+00	0.300000	0.270000	2.073461e-01	0.499875	0.195144	0.060734	0.526839	0.228029	0.549464	0.200000	2.095936e+02	0.060000	2.247908e+01	0.020000	2.225541e+01	0.090000	1.491825e+02	0.260000	1.367723e-01	0.290000	0.170000	0.420000	0.330000	0.230000	5.036112e+00	0.330000	0.350000	1.972337e-01	0.491515	0.183026	0.052906	0.512858	0.221032
435000	0.180000	1.934792e+02	0.020000	2.203396e+01	0.000000	2.247908e+01	0.050000	1.476981e+02	0.210000	1.354114e-01	0.210000	0.220000	0.420000	0.310000	0.250000	4.936390e+00	0.280000	0.270000	2.073461e-01	0.499744	0.195442	0.060609	0.527184	0.227693	0.548920	0.200000	2.095936e+02	0.060000	2.247908e+01	0.050000	2.247908e+01	0.090000	1.491825e+02	0.260000	1.367723e-01	0.270000	0.220000	0.360000	0.280000	0.310000	5.137848e+00	0.280000	0.210000	1.952712e-01	0.491612	0.182681	0.052779	0.512067	0.220616
436000	0.180000	1.934792e+02	0.020000	2.203396e+01	0.000000	2.247908e+01	0.050000	1.476981e+02	0.210000	1.354114e-01	0.290000	0.220000	0.370000	0.300000	0.350000	5.036112e+00	0.280000	0.390000	2.094300e-01	0.500242	0.195582	0.060511	0.527240	0.227343	0.548464	0.280000	2.075081e+02	0.060000	2.247908e+01	0.050000	2.247908e+01	0.090000	1.491825e+02	0.260000	1.367723e-01	0.380000	0.230000	0.320000	0.370000	0.190000	5.036112e+00	0.270000	0.190000	1.933283e-01	0.491870	0.182353	0.052658	0.511264	0.220236
437000	0.180000	1.934792e+02	0.020000	2.203396e+01	0.000000	2.247908e+01	0.050000	1.476981e+02	0.210000	1.354114e-01	0.260000	0.250000	0.360000	0.390000	0.170000	4.936390e+00	0.250000	0.390000	2.094300e-01	0.500179	0.195617	0.060404	0.527219	0.226928	0.547309	0.280000	2.075081e+02	0.060000	2.247908e+01	0.050000	2.247908e+01	0.090000	1.491825e+02	0.260000	1.367723e-01	0.290000	0.210000	0.410000	0.300000	0.210000	4.838643e+00	0.340000	0.190000	1.933283e-01	0.492004	0.182164	0.052539	0.510689	0.220038
438000	0.180000	1.934792e+02	0.010000	2.225541e+01	0.000000	2.247908e+01	0.050000	1.476981e+02	0.210000	1.354114e-01	0.300000	0.280000	0.410000	0.330000	0.290000	5.086725e+00	0.320000	0.250000	2.073461e-01	0.499794	0.195210	0.060269	0.526691	0.226565	0.547255	0.280000	2.075081e+02	0.060000	2.247908e+01	0.050000	2.247908e+01	0.090000	1.491825e+02	0.260000	1.367723e-01	0.350000	0.170000	0.400000	0.310000	0.250000	4.790497e+00	0.250000	0.280000	1.952712e-01	0.492397	0.182280	0.052588	0.510918	0.220329
439000	0.310000	1.915541e+02	0.010000	2.225541e+01	0.020000	2.270500e+01	0.050000	1.476981e+02	0.210000	1.354114e-01	0.260000	0.300000	0.380000	0.360000	0.190000	4.986001e+00	0.340000	0.250000	2.073461e-01	0.500213	0.195013	0.060200	0.526210	0.226410	0.547450	0.280000	2.075081e+02	0.070000	2.270500e+01	0.050000	2.247908e+01	0.090000	1.491825e+02	0.260000	1.367723e-01	0.240000	0.270000	0.460000	0.300000	0.310000	4.887272e+00	0.320000	0.280000	1.952712e-01	0.492829	0.183051	0.053077	0.511409	0.220628
440000	0.310000	1.915541e+02	0.010000	2.225541e+01	0.020000	2.270500e+01	0.050000	1.476981e+02	0.210000	1.354114e-01	0.330000	0.220000	0.420000	0.320000	0.330000	5.036112e+00	0.210000	0.260000	2.094300e-01	0.500541	0.195423	0.060283	0.526262	0.226483	0.547454	0.280000	2.075081e+02	0.070000	2.270500e+01	0.050000	2.247908e+01	0.070000	1.506818e+02	0.260000	1.367723e-01	0.300000	0.280000	0.320000	0.290000	0.290000	4.936390e+00	0.390000	0.320000	1.972337e-01	0.492738	0.183067	0.052977	0.511746	0.220429
441000	0.310000	1.915541e+02	0.010000	2.225541e+01	0.020000	2.270500e+01	0.060000	1.491825e+02	0.170000	1.340640e-01	0.340000	0.280000	0.420000	0.280000	0.180000	5.036112e+00	0.290000	0.260000	2.094300e-01	0.500690	0.195503	0.060152	0.526500	0.226239	0.546684	0.190000	2.095936e+02	0.070000	2.270500e+01	0.010000	2.270500e+01	0.070000	1.506818e+02	0.260000	1.367723e-01	0.180000	0.280000	0.340000	0.260000	0.320000	5.036112e+00	0.290000	0.320000	1.972337e-01	0.492516	0.182836	0.052910	0.511820	0.220646
442000	0.310000	1.915541e+02	0.010000	2.225541e+01	0.020000	2.270500e+01	0.060000	1.491825e+02	0.170000	1.340640e-01	0.290000	0.200000	0.410000	0.210000	0.250000	5.137848e+00	0.370000	0.210000	2.073461e-01	0.500954	0.195509	0.060077	0.526380	0.226028	0.546881	0.190000	2.095936e+02	0.070000	2.270500e+01	0.010000	2.270500e+01	0.070000	1.506818e+02	0.200000	1.354114e-01	0.270000	0.250000	0.350000	0.320000	0.270000	5.137848e+00	0.270000	0.250000	1.952712e-01	0.493070	0.183558	0.053500	0.512353	0.221291
443000	0.270000	1.896481e+02	0.040000	2.247908e+01	0.050000	2.293319e+01	0.060000	1.491825e+02	0.170000	1.340640e-01	0.300000	0.200000	0.540000	0.300000	0.290000	5.086725e+00	0.270000	0.210000	2.073461e-01	0.500320	0.195312	0.060032	0.526625	0.226439	0.547276	0.190000	2.095936e+02	0.070000	2.270500e+01	0.010000	2.270500e+01	0.070000	1.506818e+02	0.200000	1.354114e-01	0.270000	0.230000	0.410000	0.290000	0.210000	4.936390e+00	0.310000	0.250000	1.933283e-01	0.493378	0.183917	0.053531	0.512373	0.221216
444000	0.270000	1.896481e+02	0.040000	2.247908e+01	0.050000	2.293319e+01	0.060000	1.491825e+02	0.170000	1.340640e-01	0.280000	0.140000	0.330000	0.270000	0.190000	4.986001e+00	0.260000	0.220000	2.052830e-01	0.499837	0.195108	0.059994	0.526938	0.226827	0.547713	0.190000	2.095936e+02	0.070000	2.270500e+01	0.010000	2.270500e+01	0.070000	1.506818e+02	0.200000	1.354114e-01	0.310000	0.250000	0.390000	0.290000	0.170000	4.936390e+00	0.260000	0.250000	1.933283e-01	0.494069	0.184706	0.053664	0.512659	0.221242
445000	0.270000	1.896481e+02	0.040000	2.247908e+01	0.050000	2.293319e+01	0.060000	1.491825e+02	0.170000	1.340640e-01	0.280000	0.200000	0.360000	0.320000	0.310000	4.986001e+00	0.330000	0.220000	2.052830e-01	0.499892	0.194926	0.059895	0.526556	0.226687	0.547910	0.190000	2.095936e+02	0.030000	2.293319e+01	0.010000	2.270500e+01	0.070000	1.506818e+02	0.200000	1.354114e-01	0.380000	0.220000	0.350000	0.300000	0.310000	4.887272e+00	0.350000	0.230000	1.914046e-01	0.494399	0.184863	0.053620	0.512583	0.221088
446000	0.270000	1.896481e+02	0.040000	2.247908e+01	0.050000	2.293319e+01	0.060000	1.491825e+02	0.170000	1.340640e-01	0.270000	0.230000	0.390000	0.320000	0.260000	5.036112e+00	0.300000	0.290000	2.073461e-01	0.499372	0.194684	0.059828	0.526605	0.226916	0.548211	0.260000	2.075081e+02	0.030000	2.293319e+01	0.040000	2.293319e+01	0.070000	1.506818e+02	0.200000	1.354114e-01	0.340000	0.240000	0.350000	0.350000	0.210000	4.790497e+00	0.300000	0.230000	1.914046e-01	0.494203	0.184687	0.053538	0.512515	0.220893
447000	0.270000	1.896481e+02	0.060000	2.270500e+01	0.050000	2.293319e+01	0.060000	1.491825e+02	0.170000	1.340640e-01	0.250000	0.240000	0.370000	0.360000	0.240000	4.838643e+00	0.310000	0.290000	2.073461e-01	0.499097	0.194473	0.059795	0.526471	0.227052	0.548327	0.260000	2.075081e+02	0.030000	2.293319e+01	0.040000	2.293319e+01	0.070000	1.506818e+02	0.200000	1.354114e-01	0.340000	0.230000	0.400000	0.300000	0.300000	4.790497e+00	0.240000	0.350000	1.933283e-01	0.493470	0.184396	0.053416	0.512701	0.220853
448000	0.270000	1.896481e+02	0.060000	2.270500e+01	0.050000	2.293319e+01	0.060000	1.491825e+02	0.170000	1.340640e-01	0.250000	0.260000	0.320000	0.360000	0.190000	4.838643e+00	0.290000	0.220000	2.052830e-01	0.498850	0.194334	0.059665	0.526518	0.226599	0.547384	0.260000	2.075081e+02	0.030000	2.293319e+01	0.040000	2.293319e+01	0.070000	1.506818e+02	0.200000	1.354114e-01	0.300000	0.180000	0.360000	0.350000	0.270000	4.838643e+00	0.270000	0.350000	1.933283e-01	0.492688	0.184209	0.053396	0.513098	0.221488
449000	0.170000	1.915541e+02	0.060000	2.270500e+01	0.040000	2.316367e+01	0.060000	1.491825e+02	0.170000	1.340640e-01	0.250000	0.140000	0.350000	0.250000	0.220000	4.648917e+00	0.350000	0.220000	2.052830e-01	0.498825	0.194011	0.059530	0.525682	0.226193	0.547236	0.260000	2.075081e+02	0.030000	2.293319e+01	0.040000	2.293319e+01	0.050000	1.521962e+02	0.200000	1.354114e-01	0.370000	0.260000	0.330000	0.290000	0.270000	4.936390e+00	0.280000	0.190000	1.914046e-01	0.492042	0.183887	0.053305	0.513108	0.221739
450000	0.170000	1.915541e+02	0.060000	2.270500e+01	0.040000	2.316367e+01	0.060000	1.491825e+02	0.170000	1.340640e-01	0.360000	0.200000	0.350000	0.390000	0.250000	4.695639e+00	0.320000	0.300000	2.073461e-01	0.499404	0.193729	0.059400	0.524875	0.225919	0.547701	0.260000	2.075081e+02	0.050000	2.316367e+01	0.040000	2.293319e+01	0.050000	1.521962e+02	0.200000	1.354114e-01	0.260000	0.260000	0.330000	0.330000	0.250000	4.936390e+00	0.190000	0.190000	1.914046e-01	0.491922	0.183598	0.053226	0.512971	0.221742
451000	0.170000	1.915541e+02	0.060000	2.270500e+01	0.040000	2.316367e+01	0.060000	1.491825e+02	0.170000	1.340640e-01	0.340000	0.250000	0.360000	0.260000	0.230000	4.695639e+00	0.300000	0.300000	2.073461e-01	0.499766	0.194108	0.059539	0.525222	0.225855	0.547622	0.250000	2.095936e+02	0.050000	2.316367e+01	0.040000	2.293319e+01	0.050000	1.521962e+02	0.200000	1.354114e-01	0.250000	0.190000	0.350000	0.330000	0.220000	4.936390e+00	0.340000	0.280000	1.933283e-01	0.492478	0.183664	0.053245	0.512848	0.221866
452000	0.170000	1.915541e+02	0.100000	2.293319e+01	0.040000	2.316367e+01	0.080000	1.506818e+02	0.120000	1.327301e-01	0.290000	0.240000	0.410000	0.360000	0.270000	4.695639e+00	0.310000	0.270000	2.094300e-01	0.500107	0.194388	0.059907	0.525583	0.226394	0.548085	0.250000	2.095936e+02	0.050000	2.316367e+01	0.020000	2.316367e+01	0.050000	1.521962e+02	0.190000	1.340640e-01	0.280000	0.240000	0.300000	0.310000	0.190000	4.790497e+00	0.340000	0.280000	1.933283e-01	0.492500	0.183798	0.053297	0.513039	0.221999
453000	0.170000	1.915541e+02	0.100000	2.293319e+01	0.040000	2.316367e+01	0.080000	1.506818e+02	0.120000	1.327301e-01	0.310000	0.260000	0.430000	0.260000	0.210000	4.790497e+00	0.320000	0.270000	2.094300e-01	0.499701	0.194136	0.059895	0.525802	0.226855	0.548666	0.250000	2.095936e+02	0.050000	2.316367e+01	0.020000	2.316367e+01	0.050000	1.521962e+02	0.190000	1.340640e-01	0.310000	0.220000	0.290000	0.300000	0.270000	4.887272e+00	0.270000	0.260000	1.952712e-01	0.493147	0.184511	0.053656	0.513450	0.222387
454000	0.250000	1.934792e+02	0.100000	2.293319e+01	0.030000	2.339647e+01	0.080000	1.506818e+02	0.120000	1.327301e-01	0.260000	0.230000	0.380000	0.310000	0.210000	4.648917e+00	0.260000	0.250000	2.073461e-01	0.499980	0.193808	0.059783	0.525364	0.226587	0.548748	0.250000	2.095936e+02	0.050000	2.316367e+01	0.020000	2.316367e+01	0.050000	1.521962e+02	0.190000	1.340640e-01	0.310000	0.240000	0.410000	0.270000	0.300000	4.936390e+00	0.290000	0.250000	1.933283e-01	0.493433	0.184566	0.053628	0.513285	0.222274
455000	0.250000	1.934792e+02	0.100000	2.293319e+01	0.030000	2.339647e+01	0.080000	1.506818e+02	0.120000	1.327301e-01	0.330000	0.250000	0.390000	0.370000	0.260000	4.742831e+00	0.330000	0.270000	2.094300e-01	0.499775	0.193511	0.059663	0.525152	0.226213	0.548487	0.250000	2.095936e+02	0.050000	2.316367e+01	0.020000	2.316367e+01	0.050000	1.521962e+02	0.190000	1.340640e-01	0.200000	0.220000	0.430000	0.280000	0.340000	4.838643e+00	0.280000	0.250000	1.933283e-01	0.493567	0.184588	0.053642	0.513338	0.222167
456000	0.250000	1.934792e+02	0.100000	2.293319e+01	0.030000	2.339647e+01	0.080000	1.506818e+02	0.120000	1.327301e-01	0.300000	0.220000	0.430000	0.370000	0.250000	4.556862e+00	0.240000	0.270000	2.094300e-01	0.499954	0.193468	0.059591	0.525111	0.226082	0.548321	0.220000	2.117000e+02	0.030000	2.339647e+01	0.020000	2.316367e+01	0.050000	1.521962e+02	0.190000	1.340640e-01	0.310000	0.250000	0.330000	0.280000	0.240000	4.742831e+00	0.310000	0.240000	1.914046e-01	0.493655	0.184622	0.053701	0.513445	0.222295
457000	0.250000	1.934792e+02	0.010000	2.316367e+01	0.030000	2.339647e+01	0.080000	1.506818e+02	0.120000	1.327301e-01	0.300000	0.260000	0.410000	0.280000	0.260000	4.556862e+00	0.240000	0.270000	2.094300e-01	0.499314	0.193230	0.059561	0.525397	0.226564	0.548776	0.220000	2.117000e+02	0.030000	2.339647e+01	0.020000	2.316367e+01	0.050000	1.521962e+02	0.190000	1.340640e-01	0.330000	0.260000	0.350000	0.220000	0.280000	4.838643e+00	0.220000	0.240000	1.914046e-01	0.493707	0.184782	0.053906	0.513598	0.222716
458000	0.250000	1.934792e+02	0.010000	2.316367e+01	0.030000	2.339647e+01	0.080000	1.506818e+02	0.120000	1.327301e-01	0.360000	0.260000	0.260000	0.240000	0.260000	4.695639e+00	0.250000	0.180000	2.073461e-01	0.498599	0.192996	0.059457	0.525644	0.227211	0.549159	0.220000	2.117000e+02	0.030000	2.339647e+01	0.060000	2.339647e+01	0.050000	1.521962e+02	0.190000	1.340640e-01	0.400000	0.270000	0.340000	0.350000	0.220000	4.790497e+00	0.350000	0.330000	1.933283e-01	0.493936	0.185219	0.054127	0.513962	0.222783
459000	0.250000	1.934792e+02	0.010000	2.316367e+01	0.090000	2.363161e+01	0.080000	1.506818e+02	0.120000	1.327301e-01	0.350000	0.310000	0.360000	0.240000	0.280000	4.695639e+00	0.300000	0.200000	2.052830e-01	0.498214	0.192704	0.059368	0.525833	0.227582	0.549624	0.220000	2.117000e+02	0.030000	2.339647e+01	0.060000	2.339647e+01	0.090000	1.537258e+02	0.190000	1.340640e-01	0.300000	0.190000	0.360000	0.390000	0.200000	4.602659e+00	0.300000	0.330000	1.933283e-01	0.493636	0.185012	0.054048	0.514121	0.222619
460000	0.160000	1.954237e+02	0.010000	2.316367e+01	0.090000	2.363161e+01	0.080000	1.506818e+02	0.120000	1.327301e-01	0.270000	0.310000	0.370000	0.280000	0.310000	4.602659e+00	0.330000	0.200000	2.052830e-01	0.498212	0.192806	0.059398	0.526036	0.227640	0.549991	0.220000	2.117000e+02	0.030000	2.339647e+01	0.060000	2.339647e+01	0.090000	1.537258e+02	0.190000	1.340640e-01	0.310000	0.190000	0.330000	0.300000	0.270000	4.556862e+00	0.230000	0.300000	1.952712e-01	0.493336	0.184610	0.053922	0.513682	0.222261
461000	0.160000	1.954237e+02	0.010000	2.316367e+01	0.090000	2.363161e+01	0.080000	1.506818e+02	0.120000	1.314094e-01	0.280000	0.170000	0.410000	0.300000	0.250000	4.695639e+00	0.280000	0.260000	2.073461e-01	0.498464	0.192626	0.059275	0.525618	0.227602	0.550488	0.220000	2.117000e+02	0.030000	2.339647e+01	0.060000	2.339647e+01	0.090000	1.537258e+02	0.190000	1.340640e-01	0.340000	0.200000	0.380000	0.340000	0.220000	4.466630e+00	0.330000	0.300000	1.952712e-01	0.493631	0.184765	0.054065	0.513913	0.222244
462000	0.160000	1.954237e+02	0.010000	2.339647e+01	0.090000	2.363161e+01	0.040000	1.521962e+02	0.120000	1.314094e-01	0.290000	0.220000	0.450000	0.310000	0.240000	4.695639e+00	0.260000	0.260000	2.073461e-01	0.498337	0.192610	0.059169	0.525668	0.227358	0.549986	0.220000	2.117000e+02	0.030000	2.363161e+01	0.060000	2.339647e+01	0.090000	1.537258e+02	0.190000	1.340640e-01	0.280000	0.180000	0.340000	0.340000	0.340000	4.648917e+00	0.280000	0.170000	1.933283e-01	0.493476	0.184540	0.053962	0.513837	0.222042
463000	0.160000	1.954237e+02	0.010000	2.339647e+01	0.090000	2.363161e+01	0.040000	1.521962e+02	0.120000	1.314094e-01	0.340000	0.190000	0.450000	0.300000	0.310000	4.838643e+00	0.280000	0.310000	2.094300e-01	0.498822	0.192955	0.059270	0.525477	0.227259	0.550034	0.240000	2.138276e+02	0.030000	2.363161e+01	0.060000	2.339647e+01	0.090000	1.537258e+02	0.300000	1.354114e-01	0.280000	0.210000	0.380000	0.240000	0.260000	4.790497e+00	0.260000	0.280000	1.952712e-01	0.493367	0.184318	0.053886	0.513997	0.222049
464000	0.160000	1.954237e+02	0.010000	2.339647e+01	0.090000	2.363161e+01	0.040000	1.521962e+02	0.120000	1.314094e-01	0.290000	0.260000	0.320000	0.310000	0.210000	4.936390e+00	0.340000	0.310000	2.094300e-01	0.498838	0.192781	0.059280	0.525311	0.227290	0.550148	0.240000	2.138276e+02	0.030000	2.363161e+01	0.040000	2.363161e+01	0.090000	1.537258e+02	0.300000	1.354114e-01	0.320000	0.250000	0.420000	0.310000	0.280000	4.695639e+00	0.280000	0.280000	1.952712e-01	0.492826	0.184087	0.053814	0.513904	0.222106
465000	0.210000	1.973878e+02	0.010000	2.339647e+01	0.060000	2.386911e+01	0.040000	1.521962e+02	0.120000	1.314094e-01	0.280000	0.300000	0.360000	0.330000	0.230000	4.838643e+00	0.290000	0.270000	2.115348e-01	0.498912	0.193118	0.059542	0.525678	0.227723	0.550559	0.240000	2.138276e+02	0.030000	2.363161e+01	0.040000	2.363161e+01	0.090000	1.537258e+02	0.300000	1.354114e-01	0.300000	0.330000	0.340000	0.300000	0.330000	4.887272e+00	0.310000	0.200000	1.933283e-01	0.492551	0.183905	0.053749	0.514209	0.222156
466000	0.210000	1.973878e+02	0.010000	2.339647e+01	0.060000	2.386911e+01	0.040000	1.521962e+02	0.120000	1.314094e-01	0.390000	0.300000	0.410000	0.300000	0.310000	4.936390e+00	0.290000	0.270000	2.115348e-01	0.499153	0.193071	0.059471	0.525586	0.227668	0.550679	0.240000	2.138276e+02	0.030000	2.363161e+01	0.040000	2.363161e+01	0.090000	1.537258e+02	0.300000	1.354114e-01	0.280000	0.210000	0.370000	0.330000	0.270000	4.936390e+00	0.370000	0.200000	1.933283e-01	0.491924	0.183615	0.053639	0.514850	0.222600
467000	0.210000	1.973878e+02	0.030000	2.363161e+01	0.060000	2.386911e+01	0.040000	1.521962e+02	0.120000	1.314094e-01	0.290000	0.210000	0.460000	0.300000	0.230000	4.838643e+00	0.330000	0.280000	2.136608e-01	0.499155	0.192926	0.059409	0.525451	0.227804	0.550930	0.240000	2.138276e+02	0.040000	2.386911e+01	0.040000	2.363161e+01	0.090000	1.537258e+02	0.300000	1.354114e-01	0.400000	0.340000	0.460000	0.330000	0.250000	4.838643e+00	0.180000	0.280000	1.952712e-01	0.491510	0.183485	0.053624	0.515245	0.223275
468000	0.210000	1.973878e+02	0.030000	2.363161e+01	0.060000	2.386911e+01	0.040000	1.521962e+02	0.120000	1.314094e-01	0.290000	0.280000	0.460000	0.240000	0.250000	4.695639e+00	0.330000	0.280000	2.136608e-01	0.498932	0.192805	0.059396	0.525589	0.228177	0.551340	0.250000	2.159766e+02	0.040000	2.386911e+01	0.040000	2.363161e+01	0.090000	1.537258e+02	0.300000	1.354114e-01	0.310000	0.270000	0.450000	0.340000	0.300000	5.036112e+00	0.250000	0.240000	1.933283e-01	0.491731	0.183673	0.053742	0.515550	0.223458
469000	0.210000	1.973878e+02	0.030000	2.363161e+01	0.060000	2.386911e+01	0.040000	1.521962e+02	0.120000	1.314094e-01	0.390000	0.220000	0.360000	0.320000	0.270000	4.695639e+00	0.320000	0.350000	2.158081e-01	0.499101	0.192967	0.059309	0.525324	0.227987	0.551385	0.250000	2.159766e+02	0.040000	2.386911e+01	0.000000	2.386911e+01	0.090000	1.537258e+02	0.300000	1.354114e-01	0.230000	0.260000	0.430000	0.290000	0.210000	4.936390e+00	0.260000	0.240000	1.933283e-01	0.491915	0.183647	0.053705	0.515391	0.223249
470000	0.210000	1.973878e+02	0.030000	2.363161e+01	0.010000	2.410900e+01	0.040000	1.521962e+02	0.120000	1.314094e-01	0.390000	0.240000	0.400000	0.310000	0.280000	4.742831e+00	0.250000	0.350000	2.158081e-01	0.499333	0.193207	0.059321	0.525349	0.228037	0.551520	0.250000	2.159766e+02	0.040000	2.386911e+01	0.000000	2.386911e+01	0.040000	1.552707e+02	0.300000	1.354114e-01	0.320000	0.270000	0.310000	0.310000	0.270000	4.986001e+00	0.290000	0.240000	1.933283e-01	0.492110	0.183549	0.053744	0.515058	0.223104
471000	0.280000	1.954237e+02	0.030000	2.363161e+01	0.010000	2.410900e+01	0.040000	1.521962e+02	0.130000	1.301018e-01	0.380000	0.250000	0.400000	0.310000	0.290000	4.936390e+00	0.260000	0.280000	2.179770e-01	0.499840	0.193211	0.059347	0.525209	0.228228	0.552065	0.250000	2.159766e+02	0.040000	2.386911e+01	0.000000	2.386911e+01	0.040000	1.552707e+02	0.300000	1.354114e-01	0.320000	0.250000	0.310000	0.350000	0.240000	4.887272e+00	0.240000	0.300000	1.952712e-01	0.492222	0.183177	0.053628	0.514467	0.222794
472000	0.280000	1.954237e+02	0.030000	2.363161e+01	0.010000	2.410900e+01	0.040000	1.521962e+02	0.130000	1.301018e-01	0.330000	0.170000	0.350000	0.330000	0.200000	4.936390e+00	0.200000	0.240000	2.158081e-01	0.500268	0.193308	0.059365	0.525227	0.228298	0.552280	0.250000	2.159766e+02	0.040000	2.386911e+01	0.000000	2.386911e+01	0.040000	1.552707e+02	0.150000	1.340640e-01	0.320000	0.280000	0.410000	0.350000	0.290000	4.887272e+00	0.280000	0.220000	1.933283e-01	0.492329	0.183019	0.053620	0.514487	0.222683
473000	0.280000	1.954237e+02	0.050000	2.386911e+01	0.010000	2.410900e+01	0.040000	1.521962e+02	0.130000	1.301018e-01	0.330000	0.220000	0.370000	0.380000	0.270000	4.887272e+00	0.300000	0.240000	2.158081e-01	0.500548	0.193924	0.059618	0.525672	0.228483	0.552444	0.230000	2.181472e+02	0.040000	2.386911e+01	0.000000	2.386911e+01	0.040000	1.552707e+02	0.150000	1.340640e-01	0.280000	0.210000	0.460000	0.350000	0.300000	4.790497e+00	0.280000	0.220000	1.933283e-01	0.491857	0.182903	0.053501	0.514872	0.222304
474000	0.280000	1.954237e+02	0.050000	2.386911e+01	0.010000	2.410900e+01	0.050000	1.537258e+02	0.130000	1.301018e-01	0.290000	0.260000	0.370000	0.290000	0.290000	4.986001e+00	0.290000	0.230000	2.136608e-01	0.500960	0.194372	0.059926	0.526076	0.228835	0.552578	0.230000	2.181472e+02	0.060000	2.410900e+01	0.050000	2.410900e+01	0.040000	1.552707e+02	0.150000	1.340640e-01	0.250000	0.210000	0.310000	0.360000	0.190000	4.648917e+00	0.370000	0.280000	1.952712e-01	0.492000	0.182882	0.053476	0.514780	0.222377
475000	0.190000	1.973878e+02	0.050000	2.386911e+01	0.010000	2.410900e+01	0.050000	1.537258e+02	0.130000	1.301018e-01	0.340000	0.250000	0.410000	0.300000	0.250000	4.986001e+00	0.260000	0.230000	2.136608e-01	0.500247	0.194063	0.059854	0.526145	0.228995	0.552639	0.230000	2.181472e+02	0.060000	2.410900e+01	0.050000	2.410900e+01	0.040000	1.552707e+02	0.150000	1.340640e-01	0.380000	0.190000	0.350000	0.330000	0.300000	4.648917e+00	0.300000	0.260000	1.972337e-01	0.492288	0.183268	0.053595	0.514827	0.222548
476000	0.190000	1.973878e+02	0.050000	2.386911e+01	0.040000	2.435130e+01	0.050000	1.537258e+02	0.130000	1.301018e-01	0.280000	0.250000	0.330000	0.270000	0.300000	5.036112e+00	0.260000	0.300000	2.158081e-01	0.499475	0.193713	0.059774	0.526203	0.229246	0.553088	0.230000	2.181472e+02	0.060000	2.410900e+01	0.050000	2.410900e+01	0.040000	1.552707e+02	0.150000	1.340640e-01	0.240000	0.320000	0.440000	0.230000	0.200000	4.648917e+00	0.330000	0.260000	1.972337e-01	0.492619	0.183762	0.053558	0.514967	0.222187
477000	0.190000	1.973878e+02	0.050000	2.386911e+01	0.040000	2.435130e+01	0.050000	1.537258e+02	0.130000	1.301018e-01	0.310000	0.340000	0.360000	0.300000	0.340000	5.137848e+00	0.330000	0.300000	2.158081e-01	0.499431	0.193468	0.059656	0.525790	0.228842	0.553035	0.230000	2.181472e+02	0.060000	2.410900e+01	0.050000	2.410900e+01	0.040000	1.552707e+02	0.150000	1.340640e-01	0.350000	0.270000	0.400000	0.290000	0.260000	4.648917e+00	0.290000	0.200000	1.952712e-01	0.492886	0.183990	0.053551	0.514960	0.221997
478000	0.190000	1.973878e+02	0.010000	2.410900e+01	0.040000	2.435130e+01	0.050000	1.537258e+02	0.130000	1.301018e-01	0.310000	0.250000	0.340000	0.260000	0.210000	5.036112e+00	0.290000	0.240000	2.136608e-01	0.499023	0.193171	0.059524	0.525788	0.228829	0.553144	0.230000	2.181472e+02	0.060000	2.410900e+01	0.050000	2.410900e+01	0.040000	1.552707e+02	0.150000	1.340640e-01	0.350000	0.190000	0.390000	0.270000	0.330000	4.695639e+00	0.260000	0.200000	1.952712e-01	0.492969	0.183919	0.053509	0.514566	0.221808
479000	0.190000	1.973878e+02	0.010000	2.410900e+01	0.040000	2.435130e+01	0.050000	1.537258e+02	0.130000	1.301018e-01	0.300000	0.230000	0.490000	0.280000	0.260000	5.036112e+00	0.290000	0.270000	2.158081e-01	0.499082	0.193263	0.059580	0.526045	0.229060	0.553388	0.280000	2.159766e+02	0.020000	2.435130e+01	0.030000	2.435130e+01	0.040000	1.552707e+02	0.150000	1.340640e-01	0.360000	0.320000	0.390000	0.310000	0.290000	4.695639e+00	0.310000	0.300000	1.972337e-01	0.493021	0.184276	0.053392	0.514931	0.221331
480000	0.190000	1.973878e+02	0.010000	2.410900e+01	0.040000	2.435130e+01	0.050000	1.537258e+02	0.130000	1.301018e-01	0.250000	0.360000	0.320000	0.360000	0.290000	4.986001e+00	0.320000	0.270000	2.158081e-01	0.499260	0.193371	0.059687	0.526246	0.229319	0.553816	0.280000	2.159766e+02	0.020000	2.435130e+01	0.030000	2.435130e+01	0.010000	1.568312e+02	0.150000	1.340640e-01	0.410000	0.320000	0.360000	0.360000	0.280000	4.695639e+00	0.330000	0.300000	1.972337e-01	0.493041	0.184101	0.053287	0.514574	0.221159
481000	0.190000	1.973878e+02	0.010000	2.410900e+01	0.040000	2.435130e+01	0.050000	1.537258e+02	0.130000	1.301018e-01	0.320000	0.310000	0.380000	0.270000	0.280000	4.986001e+00	0.300000	0.240000	2.136608e-01	0.499543	0.193585	0.060134	0.526535	0.229946	0.554355	0.280000	2.159766e+02	0.020000	2.435130e+01	0.030000	2.435130e+01	0.010000	1.568312e+02	0.150000	1.340640e-01	0.210000	0.170000	0.330000	0.370000	0.300000	4.790497e+00	0.390000	0.230000	1.952712e-01	0.493098	0.184481	0.053339	0.514985	0.221477
482000	0.230000	1.993716e+02	0.010000	2.410900e+01	0.010000	2.459603e+01	0.050000	1.537258e+02	0.140000	1.288073e-01	0.290000	0.200000	0.380000	0.270000	0.250000	5.086725e+00	0.260000	0.240000	2.136608e-01	0.499356	0.193621	0.060146	0.526755	0.229862	0.554381	0.280000	2.159766e+02	0.020000	2.435130e+01	0.030000	2.435130e+01	0.010000	1.568312e+02	0.150000	1.340640e-01	0.370000	0.130000	0.450000	0.370000	0.310000	4.887272e+00	0.280000	0.230000	1.952712e-01	0.492458	0.184258	0.053428	0.515524	0.222420
483000	0.230000	1.993716e+02	0.010000	2.410900e+01	0.010000	2.459603e+01	0.050000	1.537258e+02	0.140000	1.288073e-01	0.280000	0.200000	0.290000	0.290000	0.280000	5.294318e+00	0.250000	0.260000	2.158081e-01	0.498902	0.193406	0.060099	0.527167	0.230375	0.554521	0.280000	2.159766e+02	0.020000	2.435130e+01	0.030000	2.435130e+01	0.010000	1.568312e+02	0.200000	1.327301e-01	0.290000	0.270000	0.400000	0.380000	0.330000	4.838643e+00	0.220000	0.310000	1.972337e-01	0.492058	0.184005	0.053407	0.515605	0.222465
484000	0.230000	1.993716e+02	0.000000	2.435130e+01	0.010000	2.459603e+01	0.050000	1.552707e+02	0.140000	1.288073e-01	0.270000	0.190000	0.370000	0.270000	0.230000	5.137848e+00	0.310000	0.260000	2.158081e-01	0.498762	0.193040	0.060009	0.526675	0.230147	0.554903	0.200000	2.181472e+02	0.070000	2.459603e+01	0.030000	2.459603e+01	0.010000	1.568312e+02	0.200000	1.327301e-01	0.270000	0.310000	0.460000	0.300000	0.250000	4.838643e+00	0.250000	0.310000	1.972337e-01	0.492296	0.184115	0.053377	0.515575	0.222641
485000	0.230000	1.993716e+02	0.000000	2.435130e+01	0.010000	2.459603e+01	0.050000	1.552707e+02	0.140000	1.288073e-01	0.300000	0.230000	0.490000	0.300000	0.220000	5.036112e+00	0.320000	0.300000	2.179770e-01	0.499124	0.193108	0.059942	0.526462	0.230057	0.555008	0.200000	2.181472e+02	0.070000	2.459603e+01	0.030000	2.459603e+01	0.010000	1.568312e+02	0.200000	1.327301e-01	0.220000	0.310000	0.350000	0.370000	0.280000	4.936390e+00	0.260000	0.300000	1.992160e-01	0.491848	0.183968	0.053271	0.515587	0.222717
486000	0.230000	1.993716e+02	0.000000	2.435130e+01	0.010000	2.459603e+01	0.050000	1.552707e+02	0.140000	1.288073e-01	0.290000	0.190000	0.320000	0.280000	0.200000	5.036112e+00	0.310000	0.300000	2.179770e-01	0.498909	0.193069	0.059853	0.526585	0.230149	0.555190	0.200000	2.181472e+02	0.070000	2.459603e+01	0.030000	2.459603e+01	0.010000	1.568312e+02	0.200000	1.327301e-01	0.370000	0.250000	0.350000	0.260000	0.250000	4.887272e+00	0.250000	0.290000	2.012181e-01	0.491067	0.183636	0.053161	0.515478	0.222568
487000	0.210000	2.013753e+02	0.000000	2.435130e+01	0.010000	2.459603e+01	0.050000	1.552707e+02	0.140000	1.288073e-01	0.230000	0.230000	0.360000	0.300000	0.220000	4.986001e+00	0.220000	0.190000	2.158081e-01	0.499134	0.193381	0.060074	0.526967	0.230761	0.555669	0.200000	2.181472e+02	0.070000	2.459603e+01	0.030000	2.459603e+01	0.010000	1.568312e+02	0.200000	1.327301e-01	0.310000	0.290000	0.370000	0.280000	0.310000	4.887272e+00	0.320000	0.290000	2.012181e-01	0.490162	0.183272	0.053051	0.515844	0.222224
488000	0.210000	2.013753e+02	0.000000	2.435130e+01	0.030000	2.484323e+01	0.050000	1.552707e+02	0.140000	1.288073e-01	0.290000	0.170000	0.350000	0.260000	0.240000	4.887272e+00	0.310000	0.190000	2.158081e-01	0.499463	0.193803	0.060341	0.527165	0.231074	0.555985	0.200000	2.181472e+02	0.070000	2.459603e+01	0.030000	2.459603e+01	0.010000	1.568312e+02	0.200000	1.327301e-01	0.350000	0.180000	0.370000	0.370000	0.230000	4.695639e+00	0.270000	0.260000	2.032404e-01	0.489812	0.183111	0.053003	0.516081	0.222046
489000	0.210000	2.013753e+02	0.000000	2.435130e+01	0.030000	2.484323e+01	0.050000	1.552707e+02	0.140000	1.288073e-01	0.250000	0.210000	0.340000	0.280000	0.280000	5.086725e+00	0.330000	0.350000	2.179770e-01	0.499538	0.193513	0.060237	0.526725	0.231051	0.556409	0.270000	2.159766e+02	0.050000	2.484323e+01	0.050000	2.484323e+01	0.010000	1.568312e+02	0.200000	1.327301e-01	0.300000	0.270000	0.350000	0.330000	0.300000	4.838643e+00	0.310000	0.260000	2.032404e-01	0.489155	0.182851	0.052913	0.516414	0.222405
490000	0.210000	2.013753e+02	0.040000	2.459603e+01	0.030000	2.484323e+01	0.050000	1.552707e+02	0.140000	1.288073e-01	0.250000	0.320000	0.290000	0.280000	0.270000	5.137848e+00	0.330000	0.220000	2.158081e-01	0.499102	0.193258	0.060202	0.526876	0.231310	0.556704	0.270000	2.159766e+02	0.050000	2.484323e+01	0.050000	2.484323e+01	0.010000	1.568312e+02	0.200000	1.327301e-01	0.270000	0.200000	0.360000	0.260000	0.320000	4.838643e+00	0.220000	0.200000	2.012181e-01	0.488859	0.182666	0.052799	0.516337	0.222360
491000	0.210000	2.013753e+02	0.040000	2.459603e+01	0.030000	2.484323e+01	0.050000	1.552707e+02	0.140000	1.288073e-01	0.240000	0.200000	0.370000	0.240000	0.370000	5.137848e+00	0.300000	0.220000	2.158081e-01	0.498951	0.193273	0.060302	0.527216	0.231887	0.557270	0.270000	2.159766e+02	0.050000	2.484323e+01	0.050000	2.484323e+01	0.010000	1.568312e+02	0.200000	1.327301e-01	0.270000	0.200000	0.370000	0.260000	0.240000	4.838643e+00	0.280000	0.200000	2.012181e-01	0.488532	0.182464	0.052696	0.516240	0.222177
492000	0.210000	2.033991e+02	0.040000	2.459603e+01	0.030000	2.484323e+01	0.050000	1.552707e+02	0.240000	1.275256e-01	0.240000	0.200000	0.330000	0.360000	0.230000	5.137848e+00	0.270000	0.300000	2.179770e-01	0.499290	0.193352	0.060428	0.527117	0.231854	0.557682	0.270000	2.159766e+02	0.050000	2.484323e+01	0.050000	2.484323e+01	0.110000	1.584074e+02	0.200000	1.327301e-01	0.290000	0.220000	0.410000	0.290000	0.280000	4.790497e+00	0.220000	0.230000	1.992160e-01	0.488588	0.182771	0.052946	0.516458	0.222832
493000	0.210000	2.033991e+02	0.040000	2.459603e+01	0.030000	2.484323e+01	0.050000	1.552707e+02	0.240000	1.275256e-01	0.290000	0.280000	0.430000	0.240000	0.250000	5.036112e+00	0.360000	0.200000	2.158081e-01	0.499548	0.193564	0.060515	0.527138	0.231866	0.557913	0.270000	2.159766e+02	0.050000	2.484323e+01	0.050000	2.484323e+01	0.110000	1.584074e+02	0.200000	1.327301e-01	0.290000	0.220000	0.340000	0.240000	0.220000	4.887272e+00	0.380000	0.230000	1.992160e-01	0.488793	0.183211	0.053233	0.516802	0.223289
494000	0.210000	2.033991e+02	0.040000	2.459603e+01	0.010000	2.509290e+01	0.080000	1.568312e+02	0.240000	1.275256e-01	0.380000	0.250000	0.430000	0.210000	0.200000	4.986001e+00	0.330000	0.200000	2.158081e-01	0.499963	0.193793	0.060794	0.527332	0.232399	0.558191	0.280000	2.138276e+02	0.010000	2.509290e+01	0.050000	2.484323e+01	0.110000	1.584074e+02	0.170000	1.314094e-01	0.330000	0.220000	0.340000	0.240000	0.250000	4.790497e+00	0.250000	0.300000	2.012181e-01	0.489001	0.183130	0.053315	0.516335	0.223203
495000	0.210000	2.033991e+02	0.030000	2.484323e+01	0.010000	2.509290e+01	0.080000	1.568312e+02	0.240000	1.275256e-01	0.330000	0.200000	0.380000	0.380000	0.240000	5.086725e+00	0.350000	0.200000	2.136608e-01	0.499653	0.193608	0.060737	0.527507	0.232262	0.557792	0.280000	2.138276e+02	0.010000	2.509290e+01	0.050000	2.484323e+01	0.110000	1.584074e+02	0.170000	1.314094e-01	0.350000	0.220000	0.450000	0.270000	0.280000	4.887272e+00	0.300000	0.300000	2.012181e-01	0.489230	0.182871	0.053248	0.515668	0.223027
496000	0.210000	2.033991e+02	0.030000	2.484323e+01	0.010000	2.509290e+01	0.080000	1.568312e+02	0.240000	1.275256e-01	0.230000	0.340000	0.320000	0.280000	0.180000	5.189484e+00	0.340000	0.200000	2.136608e-01	0.499290	0.193295	0.060618	0.526842	0.231932	0.558216	0.280000	2.138276e+02	0.010000	2.509290e+01	0.010000	2.509290e+01	0.110000	1.584074e+02	0.170000	1.314094e-01	0.190000	0.250000	0.350000	0.300000	0.270000	4.936390e+00	0.390000	0.310000	2.032404e-01	0.488797	0.182846	0.053360	0.515646	0.223127
497000	0.210000	2.033991e+02	0.030000	2.484323e+01	0.010000	2.509290e+01	0.080000	1.568312e+02	0.240000	1.275256e-01	0.320000	0.190000	0.370000	0.280000	0.300000	5.241639e+00	0.330000	0.200000	2.136608e-01	0.499394	0.193055	0.060530	0.526185	0.231651	0.558565	0.280000	2.138276e+02	0.010000	2.509290e+01	0.010000	2.509290e+01	0.110000	1.584074e+02	0.170000	1.314094e-01	0.250000	0.200000	0.470000	0.280000	0.270000	4.838643e+00	0.280000	0.310000	2.032404e-01	0.488199	0.182678	0.053296	0.516092	0.223495
498000	0.290000	2.013753e+02	0.030000	2.484323e+01	0.010000	2.509290e+01	0.080000	1.568312e+02	0.240000	1.275256e-01	0.260000	0.210000	0.330000	0.360000	0.240000	5.137848e+00	0.220000	0.240000	2.115348e-01	0.499879	0.193056	0.060572	0.525960	0.231472	0.558732	0.260000	2.117000e+02	0.010000	2.509290e+01	0.010000	2.509290e+01	0.110000	1.584074e+02	0.170000	1.314094e-01	0.370000	0.350000	0.380000	0.320000	0.340000	4.838643e+00	0.210000	0.240000	2.012181e-01	0.487248	0.182310	0.053182	0.516402	0.223817
499000	0.290000	2.013753e+02	0.030000	2.484323e+01	0.090000	2.534509e+01	0.080000	1.568312e+02	0.240000	1.275256e-01	0.250000	0.210000	0.400000	0.290000	0.310000	5.036112e+00	0.280000	0.240000	2.115348e-01	0.499994	0.192926	0.060555	0.525807	0.231386	0.558768	0.260000	2.117000e+02	0.050000	2.534509e+01	0.010000	2.509290e+01	0.110000	1.584074e+02	0.170000	1.314094e-01	0.260000	0.270000	0.390000	0.320000	0.310000	4.838643e+00	0.330000	0.240000	2.012181e-01	0.486617	0.181994	0.053074	0.516486	0.223594
500000	0.290000	2.013753e+02	0.030000	2.484323e+01	0.090000	2.534509e+01	0.080000	1.568312e+02	0.240000	1.275256e-01	0.310000	0.290000	0.480000	0.320000	0.230000	5.086725e+00	0.250000	0.210000	2.094300e-01	0.499452	0.192774	0.060597	0.525991	0.231806	0.559064	0.260000	2.117000e+02	0.050000	2.534509e+01	0.010000	2.509290e+01	0.110000	1.584074e+02	0.170000	1.314094e-01	0.270000	0.270000	0.410000	0.340000	0.270000	4.790497e+00	0.340000	0.260000	2.032404e-01	0.486577	0.181638	0.052975	0.516001	0.223450
[truncated: 2 more columns]
