# Supplementary material for: Identification of a predominant genotype of Mycobacterium tuberculosis in Brazilian indigenous population
Source: Sci Rep. 2021 Jan 13;11:1224. doi: 10.1038/s41598-020-79621-3 (PMC7806709; doi:10.1038/s41598-020-79621-3)
Supplement: Supplementary file 5 — Supplementary Information 5. [file 41598_2020_79621_MOESM5_ESM.tar › MaskedCoreSNPs.nex.mstat]

[ID: 6288405358]


Model	Probability	Std_dev	Min_prob	Max_prob
gtrsubmodel[123121]	7.200746e-01	7.163438e-03	7.150093e-01	7.251400e-01
gtrsubmodel[123124]	1.113037e-01	6.220881e-03	1.069048e-01	1.157025e-01
gtrsubmodel[123421]	8.517729e-02	6.974927e-03	8.024527e-02	9.010930e-02
