# Supplementary material for: Identification of a predominant genotype of Mycobacterium tuberculosis in Brazilian indigenous population
Source: Sci Rep. 2021 Jan 13;11:1224. doi: 10.1038/s41598-020-79621-3 (PMC7806709; doi:10.1038/s41598-020-79621-3)
Supplement: Supplementary file 5 — Supplementary Information 5. [file 41598_2020_79621_MOESM5_ESM.tar › MaskedCoreSNPs.nex.parts]

[ID: 6288405358]
ID	Partition
1	.***************************************************************************
2	.*..........................................................................
3	..*.........................................................................
4	...*........................................................................
5	....*.......................................................................
6	.....*......................................................................
7	......*.....................................................................
8	.......*....................................................................
9	........*...................................................................
10	.........*..................................................................
11	..........*.................................................................
12	...........*................................................................
13	............*...............................................................
14	.............*..............................................................
15	..............*.............................................................
16	...............*............................................................
17	................*...........................................................
18	.................*..........................................................
19	..................*.........................................................
20	...................*........................................................
21	....................*.......................................................
22	.....................*......................................................
23	......................*.....................................................
24	.......................*....................................................
25	........................*...................................................
26	.........................*..................................................
27	..........................*.................................................
28	...........................*................................................
29	............................*...............................................
30	.............................*..............................................
31	..............................*.............................................
32	...............................*............................................
33	................................*...........................................
34	.................................*..........................................
35	..................................*.........................................
36	...................................*........................................
37	....................................*.......................................
38	.....................................*......................................
39	......................................*.....................................
40	.......................................*....................................
41	........................................*...................................
42	.........................................*..................................
43	..........................................*.................................
44	...........................................*................................
45	............................................*...............................
46	.............................................*..............................
47	..............................................*.............................
48	...............................................*............................
49	................................................*...........................
50	.................................................*..........................
51	..................................................*.........................
52	...................................................*........................
53	....................................................*.......................
54	.....................................................*......................
55	......................................................*.....................
56	.......................................................*....................
57	........................................................*...................
58	.........................................................*..................
59	..........................................................*.................
60	...........................................................*................
61	............................................................*...............
62	.............................................................*..............
63	..............................................................*.............
64	...............................................................*............
65	................................................................*...........
66	.................................................................*..........
67	..................................................................*.........
68	...................................................................*........
69	....................................................................*.......
70	.....................................................................*......
71	......................................................................*.....
72	.......................................................................*....
73	........................................................................*...
74	.........................................................................*..
75	..........................................................................*.
76	...........................................................................*
77	.***************************.********************************.************..
78	.*************************************************************************.*
79	..........*........................*..........................*.............
80	.........**........................*..........................*.............
81	...*****.****************.**.********.****.******.******......*.*.*.........
82	.........................*................*......*.......****..*.*......**..
83	...****....***.****.*****.**.***.**.*.****.******.******........*...........
84	...................*............*...........................................
85	.************************.**.*************.******.******......*.*.*..*.*....
86	.........................*................*......*.......****..*.*.*....**..
87	.........................*................*......*.......****..*.*..........
88	.........................*................*......*.......****..*.*.......*..
89	......*....................................*......*.........................
90	..........................................*......*.......*..*..*.*..........
91	.............*.*..................*.............................*...........
92	.*......*...................................................................
93	.................*............**..............*.*....*......................
94	..*..................................*......................................
95	.........................*................*......*.......****..*.*.**...**..
96	.....*...............*.*..*............................*....................
97	................*..........*............*....*..............................
98	......................*..........*..*.*.....*......*..*.....................
99	...**.......................................................................
100	......*.....*..............................*......*.........................
101	........................*................*..................................
102	..............................*...............*.............................
103	...........*..........*..........*..*.*.....*......*..*.....................
104	............................*................................*.............*
105	...............................*.....................*......................
106	........................................................*.............*.....
107	.......*......*.............................................................
108	.*......*............................................................*.*....
109	.....................................................................*.*....
110	................*.*........*............*....*..............................
111	............................*................................*..............
112	.***************************.***************************.****.********.***..
113	.............*....................*.............................*...........
114	.......*.**...*....*............*..*..........................*...*.........
115	.......*.**...*....................*..........................*...*.........
116	.................*.............*................*....*......................
117	...***.....*....***..***..**..**.*..*.***...*****..*****....................
118	......*...........................................*.........................
119	..................................*.............................*...........
120	..........................................*......*..........*..*.*..........
121	..........*...................................................*.............
122	......................................*...............*.....................
123	.................................*....................*.....................
124	.*.**********************.**.********.****.******.******......*.*.*..*.*....
125	.......*.**...*....................*..........................*.............
126	...............................*................*....*......................
127	.................*.............*.....................*......................
128	.........**........................*..........................*...*.........
129	.**.....*............................*...............................*.*....
130	.................*..............................*...........................
131	..******.****************.**.*************.******.******......*.*.*.........
132	.......*......*...................................................*.........
133	..........................................*......*.......**.*..*.*..........
134	.........................*.................................*................
135	................*..........*................................................
136	...........................*.................*..............................
137	................*............................*..............................
138	................*..........*............*...................................
139	.........................*................*......*.......*.**..*.*..........
140	.........................*................................**................
141	.........................*................*......*.......**.*..*.*..........
142	................*..........*.................*..............................
143	.........................*................*......*.......*..*..*.*..........
144	........................................*....*..............................
145	...........................*............*...................................
146	...........................*............*....*..............................
147	..........................................*......*.......****..*.*..........
148	................*.......................*...................................
149	..........................................................**................
150	.........................*................................*.................
151	................*.......................*....*..............................
152	..........................................*......*.......*.**..*.*..........
153	...................................................*..*.....................
154	.....*.................*..*............................*....................
155	..........................................*......*.............*.*..........
156	.....*....................*.................................................
157	.....*...............*......................................................
158	.....*...............*.*..*.................................................
159	.......................*...............................*....................
160	.....*.................*....................................................
161	...............................................................*.*..........
162	.....*...............*.*...............................*....................
163	.....................*.*....................................................
164	.....*...............*....*............................*....................
165	.....................*....*.................................................
166	............................................................*....*..........
167	.....*.................................................*....................
168	.................................................*.............*............
169	..........*........................*........................................
170	..........................................*....................*............
171	.................................................*..........*...............
172	..........................*............................*....................
173	..........................................*......*..........................
174	.......................*..*.................................................
175	..........................................*......................*..........
176	.....................*.*..*............................*....................
177	..........................................*.................*...............
178	..........................................*.................*..*.*..........
179	.....................*.................................*....................
180	............................................................*..*............
181	.................................................*...............*..........
182	.............*.*........*.........*......*......................*...........
183	.................................................*..........*..*.*..........
184	..........................................*......*..........*....*..........
185	..........................................*......*..........*..*............
186	......*.....*................*.............*......*.........................
187	...****....**...***..***..**..**.*..*.***..******.******....................
188	....................................*.......*...............................
189	...***.....*....***..***..**.***.*..*.***...*****..*****....................
190	...****....***.****.****..**.***.**.*.***..******.******........*...........
191	...****....**...***.*****.**.***.*..*.****.******.******....................
192	........................*....*...........*..................................
193	......................*.............*.......................................
194	.............*.*....*.............*.............................*...........
195	...***.....*....***..****.**..**.*..*.****..*****..*****....................
196	......*.....**.*....*...*....*....*......*.*......*.............*...........
197	....................*........*..............................................
198	......*.....*.......*......................*......*.........................
199	.................................*..*.*.....*......*..*.....................
200	...***.....*.*.****..***..**..**.**.*.***...*****..*****........*...........
201	....................*...*................*..................................
202	......................*.....................*...............................
203	......................*..........*....*.....*......*..*.....................
204	......................*..........*..*.*............*..*.....................
205	......*.....**.*..................*........*......*.............*...........
206	...***.....*.*.****.*****.**.***.**.*.****..*****..*****........*...........
207	...****....***.****..****.**.***.**.*.****.******.******........*...........
208	.............*.*.............*....*.............................*...........
209	...***.....*....***.****..**..**.*..*.***...*****..*****....................
210	......................*............................*........................
211	......*.....*...........*................*.*......*.........................
212	...****....***.****.*****.**..**.**.*.****.******.******........*...........
213	......................*..........*..*.*.....*.........*.....................
ID	Partition
1	.***************************************************************************
2	.*..........................................................................
3	..*.........................................................................
4	...*........................................................................
5	....*.......................................................................
6	.....*......................................................................
7	......*.....................................................................
8	.......*....................................................................
9	........*...................................................................
10	.........*..................................................................
11	..........*.................................................................
12	...........*................................................................
13	............*...............................................................
14	.............*..............................................................
15	..............*.............................................................
16	...............*............................................................
17	................*...........................................................
18	.................*..........................................................
19	..................*.........................................................
20	...................*........................................................
21	....................*.......................................................
22	.....................*......................................................
23	......................*.....................................................
24	.......................*....................................................
25	........................*...................................................
26	.........................*..................................................
27	..........................*.................................................
28	...........................*................................................
29	............................*...............................................
30	.............................*..............................................
31	..............................*.............................................
32	...............................*............................................
33	................................*...........................................
34	.................................*..........................................
35	..................................*.........................................
36	...................................*........................................
37	....................................*.......................................
38	.....................................*......................................
39	......................................*.....................................
40	.......................................*....................................
41	........................................*...................................
42	.........................................*..................................
43	..........................................*.................................
44	...........................................*................................
45	............................................*...............................
46	.............................................*..............................
47	..............................................*.............................
48	...............................................*............................
49	................................................*...........................
50	.................................................*..........................
51	..................................................*.........................
52	...................................................*........................
53	....................................................*.......................
54	.....................................................*......................
55	......................................................*.....................
56	.......................................................*....................
57	........................................................*...................
58	.........................................................*..................
59	..........................................................*.................
60	...........................................................*................
61	............................................................*...............
62	.............................................................*..............
63	..............................................................*.............
64	...............................................................*............
65	................................................................*...........
66	.................................................................*..........
67	..................................................................*.........
68	...................................................................*........
69	....................................................................*.......
70	.....................................................................*......
71	......................................................................*.....
72	.......................................................................*....
73	........................................................................*...
74	.........................................................................*..
75	..........................................................................*.
76	...........................................................................*
77	.***************************.********************************.************..
78	.*************************************************************************.*
79	..........*........................*..........................*.............
80	.........**........................*..........................*.............
81	...*****.****************.**.********.****.******.******......*.*.*.........
82	.........................*................*......*.......****..*.*......**..
83	...****....***.****.*****.**.***.**.*.****.******.******........*...........
84	...................*............*...........................................
85	.************************.**.*************.******.******......*.*.*..*.*....
86	.........................*................*......*.......****..*.*.*....**..
87	.........................*................*......*.......****..*.*..........
88	.........................*................*......*.......****..*.*.......*..
89	......*....................................*......*.........................
90	..........................................*......*.......*..*..*.*..........
91	.............*.*..................*.............................*...........
92	.*......*...................................................................
93	.................*............**..............*.*....*......................
94	..*..................................*......................................
95	.........................*................*......*.......****..*.*.**...**..
96	.....*...............*.*..*............................*....................
97	................*..........*............*....*..............................
98	......................*..........*..*.*.....*......*..*.....................
99	...**.......................................................................
100	......*.....*..............................*......*.........................
101	........................*................*..................................
102	..............................*...............*.............................
103	...........*..........*..........*..*.*.....*......*..*.....................
104	............................*................................*.............*
105	...............................*.....................*......................
106	........................................................*.............*.....
107	.......*......*.............................................................
108	.*......*............................................................*.*....
109	.....................................................................*.*....
110	................*.*........*............*....*..............................
111	............................*................................*..............
112	.***************************.***************************.****.********.***..
113	.............*....................*.............................*...........
114	.......*.**...*....*............*..*..........................*...*.........
115	.......*.**...*....................*..........................*...*.........
116	.................*.............*................*....*......................
117	...***.....*....***..***..**..**.*..*.***...*****..*****....................
118	......*...........................................*.........................
119	..................................*.............................*...........
120	..........................................*......*..........*..*.*..........
121	..........*...................................................*.............
122	......................................*...............*.....................
123	.................................*....................*.....................
124	.*.**********************.**.********.****.******.******......*.*.*..*.*....
125	.......*.**...*....................*..........................*.............
126	...............................*................*....*......................
127	.................*.............*.....................*......................
128	.........**........................*..........................*...*.........
129	.**.....*............................*...............................*.*....
130	.................*..............................*...........................
131	..******.****************.**.*************.******.******......*.*.*.........
132	.......*......*...................................................*.........
133	..........................................*......*.......**.*..*.*..........
134	.........................*.................................*................
135	................*..........*................................................
136	...........................*.................*..............................
137	................*............................*..............................
138	................*..........*............*...................................
139	.........................*................*......*.......*.**..*.*..........
140	.........................*................................**................
141	.........................*................*......*.......**.*..*.*..........
142	................*..........*.................*..............................
143	.........................*................*......*.......*..*..*.*..........
144	........................................*....*..............................
145	...........................*............*...................................
146	...........................*............*....*..............................
147	..........................................*......*.......****..*.*..........
148	................*.......................*...................................
149	..........................................................**................
150	.........................*................................*.................
151	................*.......................*....*..............................
152	..........................................*......*.......*.**..*.*..........
153	...................................................*..*.....................
154	.....*.................*..*............................*....................
155	..........................................*......*.............*.*..........
156	.....*....................*.................................................
157	.....*...............*......................................................
158	.....*...............*.*..*.................................................
159	.......................*...............................*....................
160	.....*.................*....................................................
161	...............................................................*.*..........
162	.....*...............*.*...............................*....................
163	.....................*.*....................................................
164	.....*...............*....*............................*....................
165	.....................*....*.................................................
166	............................................................*....*..........
167	.....*.................................................*....................
168	.................................................*.............*............
169	..........*........................*........................................
170	..........................................*....................*............
171	.................................................*..........*...............
172	..........................*............................*....................
173	..........................................*......*..........................
174	.......................*..*.................................................
175	..........................................*......................*..........
176	.....................*.*..*............................*....................
177	..........................................*.................*...............
178	..........................................*.................*..*.*..........
179	.....................*.................................*....................
180	............................................................*..*............
181	.................................................*...............*..........
182	.............*.*........*.........*......*......................*...........
183	.................................................*..........*..*.*..........
184	..........................................*......*..........*....*..........
185	..........................................*......*..........*..*............
186	......*.....*................*.............*......*.........................
187	...****....**...***..***..**..**.*..*.***..******.******....................
188	....................................*.......*...............................
189	...***.....*....***..***..**.***.*..*.***...*****..*****....................
190	...****....***.****.****..**.***.**.*.***..******.******........*...........
191	...****....**...***.*****.**.***.*..*.****.******.******....................
192	........................*....*...........*..................................
193	......................*.............*.......................................
194	.............*.*....*.............*.............................*...........
195	...***.....*....***..****.**..**.*..*.****..*****..*****....................
196	......*.....**.*....*...*....*....*......*.*......*.............*...........
197	....................*........*..............................................
198	......*.....*.......*......................*......*.........................
199	.................................*..*.*.....*......*..*.....................
200	...***.....*.*.****..***..**..**.**.*.***...*****..*****........*...........
201	....................*...*................*..................................
202	......................*.....................*...............................
203	......................*..........*....*.....*......*..*.....................
204	......................*..........*..*.*............*..*.....................
205	......*.....**.*..................*........*......*.............*...........
206	...***.....*.*.****.*****.**.***.**.*.****..*****..*****........*...........
207	...****....***.****..****.**.***.**.*.****.******.******........*...........
208	.............*.*.............*....*.............................*...........
209	...***.....*....***.****..**..**.*..*.***...*****..*****....................
210	......................*............................*........................
211	......*.....*...........*................*.*......*.........................
212	...****....***.****.*****.**..**.**.*.****.******.******........*...........
213	......................*..........*..*.*.....*.........*.....................
