# Supplementary material for: Identification of a predominant genotype of Mycobacterium tuberculosis in Brazilian indigenous population
Source: Sci Rep. 2021 Jan 13;11:1224. doi: 10.1038/s41598-020-79621-3 (PMC7806709; doi:10.1038/s41598-020-79621-3)
Supplement: Supplementary file 5 — Supplementary Information 5. [file 41598_2020_79621_MOESM5_ESM.tar › MaskedCoreSNPs.nex.pstat]

[ID: 6288405358]
Parameter	Mean	Variance	Lower	Upper	Median	minESS	avgESS	PSRF
TL	1.076716e+00	3.019727e-04	1.043329e+00	1.111264e+00	1.076808e+00	2.527359e+03	2.578568e+03	9.999663e-01
r(A<->C)	1.107624e-01	1.088891e-05	1.045701e-01	1.176829e-01	1.106423e-01	1.088850e+03	1.155450e+03	9.999709e-01
r(A<->G)	3.113564e-01	1.964784e-05	3.033874e-01	3.201166e-01	3.112430e-01	1.006979e+03	1.007800e+03	9.999076e-01
r(A<->T)	4.519097e-02	1.994757e-05	3.669660e-02	5.392177e-02	4.497645e-02	8.335697e+02	9.411182e+02	1.000299e+00
r(C<->G)	1.098337e-01	1.218108e-05	1.022130e-01	1.163276e-01	1.100574e-01	9.408413e+02	1.005170e+03	9.998814e-01
r(C<->T)	3.109265e-01	2.027162e-05	3.022431e-01	3.188886e-01	3.110851e-01	9.786575e+02	1.033362e+03	9.998690e-01
r(G<->T)	1.119301e-01	1.603917e-05	1.049484e-01	1.203314e-01	1.112653e-01	7.997322e+02	8.068470e+02	1.000607e+00
k_revmat	3.293522e+00	2.345907e-01	3.000000e+00	4.000000e+00	3.000000e+00	8.827935e+02	9.107882e+02	1.000073e+00
pi(A)	1.959386e-01	2.157933e-05	1.876475e-01	2.053712e-01	1.960657e-01	4.670001e+02	5.154054e+02	1.000097e+00
pi(C)	2.990246e-01	3.113144e-05	2.883126e-01	3.101563e-01	2.989020e-01	3.003468e+02	3.757529e+02	1.002166e+00
pi(G)	3.042802e-01	3.248070e-05	2.928894e-01	3.147756e-01	3.041077e-01	3.204233e+02	3.452486e+02	1.002772e+00
pi(T)	2.007565e-01	2.201406e-05	1.911369e-01	2.091753e-01	2.007154e-01	4.913335e+02	5.022059e+02	1.000425e+00
