# Supplementary material for: Identification of a predominant genotype of Mycobacterium tuberculosis in Brazilian indigenous population
Source: Sci Rep. 2021 Jan 13;11:1224. doi: 10.1038/s41598-020-79621-3 (PMC7806709; doi:10.1038/s41598-020-79621-3)
Supplement: Supplementary file 5 — Supplementary Information 5. [file 41598_2020_79621_MOESM5_ESM.tar › MaskedCoreSNPs.nex.run1.p]

[ID: 6288405358]
Gen	LnL	LnPr	TL	r(A<->C)	r(A<->G)	r(A<->T)	r(C<->G)	r(C<->T)	r(G<->T)	gtrsubmodel	k_revmat	pi(A)	pi(C)	pi(G)	pi(T)
0	-6.671569e+04	1.311391e+02	2.980000e+00	1.666667e-01	1.666667e-01	1.666667e-01	1.666667e-01	1.666667e-01	1.666667e-01	0	1	2.500000e-01	2.500000e-01	2.500000e-01	2.500000e-01
100	-6.225061e+04	1.331216e+02	2.953089e+00	1.602605e-01	1.602605e-01	1.602605e-01	1.602605e-01	1.794789e-01	1.794789e-01	3	2	2.500000e-01	2.500000e-01	2.500000e-01	2.500000e-01
200	-5.809388e+04	1.347294e+02	2.917458e+00	1.494804e-01	1.494804e-01	1.494804e-01	1.494804e-01	2.525981e-01	1.494804e-01	2	2	2.520648e-01	2.545117e-01	2.739145e-01	2.195089e-01
300	-5.352668e+04	1.470557e+02	2.724088e+00	1.288558e-01	2.211685e-01	8.482507e-02	1.288558e-01	2.181474e-01	2.181474e-01	141	4	2.154542e-01	2.869897e-01	2.608263e-01	2.367298e-01
400	-4.983924e+04	1.692477e+02	2.347939e+00	1.004731e-01	3.290419e-01	5.418359e-02	8.678648e-02	3.290419e-01	1.004731e-01	182	4	2.645704e-01	2.844241e-01	2.509619e-01	2.000437e-01
500	-4.772333e+04	2.039643e+02	1.839048e+00	9.963493e-02	3.338408e-01	3.341356e-02	9.963493e-02	3.338408e-01	9.963493e-02	130	3	2.560363e-01	2.929582e-01	2.509619e-01	2.000437e-01
600	-4.559470e+04	2.032153e+02	1.849422e+00	1.056855e-01	3.228883e-01	3.716671e-02	1.056855e-01	3.228883e-01	1.056855e-01	130	3	2.560363e-01	2.929582e-01	2.509619e-01	2.000437e-01
700	-4.336773e+04	2.141867e+02	1.702497e+00	1.359505e-01	1.359505e-01	1.359505e-01	1.359505e-01	3.202475e-01	1.359505e-01	2	2	2.052240e-01	2.831959e-01	3.093408e-01	2.022393e-01
800	-3.966926e+04	2.175557e+02	1.664223e+00	1.359505e-01	1.359505e-01	1.359505e-01	1.359505e-01	3.202475e-01	1.359505e-01	2	2	2.052240e-01	2.831959e-01	3.093408e-01	2.022393e-01
900	-3.894635e+04	2.404232e+02	1.447138e+00	1.018786e-01	1.892551e-01	9.748518e-02	1.018786e-01	3.202475e-01	1.892551e-01	139	4	2.052240e-01	2.831959e-01	3.093408e-01	2.022393e-01
1000	-3.824014e+04	2.178912e+02	1.686317e+00	1.019261e-01	2.153934e-01	7.225712e-02	1.019261e-01	2.931039e-01	2.153934e-01	139	4	2.177356e-01	3.137221e-01	2.911147e-01	1.774276e-01
1100	-3.634193e+04	2.540193e+02	1.324639e+00	1.058176e-01	2.984683e-01	5.736830e-02	1.058176e-01	2.984683e-01	1.340600e-01	133	4	2.177356e-01	3.137221e-01	2.911147e-01	1.774276e-01
1200	-3.449946e+04	2.498063e+02	1.362853e+00	1.058176e-01	2.984683e-01	5.736830e-02	1.058176e-01	2.984683e-01	1.340600e-01	133	4	2.177356e-01	3.137221e-01	2.911147e-01	1.774276e-01
1300	-3.322998e+04	2.510590e+02	1.351164e+00	9.753113e-02	3.163725e-01	5.172646e-02	9.753113e-02	3.163725e-01	1.204662e-01	133	4	1.731513e-01	3.124906e-01	3.201939e-01	1.941642e-01
1400	-3.274799e+04	2.533286e+02	1.330620e+00	9.753113e-02	3.163725e-01	5.172646e-02	9.753113e-02	3.163725e-01	1.204662e-01	133	4	1.731513e-01	3.124906e-01	3.201939e-01	1.941642e-01
1500	-3.263175e+04	2.544546e+02	1.308425e+00	1.051762e-01	3.163725e-01	5.172646e-02	1.051762e-01	3.163725e-01	1.051762e-01	130	3	1.731513e-01	3.124906e-01	3.201939e-01	1.941642e-01
1600	-3.238636e+04	2.679415e+02	1.194555e+00	1.051762e-01	3.163725e-01	5.172646e-02	1.051762e-01	3.163725e-01	1.051762e-01	130	3	1.731513e-01	3.124906e-01	3.201939e-01	1.941642e-01
1700	-3.217391e+04	2.711679e+02	1.168816e+00	1.051762e-01	3.163725e-01	5.172646e-02	1.051762e-01	3.163725e-01	1.051762e-01	130	3	1.731513e-01	3.124906e-01	3.201939e-01	1.941642e-01
1800	-3.203129e+04	2.721344e+02	1.161213e+00	1.051762e-01	3.163725e-01	5.172646e-02	1.051762e-01	3.163725e-01	1.051762e-01	130	3	1.731513e-01	3.124906e-01	3.201939e-01	1.941642e-01
1900	-3.140656e+04	2.762941e+02	1.132549e+00	1.051762e-01	3.174329e-01	5.172646e-02	1.051762e-01	3.153122e-01	1.051762e-01	138	4	1.731513e-01	3.124906e-01	3.201939e-01	1.941642e-01
2000	-3.131013e+04	2.738366e+02	1.151497e+00	1.051762e-01	3.174329e-01	5.172646e-02	1.051762e-01	3.153122e-01	1.051762e-01	138	4	1.731513e-01	3.124906e-01	3.201939e-01	1.941642e-01
2100	-3.121515e+04	2.737573e+02	1.148560e+00	1.051762e-01	3.163725e-01	5.172646e-02	1.051762e-01	3.163725e-01	1.051762e-01	130	3	1.731513e-01	3.124906e-01	3.201939e-01	1.941642e-01
2200	-3.058954e+04	2.807296e+02	1.106400e+00	1.068199e-01	3.163725e-01	5.172646e-02	1.043543e-01	3.163725e-01	1.043543e-01	185	4	1.731513e-01	3.124906e-01	3.201939e-01	1.941642e-01
2300	-3.031759e+04	2.666293e+02	1.217409e+00	1.093415e-01	3.210978e-01	3.653758e-02	1.025838e-01	3.210978e-01	1.093415e-01	182	4	2.014511e-01	2.949964e-01	3.134371e-01	1.901154e-01
2400	-2.994713e+04	2.890836e+02	1.046155e+00	1.093415e-01	3.210978e-01	3.653758e-02	1.025838e-01	3.210978e-01	1.093415e-01	182	4	1.930716e-01	3.021845e-01	3.053531e-01	1.993908e-01
2500	-2.987023e+04	2.692159e+02	1.196334e+00	1.093415e-01	3.210978e-01	3.653758e-02	1.025838e-01	3.210978e-01	1.093415e-01	182	4	1.930716e-01	3.021845e-01	3.053531e-01	1.993908e-01
2600	-2.976147e+04	2.708896e+02	1.182892e+00	1.093415e-01	3.210978e-01	3.653758e-02	1.025838e-01	3.210978e-01	1.093415e-01	182	4	1.930716e-01	3.021845e-01	3.053531e-01	1.993908e-01
2700	-2.965242e+04	2.702944e+02	1.187655e+00	1.093415e-01	3.210978e-01	3.653758e-02	1.025838e-01	3.210978e-01	1.093415e-01	182	4	1.930716e-01	3.021845e-01	3.053531e-01	1.993908e-01
2800	-2.932189e+04	2.700347e+02	1.189739e+00	1.093415e-01	3.210978e-01	3.653758e-02	1.025838e-01	3.210978e-01	1.093415e-01	182	4	1.930716e-01	3.021845e-01	3.053531e-01	1.993908e-01
2900	-2.923830e+04	2.709296e+02	1.171100e+00	1.070890e-01	3.210978e-01	3.653758e-02	1.070890e-01	3.210978e-01	1.070890e-01	130	3	1.930716e-01	3.021845e-01	3.053531e-01	1.993908e-01
3000	-2.921063e+04	2.735945e+02	1.150551e+00	1.100969e-01	3.171096e-01	3.549001e-02	1.100969e-01	3.171096e-01	1.100969e-01	130	3	1.930716e-01	3.021845e-01	3.053531e-01	1.993908e-01
3100	-2.917401e+04	2.744621e+02	1.154457e+00	1.157037e-01	3.171096e-01	3.549001e-02	1.072936e-01	3.171096e-01	1.072936e-01	185	4	1.930716e-01	3.021845e-01	3.053531e-01	1.993908e-01
3200	-2.912171e+04	2.747939e+02	1.151874e+00	1.157037e-01	3.171096e-01	3.549001e-02	1.072936e-01	3.171096e-01	1.072936e-01	185	4	1.930716e-01	3.021845e-01	3.053531e-01	1.993908e-01
3300	-2.905796e+04	2.738834e+02	1.158977e+00	1.157037e-01	3.171096e-01	3.549001e-02	1.072936e-01	3.171096e-01	1.072936e-01	185	4	1.930716e-01	3.021845e-01	3.053531e-01	1.993908e-01
3400	-2.900189e+04	2.725962e+02	1.169244e+00	1.064317e-01	3.059083e-01	5.500789e-02	1.133720e-01	3.059083e-01	1.133720e-01	185	4	1.930716e-01	3.021845e-01	3.053531e-01	1.993908e-01
3500	-2.893902e+04	2.926157e+02	1.021416e+00	1.064317e-01	3.059083e-01	5.500789e-02	1.133720e-01	3.059083e-01	1.133720e-01	185	4	1.930716e-01	3.021845e-01	3.053531e-01	1.993908e-01
3600	-2.892039e+04	2.906735e+02	1.034899e+00	1.064317e-01	3.059083e-01	5.500789e-02	1.133720e-01	3.059083e-01	1.133720e-01	185	4	1.930716e-01	3.021845e-01	3.053531e-01	1.993908e-01
3700	-2.888678e+04	2.891134e+02	1.056390e+00	1.064317e-01	3.059083e-01	5.500789e-02	9.917145e-02	3.059083e-01	1.275725e-01	186	5	1.930716e-01	3.021845e-01	3.053531e-01	1.993908e-01
3800	-2.885582e+04	2.860663e+02	1.067598e+00	1.064317e-01	3.059083e-01	5.500789e-02	1.133720e-01	3.059083e-01	1.133720e-01	185	4	1.930716e-01	2.930082e-01	3.053531e-01	2.085671e-01
3900	-2.883230e+04	2.848549e+02	1.076366e+00	1.064317e-01	3.059083e-01	5.500789e-02	1.133720e-01	3.059083e-01	1.133720e-01	185	4	1.930716e-01	2.930082e-01	3.053531e-01	2.085671e-01
4000	-2.882903e+04	2.785511e+02	1.122739e+00	1.156353e-01	3.170652e-01	4.348709e-02	1.033736e-01	3.170652e-01	1.033736e-01	185	4	1.897980e-01	2.933736e-01	3.180831e-01	1.987453e-01
4100	-2.878694e+04	2.824178e+02	1.083852e+00	1.113590e-01	3.032508e-01	5.942138e-02	1.113590e-01	3.032508e-01	1.113590e-01	130	3	1.930716e-01	2.930082e-01	3.053531e-01	2.085671e-01
4200	-2.876091e+04	2.830377e+02	1.079378e+00	1.107601e-01	3.087939e-01	5.013186e-02	1.107601e-01	3.087939e-01	1.107601e-01	130	3	1.930716e-01	2.930082e-01	3.053531e-01	2.085671e-01
4300	-2.871655e+04	2.823323e+02	1.084531e+00	1.107601e-01	3.087939e-01	5.013186e-02	1.107601e-01	3.087939e-01	1.107601e-01	130	3	1.930716e-01	2.999656e-01	2.983956e-01	2.085671e-01
4400	-2.871719e+04	2.813247e+02	1.091935e+00	1.107601e-01	3.087939e-01	5.013186e-02	1.107601e-01	3.087939e-01	1.107601e-01	130	3	1.930716e-01	2.999656e-01	2.983956e-01	2.085671e-01
4500	-2.870197e+04	2.833917e+02	1.076717e+00	1.095220e-01	3.121765e-01	4.708099e-02	1.095220e-01	3.121765e-01	1.095220e-01	130	3	1.897980e-01	2.933736e-01	3.180831e-01	1.987453e-01
4600	-2.868709e+04	2.839103e+02	1.072954e+00	1.095220e-01	3.121765e-01	4.708099e-02	1.095220e-01	3.121765e-01	1.095220e-01	130	3	1.897980e-01	2.933736e-01	3.180831e-01	1.987453e-01
4700	-2.863504e+04	2.827850e+02	1.081232e+00	1.102735e-01	3.119750e-01	4.522948e-02	1.102735e-01	3.119750e-01	1.102735e-01	130	3	1.986175e-01	3.018270e-01	2.983956e-01	2.011599e-01
4800	-2.861128e+04	2.807957e+02	1.095852e+00	1.102735e-01	3.119750e-01	4.522948e-02	1.102735e-01	3.119750e-01	1.102735e-01	130	3	1.986175e-01	3.018270e-01	2.983956e-01	2.011599e-01
4900	-2.858618e+04	2.835625e+02	1.075476e+00	1.095220e-01	3.121765e-01	4.708099e-02	1.095220e-01	3.121765e-01	1.095220e-01	130	3	1.897980e-01	2.933736e-01	3.180831e-01	1.987453e-01
5000	-2.855141e+04	2.847190e+02	1.067111e+00	1.095220e-01	3.121765e-01	4.708099e-02	1.095220e-01	3.121765e-01	1.095220e-01	130	3	1.897980e-01	2.933736e-01	3.180831e-01	1.987453e-01
5100	-2.852269e+04	2.851063e+02	1.064324e+00	1.095220e-01	3.121765e-01	4.708099e-02	1.095220e-01	3.121765e-01	1.095220e-01	130	3	1.897980e-01	2.933736e-01	3.180831e-01	1.987453e-01
5200	-2.851568e+04	2.866022e+02	1.063887e+00	1.133570e-01	3.121765e-01	4.708099e-02	1.018518e-01	3.121765e-01	1.133570e-01	182	4	1.897980e-01	2.933736e-01	3.180831e-01	1.987453e-01
5300	-2.850720e+04	2.844120e+02	1.079737e+00	1.133570e-01	3.121765e-01	4.708099e-02	1.018518e-01	3.121765e-01	1.133570e-01	182	4	1.897980e-01	2.933736e-01	3.180831e-01	1.987453e-01
5400	-2.849819e+04	2.825566e+02	1.093348e+00	1.133570e-01	3.121765e-01	4.708099e-02	1.018518e-01	3.121765e-01	1.133570e-01	182	4	1.897980e-01	2.933736e-01	3.180831e-01	1.987453e-01
5500	-2.848533e+04	2.836094e+02	1.085604e+00	1.133570e-01	3.121765e-01	4.708099e-02	1.018518e-01	3.121765e-01	1.133570e-01	182	4	1.897980e-01	2.933736e-01	3.180831e-01	1.987453e-01
5600	-2.847972e+04	2.837151e+02	1.084830e+00	1.133570e-01	3.121765e-01	4.708099e-02	1.018518e-01	3.121765e-01	1.133570e-01	182	4	1.897980e-01	2.933736e-01	3.180831e-01	1.987453e-01
5700	-2.847857e+04	2.824723e+02	1.093971e+00	1.133570e-01	3.121765e-01	4.708099e-02	1.018518e-01	3.121765e-01	1.133570e-01	182	4	1.897980e-01	2.933736e-01	3.180831e-01	1.987453e-01
5800	-2.847882e+04	2.819062e+02	1.087511e+00	1.086762e-01	3.145040e-01	4.496342e-02	1.086762e-01	3.145040e-01	1.086762e-01	130	3	1.897980e-01	2.933736e-01	3.180831e-01	1.987453e-01
5900	-2.847257e+04	2.879989e+02	1.043682e+00	1.086762e-01	3.145040e-01	4.496342e-02	1.086762e-01	3.145040e-01	1.086762e-01	130	3	1.897980e-01	2.933736e-01	3.180831e-01	1.987453e-01
6000	-2.846679e+04	2.890262e+02	1.036468e+00	1.086762e-01	3.145040e-01	4.496342e-02	1.086762e-01	3.145040e-01	1.086762e-01	130	3	1.897980e-01	2.933736e-01	3.180831e-01	1.987453e-01
6100	-2.846611e+04	2.773780e+02	1.121274e+00	1.086762e-01	3.145040e-01	4.496342e-02	1.086762e-01	3.145040e-01	1.086762e-01	130	3	1.897980e-01	2.933736e-01	3.180831e-01	1.987453e-01
6200	-2.845792e+04	2.757077e+02	1.133990e+00	1.086762e-01	3.145040e-01	4.496342e-02	1.086762e-01	3.145040e-01	1.086762e-01	130	3	1.897980e-01	2.933736e-01	3.180831e-01	1.987453e-01
6300	-2.845116e+04	2.807761e+02	1.095841e+00	1.086762e-01	3.145040e-01	4.496342e-02	1.086762e-01	3.145040e-01	1.086762e-01	130	3	1.897980e-01	2.933736e-01	3.180831e-01	1.987453e-01
6400	-2.845106e+04	2.824161e+02	1.083774e+00	1.086762e-01	3.145040e-01	4.496342e-02	1.086762e-01	3.145040e-01	1.086762e-01	130	3	1.897980e-01	2.933736e-01	3.180831e-01	1.987453e-01
6500	-2.843912e+04	2.824166e+02	1.083770e+00	1.086762e-01	3.145040e-01	4.496342e-02	1.086762e-01	3.145040e-01	1.086762e-01	130	3	1.897980e-01	2.933736e-01	3.180831e-01	1.987453e-01
6600	-2.842062e+04	2.817600e+02	1.088585e+00	1.086762e-01	3.145040e-01	4.496342e-02	1.086762e-01	3.145040e-01	1.086762e-01	130	3	1.897980e-01	2.933736e-01	3.180831e-01	1.987453e-01
6700	-2.842031e+04	2.855794e+02	1.060872e+00	1.086762e-01	3.145040e-01	4.496342e-02	1.086762e-01	3.145040e-01	1.086762e-01	130	3	1.897980e-01	2.933736e-01	3.180831e-01	1.987453e-01
6800	-2.841301e+04	2.846351e+02	1.067658e+00	1.086762e-01	3.145040e-01	4.496342e-02	1.086762e-01	3.145040e-01	1.086762e-01	130	3	1.897980e-01	2.933736e-01	3.180831e-01	1.987453e-01
6900	-2.840535e+04	2.822714e+02	1.084834e+00	1.086762e-01	3.145040e-01	4.496342e-02	1.086762e-01	3.145040e-01	1.086762e-01	130	3	1.897980e-01	2.933736e-01	3.180831e-01	1.987453e-01
7000	-2.840577e+04	2.858030e+02	1.059272e+00	1.086762e-01	3.145040e-01	4.496342e-02	1.086762e-01	3.145040e-01	1.086762e-01	130	3	1.897980e-01	2.933736e-01	3.180831e-01	1.987453e-01
7100	-2.840560e+04	2.824353e+02	1.083634e+00	1.086762e-01	3.145040e-01	4.496342e-02	1.086762e-01	3.145040e-01	1.086762e-01	130	3	1.897980e-01	2.933736e-01	3.180831e-01	1.987453e-01
7200	-2.841707e+04	2.869047e+02	1.051553e+00	1.102545e-01	3.112864e-01	4.666388e-02	1.102545e-01	3.112864e-01	1.102545e-01	130	3	1.873265e-01	3.046227e-01	3.076539e-01	2.003969e-01
7300	-2.840363e+04	2.827604e+02	1.081258e+00	1.086762e-01	3.145040e-01	4.496342e-02	1.086762e-01	3.145040e-01	1.086762e-01	130	3	1.980074e-01	2.991492e-01	2.960418e-01	2.068015e-01
7400	-2.840460e+04	2.831632e+02	1.078321e+00	1.086762e-01	3.145040e-01	4.496342e-02	1.086762e-01	3.145040e-01	1.086762e-01	130	3	1.980074e-01	2.991492e-01	2.960418e-01	2.068015e-01
7500	-2.840370e+04	2.849195e+02	1.065661e+00	1.095259e-01	3.118886e-01	4.764500e-02	1.095259e-01	3.118886e-01	1.095259e-01	130	3	1.930180e-01	3.046227e-01	3.086088e-01	1.937506e-01
7600	-2.840469e+04	2.854523e+02	1.061783e+00	1.086762e-01	3.145040e-01	4.496342e-02	1.086762e-01	3.145040e-01	1.086762e-01	130	3	1.985089e-01	2.986478e-01	2.960418e-01	2.068015e-01
7700	-2.839795e+04	2.856535e+02	1.060393e+00	1.095259e-01	3.118886e-01	4.764500e-02	1.095259e-01	3.118886e-01	1.095259e-01	130	3	1.930180e-01	3.046227e-01	3.086088e-01	1.937506e-01
7800	-2.839975e+04	2.848478e+02	1.066151e+00	1.100414e-01	3.078328e-01	5.421017e-02	1.100414e-01	3.078328e-01	1.100414e-01	130	3	1.876189e-01	3.046227e-01	3.140079e-01	1.937506e-01
7900	-2.839819e+04	2.843990e+02	1.069386e+00	1.100414e-01	3.078328e-01	5.421017e-02	1.100414e-01	3.078328e-01	1.100414e-01	130	3	1.876189e-01	3.046227e-01	3.140079e-01	1.937506e-01
8000	-2.839965e+04	2.834132e+02	1.076845e+00	1.112756e-01	3.144857e-01	3.720181e-02	1.112756e-01	3.144857e-01	1.112756e-01	130	3	1.985089e-01	2.986478e-01	3.023551e-01	2.004882e-01
8100	-2.839711e+04	2.843482e+02	1.069753e+00	1.100414e-01	3.078328e-01	5.421017e-02	1.100414e-01	3.078328e-01	1.100414e-01	130	3	1.876189e-01	3.046227e-01	3.140079e-01	1.937506e-01
8200	-2.839102e+04	2.851648e+02	1.063871e+00	1.100414e-01	3.078328e-01	5.421017e-02	1.100414e-01	3.078328e-01	1.100414e-01	130	3	1.876189e-01	3.046227e-01	3.140079e-01	1.937506e-01
8300	-2.838645e+04	2.861921e+02	1.067034e+00	1.176068e-01	3.092412e-01	4.154741e-02	1.047567e-01	3.092412e-01	1.176068e-01	182	4	1.876189e-01	3.046227e-01	3.140079e-01	1.937506e-01
8400	-2.838133e+04	2.855808e+02	1.071448e+00	1.176068e-01	3.092412e-01	4.154741e-02	1.047567e-01	3.092412e-01	1.176068e-01	182	4	1.876189e-01	3.053685e-01	3.132621e-01	1.937506e-01
8500	-2.837936e+04	2.865735e+02	1.064290e+00	1.176068e-01	3.092412e-01	4.154741e-02	1.047567e-01	3.092412e-01	1.176068e-01	182	4	1.876189e-01	3.053685e-01	3.132621e-01	1.937506e-01
8600	-2.840995e+04	2.832591e+02	1.087617e+00	1.043053e-01	3.144857e-01	3.720181e-02	1.043053e-01	3.144857e-01	1.252161e-01	133	4	1.985089e-01	3.055795e-01	2.954234e-01	2.004882e-01
8700	-2.838377e+04	2.878337e+02	1.055273e+00	1.176068e-01	3.092412e-01	4.154741e-02	1.047567e-01	3.092412e-01	1.176068e-01	182	4	1.876189e-01	3.053685e-01	3.132621e-01	1.937506e-01
8800	-2.838540e+04	2.887066e+02	1.049072e+00	1.176068e-01	3.092412e-01	4.154741e-02	1.047567e-01	3.092412e-01	1.176068e-01	182	4	1.876189e-01	3.053685e-01	3.132621e-01	1.937506e-01
8900	-2.838743e+04	2.877869e+02	1.055607e+00	1.176068e-01	3.092412e-01	4.154741e-02	1.047567e-01	3.092412e-01	1.176068e-01	182	4	1.876189e-01	3.053685e-01	3.132621e-01	1.937506e-01
9000	-2.838513e+04	2.884944e+02	1.050576e+00	1.176068e-01	3.092412e-01	4.154741e-02	1.047567e-01	3.092412e-01	1.176068e-01	182	4	1.876189e-01	3.023284e-01	3.132621e-01	1.967906e-01
9100	-2.840672e+04	2.833833e+02	1.086822e+00	1.063433e-01	3.134031e-01	4.404310e-02	1.063433e-01	3.134031e-01	1.164642e-01	133	4	2.007087e-01	3.031391e-01	3.070341e-01	1.891182e-01
9200	-2.839026e+04	2.856048e+02	1.071066e+00	1.144252e-01	3.088367e-01	4.981444e-02	1.036617e-01	3.088367e-01	1.144252e-01	182	4	1.876189e-01	3.023284e-01	3.132621e-01	1.967906e-01
9300	-2.839014e+04	2.857669e+02	1.069895e+00	1.144252e-01	3.088367e-01	4.981444e-02	1.036617e-01	3.088367e-01	1.144252e-01	182	4	1.837217e-01	3.062255e-01	3.132621e-01	1.967906e-01
9400	-2.838957e+04	2.845164e+02	1.078966e+00	1.144252e-01	3.088367e-01	4.981444e-02	1.036617e-01	3.088367e-01	1.144252e-01	182	4	1.965347e-01	2.934125e-01	3.132621e-01	1.967906e-01
9500	-2.838497e+04	2.836568e+02	1.085247e+00	1.144252e-01	3.088367e-01	4.981444e-02	1.036617e-01	3.088367e-01	1.144252e-01	182	4	1.965347e-01	2.934125e-01	3.132621e-01	1.967906e-01
9600	-2.838389e+04	2.812948e+02	1.092166e+00	1.108374e-01	3.088367e-01	4.981444e-02	1.108374e-01	3.088367e-01	1.108374e-01	130	3	1.965347e-01	2.934125e-01	3.132621e-01	1.967906e-01
9700	-2.837997e+04	2.817015e+02	1.089171e+00	1.108374e-01	3.088367e-01	4.981444e-02	1.108374e-01	3.088367e-01	1.108374e-01	130	3	1.965347e-01	2.934125e-01	3.132621e-01	1.967906e-01
9800	-2.840420e+04	2.809389e+02	1.098817e+00	1.142947e-01	3.224269e-01	4.040198e-02	1.142947e-01	2.942872e-01	1.142947e-01	138	4	2.014648e-01	2.894663e-01	2.986382e-01	2.104307e-01
9900	-2.837873e+04	2.830845e+02	1.079048e+00	1.108374e-01	3.088367e-01	4.981444e-02	1.108374e-01	3.088367e-01	1.108374e-01	130	3	1.965347e-01	2.934125e-01	3.132621e-01	1.967906e-01
10000	-2.837792e+04	2.831465e+02	1.078597e+00	1.108374e-01	3.088367e-01	4.981444e-02	1.108374e-01	3.088367e-01	1.108374e-01	130	3	1.965347e-01	2.934125e-01	3.132621e-01	1.967906e-01
10100	-2.837707e+04	2.819506e+02	1.087341e+00	1.108374e-01	3.088367e-01	4.981444e-02	1.108374e-01	3.088367e-01	1.108374e-01	130	3	1.965347e-01	2.934125e-01	3.132621e-01	1.967906e-01
10200	-2.837863e+04	2.819561e+02	1.087073e+00	1.086438e-01	3.115885e-01	5.089176e-02	1.086438e-01	3.115885e-01	1.086438e-01	130	3	1.953417e-01	2.946055e-01	3.132621e-01	1.967906e-01
10300	-2.838442e+04	2.826342e+02	1.082107e+00	1.086438e-01	3.115885e-01	5.089176e-02	1.086438e-01	3.115885e-01	1.086438e-01	130	3	1.953417e-01	2.946055e-01	3.132621e-01	1.967906e-01
10400	-2.838394e+04	2.831753e+02	1.078160e+00	1.086438e-01	3.115885e-01	5.089176e-02	1.086438e-01	3.115885e-01	1.086438e-01	130	3	1.953417e-01	2.946055e-01	3.132621e-01	1.967906e-01
10500	-2.838268e+04	2.829603e+02	1.079727e+00	1.086438e-01	3.115885e-01	5.089176e-02	1.086438e-01	3.115885e-01	1.086438e-01	130	3	1.953417e-01	2.946055e-01	3.132621e-01	1.967906e-01
10600	-2.838610e+04	2.840409e+02	1.082013e+00	1.084894e-01	3.074200e-01	4.691787e-02	1.084894e-01	3.074200e-01	1.212632e-01	133	4	2.014648e-01	2.894663e-01	3.054721e-01	2.035968e-01
10700	-2.838546e+04	2.855437e+02	1.071089e+00	1.084894e-01	3.074200e-01	4.691787e-02	1.084894e-01	3.074200e-01	1.212632e-01	133	4	2.014648e-01	2.894663e-01	3.054721e-01	2.035968e-01
10800	-2.838255e+04	2.854177e+02	1.072002e+00	1.084894e-01	3.074200e-01	4.691787e-02	1.084894e-01	3.074200e-01	1.212632e-01	133	4	2.014648e-01	2.894663e-01	3.054721e-01	2.035968e-01
10900	-2.838748e+04	2.846131e+02	1.068366e+00	1.148746e-01	3.037831e-01	4.780999e-02	1.148746e-01	3.037831e-01	1.148746e-01	130	3	1.968237e-01	2.931236e-01	3.132621e-01	1.967906e-01
11000	-2.839053e+04	2.853050e+02	1.063203e+00	1.127474e-01	3.074200e-01	4.691787e-02	1.127474e-01	3.074200e-01	1.127474e-01	130	3	2.014648e-01	2.894663e-01	3.054721e-01	2.035968e-01
11100	-2.837876e+04	2.857733e+02	1.059456e+00	1.082017e-01	3.160472e-01	4.330042e-02	1.082017e-01	3.160472e-01	1.082017e-01	130	3	1.968237e-01	2.931236e-01	3.132621e-01	1.967906e-01
11200	-2.837978e+04	2.865682e+02	1.054282e+00	1.141479e-01	3.044949e-01	4.856653e-02	1.141479e-01	3.044949e-01	1.141479e-01	130	3	1.968237e-01	2.931236e-01	3.132621e-01	1.967906e-01
11300	-2.838001e+04	2.825530e+02	1.083056e+00	1.111902e-01	3.122875e-01	4.185431e-02	1.111902e-01	3.122875e-01	1.111902e-01	130	3	2.014648e-01	2.894663e-01	3.054721e-01	2.035968e-01
11400	-2.837789e+04	2.854439e+02	1.061766e+00	1.084876e-01	3.122521e-01	5.003289e-02	1.084876e-01	3.122521e-01	1.084876e-01	130	3	1.968237e-01	2.931236e-01	3.132621e-01	1.967906e-01
11500	-2.837409e+04	2.833919e+02	1.076579e+00	1.084876e-01	3.122521e-01	5.003289e-02	1.084876e-01	3.122521e-01	1.084876e-01	130	3	1.968237e-01	2.931236e-01	3.132621e-01	1.967906e-01
11600	-2.837949e+04	2.835011e+02	1.075934e+00	1.100022e-01	3.099424e-01	5.010849e-02	1.100022e-01	3.099424e-01	1.100022e-01	130	3	2.014648e-01	2.894663e-01	3.054721e-01	2.035968e-01
11700	-2.837623e+04	2.826283e+02	1.082292e+00	1.100022e-01	3.099424e-01	5.010849e-02	1.100022e-01	3.099424e-01	1.100022e-01	130	3	2.014648e-01	2.894663e-01	3.054721e-01	2.035968e-01
11800	-2.837681e+04	2.824845e+02	1.083497e+00	1.114384e-01	3.083816e-01	4.892155e-02	1.114384e-01	3.083816e-01	1.114384e-01	130	3	2.014648e-01	2.970022e-01	2.979362e-01	2.035968e-01
11900	-2.837684e+04	2.834270e+02	1.076504e+00	1.093520e-01	3.150250e-01	4.189398e-02	1.093520e-01	3.150250e-01	1.093520e-01	130	3	1.968237e-01	3.080269e-01	2.983588e-01	1.967906e-01
12000	-2.838138e+04	2.825290e+02	1.083172e+00	1.114384e-01	3.083816e-01	4.892155e-02	1.114384e-01	3.083816e-01	1.114384e-01	130	3	2.014648e-01	2.970022e-01	3.056616e-01	1.958714e-01
12100	-2.838195e+04	2.838666e+02	1.073433e+00	1.114384e-01	3.083816e-01	4.892155e-02	1.114384e-01	3.083816e-01	1.114384e-01	130	3	1.966649e-01	2.970022e-01	3.104615e-01	1.958714e-01
12200	-2.838387e+04	2.836812e+02	1.074670e+00	1.093440e-01	3.155934e-01	4.078109e-02	1.093440e-01	3.155934e-01	1.093440e-01	130	3	1.966649e-01	2.970022e-01	3.104615e-01	1.958714e-01
12300	-2.838811e+04	2.820143e+02	1.086821e+00	1.093520e-01	3.150250e-01	4.189398e-02	1.093520e-01	3.150250e-01	1.093520e-01	130	3	1.889557e-01	3.058168e-01	3.023776e-01	2.028499e-01
12400	-2.838528e+04	2.813215e+02	1.091916e+00	1.093520e-01	3.150250e-01	4.189398e-02	1.093520e-01	3.150250e-01	1.093520e-01	130	3	1.889557e-01	3.058168e-01	3.023776e-01	2.028499e-01
12500	-2.838358e+04	2.820945e+02	1.086087e+00	1.083885e-01	3.143364e-01	4.616160e-02	1.083885e-01	3.143364e-01	1.083885e-01	130	3	1.884206e-01	3.104118e-01	2.923749e-01	2.087926e-01
12600	-2.839425e+04	2.820398e+02	1.086634e+00	1.093520e-01	3.150250e-01	4.189398e-02	1.093520e-01	3.150250e-01	1.093520e-01	130	3	1.889557e-01	3.058168e-01	3.023776e-01	2.028499e-01
12700	-2.838690e+04	2.811889e+02	1.092748e+00	1.083885e-01	3.143364e-01	4.616160e-02	1.083885e-01	3.143364e-01	1.083885e-01	130	3	1.886675e-01	3.101649e-01	2.923749e-01	2.087926e-01
12800	-2.839419e+04	2.818072e+02	1.088282e+00	1.088201e-01	3.155202e-01	4.249924e-02	1.088201e-01	3.155202e-01	1.088201e-01	130	3	1.889557e-01	3.058168e-01	3.023776e-01	2.028499e-01
12900	-2.839968e+04	2.840905e+02	1.072267e+00	1.161480e-01	3.023324e-01	4.689129e-02	1.161480e-01	3.023324e-01	1.161480e-01	130	3	1.956940e-01	2.960316e-01	3.019554e-01	2.063189e-01
13000	-2.838535e+04	2.811548e+02	1.093000e+00	1.083885e-01	3.143364e-01	4.616160e-02	1.083885e-01	3.143364e-01	1.083885e-01	130	3	1.886675e-01	3.101649e-01	2.923749e-01	2.087926e-01
13100	-2.837854e+04	2.814944e+02	1.090496e+00	1.083885e-01	3.143364e-01	4.616160e-02	1.083885e-01	3.143364e-01	1.083885e-01	130	3	1.886675e-01	3.101649e-01	2.923749e-01	2.087926e-01
13200	-2.840607e+04	2.833104e+02	1.077535e+00	1.102397e-01	3.178708e-01	3.353932e-02	1.102397e-01	3.178708e-01	1.102397e-01	130	3	1.956940e-01	2.960316e-01	3.019554e-01	2.063189e-01
13300	-2.838555e+04	2.800813e+02	1.100645e+00	1.058205e-01	3.164868e-01	4.956506e-02	1.058205e-01	3.164868e-01	1.058205e-01	130	3	1.886675e-01	3.101649e-01	2.923749e-01	2.087926e-01
13400	-2.838248e+04	2.821892e+02	1.085589e+00	1.109763e-01	3.080003e-01	5.107060e-02	1.109763e-01	3.080003e-01	1.109763e-01	130	3	1.886675e-01	3.101649e-01	2.923749e-01	2.087926e-01
13500	-2.837666e+04	2.837484e+02	1.077729e+00	1.108878e-01	3.344969e-01	4.929134e-02	1.108878e-01	2.835484e-01	1.108878e-01	138	4	1.878433e-01	3.101649e-01	2.923749e-01	2.096169e-01
13600	-2.838351e+04	2.841181e+02	1.074389e+00	1.060084e-01	3.529432e-01	4.033799e-02	1.060084e-01	2.886936e-01	1.060084e-01	138	4	1.878433e-01	3.101649e-01	2.923749e-01	2.096169e-01
13700	-2.838111e+04	2.838271e+02	1.077033e+00	1.099543e-01	3.106379e-01	4.926034e-02	1.099543e-01	3.102390e-01	1.099543e-01	138	4	1.878433e-01	3.101649e-01	2.923749e-01	2.096169e-01
13800	-2.838524e+04	2.834039e+02	1.076645e+00	1.099543e-01	3.104384e-01	4.926034e-02	1.099543e-01	3.104384e-01	1.099543e-01	130	3	1.878433e-01	3.101649e-01	2.923749e-01	2.096169e-01
13900	-2.838378e+04	2.827505e+02	1.081374e+00	1.098007e-01	3.099527e-01	5.069256e-02	1.098007e-01	3.099527e-01	1.098007e-01	130	3	1.878433e-01	3.101649e-01	2.923749e-01	2.096169e-01
14000	-2.837905e+04	2.813742e+02	1.091551e+00	1.099465e-01	3.125785e-01	4.500362e-02	1.099465e-01	3.125785e-01	1.099465e-01	130	3	1.953679e-01	3.002695e-01	3.019554e-01	2.024072e-01
14100	-2.840328e+04	2.844156e+02	1.069224e+00	1.083287e-01	3.158057e-01	4.340248e-02	1.083287e-01	3.158057e-01	1.083287e-01	130	3	2.012841e-01	3.058168e-01	3.023776e-01	1.905215e-01
14200	-2.837704e+04	2.841409e+02	1.071349e+00	1.099465e-01	3.125785e-01	4.500362e-02	1.099465e-01	3.125785e-01	1.099465e-01	130	3	1.942226e-01	3.002695e-01	3.031006e-01	2.024072e-01
14300	-2.838179e+04	2.844218e+02	1.069320e+00	1.099465e-01	3.125785e-01	4.500362e-02	1.099465e-01	3.125785e-01	1.099465e-01	130	3	1.942226e-01	3.002695e-01	3.031006e-01	2.024072e-01
14400	-2.838400e+04	2.863675e+02	1.055364e+00	1.099465e-01	3.125785e-01	4.500362e-02	1.099465e-01	3.125785e-01	1.099465e-01	130	3	1.942226e-01	3.002695e-01	3.031006e-01	2.024072e-01
14500	-2.838487e+04	2.879806e+02	1.053842e+00	1.102204e-01	3.125785e-01	4.500362e-02	1.102204e-01	3.125785e-01	1.093986e-01	133	4	1.942226e-01	3.002695e-01	3.031006e-01	2.024072e-01
14600	-2.838334e+04	2.873462e+02	1.048413e+00	1.099465e-01	3.125785e-01	4.500362e-02	1.099465e-01	3.125785e-01	1.099465e-01	130	3	1.942226e-01	3.002695e-01	3.031006e-01	2.024072e-01
14700	-2.838474e+04	2.867642e+02	1.052541e+00	1.099465e-01	3.125785e-01	4.500362e-02	1.099465e-01	3.125785e-01	1.099465e-01	130	3	1.942226e-01	3.002695e-01	3.031006e-01	2.024072e-01
14800	-2.838380e+04	2.880496e+02	1.043445e+00	1.099465e-01	3.125785e-01	4.500362e-02	1.099465e-01	3.125785e-01	1.099465e-01	130	3	1.942226e-01	3.002695e-01	3.031006e-01	2.024072e-01
14900	-2.840387e+04	2.867372e+02	1.052567e+00	1.081295e-01	3.157156e-01	4.418014e-02	1.081295e-01	3.157156e-01	1.081295e-01	130	3	1.878433e-01	3.101649e-01	2.923749e-01	2.096169e-01
15000	-2.838488e+04	2.800519e+02	1.101339e+00	1.099465e-01	3.125785e-01	4.500362e-02	1.099465e-01	3.125785e-01	1.099465e-01	130	3	1.942226e-01	3.002695e-01	3.031006e-01	2.024072e-01
15100	-2.838061e+04	2.804745e+02	1.098332e+00	1.113564e-01	3.101150e-01	4.570087e-02	1.113564e-01	3.101150e-01	1.113564e-01	130	3	1.942226e-01	3.002695e-01	3.031006e-01	2.024072e-01
15200	-2.838345e+04	2.799795e+02	1.101812e+00	1.088146e-01	3.162938e-01	4.096858e-02	1.088146e-01	3.162938e-01	1.088146e-01	130	3	1.942226e-01	3.002695e-01	3.031006e-01	2.024072e-01
15300	-2.839811e+04	2.871017e+02	1.049979e+00	1.081295e-01	3.157156e-01	4.418014e-02	1.081295e-01	3.157156e-01	1.081295e-01	130	3	1.961052e-01	2.959664e-01	3.095135e-01	1.984149e-01
15400	-2.839647e+04	2.889357e+02	1.046937e+00	1.071349e-01	3.157156e-01	4.418014e-02	1.071349e-01	3.157156e-01	1.101187e-01	133	4	1.961052e-01	2.959664e-01	3.095135e-01	1.984149e-01
15500	-2.838650e+04	2.794746e+02	1.105575e+00	1.088146e-01	3.162938e-01	4.096858e-02	1.088146e-01	3.162938e-01	1.088146e-01	130	3	1.942226e-01	3.002695e-01	3.031006e-01	2.024072e-01
15600	-2.839399e+04	2.809615e+02	1.104850e+00	1.071349e-01	3.157156e-01	4.418014e-02	1.071349e-01	3.157156e-01	1.101187e-01	133	4	1.929894e-01	2.959664e-01	3.126294e-01	1.984149e-01
15700	-2.838080e+04	2.811586e+02	1.093075e+00	1.088146e-01	3.162938e-01	4.096858e-02	1.088146e-01	3.162938e-01	1.088146e-01	130	3	1.942226e-01	3.002695e-01	3.031006e-01	2.024072e-01
15800	-2.838198e+04	2.807998e+02	1.095727e+00	1.088146e-01	3.162938e-01	4.096858e-02	1.088146e-01	3.162938e-01	1.088146e-01	130	3	1.942226e-01	3.002695e-01	3.031006e-01	2.024072e-01
15900	-2.838427e+04	2.811667e+02	1.092937e+00	1.082390e-01	3.163066e-01	4.266982e-02	1.082390e-01	3.163066e-01	1.082390e-01	130	3	1.942226e-01	3.002695e-01	3.031006e-01	2.024072e-01
16000	-2.840714e+04	2.863078e+02	1.065598e+00	1.052404e-01	3.177862e-01	4.346860e-02	1.052404e-01	3.177862e-01	1.104781e-01	133	4	1.929894e-01	2.959664e-01	3.132696e-01	1.977747e-01
16100	-2.840475e+04	2.799425e+02	1.112547e+00	1.080892e-01	3.158263e-01	4.998618e-02	1.021828e-01	3.158263e-01	1.080892e-01	182	4	1.979593e-01	2.990582e-01	3.074935e-01	1.954890e-01
16200	-2.838539e+04	2.788560e+02	1.110324e+00	1.105299e-01	3.116055e-01	4.519926e-02	1.105299e-01	3.116055e-01	1.105299e-01	130	3	1.942226e-01	3.002695e-01	3.063369e-01	1.991709e-01
16300	-2.837869e+04	2.798137e+02	1.103168e+00	1.105299e-01	3.116055e-01	4.519926e-02	1.105299e-01	3.116055e-01	1.105299e-01	130	3	1.942226e-01	3.002695e-01	3.063369e-01	1.991709e-01
16400	-2.837654e+04	2.797597e+02	1.103570e+00	1.105299e-01	3.116055e-01	4.519926e-02	1.105299e-01	3.116055e-01	1.105299e-01	130	3	1.942226e-01	3.002695e-01	3.063369e-01	1.991709e-01
16500	-2.837663e+04	2.849743e+02	1.065392e+00	1.105299e-01	3.116055e-01	4.519926e-02	1.105299e-01	3.116055e-01	1.105299e-01	130	3	1.942226e-01	3.002695e-01	3.063369e-01	1.991709e-01
16600	-2.837252e+04	2.861090e+02	1.057400e+00	1.119265e-01	3.098742e-01	4.447215e-02	1.119265e-01	3.098742e-01	1.119265e-01	130	3	1.942226e-01	3.002695e-01	3.063369e-01	1.991709e-01
16700	-2.837322e+04	2.863950e+02	1.055360e+00	1.119265e-01	3.098742e-01	4.447215e-02	1.119265e-01	3.098742e-01	1.119265e-01	130	3	1.942226e-01	3.002695e-01	3.063369e-01	1.991709e-01
16800	-2.837943e+04	2.864829e+02	1.054734e+00	1.119265e-01	3.098742e-01	4.447215e-02	1.119265e-01	3.098742e-01	1.119265e-01	130	3	1.942226e-01	3.002695e-01	3.063369e-01	1.991709e-01
16900	-2.837480e+04	2.865491e+02	1.054263e+00	1.119265e-01	3.098742e-01	4.447215e-02	1.119265e-01	3.098742e-01	1.119265e-01	130	3	1.942226e-01	3.002695e-01	3.063369e-01	1.991709e-01
17000	-2.836994e+04	2.856471e+02	1.060877e+00	1.136905e-01	3.077018e-01	4.352495e-02	1.136905e-01	3.077018e-01	1.136905e-01	130	3	1.942226e-01	3.002695e-01	3.063369e-01	1.991709e-01
17100	-2.837077e+04	2.852253e+02	1.063902e+00	1.136905e-01	3.077018e-01	4.352495e-02	1.136905e-01	3.077018e-01	1.136905e-01	130	3	1.942226e-01	3.002695e-01	3.063369e-01	1.991709e-01
17200	-2.840199e+04	2.867176e+02	1.053527e+00	1.170578e-01	3.023891e-01	4.404820e-02	1.170578e-01	3.023891e-01	1.170578e-01	130	3	1.979961e-01	2.941441e-01	3.076709e-01	2.001888e-01
17300	-2.837708e+04	2.879316e+02	1.044638e+00	1.136905e-01	3.077018e-01	4.352495e-02	1.136905e-01	3.077018e-01	1.136905e-01	130	3	1.942226e-01	3.002695e-01	3.063369e-01	1.991709e-01
17400	-2.837349e+04	2.882104e+02	1.042673e+00	1.136905e-01	3.077018e-01	4.352495e-02	1.136905e-01	3.077018e-01	1.136905e-01	130	3	1.942226e-01	3.002695e-01	3.063369e-01	1.991709e-01
17500	-2.837243e+04	2.867724e+02	1.052846e+00	1.136905e-01	3.077018e-01	4.352495e-02	1.136905e-01	3.077018e-01	1.136905e-01	130	3	1.942226e-01	3.002695e-01	3.063369e-01	1.991709e-01
17600	-2.837140e+04	2.869521e+02	1.051570e+00	1.136905e-01	3.077018e-01	4.352495e-02	1.136905e-01	3.077018e-01	1.136905e-01	130	3	1.942226e-01	3.002695e-01	3.063369e-01	1.991709e-01
17700	-2.837277e+04	2.866382e+02	1.053801e+00	1.136905e-01	3.077018e-01	4.352495e-02	1.136905e-01	3.077018e-01	1.136905e-01	130	3	1.942226e-01	3.002695e-01	3.063369e-01	1.991709e-01
17800	-2.837528e+04	2.882355e+02	1.042497e+00	1.136905e-01	3.077018e-01	4.352495e-02	1.136905e-01	3.077018e-01	1.136905e-01	130	3	1.942226e-01	3.002695e-01	3.063369e-01	1.991709e-01
17900	-2.837891e+04	2.880473e+02	1.043823e+00	1.136905e-01	3.077018e-01	4.352495e-02	1.136905e-01	3.077018e-01	1.136905e-01	130	3	1.942226e-01	3.002695e-01	3.063369e-01	1.991709e-01
18000	-2.837863e+04	2.866622e+02	1.053630e+00	1.136905e-01	3.077018e-01	4.352495e-02	1.136905e-01	3.077018e-01	1.136905e-01	130	3	1.942226e-01	3.002695e-01	3.063369e-01	1.991709e-01
18100	-2.837586e+04	2.860139e+02	1.057811e+00	1.087931e-01	3.158974e-01	4.182587e-02	1.087931e-01	3.158974e-01	1.087931e-01	130	3	1.942226e-01	3.002695e-01	3.063369e-01	1.991709e-01
18200	-2.838012e+04	2.863557e+02	1.055373e+00	1.087931e-01	3.158974e-01	4.182587e-02	1.087931e-01	3.158974e-01	1.087931e-01	130	3	1.942226e-01	3.002695e-01	3.063369e-01	1.991709e-01
18300	-2.837943e+04	2.876469e+02	1.055892e+00	1.041899e-01	3.158974e-01	4.182587e-02	1.041899e-01	3.158974e-01	1.179996e-01	133	4	1.937479e-01	3.007442e-01	3.063369e-01	1.991709e-01
18400	-2.837613e+04	2.876553e+02	1.055833e+00	1.041899e-01	3.158974e-01	4.182587e-02	1.041899e-01	3.158974e-01	1.179996e-01	133	4	1.937479e-01	3.007442e-01	3.063369e-01	1.991709e-01
18500	-2.837542e+04	2.875756e+02	1.056401e+00	1.041899e-01	3.158974e-01	4.182587e-02	1.041899e-01	3.158974e-01	1.179996e-01	133	4	1.937479e-01	3.007442e-01	3.063369e-01	1.991709e-01
18600	-2.837718e+04	2.867705e+02	1.062460e+00	1.097195e-01	3.128352e-01	4.498546e-02	1.097195e-01	3.128352e-01	1.099053e-01	133	4	1.937479e-01	3.007442e-01	3.063369e-01	1.991709e-01
18700	-2.837985e+04	2.850680e+02	1.064649e+00	1.097814e-01	3.128352e-01	4.498546e-02	1.097814e-01	3.128352e-01	1.097814e-01	130	3	1.937479e-01	3.007442e-01	3.063369e-01	1.991709e-01
18800	-2.838237e+04	2.841842e+02	1.071091e+00	1.108891e-01	3.096121e-01	4.810862e-02	1.108891e-01	3.096121e-01	1.108891e-01	130	3	1.937479e-01	3.007442e-01	3.063369e-01	1.991709e-01
18900	-2.837731e+04	2.834674e+02	1.076129e+00	1.092017e-01	3.123664e-01	4.766210e-02	1.092017e-01	3.123664e-01	1.092017e-01	130	3	1.937479e-01	3.007442e-01	3.063369e-01	1.991709e-01
19000	-2.837602e+04	2.840309e+02	1.072491e+00	1.134306e-01	3.080198e-01	4.366849e-02	1.134306e-01	3.080198e-01	1.134306e-01	130	3	1.937479e-01	3.007442e-01	3.063369e-01	1.991709e-01
19100	-2.837561e+04	2.836971e+02	1.074911e+00	1.134306e-01	3.080198e-01	4.366849e-02	1.134306e-01	3.080198e-01	1.134306e-01	130	3	1.937479e-01	3.007442e-01	3.063369e-01	1.991709e-01
19200	-2.837508e+04	2.845465e+02	1.068764e+00	1.134306e-01	3.080198e-01	4.366849e-02	1.134306e-01	3.080198e-01	1.134306e-01	130	3	1.944452e-01	3.007442e-01	3.063369e-01	1.984736e-01
19300	-2.840016e+04	2.836487e+02	1.075226e+00	1.138663e-01	3.041731e-01	5.005483e-02	1.138663e-01	3.041731e-01	1.138663e-01	130	3	2.004603e-01	3.048899e-01	2.936494e-01	2.010004e-01
19400	-2.839150e+04	2.839640e+02	1.072975e+00	1.134306e-01	3.080198e-01	4.366849e-02	1.134306e-01	3.080198e-01	1.134306e-01	130	3	1.944452e-01	3.007442e-01	3.063369e-01	1.984736e-01
19500	-2.840025e+04	2.829847e+02	1.080058e+00	1.138663e-01	3.041731e-01	5.005483e-02	1.138663e-01	3.041731e-01	1.138663e-01	130	3	2.004603e-01	3.048899e-01	2.936494e-01	2.010004e-01
19600	-2.839900e+04	2.843868e+02	1.069917e+00	1.134306e-01	3.080198e-01	4.366849e-02	1.134306e-01	3.080198e-01	1.134306e-01	130	3	1.944452e-01	3.007442e-01	3.063369e-01	1.984736e-01
19700	-2.840133e+04	2.852176e+02	1.063932e+00	1.134306e-01	3.080198e-01	4.366849e-02	1.134306e-01	3.080198e-01	1.134306e-01	130	3	1.944452e-01	3.007442e-01	3.063369e-01	1.984736e-01
19800	-2.840489e+04	2.863551e+02	1.065093e+00	1.032154e-01	3.167010e-01	3.819221e-02	1.032154e-01	3.167010e-01	1.219751e-01	133	4	2.004603e-01	3.048899e-01	2.936494e-01	2.010004e-01
19900	-2.840391e+04	2.866161e+02	1.063218e+00	1.032154e-01	3.167010e-01	3.819221e-02	1.032154e-01	3.167010e-01	1.219751e-01	133	4	2.004603e-01	3.048899e-01	2.936494e-01	2.010004e-01
20000	-2.839712e+04	2.847119e+02	1.067571e+00	1.134306e-01	3.080198e-01	4.366849e-02	1.134306e-01	3.080198e-01	1.134306e-01	130	3	1.944452e-01	3.007442e-01	3.063369e-01	1.984736e-01
20100	-2.840412e+04	2.829570e+02	1.079980e+00	1.094686e-01	3.167010e-01	3.819221e-02	1.094686e-01	3.167010e-01	1.094686e-01	130	3	1.903368e-01	3.048899e-01	3.037729e-01	2.010004e-01
20200	-2.839111e+04	2.830536e+02	1.089205e+00	1.072968e-01	3.089376e-01	4.611029e-02	1.072968e-01	3.089376e-01	1.214208e-01	133	4	1.944452e-01	3.007442e-01	3.063369e-01	1.984736e-01
20300	-2.839307e+04	2.828083e+02	1.091010e+00	1.072968e-01	3.089376e-01	4.611029e-02	1.072968e-01	3.089376e-01	1.214208e-01	133	4	1.965519e-01	2.986376e-01	3.063369e-01	1.984736e-01
20400	-2.839597e+04	2.826961e+02	1.091837e+00	1.072968e-01	3.089376e-01	4.611029e-02	1.072968e-01	3.089376e-01	1.214208e-01	133	4	1.965519e-01	2.986376e-01	3.063369e-01	1.984736e-01
20500	-2.838401e+04	2.842676e+02	1.070465e+00	1.094686e-01	3.167010e-01	3.819221e-02	1.094686e-01	3.167010e-01	1.094686e-01	130	3	1.943278e-01	3.048899e-01	2.997819e-01	2.010004e-01
20600	-2.838630e+04	2.840436e+02	1.071943e+00	1.082326e-01	3.176650e-01	3.997212e-02	1.082326e-01	3.176650e-01	1.082326e-01	130	3	1.943278e-01	3.048899e-01	2.997819e-01	2.010004e-01
20700	-2.839250e+04	2.816862e+02	1.089441e+00	1.120048e-01	3.089376e-01	4.611029e-02	1.120048e-01	3.089376e-01	1.120048e-01	130	3	1.965519e-01	2.986376e-01	3.063369e-01	1.984736e-01
20800	-2.839571e+04	2.830920e+02	1.078852e+00	1.082326e-01	3.176650e-01	3.997212e-02	1.082326e-01	3.176650e-01	1.082326e-01	130	3	1.943278e-01	3.048899e-01	2.997819e-01	2.010004e-01
20900	-2.840355e+04	2.869456e+02	1.051348e+00	1.105297e-01	3.134975e-01	4.141567e-02	1.105297e-01	3.134975e-01	1.105297e-01	130	3	1.925449e-01	3.041653e-01	2.999453e-01	2.033444e-01
21000	-2.841009e+04	2.873489e+02	1.058351e+00	1.128730e-01	3.102809e-01	4.433668e-02	1.111142e-01	3.102809e-01	1.111142e-01	185	4	2.018021e-01	2.938971e-01	2.992510e-01	2.050498e-01
21100	-2.839913e+04	2.875429e+02	1.047117e+00	1.105297e-01	3.134975e-01	4.141567e-02	1.105297e-01	3.134975e-01	1.105297e-01	130	3	1.925449e-01	3.041653e-01	2.999453e-01	2.033444e-01
21200	-2.840266e+04	2.864903e+02	1.054585e+00	1.105297e-01	3.134975e-01	4.141567e-02	1.105297e-01	3.134975e-01	1.105297e-01	130	3	1.925449e-01	3.041653e-01	2.999453e-01	2.033444e-01
21300	-2.840014e+04	2.860601e+02	1.057088e+00	1.056755e-01	3.168808e-01	4.921181e-02	1.056755e-01	3.168808e-01	1.056755e-01	130	3	1.903504e-01	3.048899e-01	3.037593e-01	2.010004e-01
21400	-2.839330e+04	2.859071e+02	1.058181e+00	1.056755e-01	3.168808e-01	4.921181e-02	1.056755e-01	3.168808e-01	1.056755e-01	130	3	1.903504e-01	3.048899e-01	3.037593e-01	2.010004e-01
21500	-2.839965e+04	2.865084e+02	1.054395e+00	1.103494e-01	3.118395e-01	4.527292e-02	1.103494e-01	3.118395e-01	1.103494e-01	130	3	1.903504e-01	3.048899e-01	3.037593e-01	2.010004e-01
21600	-2.839585e+04	2.819975e+02	1.086861e+00	1.089777e-01	3.136418e-01	4.578340e-02	1.089777e-01	3.136418e-01	1.089777e-01	130	3	1.876616e-01	2.938971e-01	3.133915e-01	2.050498e-01
21700	-2.840545e+04	2.856095e+02	1.060828e+00	1.110404e-01	3.085740e-01	4.973061e-02	1.110404e-01	3.085740e-01	1.110404e-01	130	3	1.940190e-01	3.041653e-01	2.999453e-01	2.018704e-01
21800	-2.840042e+04	2.859582e+02	1.058320e+00	1.103494e-01	3.118395e-01	4.527292e-02	1.103494e-01	3.118395e-01	1.103494e-01	130	3	1.903504e-01	3.048899e-01	3.037593e-01	2.010004e-01
21900	-2.839357e+04	2.821065e+02	1.086062e+00	1.089777e-01	3.136418e-01	4.578340e-02	1.089777e-01	3.136418e-01	1.089777e-01	130	3	1.876616e-01	2.938971e-01	3.133915e-01	2.050498e-01
22000	-2.838589e+04	2.826272e+02	1.082250e+00	1.089777e-01	3.136418e-01	4.578340e-02	1.089777e-01	3.136418e-01	1.089777e-01	130	3	1.876616e-01	2.929343e-01	3.133915e-01	2.060126e-01
22100	-2.839682e+04	2.852798e+02	1.063178e+00	1.103494e-01	3.118395e-01	4.527292e-02	1.103494e-01	3.118395e-01	1.103494e-01	130	3	1.903504e-01	3.048899e-01	3.037593e-01	2.010004e-01
22200	-2.838520e+04	2.887755e+02	1.038617e+00	1.133553e-01	3.057813e-01	4.837155e-02	1.133553e-01	3.057813e-01	1.133553e-01	130	3	1.926460e-01	2.904454e-01	3.183724e-01	1.985362e-01
22300	-2.838412e+04	2.856792e+02	1.060315e+00	1.103494e-01	3.118395e-01	4.527292e-02	1.103494e-01	3.118395e-01	1.103494e-01	130	3	1.903504e-01	3.014258e-01	3.072234e-01	2.010004e-01
22400	-2.838707e+04	2.862805e+02	1.056019e+00	1.103494e-01	3.118395e-01	4.527292e-02	1.103494e-01	3.118395e-01	1.103494e-01	130	3	1.882728e-01	3.014258e-01	3.072234e-01	2.030780e-01
22500	-2.838384e+04	2.833377e+02	1.077211e+00	1.103494e-01	3.118395e-01	4.527292e-02	1.103494e-01	3.118395e-01	1.103494e-01	130	3	1.882728e-01	3.014258e-01	3.072234e-01	2.030780e-01
22600	-2.838427e+04	2.847113e+02	1.067223e+00	1.101832e-01	3.108765e-01	4.769740e-02	1.101832e-01	3.108765e-01	1.101832e-01	130	3	1.882728e-01	3.014258e-01	3.072234e-01	2.030780e-01
22700	-2.839928e+04	2.843416e+02	1.070041e+00	1.120476e-01	3.069327e-01	4.999169e-02	1.120476e-01	3.069327e-01	1.120476e-01	130	3	1.925875e-01	2.935722e-01	3.061799e-01	2.076604e-01
22800	-2.839175e+04	2.836516e+02	1.074887e+00	1.101832e-01	3.108765e-01	4.769740e-02	1.101832e-01	3.108765e-01	1.101832e-01	130	3	1.882728e-01	3.014258e-01	3.072234e-01	2.030780e-01
22900	-2.839074e+04	2.835024e+02	1.075970e+00	1.101832e-01	3.108765e-01	4.769740e-02	1.101832e-01	3.108765e-01	1.101832e-01	130	3	1.882728e-01	3.014258e-01	3.072234e-01	2.030780e-01
23000	-2.839893e+04	2.834369e+02	1.076315e+00	1.089568e-01	3.122230e-01	4.868347e-02	1.089568e-01	3.122230e-01	1.089568e-01	130	3	1.925875e-01	2.935722e-01	3.061799e-01	2.076604e-01
23100	-2.839829e+04	2.841679e+02	1.071015e+00	1.089568e-01	3.122230e-01	4.868347e-02	1.089568e-01	3.122230e-01	1.089568e-01	130	3	1.925875e-01	2.935722e-01	3.061799e-01	2.076604e-01
23200	-2.839708e+04	2.842613e+02	1.070340e+00	1.089568e-01	3.122230e-01	4.868347e-02	1.089568e-01	3.122230e-01	1.089568e-01	130	3	1.906476e-01	2.955121e-01	3.061799e-01	2.076604e-01
23300	-2.839272e+04	2.855058e+02	1.061384e+00	1.089568e-01	3.122230e-01	4.868347e-02	1.089568e-01	3.122230e-01	1.089568e-01	130	3	1.906476e-01	2.955121e-01	3.061799e-01	2.076604e-01
23400	-2.838952e+04	2.834855e+02	1.086172e+00	1.131983e-01	3.108765e-01	4.769740e-02	1.086756e-01	3.108765e-01	1.086756e-01	185	4	1.918084e-01	3.014258e-01	3.072234e-01	1.995424e-01
23500	-2.840508e+04	2.806450e+02	1.096997e+00	1.099371e-01	3.151342e-01	3.992041e-02	1.099371e-01	3.151342e-01	1.099371e-01	130	3	1.888852e-01	2.976918e-01	3.166985e-01	1.967244e-01
23600	-2.839981e+04	2.849581e+02	1.065316e+00	1.089568e-01	3.122230e-01	4.868347e-02	1.089568e-01	3.122230e-01	1.089568e-01	130	3	1.906476e-01	2.972784e-01	3.061799e-01	2.058940e-01
23700	-2.839339e+04	2.821011e+02	1.086431e+00	1.116873e-01	3.123065e-01	4.032528e-02	1.116873e-01	3.123065e-01	1.116873e-01	130	3	1.888852e-01	2.976918e-01	3.166985e-01	1.967244e-01
23800	-2.838953e+04	2.815734e+02	1.100744e+00	1.143508e-01	3.142116e-01	4.367585e-02	9.919941e-02	3.142116e-01	1.143508e-01	182	4	1.888852e-01	2.976918e-01	3.166985e-01	1.967244e-01
23900	-2.838636e+04	2.838756e+02	1.083766e+00	1.143508e-01	3.142116e-01	4.367585e-02	9.919941e-02	3.142116e-01	1.143508e-01	182	4	1.989982e-01	2.936358e-01	3.047112e-01	2.026548e-01
24000	-2.838628e+04	2.832962e+02	1.087666e+00	1.107902e-01	3.093070e-01	5.173835e-02	1.080671e-01	3.093070e-01	1.107902e-01	182	4	1.989982e-01	2.936358e-01	3.047112e-01	2.026548e-01
24100	-2.838850e+04	2.822688e+02	1.095237e+00	1.107902e-01	3.093070e-01	5.173835e-02	1.080671e-01	3.093070e-01	1.107902e-01	182	4	1.989982e-01	2.936358e-01	3.047112e-01	2.026548e-01
24200	-2.838891e+04	2.821476e+02	1.096134e+00	1.107902e-01	3.093070e-01	5.173835e-02	1.080671e-01	3.093070e-01	1.107902e-01	182	4	1.989982e-01	2.936358e-01	3.047112e-01	2.026548e-01
24300	-2.839600e+04	2.871170e+02	1.059966e+00	1.107902e-01	3.093070e-01	5.173835e-02	1.080671e-01	3.093070e-01	1.107902e-01	182	4	1.989982e-01	2.936358e-01	3.047112e-01	2.026548e-01
24400	-2.838726e+04	2.826235e+02	1.082093e+00	1.075242e-01	3.141203e-01	4.918682e-02	1.075242e-01	3.141203e-01	1.075242e-01	130	3	1.918084e-01	3.014258e-01	3.072234e-01	1.995424e-01
24500	-2.838458e+04	2.827070e+02	1.081653e+00	1.098932e-01	3.077981e-01	5.472412e-02	1.098932e-01	3.077981e-01	1.098932e-01	130	3	1.918084e-01	3.014258e-01	3.037192e-01	2.030467e-01
24600	-2.838175e+04	2.833327e+02	1.077604e+00	1.142228e-01	3.056680e-01	4.599573e-02	1.142228e-01	3.056680e-01	1.142228e-01	130	3	1.918084e-01	3.014258e-01	3.000422e-01	2.067237e-01
24700	-2.838111e+04	2.832006e+02	1.078217e+00	1.100844e-01	3.136855e-01	4.237577e-02	1.100844e-01	3.136855e-01	1.100844e-01	130	3	1.918084e-01	3.014258e-01	3.000422e-01	2.067237e-01
24800	-2.837767e+04	2.827655e+02	1.081389e+00	1.100844e-01	3.136855e-01	4.237577e-02	1.100844e-01	3.136855e-01	1.100844e-01	130	3	1.918084e-01	3.014258e-01	3.000422e-01	2.067237e-01
24900	-2.839221e+04	2.806927e+02	1.096768e+00	1.115421e-01	3.113150e-01	4.274355e-02	1.115421e-01	3.113150e-01	1.115421e-01	130	3	1.989982e-01	3.010988e-01	2.972482e-01	2.026548e-01
25000	-2.837391e+04	2.817440e+02	1.089117e+00	1.128068e-01	3.087721e-01	4.403537e-02	1.128068e-01	3.087721e-01	1.128068e-01	130	3	1.918084e-01	3.014258e-01	3.000422e-01	2.067237e-01
25100	-2.838282e+04	2.804128e+02	1.098949e+00	1.128068e-01	3.087721e-01	4.403537e-02	1.128068e-01	3.087721e-01	1.128068e-01	130	3	1.918084e-01	3.014258e-01	3.000422e-01	2.067237e-01
25200	-2.839074e+04	2.831351e+02	1.078830e+00	1.115421e-01	3.113150e-01	4.274355e-02	1.115421e-01	3.113150e-01	1.115421e-01	130	3	2.045246e-01	3.010988e-01	2.972482e-01	1.971284e-01
25300	-2.839650e+04	2.831809e+02	1.078497e+00	1.115421e-01	3.113150e-01	4.274355e-02	1.115421e-01	3.113150e-01	1.115421e-01	130	3	2.045246e-01	3.010988e-01	2.892360e-01	2.051406e-01
25400	-2.837968e+04	2.819838e+02	1.087132e+00	1.111617e-01	3.085017e-01	4.951135e-02	1.111617e-01	3.085017e-01	1.111617e-01	130	3	1.918084e-01	3.014258e-01	3.000422e-01	2.067237e-01
25500	-2.839348e+04	2.814798e+02	1.091051e+00	1.117684e-01	3.141047e-01	3.648538e-02	1.117684e-01	3.141047e-01	1.117684e-01	130	3	2.045246e-01	3.010988e-01	2.892360e-01	2.051406e-01
25600	-2.838369e+04	2.828121e+02	1.081070e+00	1.111617e-01	3.085017e-01	4.951135e-02	1.111617e-01	3.085017e-01	1.111617e-01	130	3	1.918084e-01	3.014258e-01	3.000422e-01	2.067237e-01
25700	-2.838311e+04	2.839722e+02	1.072635e+00	1.111617e-01	3.085017e-01	4.951135e-02	1.111617e-01	3.085017e-01	1.111617e-01	130	3	2.013191e-01	2.935735e-01	3.059980e-01	1.991093e-01
25800	-2.838216e+04	2.801459e+02	1.100707e+00	1.111617e-01	3.085017e-01	4.951135e-02	1.111617e-01	3.085017e-01	1.111617e-01	130	3	2.013191e-01	2.947241e-01	3.059980e-01	1.979588e-01
25900	-2.838511e+04	2.795423e+02	1.105202e+00	1.111617e-01	3.085017e-01	4.951135e-02	1.111617e-01	3.085017e-01	1.111617e-01	130	3	2.013191e-01	2.947241e-01	3.059980e-01	1.979588e-01
26000	-2.838335e+04	2.791361e+02	1.108550e+00	1.138903e-01	3.064526e-01	4.542391e-02	1.138903e-01	3.064526e-01	1.138903e-01	130	3	2.013191e-01	2.947241e-01	3.059980e-01	1.979588e-01
26100	-2.838242e+04	2.789763e+02	1.109601e+00	1.130873e-01	3.048088e-01	5.112051e-02	1.130873e-01	3.048088e-01	1.130873e-01	130	3	2.013191e-01	2.947241e-01	3.059980e-01	1.979588e-01
26200	-2.839180e+04	2.792993e+02	1.106626e+00	1.073320e-01	3.140640e-01	4.987611e-02	1.073320e-01	3.140640e-01	1.073320e-01	130	3	1.915219e-01	2.919005e-01	3.130912e-01	2.034863e-01
26300	-2.839875e+04	2.808001e+02	1.095652e+00	1.091784e-01	3.111250e-01	5.021484e-02	1.091784e-01	3.111250e-01	1.091784e-01	130	3	2.013191e-01	2.947241e-01	3.059980e-01	1.979588e-01
26400	-2.838628e+04	2.865497e+02	1.053757e+00	1.073320e-01	3.140640e-01	4.987611e-02	1.073320e-01	3.140640e-01	1.073320e-01	130	3	1.915219e-01	2.919005e-01	3.130912e-01	2.034863e-01
26500	-2.838906e+04	2.826792e+02	1.082392e+00	1.142723e-01	3.063342e-01	4.451460e-02	1.142723e-01	3.063342e-01	1.142723e-01	130	3	1.915219e-01	2.919005e-01	3.130912e-01	2.034863e-01
26600	-2.838849e+04	2.824249e+02	1.084251e+00	1.142723e-01	3.063342e-01	4.451460e-02	1.142723e-01	3.063342e-01	1.142723e-01	130	3	1.915219e-01	2.919005e-01	3.130912e-01	2.034863e-01
26700	-2.838682e+04	2.894825e+02	1.042674e+00	1.013845e-01	3.150057e-01	4.992898e-02	1.013845e-01	3.150057e-01	1.172907e-01	133	4	2.017584e-01	3.058156e-01	2.918660e-01	2.005599e-01
26800	-2.839234e+04	2.887825e+02	1.047614e+00	1.013845e-01	3.150057e-01	4.992898e-02	1.013845e-01	3.150057e-01	1.172907e-01	133	4	2.076727e-01	3.058156e-01	2.918660e-01	1.946456e-01
26900	-2.838239e+04	2.813422e+02	1.091807e+00	1.101040e-01	3.125247e-01	4.463862e-02	1.101040e-01	3.125247e-01	1.101040e-01	130	3	1.915219e-01	2.919005e-01	3.130912e-01	2.034863e-01
27000	-2.837989e+04	2.826071e+02	1.082655e+00	1.117839e-01	3.088001e-01	4.704810e-02	1.117839e-01	3.088001e-01	1.117839e-01	130	3	1.915219e-01	2.919005e-01	3.130912e-01	2.034863e-01
27100	-2.838781e+04	2.866744e+02	1.053328e+00	1.117839e-01	3.088001e-01	4.704810e-02	1.117839e-01	3.088001e-01	1.117839e-01	130	3	1.915219e-01	2.919005e-01	3.130912e-01	2.034863e-01
27200	-2.838559e+04	2.859020e+02	1.058836e+00	1.117839e-01	3.088001e-01	4.704810e-02	1.117839e-01	3.088001e-01	1.117839e-01	130	3	1.915219e-01	2.919005e-01	3.130912e-01	2.034863e-01
27300	-2.838741e+04	2.852991e+02	1.063155e+00	1.117839e-01	3.088001e-01	4.704810e-02	1.117839e-01	3.088001e-01	1.117839e-01	130	3	1.915219e-01	2.919005e-01	3.130912e-01	2.034863e-01
27400	-2.838902e+04	2.851913e+02	1.063929e+00	1.117839e-01	3.088001e-01	4.704810e-02	1.117839e-01	3.088001e-01	1.117839e-01	130	3	1.915219e-01	2.956433e-01	3.093484e-01	2.034863e-01
27500	-2.839102e+04	2.858214e+02	1.059412e+00	1.117839e-01	3.088001e-01	4.704810e-02	1.117839e-01	3.088001e-01	1.117839e-01	130	3	1.915219e-01	2.956433e-01	3.093484e-01	2.034863e-01
27600	-2.839534e+04	2.827887e+02	1.081694e+00	1.157421e-01	3.028216e-01	4.713046e-02	1.157421e-01	3.028216e-01	1.157421e-01	130	3	1.996246e-01	3.000469e-01	3.118195e-01	1.885090e-01
27700	-2.838609e+04	2.860929e+02	1.057472e+00	1.117839e-01	3.088001e-01	4.704810e-02	1.117839e-01	3.088001e-01	1.117839e-01	130	3	1.915219e-01	2.956433e-01	3.093484e-01	2.034863e-01
27800	-2.838635e+04	2.864642e+02	1.055018e+00	1.142370e-01	3.038168e-01	4.965536e-02	1.142370e-01	3.038168e-01	1.142370e-01	130	3	1.915219e-01	2.956433e-01	3.093484e-01	2.034863e-01
27900	-2.838458e+04	2.871140e+02	1.050399e+00	1.142370e-01	3.038168e-01	4.965536e-02	1.142370e-01	3.038168e-01	1.142370e-01	130	3	1.915219e-01	2.956433e-01	3.093484e-01	2.034863e-01
28000	-2.838182e+04	2.882530e+02	1.042352e+00	1.142370e-01	3.038168e-01	4.965536e-02	1.142370e-01	3.038168e-01	1.142370e-01	130	3	1.915219e-01	2.956433e-01	3.093484e-01	2.034863e-01
28100	-2.837712e+04	2.884152e+02	1.044719e+00	1.142370e-01	3.074142e-01	4.965536e-02	1.142370e-01	3.002193e-01	1.142370e-01	138	4	1.915219e-01	2.956433e-01	3.093484e-01	2.034863e-01
28200	-2.837516e+04	2.884673e+02	1.043520e+00	1.076940e-01	3.241185e-01	4.807975e-02	1.076940e-01	3.047197e-01	1.076940e-01	138	4	1.915219e-01	2.956433e-01	3.093484e-01	2.034863e-01
28300	-2.838020e+04	2.884711e+02	1.041184e+00	1.175377e-01	3.023496e-01	4.268759e-02	1.175377e-01	3.023496e-01	1.175377e-01	130	3	1.915219e-01	2.956433e-01	3.093484e-01	2.034863e-01
28400	-2.837510e+04	2.897121e+02	1.032079e+00	1.133057e-01	3.064449e-01	4.719307e-02	1.133057e-01	3.064449e-01	1.133057e-01	130	3	1.915219e-01	2.956433e-01	3.093484e-01	2.034863e-01
28500	-2.837817e+04	2.901548e+02	1.028998e+00	1.133057e-01	3.064449e-01	4.719307e-02	1.133057e-01	3.064449e-01	1.133057e-01	130	3	1.915219e-01	2.956433e-01	3.093484e-01	2.034863e-01
28600	-2.837236e+04	2.893892e+02	1.034331e+00	1.133057e-01	3.064449e-01	4.719307e-02	1.133057e-01	3.064449e-01	1.133057e-01	130	3	1.915219e-01	2.956433e-01	3.093484e-01	2.034863e-01
28700	-2.838093e+04	2.844146e+02	1.069389e+00	1.105109e-01	3.101527e-01	4.816191e-02	1.105109e-01	3.101527e-01	1.105109e-01	130	3	1.996246e-01	3.000469e-01	3.091903e-01	1.911382e-01
28800	-2.837763e+04	2.846376e+02	1.068139e+00	1.141049e-01	3.057347e-01	4.621610e-02	1.141049e-01	3.057347e-01	1.141049e-01	130	3	1.996246e-01	3.000469e-01	3.091903e-01	1.911382e-01
28900	-2.837894e+04	2.892579e+02	1.034700e+00	1.071318e-01	3.168657e-01	4.487329e-02	1.071318e-01	3.168657e-01	1.071318e-01	130	3	1.915219e-01	2.956433e-01	3.093484e-01	2.034863e-01
29000	-2.837344e+04	2.901626e+02	1.028572e+00	1.096913e-01	3.099034e-01	5.111931e-02	1.096913e-01	3.099034e-01	1.096913e-01	130	3	1.915219e-01	3.044954e-01	3.004964e-01	2.034863e-01
29100	-2.838944e+04	2.854455e+02	1.064708e+00	1.053109e-01	3.137890e-01	5.470813e-02	1.053109e-01	3.155701e-01	1.053109e-01	138	4	2.014188e-01	3.000469e-01	3.073960e-01	1.911382e-01
29200	-2.840812e+04	2.838597e+02	1.073786e+00	1.144610e-01	3.047656e-01	4.708581e-02	1.144610e-01	3.047656e-01	1.144610e-01	130	3	2.076727e-01	2.952908e-01	3.023909e-01	1.946456e-01
29300	-2.838739e+04	2.824743e+02	1.086283e+00	1.053109e-01	3.137890e-01	5.470813e-02	1.053109e-01	3.155701e-01	1.053109e-01	138	4	2.014188e-01	3.000469e-01	3.073960e-01	1.911382e-01
29400	-2.837770e+04	2.839868e+02	1.072369e+00	1.096913e-01	3.099034e-01	5.111931e-02	1.096913e-01	3.099034e-01	1.096913e-01	130	3	1.915219e-01	3.044954e-01	3.004964e-01	2.034863e-01
29500	-2.837813e+04	2.836294e+02	1.074960e+00	1.096913e-01	3.099034e-01	5.111931e-02	1.096913e-01	3.099034e-01	1.096913e-01	130	3	1.915219e-01	3.044954e-01	3.004964e-01	2.034863e-01
29600	-2.838545e+04	2.868415e+02	1.051897e+00	1.096913e-01	3.099034e-01	5.111931e-02	1.096913e-01	3.099034e-01	1.096913e-01	130	3	1.915219e-01	3.044954e-01	3.004964e-01	2.034863e-01
29700	-2.838680e+04	2.895707e+02	1.032838e+00	1.106792e-01	3.108970e-01	4.616832e-02	1.106792e-01	3.108970e-01	1.106792e-01	130	3	1.915219e-01	3.044954e-01	3.004964e-01	2.034863e-01
29800	-2.839589e+04	2.846733e+02	1.071492e+00	1.145690e-01	2.906068e-01	4.415510e-02	1.145690e-01	3.215310e-01	1.145690e-01	138	4	1.987581e-01	3.000469e-01	3.073960e-01	1.937990e-01
29900	-2.837369e+04	2.848886e+02	1.066011e+00	1.106792e-01	3.108970e-01	4.616832e-02	1.106792e-01	3.108970e-01	1.106792e-01	130	3	1.915219e-01	3.044954e-01	3.004964e-01	2.034863e-01
30000	-2.837232e+04	2.850105e+02	1.065134e+00	1.106792e-01	3.108970e-01	4.616832e-02	1.106792e-01	3.108970e-01	1.106792e-01	130	3	1.915219e-01	3.044954e-01	3.004964e-01	2.034863e-01
30100	-2.839710e+04	2.809527e+02	1.094345e+00	1.066312e-01	3.183638e-01	4.337885e-02	1.066312e-01	3.183638e-01	1.066312e-01	130	3	1.971750e-01	2.952908e-01	3.023909e-01	2.051433e-01
30200	-2.837919e+04	2.838282e+02	1.073671e+00	1.106792e-01	3.108970e-01	4.616832e-02	1.106792e-01	3.108970e-01	1.106792e-01	130	3	1.915219e-01	3.044954e-01	3.004964e-01	2.034863e-01
30300	-2.839898e+04	2.866030e+02	1.057998e+00	1.176172e-01	3.053411e-01	4.576598e-02	1.176172e-01	2.960413e-01	1.176172e-01	138	4	1.987581e-01	2.953537e-01	3.120893e-01	1.937990e-01
30400	-2.837631e+04	2.879929e+02	1.043900e+00	1.106792e-01	3.108970e-01	4.616832e-02	1.106792e-01	3.108970e-01	1.106792e-01	130	3	1.915219e-01	3.044954e-01	3.004964e-01	2.034863e-01
30500	-2.838007e+04	2.880024e+02	1.043833e+00	1.106792e-01	3.108970e-01	4.616832e-02	1.106792e-01	3.108970e-01	1.106792e-01	130	3	1.915219e-01	3.044954e-01	3.004964e-01	2.034863e-01
30600	-2.837717e+04	2.885224e+02	1.040175e+00	1.106792e-01	3.108970e-01	4.616832e-02	1.106792e-01	3.108970e-01	1.106792e-01	130	3	1.915219e-01	3.044954e-01	3.004964e-01	2.034863e-01
30700	-2.838405e+04	2.869874e+02	1.051012e+00	1.106792e-01	3.108970e-01	4.616832e-02	1.106792e-01	3.108970e-01	1.106792e-01	130	3	1.915219e-01	3.044954e-01	3.004964e-01	2.034863e-01
30800	-2.837413e+04	2.871722e+02	1.049681e+00	1.110521e-01	3.079342e-01	5.097529e-02	1.110521e-01	3.079342e-01	1.110521e-01	130	3	1.915219e-01	3.044954e-01	3.004964e-01	2.034863e-01
30900	-2.837333e+04	2.874380e+02	1.047799e+00	1.110521e-01	3.079342e-01	5.097529e-02	1.110521e-01	3.079342e-01	1.110521e-01	130	3	1.985966e-01	3.049999e-01	3.004340e-01	1.959696e-01
31000	-2.837428e+04	2.879646e+02	1.044080e+00	1.110521e-01	3.079342e-01	5.097529e-02	1.110521e-01	3.079342e-01	1.110521e-01	130	3	1.985966e-01	3.049999e-01	3.004340e-01	1.959696e-01
31100	-2.837481e+04	2.872314e+02	1.049261e+00	1.110521e-01	3.079342e-01	5.097529e-02	1.110521e-01	3.079342e-01	1.110521e-01	130	3	1.985966e-01	3.049999e-01	3.004340e-01	1.959696e-01
31200	-2.837438e+04	2.792308e+02	1.107750e+00	1.121815e-01	3.120121e-01	3.943132e-02	1.121815e-01	3.120121e-01	1.121815e-01	130	3	1.985966e-01	3.049999e-01	3.004340e-01	1.959696e-01
31300	-2.837827e+04	2.837965e+02	1.084400e+00	1.160353e-01	3.120121e-01	3.943132e-02	1.044738e-01	3.120121e-01	1.160353e-01	182	4	1.985966e-01	3.049999e-01	3.004340e-01	1.959696e-01
31400	-2.838300e+04	2.832219e+02	1.088616e+00	1.160353e-01	3.120121e-01	3.943132e-02	1.044738e-01	3.120121e-01	1.160353e-01	182	4	1.985966e-01	3.049999e-01	3.004340e-01	1.959696e-01
31500	-2.838392e+04	2.827897e+02	1.091504e+00	1.128664e-01	3.082755e-01	5.640770e-02	1.013085e-01	3.082755e-01	1.128664e-01	182	4	1.985966e-01	3.049999e-01	3.004340e-01	1.959696e-01
31600	-2.838214e+04	2.807025e+02	1.096284e+00	1.090137e-01	3.082755e-01	5.640770e-02	1.090137e-01	3.082755e-01	1.090137e-01	130	3	1.985966e-01	3.049999e-01	3.004340e-01	1.959696e-01
31700	-2.838001e+04	2.814415e+02	1.090827e+00	1.090137e-01	3.082755e-01	5.640770e-02	1.090137e-01	3.082755e-01	1.090137e-01	130	3	1.985966e-01	3.049999e-01	3.004340e-01	1.959696e-01
31800	-2.838083e+04	2.825556e+02	1.083354e+00	1.156208e-01	3.016100e-01	4.991760e-02	1.156208e-01	3.016100e-01	1.156208e-01	130	3	1.985966e-01	3.049999e-01	3.004340e-01	1.959696e-01
31900	-2.837793e+04	2.830805e+02	1.079541e+00	1.145488e-01	3.081187e-01	4.011643e-02	1.145488e-01	3.081187e-01	1.145488e-01	130	3	1.985966e-01	3.049999e-01	3.004340e-01	1.959696e-01
32000	-2.837562e+04	2.849843e+02	1.075549e+00	1.144710e-01	3.081187e-01	4.011643e-02	1.147043e-01	3.081187e-01	1.144710e-01	182	4	1.985966e-01	3.049999e-01	3.004340e-01	1.959696e-01
32100	-2.837657e+04	2.856154e+02	1.070976e+00	1.144710e-01	3.081187e-01	4.011643e-02	1.147043e-01	3.081187e-01	1.144710e-01	182	4	1.985966e-01	3.049999e-01	3.004340e-01	1.959696e-01
32200	-2.838753e+04	2.847089e+02	1.077551e+00	1.144710e-01	3.081187e-01	4.011643e-02	1.147043e-01	3.081187e-01	1.144710e-01	182	4	1.985966e-01	3.049999e-01	3.004340e-01	1.959696e-01
32300	-2.838356e+04	2.846302e+02	1.078123e+00	1.144710e-01	3.081187e-01	4.011643e-02	1.147043e-01	3.081187e-01	1.144710e-01	182	4	1.985966e-01	3.049999e-01	3.004340e-01	1.959696e-01
32400	-2.840397e+04	2.819954e+02	1.086863e+00	1.085808e-01	3.153500e-01	4.355759e-02	1.085808e-01	3.153500e-01	1.085808e-01	130	3	1.886542e-01	2.887505e-01	3.216450e-01	2.009502e-01
32500	-2.841137e+04	2.816651e+02	1.089171e+00	1.069570e-01	3.197779e-01	3.957314e-02	1.069570e-01	3.197779e-01	1.069570e-01	130	3	2.044176e-01	3.017829e-01	2.971703e-01	1.966292e-01
32600	-2.838682e+04	2.852301e+02	1.074041e+00	1.172361e-01	3.125076e-01	3.557882e-02	1.049338e-01	3.125076e-01	1.172361e-01	182	4	1.985966e-01	3.049999e-01	3.004340e-01	1.959696e-01
32700	-2.838138e+04	2.860919e+02	1.067809e+00	1.172361e-01	3.125076e-01	3.557882e-02	1.049338e-01	3.125076e-01	1.172361e-01	182	4	1.985966e-01	3.049999e-01	3.004340e-01	1.959696e-01
32800	-2.837601e+04	2.845226e+02	1.079257e+00	1.184191e-01	3.125076e-01	3.557882e-02	1.025679e-01	3.125076e-01	1.184191e-01	182	4	1.985966e-01	3.049999e-01	3.004340e-01	1.959696e-01
32900	-2.838017e+04	2.839348e+02	1.083138e+00	1.131806e-01	3.091213e-01	5.395371e-02	1.014425e-01	3.091213e-01	1.131806e-01	182	4	1.985966e-01	3.049999e-01	3.004340e-01	1.959696e-01
33000	-2.838003e+04	2.830414e+02	1.089692e+00	1.131806e-01	3.091213e-01	5.395371e-02	1.014425e-01	3.091213e-01	1.131806e-01	182	4	1.985966e-01	3.049999e-01	3.004340e-01	1.959696e-01
33100	-2.837864e+04	2.830006e+02	1.089992e+00	1.131806e-01	3.091213e-01	5.395371e-02	1.014425e-01	3.091213e-01	1.131806e-01	182	4	1.985966e-01	3.049999e-01	3.004340e-01	1.959696e-01
33200	-2.837797e+04	2.831344e+02	1.089007e+00	1.131806e-01	3.091213e-01	5.395371e-02	1.014425e-01	3.091213e-01	1.131806e-01	182	4	1.933662e-01	3.049999e-01	3.004340e-01	2.011999e-01
33300	-2.837600e+04	2.824314e+02	1.083615e+00	1.092679e-01	3.091213e-01	5.395371e-02	1.092679e-01	3.091213e-01	1.092679e-01	130	3	1.933662e-01	3.049999e-01	3.004340e-01	2.011999e-01
33400	-2.838043e+04	2.826881e+02	1.081738e+00	1.092679e-01	3.091213e-01	5.395371e-02	1.092679e-01	3.091213e-01	1.092679e-01	130	3	1.933662e-01	3.049999e-01	3.004340e-01	2.011999e-01
33500	-2.837563e+04	2.832603e+02	1.077567e+00	1.092679e-01	3.091213e-01	5.395371e-02	1.092679e-01	3.091213e-01	1.092679e-01	130	3	1.933662e-01	3.049999e-01	3.004340e-01	2.011999e-01
33600	-2.837316e+04	2.822852e+02	1.084643e+00	1.081064e-01	3.139722e-01	4.773623e-02	1.081064e-01	3.139722e-01	1.081064e-01	130	3	1.933662e-01	3.049999e-01	3.004340e-01	2.011999e-01
33700	-2.836956e+04	2.824976e+02	1.083089e+00	1.081064e-01	3.139722e-01	4.773623e-02	1.081064e-01	3.139722e-01	1.081064e-01	130	3	1.933662e-01	3.049999e-01	3.004340e-01	2.011999e-01
33800	-2.837538e+04	2.822899e+02	1.084609e+00	1.081064e-01	3.139722e-01	4.773623e-02	1.081064e-01	3.139722e-01	1.081064e-01	130	3	1.933662e-01	3.049999e-01	3.004340e-01	2.011999e-01
33900	-2.838341e+04	2.830086e+02	1.079358e+00	1.081064e-01	3.139722e-01	4.773623e-02	1.081064e-01	3.139722e-01	1.081064e-01	130	3	1.933662e-01	3.049999e-01	3.004340e-01	2.011999e-01
34000	-2.838212e+04	2.830376e+02	1.079147e+00	1.081064e-01	3.139722e-01	4.773623e-02	1.081064e-01	3.139722e-01	1.081064e-01	130	3	1.933662e-01	3.049999e-01	3.004340e-01	2.011999e-01
34100	-2.837650e+04	2.826581e+02	1.081916e+00	1.081064e-01	3.139722e-01	4.773623e-02	1.081064e-01	3.139722e-01	1.081064e-01	130	3	1.933662e-01	3.049999e-01	3.004340e-01	2.011999e-01
34200	-2.837830e+04	2.820970e+02	1.086335e+00	1.106079e-01	3.130188e-01	4.213862e-02	1.106079e-01	3.130188e-01	1.106079e-01	130	3	1.933662e-01	3.049999e-01	3.004340e-01	2.011999e-01
34300	-2.838434e+04	2.812777e+02	1.092361e+00	1.106079e-01	3.130188e-01	4.213862e-02	1.106079e-01	3.130188e-01	1.106079e-01	130	3	1.933662e-01	3.049999e-01	3.004340e-01	2.011999e-01
34400	-2.838468e+04	2.818411e+02	1.088214e+00	1.106079e-01	3.130188e-01	4.213862e-02	1.106079e-01	3.130188e-01	1.106079e-01	130	3	1.933662e-01	3.049999e-01	3.004340e-01	2.011999e-01
34500	-2.838427e+04	2.821636e+02	1.085631e+00	1.095457e-01	3.098902e-01	5.158238e-02	1.095457e-01	3.098902e-01	1.095457e-01	130	3	1.938358e-01	2.990217e-01	3.042980e-01	2.028445e-01
34600	-2.837836e+04	2.830195e+02	1.079500e+00	1.102064e-01	3.114384e-01	4.650408e-02	1.102064e-01	3.114384e-01	1.102064e-01	130	3	1.938358e-01	2.990217e-01	3.042980e-01	2.028445e-01
34700	-2.838110e+04	2.841428e+02	1.071343e+00	1.102064e-01	3.114384e-01	4.650408e-02	1.102064e-01	3.114384e-01	1.102064e-01	130	3	1.938358e-01	2.990217e-01	3.042980e-01	2.028445e-01
34800	-2.837540e+04	2.850314e+02	1.064935e+00	1.102064e-01	3.114384e-01	4.650408e-02	1.102064e-01	3.114384e-01	1.102064e-01	130	3	1.938358e-01	2.990217e-01	3.042980e-01	2.028445e-01
34900	-2.838483e+04	2.843107e+02	1.070130e+00	1.102064e-01	3.114384e-01	4.650408e-02	1.102064e-01	3.114384e-01	1.102064e-01	130	3	1.938358e-01	2.990217e-01	3.042980e-01	2.028445e-01
35000	-2.838122e+04	2.837444e+02	1.074229e+00	1.102064e-01	3.114384e-01	4.650408e-02	1.102064e-01	3.114384e-01	1.102064e-01	130	3	1.938358e-01	2.990217e-01	3.042980e-01	2.028445e-01
35100	-2.838126e+04	2.831404e+02	1.078619e+00	1.102064e-01	3.114384e-01	4.650408e-02	1.102064e-01	3.114384e-01	1.102064e-01	130	3	1.938358e-01	2.990217e-01	3.042980e-01	2.028445e-01
35200	-2.837495e+04	2.783309e+02	1.114048e+00	1.076929e-01	3.187727e-01	3.937599e-02	1.076929e-01	3.187727e-01	1.076929e-01	130	3	1.983447e-01	3.084394e-01	2.965345e-01	1.966815e-01
35300	-2.839294e+04	2.873094e+02	1.049076e+00	1.131180e-01	3.125835e-01	3.547912e-02	1.131180e-01	3.125835e-01	1.131180e-01	130	3	1.938358e-01	2.990217e-01	3.042980e-01	2.028445e-01
35400	-2.836928e+04	2.843755e+02	1.069497e+00	1.076929e-01	3.187727e-01	3.937599e-02	1.076929e-01	3.187727e-01	1.076929e-01	130	3	1.983447e-01	3.084394e-01	2.965345e-01	1.966815e-01
35500	-2.836495e+04	2.845053e+02	1.068559e+00	1.076929e-01	3.187727e-01	3.937599e-02	1.076929e-01	3.187727e-01	1.076929e-01	130	3	1.983447e-01	3.023861e-01	2.965345e-01	2.027347e-01
35600	-2.836189e+04	2.847798e+02	1.066993e+00	1.120354e-01	3.118704e-01	4.015300e-02	1.120354e-01	3.118704e-01	1.120354e-01	130	3	1.983447e-01	3.023861e-01	2.965345e-01	2.027347e-01
35700	-2.836109e+04	2.848999e+02	1.066128e+00	1.120354e-01	3.118704e-01	4.015300e-02	1.120354e-01	3.118704e-01	1.120354e-01	130	3	1.983447e-01	3.023861e-01	2.965345e-01	2.027347e-01
35800	-2.836837e+04	2.850862e+02	1.064788e+00	1.120354e-01	3.118704e-01	4.015300e-02	1.120354e-01	3.118704e-01	1.120354e-01	130	3	1.983447e-01	3.023861e-01	2.965345e-01	2.027347e-01
35900	-2.837102e+04	2.790987e+02	1.108715e+00	1.120354e-01	3.118704e-01	4.015300e-02	1.120354e-01	3.118704e-01	1.120354e-01	130	3	1.924633e-01	3.026443e-01	2.997168e-01	2.051756e-01
36000	-2.837419e+04	2.872659e+02	1.049314e+00	1.122164e-01	3.145276e-01	3.429567e-02	1.122164e-01	3.145276e-01	1.122164e-01	130	3	1.924633e-01	3.026443e-01	2.997168e-01	2.051756e-01
36100	-2.836436e+04	2.778989e+02	1.117821e+00	1.122164e-01	3.145276e-01	3.429567e-02	1.122164e-01	3.145276e-01	1.122164e-01	130	3	1.924633e-01	3.026443e-01	2.997168e-01	2.051756e-01
36200	-2.836752e+04	2.781411e+02	1.115995e+00	1.122164e-01	3.145276e-01	3.429567e-02	1.122164e-01	3.145276e-01	1.122164e-01	130	3	1.924633e-01	3.026443e-01	2.997168e-01	2.051756e-01
36300	-2.836860e+04	2.876739e+02	1.056187e+00	1.120458e-01	3.145276e-01	3.429567e-02	1.120458e-01	3.145276e-01	1.125576e-01	133	4	1.924633e-01	3.026443e-01	2.997168e-01	2.051756e-01
36400	-2.837605e+04	2.857594e+02	1.060043e+00	1.122164e-01	3.145276e-01	3.429567e-02	1.122164e-01	3.145276e-01	1.122164e-01	130	3	1.924633e-01	3.026443e-01	2.997168e-01	2.051756e-01
36500	-2.837688e+04	2.853945e+02	1.062229e+00	1.096894e-01	3.101156e-01	5.070071e-02	1.096894e-01	3.101156e-01	1.096894e-01	130	3	1.938358e-01	2.990217e-01	3.042980e-01	2.028445e-01
36600	-2.837666e+04	2.859969e+02	1.061662e+00	1.122164e-01	3.327493e-01	3.429567e-02	1.122164e-01	2.963058e-01	1.122164e-01	138	4	1.924633e-01	3.026443e-01	2.997168e-01	2.051756e-01
36700	-2.837492e+04	2.860786e+02	1.060921e+00	1.110109e-01	3.195033e-01	4.001283e-02	1.110109e-01	3.074511e-01	1.110109e-01	138	4	2.021679e-01	3.042044e-01	2.928718e-01	2.007559e-01
36800	-2.837332e+04	2.830824e+02	1.082602e+00	1.110109e-01	3.195033e-01	4.001283e-02	1.110109e-01	3.074511e-01	1.110109e-01	138	4	2.021679e-01	3.042044e-01	2.928718e-01	2.007559e-01
36900	-2.837729e+04	2.826404e+02	1.085838e+00	1.110109e-01	3.195033e-01	4.001283e-02	1.110109e-01	3.074511e-01	1.110109e-01	138	4	2.021679e-01	3.042044e-01	2.928718e-01	2.007559e-01
37000	-2.839078e+04	2.860315e+02	1.067968e+00	1.127235e-01	3.127564e-01	4.652317e-02	1.025170e-01	3.127564e-01	1.127235e-01	182	4	1.938358e-01	2.990217e-01	3.042980e-01	2.028445e-01
37100	-2.837899e+04	2.816634e+02	1.089830e+00	1.132657e-01	3.113518e-01	3.749929e-02	1.132657e-01	3.113518e-01	1.132657e-01	130	3	2.021679e-01	2.939340e-01	3.031421e-01	2.007559e-01
37200	-2.837630e+04	2.821565e+02	1.086208e+00	1.132657e-01	3.113518e-01	3.749929e-02	1.132657e-01	3.113518e-01	1.132657e-01	130	3	2.021679e-01	2.939340e-01	3.031421e-01	2.007559e-01
37300	-2.840382e+04	2.876970e+02	1.056025e+00	1.127235e-01	3.127564e-01	4.652317e-02	1.025170e-01	3.127564e-01	1.127235e-01	182	4	1.950990e-01	3.018430e-01	3.089588e-01	1.940992e-01
37400	-2.837607e+04	2.823969e+02	1.084192e+00	1.108672e-01	3.138629e-01	3.967265e-02	1.108672e-01	3.138629e-01	1.108672e-01	130	3	2.021679e-01	2.939340e-01	3.031421e-01	2.007559e-01
37500	-2.837469e+04	2.807485e+02	1.096326e+00	1.108672e-01	3.138629e-01	3.967265e-02	1.108672e-01	3.138629e-01	1.108672e-01	130	3	2.024831e-01	2.994441e-01	2.973169e-01	2.007559e-01
37600	-2.837222e+04	2.813141e+02	1.092147e+00	1.108672e-01	3.138629e-01	3.967265e-02	1.108672e-01	3.138629e-01	1.108672e-01	130	3	2.024831e-01	2.994441e-01	2.973169e-01	2.007559e-01
37700	-2.837294e+04	2.863202e+02	1.055849e+00	1.108672e-01	3.138629e-01	3.967265e-02	1.108672e-01	3.138629e-01	1.108672e-01	130	3	2.024831e-01	2.994441e-01	2.973169e-01	2.007559e-01
37800	-2.837653e+04	2.905783e+02	1.026192e+00	1.144556e-01	3.060820e-01	4.446924e-02	1.144556e-01	3.060820e-01	1.144556e-01	130	3	2.024831e-01	2.994441e-01	2.973169e-01	2.007559e-01
37900	-2.837755e+04	2.896828e+02	1.031889e+00	1.092743e-01	3.113412e-01	4.949480e-02	1.092743e-01	3.113412e-01	1.092743e-01	130	3	2.024831e-01	2.994441e-01	2.973169e-01	2.007559e-01
38000	-2.837796e+04	2.894596e+02	1.033588e+00	1.095414e-01	3.162411e-01	3.889370e-02	1.095414e-01	3.162411e-01	1.095414e-01	130	3	2.024831e-01	2.994441e-01	2.973169e-01	2.007559e-01
38100	-2.837814e+04	2.902427e+02	1.028137e+00	1.095414e-01	3.162411e-01	3.889370e-02	1.095414e-01	3.162411e-01	1.095414e-01	130	3	2.024831e-01	2.994441e-01	2.973169e-01	2.007559e-01
38200	-2.837460e+04	2.901679e+02	1.028656e+00	1.095414e-01	3.162411e-01	3.889370e-02	1.095414e-01	3.162411e-01	1.095414e-01	130	3	2.024831e-01	2.994441e-01	2.973169e-01	2.007559e-01
38300	-2.837063e+04	2.855239e+02	1.061370e+00	1.092008e-01	3.159152e-01	4.056717e-02	1.092008e-01	3.159152e-01	1.092008e-01	130	3	2.024831e-01	2.994441e-01	2.973169e-01	2.007559e-01
38400	-2.837203e+04	2.849589e+02	1.065427e+00	1.092008e-01	3.159152e-01	4.056717e-02	1.092008e-01	3.159152e-01	1.092008e-01	130	3	2.024831e-01	2.994441e-01	2.973169e-01	2.007559e-01
38500	-2.836940e+04	2.849721e+02	1.065477e+00	1.108978e-01	3.125372e-01	4.223238e-02	1.108978e-01	3.125372e-01	1.108978e-01	130	3	2.024831e-01	2.994441e-01	2.973169e-01	2.007559e-01
38600	-2.836886e+04	2.841835e+02	1.071165e+00	1.108978e-01	3.125372e-01	4.223238e-02	1.108978e-01	3.125372e-01	1.108978e-01	130	3	2.024831e-01	2.994441e-01	2.973169e-01	2.007559e-01
38700	-2.836316e+04	2.838175e+02	1.073816e+00	1.108978e-01	3.125372e-01	4.223238e-02	1.108978e-01	3.125372e-01	1.108978e-01	130	3	2.024831e-01	2.994441e-01	2.973169e-01	2.007559e-01
38800	-2.836653e+04	2.834679e+02	1.076353e+00	1.108978e-01	3.125372e-01	4.223238e-02	1.108978e-01	3.125372e-01	1.108978e-01	130	3	2.024831e-01	2.994441e-01	2.973169e-01	2.007559e-01
38900	-2.837004e+04	2.824077e+02	1.083781e+00	1.080102e-01	3.160255e-01	4.391830e-02	1.080102e-01	3.160255e-01	1.080102e-01	130	3	2.024831e-01	2.994441e-01	2.973169e-01	2.007559e-01
39000	-2.837248e+04	2.820277e+02	1.086565e+00	1.080102e-01	3.160255e-01	4.391830e-02	1.080102e-01	3.160255e-01	1.080102e-01	130	3	2.024831e-01	2.994441e-01	2.973169e-01	2.007559e-01
39100	-2.839775e+04	2.794982e+02	1.105902e+00	1.135347e-01	3.108295e-01	3.773676e-02	1.135347e-01	3.108295e-01	1.135347e-01	130	3	1.949646e-01	2.969967e-01	3.049489e-01	2.030898e-01
39200	-2.837417e+04	2.829208e+02	1.080797e+00	1.156761e-01	3.059980e-01	4.097565e-02	1.156761e-01	3.059980e-01	1.156761e-01	130	3	2.024831e-01	2.994441e-01	2.973169e-01	2.007559e-01
39300	-2.837390e+04	2.819342e+02	1.087653e+00	1.116786e-01	3.122251e-01	4.051411e-02	1.116786e-01	3.122251e-01	1.116786e-01	130	3	2.024831e-01	2.994441e-01	2.973169e-01	2.007559e-01
39400	-2.836672e+04	2.829394e+02	1.080295e+00	1.116786e-01	3.122251e-01	4.051411e-02	1.116786e-01	3.122251e-01	1.116786e-01	130	3	2.024831e-01	2.994441e-01	2.973169e-01	2.007559e-01
39500	-2.836725e+04	2.832315e+02	1.078168e+00	1.116786e-01	3.122251e-01	4.051411e-02	1.116786e-01	3.122251e-01	1.116786e-01	130	3	2.024831e-01	2.994441e-01	2.973169e-01	2.007559e-01
39600	-2.837117e+04	2.824033e+02	1.084213e+00	1.116786e-01	3.122251e-01	4.051411e-02	1.116786e-01	3.122251e-01	1.116786e-01	130	3	2.024831e-01	2.994441e-01	2.973169e-01	2.007559e-01
39700	-2.837953e+04	2.856227e+02	1.061130e+00	1.145944e-01	3.062161e-01	4.378452e-02	1.145944e-01	3.062161e-01	1.145944e-01	130	3	1.949646e-01	2.969967e-01	3.049489e-01	2.030898e-01
39800	-2.837948e+04	2.863033e+02	1.056147e+00	1.133699e-01	3.077100e-01	4.447012e-02	1.133699e-01	3.077100e-01	1.133699e-01	130	3	1.949646e-01	2.969967e-01	3.049489e-01	2.030898e-01
39900	-2.837212e+04	2.853262e+02	1.063016e+00	1.115428e-01	3.125472e-01	4.027710e-02	1.115428e-01	3.125472e-01	1.115428e-01	130	3	2.024831e-01	2.994441e-01	2.973169e-01	2.007559e-01
40000	-2.837217e+04	2.851420e+02	1.064339e+00	1.115428e-01	3.125472e-01	4.027710e-02	1.115428e-01	3.125472e-01	1.115428e-01	130	3	2.024831e-01	2.994441e-01	2.973169e-01	2.007559e-01
40100	-2.838192e+04	2.820588e+02	1.086852e+00	1.133699e-01	3.077100e-01	4.447012e-02	1.133699e-01	3.077100e-01	1.133699e-01	130	3	1.949646e-01	2.969967e-01	3.049489e-01	2.030898e-01
40200	-2.837378e+04	2.820310e+02	1.086947e+00	1.117288e-01	3.121618e-01	4.049010e-02	1.117288e-01	3.121618e-01	1.117288e-01	130	3	2.024831e-01	2.994441e-01	2.973169e-01	2.007559e-01
40300	-2.837477e+04	2.873049e+02	1.048924e+00	1.117288e-01	3.121618e-01	4.049010e-02	1.117288e-01	3.121618e-01	1.117288e-01	130	3	2.024831e-01	2.994441e-01	2.973169e-01	2.007559e-01
40400	-2.837843e+04	2.874096e+02	1.048182e+00	1.117288e-01	3.121618e-01	4.049010e-02	1.117288e-01	3.121618e-01	1.117288e-01	130	3	2.024831e-01	2.994441e-01	2.973169e-01	2.007559e-01
40500	-2.838030e+04	2.867147e+02	1.053112e+00	1.117288e-01	3.121618e-01	4.049010e-02	1.117288e-01	3.121618e-01	1.117288e-01	130	3	2.024831e-01	2.994441e-01	2.973169e-01	2.007559e-01
40600	-2.838537e+04	2.858285e+02	1.059432e+00	1.117288e-01	3.121618e-01	4.049010e-02	1.117288e-01	3.121618e-01	1.117288e-01	130	3	2.057115e-01	2.994441e-01	2.973169e-01	1.975275e-01
40700	-2.838803e+04	2.849537e+02	1.065708e+00	1.117288e-01	3.121618e-01	4.049010e-02	1.117288e-01	3.121618e-01	1.117288e-01	130	3	2.057115e-01	2.994441e-01	2.942820e-01	2.005624e-01
40800	-2.838840e+04	2.854051e+02	1.062465e+00	1.117288e-01	3.121618e-01	4.049010e-02	1.117288e-01	3.121618e-01	1.117288e-01	130	3	2.057115e-01	2.994441e-01	2.942820e-01	2.005624e-01
40900	-2.838266e+04	2.864918e+02	1.058031e+00	1.115203e-01	3.100767e-01	5.109070e-02	1.115203e-01	3.042717e-01	1.115203e-01	138	4	2.000897e-01	3.067127e-01	2.993755e-01	1.938222e-01
41000	-2.838968e+04	2.854468e+02	1.062023e+00	1.115203e-01	3.071742e-01	5.109070e-02	1.115203e-01	3.071742e-01	1.115203e-01	130	3	2.000897e-01	3.067127e-01	2.993755e-01	1.938222e-01
41100	-2.838298e+04	2.865614e+02	1.054362e+00	1.134955e-01	3.093947e-01	4.072394e-02	1.134955e-01	3.093947e-01	1.134955e-01	130	3	2.057115e-01	2.994441e-01	2.891937e-01	2.056507e-01
41200	-2.838731e+04	2.865661e+02	1.063750e+00	1.090031e-01	3.071742e-01	5.109070e-02	1.090031e-01	3.071742e-01	1.165546e-01	133	4	2.000897e-01	3.067127e-01	2.993755e-01	1.938222e-01
41300	-2.838213e+04	2.787253e+02	1.111648e+00	1.134955e-01	3.093947e-01	4.072394e-02	1.134955e-01	3.093947e-01	1.134955e-01	130	3	2.057115e-01	2.994441e-01	2.891937e-01	2.056507e-01
41400	-2.838726e+04	2.870732e+02	1.060114e+00	1.090031e-01	3.071742e-01	5.109070e-02	1.090031e-01	3.071742e-01	1.165546e-01	133	4	2.000897e-01	3.067127e-01	2.993755e-01	1.938222e-01
41500	-2.838280e+04	2.870140e+02	1.060537e+00	1.090031e-01	3.071742e-01	5.109070e-02	1.090031e-01	3.071742e-01	1.165546e-01	133	4	2.000897e-01	3.067127e-01	2.993755e-01	1.938222e-01
41600	-2.839106e+04	2.788436e+02	1.110575e+00	1.126069e-01	3.065990e-01	4.898123e-02	1.126069e-01	3.065990e-01	1.126069e-01	130	3	2.057115e-01	2.994441e-01	2.891937e-01	2.056507e-01
41700	-2.838482e+04	2.942408e+02	1.009936e+00	1.087741e-01	3.036161e-01	5.522654e-02	1.087741e-01	3.036161e-01	1.199932e-01	133	4	2.006549e-01	3.067127e-01	2.988102e-01	1.938222e-01
41800	-2.838433e+04	2.949772e+02	1.007950e+00	1.030515e-01	3.267266e-01	4.296203e-02	1.030515e-01	3.046102e-01	1.195982e-01	142	5	2.006549e-01	3.067127e-01	2.988102e-01	1.938222e-01
41900	-2.838147e+04	2.927588e+02	1.023161e+00	1.030515e-01	3.267266e-01	4.296203e-02	1.030515e-01	3.046102e-01	1.195982e-01	142	5	2.006549e-01	3.067127e-01	2.988102e-01	1.938222e-01
42000	-2.837659e+04	2.925203e+02	1.024810e+00	1.030515e-01	3.267266e-01	4.296203e-02	1.030515e-01	3.046102e-01	1.195982e-01	142	5	2.006549e-01	3.067127e-01	2.988102e-01	1.938222e-01
42100	-2.838782e+04	2.816578e+02	1.089165e+00	1.074970e-01	3.139980e-01	4.951320e-02	1.074970e-01	3.139980e-01	1.074970e-01	130	3	1.941604e-01	2.930699e-01	3.066043e-01	2.061654e-01
42200	-2.837604e+04	2.848005e+02	1.079720e+00	1.041273e-01	3.116565e-01	4.307620e-02	1.041273e-01	3.151302e-01	1.218825e-01	142	5	2.006549e-01	3.067127e-01	2.988102e-01	1.938222e-01
42300	-2.837572e+04	2.838129e+02	1.083520e+00	1.041273e-01	3.133933e-01	4.307620e-02	1.041273e-01	3.133933e-01	1.218825e-01	133	4	2.006549e-01	3.067127e-01	2.988102e-01	1.938222e-01
42400	-2.837341e+04	2.804375e+02	1.108497e+00	1.041241e-01	3.133933e-01	4.307620e-02	1.041241e-01	3.133933e-01	1.218890e-01	133	4	2.006549e-01	3.067127e-01	2.988102e-01	1.938222e-01
42500	-2.837456e+04	2.802901e+02	1.109601e+00	1.041241e-01	3.133933e-01	4.307620e-02	1.041241e-01	3.133933e-01	1.218890e-01	133	4	2.006549e-01	3.067127e-01	2.988102e-01	1.938222e-01
42600	-2.838101e+04	2.787099e+02	1.111397e+00	1.100457e-01	3.133933e-01	4.307620e-02	1.100457e-01	3.133933e-01	1.100457e-01	130	3	2.006549e-01	3.067127e-01	2.988102e-01	1.938222e-01
42700	-2.838317e+04	2.849539e+02	1.065517e+00	1.100457e-01	3.133933e-01	4.307620e-02	1.100457e-01	3.133933e-01	1.100457e-01	130	3	2.006549e-01	3.067127e-01	2.988102e-01	1.938222e-01
42800	-2.839597e+04	2.814325e+02	1.091503e+00	1.137206e-01	3.077236e-01	4.339092e-02	1.137206e-01	3.077236e-01	1.137206e-01	130	3	1.941604e-01	2.930699e-01	3.132939e-01	1.994758e-01
42900	-2.839977e+04	2.821748e+02	1.086047e+00	1.137206e-01	3.077236e-01	4.339092e-02	1.137206e-01	3.077236e-01	1.137206e-01	130	3	1.941604e-01	2.930699e-01	3.132939e-01	1.994758e-01
43000	-2.839225e+04	2.815587e+02	1.090224e+00	1.100457e-01	3.133933e-01	4.307620e-02	1.100457e-01	3.133933e-01	1.100457e-01	130	3	2.060122e-01	3.013553e-01	2.988102e-01	1.938222e-01
43100	-2.838529e+04	2.857646e+02	1.059961e+00	1.124707e-01	3.111654e-01	4.025693e-02	1.124707e-01	3.111654e-01	1.124707e-01	130	3	2.056664e-01	2.850132e-01	3.030321e-01	2.062883e-01
43200	-2.838978e+04	2.825016e+02	1.083306e+00	1.100457e-01	3.133933e-01	4.307620e-02	1.100457e-01	3.133933e-01	1.100457e-01	130	3	2.060122e-01	3.013553e-01	2.988102e-01	1.938222e-01
43300	-2.838017e+04	2.825255e+02	1.083397e+00	1.124707e-01	3.111654e-01	4.025693e-02	1.124707e-01	3.111654e-01	1.124707e-01	130	3	2.056664e-01	2.850380e-01	3.030073e-01	2.062883e-01
43400	-2.839224e+04	2.810264e+02	1.094281e+00	1.119193e-01	3.084190e-01	4.740390e-02	1.119193e-01	3.084190e-01	1.119193e-01	130	3	2.060122e-01	3.013553e-01	2.988102e-01	1.938222e-01
43500	-2.837834e+04	2.818333e+02	1.088473e+00	1.124707e-01	3.111654e-01	4.025693e-02	1.124707e-01	3.111654e-01	1.124707e-01	130	3	1.929462e-01	2.977582e-01	3.030073e-01	2.062883e-01
43600	-2.837833e+04	2.823834e+02	1.084438e+00	1.124707e-01	3.111654e-01	4.025693e-02	1.124707e-01	3.111654e-01	1.124707e-01	130	3	1.929462e-01	2.977582e-01	3.030073e-01	2.062883e-01
43700	-2.837925e+04	2.837226e+02	1.074676e+00	1.124707e-01	3.111654e-01	4.025693e-02	1.124707e-01	3.111654e-01	1.124707e-01	130	3	1.929462e-01	2.977582e-01	3.030073e-01	2.062883e-01
43800	-2.838025e+04	2.820098e+02	1.087177e+00	1.124707e-01	3.111654e-01	4.025693e-02	1.124707e-01	3.111654e-01	1.124707e-01	130	3	1.929462e-01	2.977582e-01	3.039909e-01	2.053047e-01
43900	-2.837898e+04	2.807286e+02	1.096622e+00	1.124707e-01	3.111654e-01	4.025693e-02	1.124707e-01	3.111654e-01	1.124707e-01	130	3	1.929462e-01	2.977582e-01	3.039909e-01	2.053047e-01
44000	-2.837427e+04	2.813096e+02	1.092328e+00	1.124707e-01	3.111654e-01	4.025693e-02	1.124707e-01	3.111654e-01	1.124707e-01	130	3	1.929462e-01	2.977582e-01	3.039909e-01	2.053047e-01
44100	-2.837371e+04	2.821998e+02	1.085295e+00	1.076951e-01	3.175181e-01	4.187845e-02	1.076951e-01	3.175181e-01	1.076951e-01	130	3	1.929462e-01	2.977582e-01	3.039909e-01	2.053047e-01
44200	-2.837877e+04	2.780429e+02	1.116187e+00	1.076951e-01	3.175181e-01	4.187845e-02	1.076951e-01	3.175181e-01	1.076951e-01	130	3	1.929462e-01	2.977582e-01	3.039909e-01	2.053047e-01
44300	-2.837695e+04	2.804350e+02	1.098304e+00	1.076951e-01	3.175181e-01	4.187845e-02	1.076951e-01	3.175181e-01	1.076951e-01	130	3	1.929462e-01	2.977582e-01	3.039909e-01	2.053047e-01
44400	-2.837834e+04	2.835762e+02	1.075824e+00	1.130632e-01	3.115242e-01	3.776188e-02	1.130632e-01	3.115242e-01	1.130632e-01	130	3	1.929462e-01	2.977582e-01	3.039909e-01	2.053047e-01
44500	-2.838390e+04	2.832742e+02	1.078019e+00	1.130632e-01	3.115242e-01	3.776188e-02	1.130632e-01	3.115242e-01	1.130632e-01	130	3	1.929462e-01	2.977582e-01	3.039909e-01	2.053047e-01
44600	-2.838382e+04	2.855129e+02	1.061469e+00	1.106799e-01	3.083795e-01	5.120128e-02	1.106799e-01	3.083795e-01	1.106799e-01	130	3	1.904257e-01	3.013553e-01	3.143968e-01	1.938222e-01
44700	-2.837872e+04	2.853276e+02	1.062798e+00	1.106799e-01	3.083795e-01	5.120128e-02	1.106799e-01	3.083795e-01	1.106799e-01	130	3	1.959218e-01	2.958593e-01	3.143968e-01	1.938222e-01
44800	-2.838639e+04	2.846969e+02	1.066971e+00	1.063714e-01	3.174524e-01	4.598096e-02	1.063714e-01	3.174524e-01	1.063714e-01	130	3	1.929462e-01	2.977582e-01	3.039909e-01	2.053047e-01
44900	-2.838628e+04	2.845643e+02	1.067926e+00	1.063714e-01	3.174524e-01	4.598096e-02	1.063714e-01	3.174524e-01	1.063714e-01	130	3	1.929462e-01	2.977582e-01	3.039909e-01	2.053047e-01
45000	-2.837373e+04	2.793433e+02	1.106612e+00	1.099545e-01	3.121266e-01	4.588313e-02	1.099545e-01	3.121266e-01	1.099545e-01	130	3	1.959218e-01	2.958593e-01	3.143968e-01	1.938222e-01
45100	-2.838012e+04	2.844807e+02	1.069180e+00	1.141613e-01	3.016453e-01	5.422539e-02	1.141613e-01	3.016453e-01	1.141613e-01	130	3	1.929462e-01	2.977582e-01	3.039909e-01	2.053047e-01
45200	-2.837365e+04	2.814394e+02	1.101832e+00	1.165436e-01	3.121266e-01	4.588313e-02	9.677646e-02	3.121266e-01	1.165436e-01	182	4	1.959218e-01	2.958593e-01	3.143968e-01	1.938222e-01
45300	-2.837081e+04	2.821784e+02	1.096348e+00	1.165436e-01	3.121266e-01	4.588313e-02	9.677646e-02	3.121266e-01	1.165436e-01	182	4	1.959218e-01	2.958593e-01	3.143968e-01	1.938222e-01
45400	-2.837510e+04	2.828914e+02	1.094559e+00	1.165436e-01	2.943757e-01	4.588313e-02	9.677646e-02	3.298776e-01	1.165436e-01	197	5	1.959218e-01	2.958593e-01	3.143968e-01	1.938222e-01
45500	-2.838646e+04	2.819878e+02	1.087659e+00	1.168745e-01	3.010194e-01	4.733765e-02	1.168745e-01	3.010194e-01	1.168745e-01	130	3	1.929462e-01	2.977582e-01	3.039909e-01	2.053047e-01
45600	-2.837806e+04	2.827305e+02	1.095749e+00	1.165436e-01	2.943757e-01	4.588313e-02	9.677646e-02	3.298776e-01	1.165436e-01	197	5	1.959218e-01	2.958593e-01	3.143968e-01	1.938222e-01
45700	-2.837727e+04	2.843322e+02	1.094674e+00	1.158907e-01	2.943757e-01	4.588313e-02	9.677646e-02	3.298776e-01	1.171964e-01	202	6	1.959218e-01	2.958593e-01	3.143968e-01	1.938222e-01
45800	-2.837585e+04	2.902674e+02	1.051674e+00	1.079266e-01	2.905642e-01	4.346858e-02	1.073237e-01	3.271065e-01	1.236104e-01	202	6	1.959218e-01	2.958593e-01	3.143968e-01	1.938222e-01
45900	-2.838601e+04	2.885361e+02	1.053708e+00	1.178550e-01	2.905642e-01	4.346858e-02	1.031508e-01	3.271065e-01	1.178550e-01	197	5	1.959218e-01	2.958593e-01	3.143968e-01	1.938222e-01
46000	-2.838433e+04	2.825119e+02	1.083035e+00	1.084398e-01	3.142350e-01	4.621046e-02	1.084398e-01	3.142350e-01	1.084398e-01	130	3	1.929462e-01	3.061399e-01	2.956092e-01	2.053047e-01
46100	-2.839157e+04	2.848827e+02	1.076515e+00	1.178550e-01	3.088354e-01	4.346858e-02	1.031508e-01	3.088354e-01	1.178550e-01	182	4	1.959218e-01	2.958593e-01	3.143968e-01	1.938222e-01
46200	-2.838083e+04	2.849770e+02	1.065240e+00	1.099344e-01	3.092436e-01	5.170957e-02	1.099344e-01	3.092436e-01	1.099344e-01	130	3	1.929462e-01	3.061399e-01	2.956092e-01	2.053047e-01
46300	-2.838479e+04	2.836010e+02	1.075183e+00	1.099344e-01	3.092436e-01	5.170957e-02	1.099344e-01	3.092436e-01	1.099344e-01	130	3	1.929462e-01	3.061399e-01	2.956092e-01	2.053047e-01
46400	-2.837930e+04	2.831307e+02	1.078602e+00	1.099344e-01	3.092436e-01	5.170957e-02	1.099344e-01	3.092436e-01	1.099344e-01	130	3	1.929462e-01	3.061399e-01	2.956092e-01	2.053047e-01
46500	-2.837956e+04	2.823300e+02	1.084449e+00	1.099344e-01	3.092436e-01	5.170957e-02	1.099344e-01	3.092436e-01	1.099344e-01	130	3	1.929462e-01	3.061399e-01	2.956092e-01	2.053047e-01
46600	-2.837308e+04	2.825252e+02	1.083382e+00	1.122386e-01	3.117059e-01	3.987248e-02	1.122386e-01	3.117059e-01	1.122386e-01	130	3	1.929462e-01	3.061399e-01	2.956092e-01	2.053047e-01
46700	-2.837547e+04	2.827182e+02	1.081879e+00	1.119572e-01	3.093412e-01	4.544595e-02	1.119572e-01	3.093412e-01	1.119572e-01	130	3	1.929462e-01	3.061399e-01	2.956092e-01	2.053047e-01
46800	-2.839453e+04	2.849607e+02	1.065746e+00	1.130448e-01	3.087078e-01	4.344994e-02	1.130448e-01	3.087078e-01	1.130448e-01	130	3	1.944680e-01	2.898291e-01	3.141408e-01	2.015621e-01
46900	-2.838242e+04	2.860102e+02	1.058243e+00	1.129752e-01	3.100336e-01	4.100711e-02	1.129752e-01	3.100336e-01	1.129752e-01	130	3	1.929462e-01	3.061399e-01	2.956092e-01	2.053047e-01
47000	-2.838181e+04	2.815992e+02	1.090234e+00	1.129752e-01	3.100336e-01	4.100711e-02	1.129752e-01	3.100336e-01	1.129752e-01	130	3	1.929462e-01	3.061399e-01	2.956092e-01	2.053047e-01
47100	-2.837855e+04	2.823058e+02	1.085045e+00	1.129752e-01	3.100336e-01	4.100711e-02	1.129752e-01	3.100336e-01	1.129752e-01	130	3	1.929462e-01	3.061399e-01	2.956092e-01	2.053047e-01
47200	-2.838153e+04	2.827540e+02	1.081766e+00	1.129752e-01	3.100336e-01	4.100711e-02	1.129752e-01	3.100336e-01	1.129752e-01	130	3	1.929462e-01	3.061399e-01	2.956092e-01	2.053047e-01
47300	-2.838385e+04	2.827039e+02	1.085630e+00	1.129752e-01	3.121255e-01	4.100711e-02	1.129752e-01	3.079417e-01	1.129752e-01	138	4	1.929462e-01	3.061399e-01	2.956092e-01	2.053047e-01
47400	-2.838200e+04	2.821248e+02	1.086371e+00	1.129752e-01	3.100336e-01	4.100711e-02	1.129752e-01	3.100336e-01	1.129752e-01	130	3	1.929462e-01	3.061399e-01	2.956092e-01	2.053047e-01
47500	-2.840547e+04	2.865432e+02	1.063735e+00	1.176937e-01	3.107255e-01	5.062782e-02	1.051138e-01	3.107255e-01	1.051138e-01	185	4	1.964598e-01	2.931270e-01	3.146624e-01	1.957508e-01
47600	-2.838275e+04	2.786645e+02	1.112051e+00	1.129752e-01	3.100336e-01	4.100711e-02	1.129752e-01	3.100336e-01	1.129752e-01	130	3	1.929462e-01	3.061399e-01	2.956092e-01	2.053047e-01
47700	-2.838049e+04	2.793360e+02	1.107021e+00	1.129752e-01	3.100336e-01	4.100711e-02	1.129752e-01	3.100336e-01	1.129752e-01	130	3	1.929462e-01	2.937019e-01	3.080472e-01	2.053047e-01
47800	-2.838700e+04	2.796524e+02	1.104659e+00	1.129752e-01	3.100336e-01	4.100711e-02	1.129752e-01	3.100336e-01	1.129752e-01	130	3	1.929462e-01	2.937019e-01	3.080472e-01	2.053047e-01
47900	-2.838473e+04	2.803197e+02	1.099507e+00	1.110933e-01	3.127346e-01	4.125103e-02	1.110933e-01	3.127346e-01	1.110933e-01	130	3	1.929462e-01	2.937019e-01	3.080472e-01	2.053047e-01
48000	-2.838553e+04	2.804138e+02	1.098809e+00	1.110933e-01	3.127346e-01	4.125103e-02	1.110933e-01	3.127346e-01	1.110933e-01	130	3	1.929462e-01	2.937019e-01	3.080472e-01	2.053047e-01
48100	-2.839043e+04	2.813767e+02	1.091689e+00	1.110933e-01	3.127346e-01	4.125103e-02	1.110933e-01	3.127346e-01	1.110933e-01	130	3	1.929462e-01	2.937019e-01	3.080472e-01	2.053047e-01
48200	-2.838900e+04	2.823279e+02	1.084700e+00	1.110933e-01	3.127346e-01	4.125103e-02	1.110933e-01	3.127346e-01	1.110933e-01	130	3	1.929462e-01	2.937019e-01	3.080472e-01	2.053047e-01
48300	-2.839258e+04	2.777402e+02	1.118824e+00	1.110933e-01	3.127346e-01	4.125103e-02	1.110933e-01	3.127346e-01	1.110933e-01	130	3	1.929462e-01	2.937019e-01	3.080472e-01	2.053047e-01
48400	-2.839152e+04	2.785263e+02	1.112902e+00	1.110933e-01	3.127346e-01	4.125103e-02	1.110933e-01	3.127346e-01	1.110933e-01	130	3	1.929462e-01	2.937019e-01	3.080472e-01	2.053047e-01
48500	-2.841407e+04	2.837728e+02	1.074313e+00	1.128666e-01	3.090555e-01	4.328907e-02	1.128666e-01	3.090555e-01	1.128666e-01	130	3	1.964598e-01	2.882897e-01	3.151716e-01	2.000789e-01
48600	-2.838701e+04	2.837132e+02	1.074602e+00	1.110933e-01	3.127346e-01	4.125103e-02	1.110933e-01	3.127346e-01	1.110933e-01	130	3	1.929462e-01	2.937019e-01	3.080472e-01	2.053047e-01
48700	-2.840865e+04	2.831929e+02	1.078316e+00	1.102794e-01	3.144174e-01	4.032678e-02	1.102794e-01	3.144174e-01	1.102794e-01	130	3	1.964598e-01	2.882897e-01	3.151716e-01	2.000789e-01
48800	-2.841957e+04	2.898303e+02	1.031032e+00	1.102599e-01	3.133793e-01	4.246164e-02	1.102599e-01	3.133793e-01	1.102599e-01	130	3	2.039396e-01	2.991797e-01	2.954644e-01	2.014163e-01
48900	-2.838889e+04	2.825131e+02	1.083345e+00	1.110933e-01	3.127346e-01	4.125103e-02	1.110933e-01	3.127346e-01	1.110933e-01	130	3	1.932451e-01	2.937019e-01	3.080472e-01	2.050058e-01
49000	-2.839326e+04	2.821123e+02	1.086280e+00	1.110933e-01	3.127346e-01	4.125103e-02	1.110933e-01	3.127346e-01	1.110933e-01	130	3	1.932451e-01	2.937019e-01	3.080472e-01	2.050058e-01
49100	-2.839088e+04	2.842109e+02	1.081329e+00	1.151004e-01	3.127346e-01	4.125103e-02	1.030790e-01	3.127346e-01	1.151004e-01	182	4	1.932451e-01	2.937019e-01	3.080472e-01	2.050058e-01
49200	-2.839545e+04	2.844379e+02	1.079673e+00	1.151004e-01	3.127346e-01	4.125103e-02	1.030790e-01	3.127346e-01	1.151004e-01	182	4	1.932451e-01	2.937019e-01	3.080472e-01	2.050058e-01
49300	-2.838912e+04	2.851523e+02	1.074477e+00	1.151004e-01	3.127346e-01	4.125103e-02	1.030790e-01	3.127346e-01	1.151004e-01	182	4	1.932451e-01	2.937019e-01	3.080472e-01	2.050058e-01
49400	-2.839465e+04	2.856770e+02	1.070677e+00	1.151004e-01	3.127346e-01	4.125103e-02	1.030790e-01	3.127346e-01	1.151004e-01	182	4	1.932451e-01	2.937019e-01	3.080472e-01	2.050058e-01
49500	-2.839221e+04	2.846898e+02	1.077837e+00	1.151004e-01	3.127346e-01	4.125103e-02	1.030790e-01	3.127346e-01	1.151004e-01	182	4	1.932451e-01	2.937019e-01	3.080472e-01	2.050058e-01
49600	-2.840067e+04	2.807775e+02	1.106474e+00	1.115512e-01	3.121654e-01	4.002968e-02	1.120441e-01	3.121654e-01	1.120441e-01	185	4	2.039396e-01	2.991797e-01	2.954644e-01	2.014163e-01
49700	-2.839372e+04	2.805768e+02	1.097601e+00	1.110933e-01	3.127346e-01	4.125103e-02	1.110933e-01	3.127346e-01	1.110933e-01	130	3	1.932451e-01	2.937019e-01	3.080472e-01	2.050058e-01
49800	-2.839445e+04	2.806441e+02	1.097102e+00	1.110933e-01	3.127346e-01	4.125103e-02	1.110933e-01	3.127346e-01	1.110933e-01	130	3	1.932451e-01	2.937019e-01	3.080472e-01	2.050058e-01
49900	-2.842089e+04	2.819720e+02	1.087192e+00	1.112274e-01	3.070049e-01	5.230793e-02	1.112274e-01	3.070049e-01	1.112274e-01	130	3	1.964598e-01	2.882897e-01	3.151716e-01	2.000789e-01
50000	-2.839450e+04	2.853118e+02	1.063260e+00	1.133297e-01	3.087297e-01	4.255144e-02	1.133297e-01	3.087297e-01	1.133297e-01	130	3	1.932451e-01	2.937019e-01	3.080472e-01	2.050058e-01
50100	-2.840171e+04	2.830283e+02	1.089729e+00	1.140739e-01	3.042364e-01	5.221215e-02	1.111672e-01	3.042364e-01	1.140739e-01	182	4	1.990383e-01	2.998172e-01	3.060848e-01	1.950596e-01
50200	-2.839162e+04	2.838277e+02	1.073700e+00	1.102300e-01	3.145221e-01	4.026576e-02	1.102300e-01	3.145221e-01	1.102300e-01	130	3	1.932451e-01	2.937019e-01	3.080472e-01	2.050058e-01
50300	-2.839620e+04	2.850304e+02	1.065359e+00	1.151712e-01	3.021681e-01	5.015016e-02	1.151712e-01	3.021681e-01	1.151712e-01	130	3	1.990383e-01	2.998172e-01	3.060848e-01	1.950596e-01
50400	-2.839740e+04	2.824423e+02	1.083515e+00	1.085818e-01	3.121485e-01	4.995768e-02	1.085818e-01	3.121485e-01	1.085818e-01	130	3	1.932451e-01	2.937019e-01	3.080472e-01	2.050058e-01
50500	-2.839896e+04	2.828378e+02	1.080625e+00	1.085818e-01	3.121485e-01	4.995768e-02	1.085818e-01	3.121485e-01	1.085818e-01	130	3	1.932451e-01	2.937019e-01	3.080472e-01	2.050058e-01
50600	-2.839786e+04	2.824796e+02	1.083747e+00	1.124834e-01	3.116651e-01	3.921972e-02	1.124834e-01	3.116651e-01	1.124834e-01	130	3	1.932451e-01	2.937019e-01	3.080472e-01	2.050058e-01
50700	-2.840793e+04	2.836414e+02	1.074748e+00	1.077063e-01	3.159628e-01	4.495557e-02	1.077063e-01	3.159628e-01	1.077063e-01	130	3	1.942057e-01	2.957233e-01	3.070399e-01	2.030312e-01
50800	-2.839399e+04	2.832660e+02	1.078008e+00	1.124834e-01	3.116651e-01	3.921972e-02	1.124834e-01	3.116651e-01	1.124834e-01	130	3	1.932451e-01	2.937019e-01	3.080472e-01	2.050058e-01
50900	-2.840123e+04	2.826663e+02	1.081848e+00	1.077063e-01	3.159628e-01	4.495557e-02	1.077063e-01	3.159628e-01	1.077063e-01	130	3	1.942057e-01	2.957233e-01	3.070399e-01	2.030312e-01
51000	-2.840009e+04	2.861528e+02	1.057437e+00	1.162517e-01	3.016748e-01	4.789538e-02	1.162517e-01	3.016748e-01	1.162517e-01	130	3	1.970366e-01	2.961040e-01	3.096320e-01	1.972274e-01
51100	-2.839757e+04	2.826330e+02	1.082091e+00	1.077063e-01	3.159628e-01	4.495557e-02	1.077063e-01	3.159628e-01	1.077063e-01	130	3	1.942057e-01	2.957233e-01	3.070399e-01	2.030312e-01
51200	-2.840230e+04	2.860673e+02	1.058048e+00	1.162517e-01	3.016748e-01	4.789538e-02	1.162517e-01	3.016748e-01	1.162517e-01	130	3	1.970366e-01	2.961040e-01	3.096320e-01	1.972274e-01
51300	-2.839420e+04	2.848535e+02	1.076579e+00	1.138467e-01	3.132068e-01	3.639489e-02	1.094983e-01	3.132068e-01	1.138467e-01	182	4	1.932451e-01	2.937019e-01	3.080472e-01	2.050058e-01
51400	-2.838703e+04	2.853801e+02	1.072758e+00	1.138467e-01	3.132068e-01	3.639489e-02	1.094983e-01	3.132068e-01	1.138467e-01	182	4	1.932451e-01	2.937019e-01	3.080472e-01	2.050058e-01
51500	-2.838878e+04	2.848084e+02	1.076907e+00	1.138467e-01	3.132068e-01	3.639489e-02	1.094983e-01	3.132068e-01	1.138467e-01	182	4	1.932451e-01	2.937019e-01	3.080472e-01	2.050058e-01
51600	-2.838202e+04	2.837742e+02	1.084453e+00	1.138467e-01	3.132068e-01	3.639489e-02	1.094983e-01	3.132068e-01	1.138467e-01	182	4	1.932451e-01	2.937019e-01	3.080472e-01	2.050058e-01
51700	-2.838436e+04	2.844471e+02	1.079536e+00	1.138467e-01	3.132068e-01	3.639489e-02	1.094983e-01	3.132068e-01	1.138467e-01	182	4	1.932451e-01	2.937019e-01	3.080472e-01	2.050058e-01
51800	-2.837879e+04	2.859831e+02	1.068399e+00	1.138467e-01	3.132068e-01	3.639489e-02	1.094983e-01	3.132068e-01	1.138467e-01	182	4	1.932451e-01	2.937019e-01	3.080472e-01	2.050058e-01
51900	-2.838157e+04	2.851345e+02	1.074538e+00	1.138467e-01	3.132068e-01	3.639489e-02	1.094983e-01	3.132068e-01	1.138467e-01	182	4	1.932451e-01	2.937019e-01	3.080472e-01	2.050058e-01
52000	-2.837807e+04	2.856597e+02	1.070734e+00	1.138467e-01	3.132068e-01	3.639489e-02	1.094983e-01	3.132068e-01	1.138467e-01	182	4	1.932451e-01	2.937019e-01	3.080472e-01	2.050058e-01
52100	-2.838387e+04	2.864907e+02	1.064744e+00	1.138467e-01	3.132068e-01	3.639489e-02	1.094983e-01	3.132068e-01	1.138467e-01	182	4	1.932451e-01	2.937019e-01	3.080472e-01	2.050058e-01
52200	-2.837889e+04	2.861393e+02	1.067272e+00	1.138467e-01	3.132068e-01	3.639489e-02	1.094983e-01	3.132068e-01	1.138467e-01	182	4	1.932451e-01	2.937019e-01	3.080472e-01	2.050058e-01
52300	-2.837880e+04	2.864043e+02	1.065472e+00	1.172248e-01	3.087828e-01	4.130928e-02	1.066754e-01	3.087828e-01	1.172248e-01	182	4	1.932451e-01	2.937019e-01	3.080472e-01	2.050058e-01
52400	-2.838427e+04	2.858189e+02	1.069693e+00	1.172248e-01	3.087828e-01	4.130928e-02	1.066754e-01	3.087828e-01	1.172248e-01	182	4	1.932358e-01	2.937019e-01	3.080472e-01	2.050151e-01
52500	-2.837909e+04	2.859863e+02	1.068484e+00	1.172248e-01	3.087828e-01	4.130928e-02	1.066754e-01	3.087828e-01	1.172248e-01	182	4	1.964357e-01	2.905020e-01	3.080472e-01	2.050151e-01
52600	-2.837948e+04	2.856107e+02	1.071197e+00	1.172248e-01	3.087828e-01	4.130928e-02	1.066754e-01	3.087828e-01	1.172248e-01	182	4	1.964357e-01	2.905020e-01	3.080472e-01	2.050151e-01
52700	-2.838859e+04	2.834780e+02	1.076126e+00	1.094767e-01	3.139816e-01	4.360676e-02	1.094767e-01	3.139816e-01	1.094767e-01	130	3	1.929596e-01	3.039932e-01	2.983729e-01	2.046744e-01
52800	-2.838073e+04	2.837792e+02	1.073656e+00	1.067009e-01	3.178639e-01	4.416963e-02	1.067009e-01	3.178639e-01	1.067009e-01	130	3	1.995022e-01	2.974506e-01	2.983729e-01	2.046744e-01
52900	-2.838411e+04	2.803615e+02	1.109705e+00	1.134963e-01	3.131020e-01	3.958153e-02	1.072219e-01	3.131020e-01	1.134963e-01	182	4	1.964357e-01	2.905020e-01	3.060553e-01	2.070069e-01
53000	-2.838108e+04	2.818656e+02	1.087713e+00	1.076240e-01	3.165008e-01	4.412626e-02	1.076240e-01	3.165008e-01	1.076240e-01	130	3	1.995022e-01	2.974506e-01	2.983729e-01	2.046744e-01
53100	-2.838255e+04	2.818851e+02	1.087771e+00	1.085722e-01	3.196484e-01	3.498674e-02	1.085722e-01	3.196484e-01	1.085722e-01	130	3	1.995022e-01	2.974506e-01	2.983729e-01	2.046744e-01
53200	-2.837695e+04	2.826610e+02	1.092671e+00	1.160081e-01	3.088977e-01	4.298902e-02	1.071994e-01	3.088977e-01	1.160081e-01	182	4	1.964357e-01	2.936195e-01	3.060553e-01	2.038895e-01
53300	-2.837826e+04	2.837571e+02	1.084451e+00	1.118608e-01	3.133157e-01	4.914658e-02	1.005005e-01	3.133157e-01	1.118608e-01	182	4	1.964357e-01	2.936195e-01	3.060553e-01	2.038895e-01
53400	-2.838262e+04	2.858976e+02	1.068891e+00	1.118608e-01	3.133157e-01	4.914658e-02	1.005005e-01	3.133157e-01	1.118608e-01	182	4	1.964357e-01	2.936195e-01	3.060553e-01	2.038895e-01
53500	-2.839569e+04	2.851657e+02	1.063992e+00	1.104774e-01	3.108822e-01	4.680344e-02	1.104774e-01	3.108822e-01	1.104774e-01	130	3	1.937532e-01	3.053336e-01	3.016814e-01	1.992317e-01
53600	-2.839417e+04	2.857542e+02	1.059595e+00	1.084181e-01	3.148968e-01	4.495216e-02	1.084181e-01	3.148968e-01	1.084181e-01	130	3	1.937532e-01	3.053336e-01	3.016814e-01	1.992317e-01
53700	-2.837736e+04	2.859568e+02	1.068052e+00	1.081952e-01	3.059499e-01	4.973614e-02	1.081952e-01	3.059499e-01	1.219737e-01	133	4	1.931045e-01	2.993057e-01	3.124598e-01	1.951301e-01
53800	-2.837458e+04	2.862146e+02	1.066195e+00	1.081952e-01	3.059499e-01	4.973614e-02	1.081952e-01	3.059499e-01	1.219737e-01	133	4	1.931045e-01	2.993057e-01	3.124598e-01	1.951301e-01
53900	-2.837081e+04	2.861271e+02	1.066824e+00	1.081952e-01	3.059499e-01	4.973614e-02	1.081952e-01	3.059499e-01	1.219737e-01	133	4	1.931045e-01	2.993057e-01	3.124598e-01	1.951301e-01
54000	-2.837306e+04	2.856031e+02	1.070606e+00	1.081952e-01	3.059499e-01	4.973614e-02	1.081952e-01	3.059499e-01	1.219737e-01	133	4	1.959912e-01	3.041511e-01	3.090909e-01	1.907668e-01
54100	-2.838009e+04	2.847047e+02	1.077119e+00	1.081952e-01	3.059499e-01	4.973614e-02	1.081952e-01	3.059499e-01	1.219737e-01	133	4	1.959912e-01	3.041511e-01	3.090909e-01	1.907668e-01
54200	-2.838652e+04	2.818656e+02	1.097966e+00	1.081952e-01	3.059499e-01	4.973614e-02	1.081952e-01	3.059499e-01	1.219737e-01	133	4	1.959912e-01	3.041511e-01	3.090909e-01	1.907668e-01
54300	-2.838615e+04	2.807203e+02	1.095968e+00	1.067128e-01	3.137969e-01	5.226781e-02	1.067128e-01	3.137969e-01	1.067128e-01	130	3	1.959912e-01	3.041511e-01	3.090909e-01	1.907668e-01
54400	-2.838609e+04	2.811283e+02	1.092953e+00	1.067128e-01	3.137969e-01	5.226781e-02	1.067128e-01	3.137969e-01	1.067128e-01	130	3	1.936355e-01	3.041511e-01	3.090909e-01	1.931225e-01
54500	-2.838262e+04	2.807034e+02	1.096127e+00	1.070383e-01	3.133346e-01	5.221585e-02	1.070383e-01	3.133346e-01	1.070383e-01	130	3	1.937532e-01	3.053336e-01	3.016814e-01	1.992317e-01
54600	-2.839486e+04	2.828795e+02	1.080562e+00	1.111303e-01	3.080313e-01	5.054635e-02	1.111303e-01	3.080313e-01	1.111303e-01	130	3	1.966009e-01	2.946451e-01	3.028335e-01	2.059205e-01
54700	-2.838574e+04	2.805640e+02	1.097036e+00	1.059895e-01	3.143071e-01	5.341733e-02	1.059895e-01	3.143071e-01	1.059895e-01	130	3	1.937532e-01	3.053336e-01	3.016814e-01	1.992317e-01
54800	-2.838417e+04	2.804836e+02	1.097632e+00	1.059895e-01	3.143071e-01	5.341733e-02	1.059895e-01	3.143071e-01	1.059895e-01	130	3	1.937532e-01	3.053336e-01	3.016814e-01	1.992317e-01
54900	-2.838478e+04	2.880954e+02	1.053163e+00	1.134536e-01	3.096178e-01	4.274640e-02	1.111108e-01	3.096178e-01	1.134536e-01	182	4	1.989937e-01	2.941469e-01	3.096320e-01	1.972274e-01
55000	-2.839233e+04	2.875271e+02	1.057211e+00	1.134536e-01	3.096178e-01	4.274640e-02	1.111108e-01	3.096178e-01	1.134536e-01	182	4	1.989937e-01	2.941469e-01	3.096320e-01	1.972274e-01
55100	-2.840442e+04	2.862106e+02	1.057195e+00	1.165216e-01	3.075248e-01	3.538557e-02	1.165216e-01	3.075248e-01	1.165216e-01	130	3	1.989937e-01	2.941469e-01	3.096320e-01	1.972274e-01
55200	-2.839228e+04	2.842585e+02	1.070510e+00	1.094199e-01	3.160666e-01	3.960719e-02	1.094199e-01	3.160666e-01	1.094199e-01	130	3	1.966009e-01	2.946451e-01	3.028335e-01	2.059205e-01
55300	-2.840192e+04	2.881443e+02	1.043481e+00	1.165216e-01	3.075248e-01	3.538557e-02	1.165216e-01	3.075248e-01	1.165216e-01	130	3	1.989937e-01	2.941469e-01	3.096320e-01	1.972274e-01
55400	-2.838854e+04	2.847450e+02	1.066858e+00	1.086912e-01	3.141037e-01	4.571883e-02	1.086912e-01	3.141037e-01	1.086912e-01	130	3	1.966009e-01	2.946451e-01	3.028335e-01	2.059205e-01
55500	-2.839556e+04	2.866706e+02	1.053251e+00	1.105612e-01	3.110921e-01	4.613239e-02	1.105612e-01	3.110921e-01	1.105612e-01	130	3	1.989937e-01	2.941469e-01	3.096320e-01	1.972274e-01
55600	-2.838853e+04	2.856496e+02	1.064200e+00	1.125747e-01	3.108570e-01	3.895287e-02	1.125747e-01	3.124660e-01	1.125747e-01	138	4	1.966009e-01	2.946451e-01	3.028335e-01	2.059205e-01
55700	-2.838392e+04	2.866486e+02	1.057046e+00	1.125747e-01	3.108570e-01	3.895287e-02	1.125747e-01	3.124660e-01	1.125747e-01	138	4	1.971862e-01	2.946451e-01	3.028335e-01	2.053352e-01
55800	-2.838223e+04	2.864918e+02	1.058285e+00	1.135185e-01	3.103334e-01	4.323300e-02	1.135185e-01	3.058781e-01	1.135185e-01	138	4	1.971862e-01	2.946451e-01	3.028335e-01	2.053352e-01
55900	-2.838253e+04	2.874995e+02	1.060892e+00	1.143375e-01	3.103334e-01	4.323300e-02	1.118804e-01	3.058781e-01	1.143375e-01	197	5	1.971862e-01	2.946451e-01	3.028335e-01	2.053352e-01
56000	-2.838962e+04	2.866084e+02	1.067293e+00	1.143375e-01	3.103334e-01	4.323300e-02	1.118804e-01	3.058781e-01	1.143375e-01	197	5	1.971862e-01	2.946451e-01	3.028335e-01	2.053352e-01
56100	-2.838539e+04	2.827445e+02	1.082093e+00	1.157055e-01	3.061690e-01	4.054544e-02	1.157055e-01	3.061690e-01	1.157055e-01	130	3	1.989937e-01	2.941469e-01	3.096320e-01	1.972274e-01
56200	-2.837985e+04	2.827309e+02	1.082192e+00	1.157055e-01	3.061690e-01	4.054544e-02	1.157055e-01	3.061690e-01	1.157055e-01	130	3	1.989937e-01	2.941469e-01	3.096320e-01	1.972274e-01
56300	-2.838655e+04	2.810575e+02	1.094489e+00	1.157055e-01	3.061690e-01	4.054544e-02	1.157055e-01	3.061690e-01	1.157055e-01	130	3	1.880299e-01	2.950164e-01	3.067676e-01	2.101861e-01
56400	-2.838436e+04	2.836849e+02	1.074644e+00	1.102048e-01	3.107376e-01	4.791019e-02	1.102048e-01	3.107376e-01	1.102048e-01	130	3	1.963767e-01	3.030090e-01	3.016814e-01	1.989329e-01
56500	-2.838825e+04	2.836565e+02	1.074851e+00	1.102048e-01	3.107376e-01	4.791019e-02	1.102048e-01	3.107376e-01	1.102048e-01	130	3	1.963767e-01	3.030090e-01	3.016814e-01	1.989329e-01
56600	-2.838864e+04	2.842568e+02	1.070503e+00	1.102048e-01	3.107376e-01	4.791019e-02	1.102048e-01	3.107376e-01	1.102048e-01	130	3	1.963767e-01	3.030090e-01	3.016814e-01	1.989329e-01
56700	-2.838667e+04	2.848238e+02	1.066412e+00	1.102048e-01	3.107376e-01	4.791019e-02	1.102048e-01	3.107376e-01	1.102048e-01	130	3	1.963767e-01	3.030090e-01	3.016814e-01	1.989329e-01
56800	-2.839402e+04	2.871345e+02	1.059722e+00	1.084655e-01	3.107376e-01	4.791019e-02	1.084655e-01	3.107376e-01	1.136834e-01	133	4	2.000042e-01	2.913525e-01	3.171439e-01	1.914994e-01
56900	-2.839033e+04	2.825907e+02	1.092737e+00	1.084655e-01	3.107376e-01	4.791019e-02	1.084655e-01	3.107376e-01	1.136834e-01	133	4	2.000042e-01	2.914495e-01	3.171439e-01	1.914023e-01
57000	-2.838883e+04	2.890987e+02	1.045760e+00	1.084655e-01	3.107376e-01	4.791019e-02	1.084655e-01	3.107376e-01	1.136834e-01	133	4	2.000042e-01	2.914495e-01	3.171439e-01	1.914023e-01
57100	-2.839042e+04	2.880700e+02	1.043293e+00	1.102048e-01	3.107376e-01	4.791019e-02	1.102048e-01	3.107376e-01	1.102048e-01	130	3	2.000042e-01	2.914495e-01	3.171439e-01	1.914023e-01
57200	-2.840459e+04	2.821974e+02	1.086046e+00	1.157079e-01	3.039917e-01	4.489306e-02	1.157079e-01	3.039917e-01	1.157079e-01	130	3	1.828958e-01	2.954377e-01	3.165170e-01	2.051495e-01
57300	-2.841095e+04	2.818539e+02	1.087962e+00	1.086044e-01	3.177497e-01	3.868757e-02	1.086044e-01	3.177497e-01	1.086044e-01	130	3	1.959475e-01	2.950164e-01	2.988500e-01	2.101861e-01
57400	-2.839147e+04	2.869771e+02	1.051020e+00	1.102048e-01	3.107376e-01	4.791019e-02	1.102048e-01	3.107376e-01	1.102048e-01	130	3	2.000042e-01	2.914495e-01	3.171439e-01	1.914023e-01
57500	-2.839045e+04	2.861644e+02	1.056803e+00	1.102048e-01	3.107376e-01	4.791019e-02	1.102048e-01	3.107376e-01	1.102048e-01	130	3	2.000042e-01	2.914495e-01	3.171439e-01	1.914023e-01
57600	-2.840493e+04	2.835012e+02	1.086553e+00	1.177507e-01	3.069471e-01	4.546057e-02	1.051439e-01	3.069471e-01	1.177507e-01	182	4	2.030173e-01	2.873297e-01	3.130799e-01	1.965732e-01
57700	-2.838877e+04	2.872858e+02	1.048831e+00	1.102048e-01	3.107376e-01	4.791019e-02	1.102048e-01	3.107376e-01	1.102048e-01	130	3	2.000042e-01	2.914495e-01	3.138345e-01	1.947117e-01
57800	-2.839135e+04	2.863144e+02	1.055733e+00	1.102048e-01	3.107376e-01	4.791019e-02	1.102048e-01	3.107376e-01	1.102048e-01	130	3	2.000042e-01	2.914495e-01	3.138345e-01	1.947117e-01
57900	-2.839017e+04	2.869377e+02	1.051300e+00	1.102048e-01	3.107376e-01	4.791019e-02	1.102048e-01	3.107376e-01	1.102048e-01	130	3	2.000042e-01	2.914495e-01	3.138345e-01	1.947117e-01
58000	-2.838907e+04	2.841960e+02	1.070942e+00	1.102048e-01	3.107376e-01	4.791019e-02	1.102048e-01	3.107376e-01	1.102048e-01	130	3	2.000042e-01	2.914495e-01	3.177400e-01	1.908062e-01
58100	-2.838640e+04	2.851205e+02	1.064278e+00	1.102048e-01	3.107376e-01	4.791019e-02	1.102048e-01	3.107376e-01	1.102048e-01	130	3	2.000042e-01	2.914495e-01	3.177400e-01	1.908062e-01
58200	-2.839433e+04	2.855379e+02	1.062041e+00	1.175948e-01	3.033666e-01	4.048230e-02	1.175948e-01	3.033666e-01	1.175948e-01	130	3	1.959475e-01	2.950164e-01	2.988500e-01	2.101861e-01
58300	-2.839664e+04	2.864068e+02	1.054506e+00	1.045425e-01	3.187965e-01	4.877954e-02	1.045425e-01	3.187965e-01	1.045425e-01	130	3	1.959475e-01	2.950164e-01	2.988500e-01	2.101861e-01
58400	-2.839567e+04	2.847353e+02	1.066475e+00	1.045425e-01	3.187965e-01	4.877954e-02	1.045425e-01	3.187965e-01	1.045425e-01	130	3	1.959475e-01	2.950164e-01	2.988500e-01	2.101861e-01
58500	-2.839096e+04	2.813309e+02	1.092214e+00	1.137879e-01	3.057894e-01	4.705748e-02	1.137879e-01	3.057894e-01	1.137879e-01	130	3	2.005223e-01	3.063519e-01	2.948990e-01	1.982269e-01
58600	-2.838880e+04	2.857345e+02	1.060232e+00	1.146253e-01	3.019080e-01	5.230803e-02	1.146253e-01	3.019080e-01	1.146253e-01	130	3	1.959475e-01	2.950164e-01	2.988500e-01	2.101861e-01
58700	-2.839121e+04	2.884136e+02	1.041212e+00	1.137879e-01	3.057894e-01	4.705748e-02	1.137879e-01	3.057894e-01	1.137879e-01	130	3	2.005223e-01	3.063519e-01	2.948990e-01	1.982269e-01
58800	-2.837849e+04	2.847928e+02	1.067349e+00	1.173561e-01	3.025242e-01	4.288329e-02	1.173561e-01	3.025242e-01	1.173561e-01	130	3	1.956785e-01	2.939615e-01	3.032188e-01	2.071411e-01
58900	-2.837282e+04	2.837627e+02	1.073941e+00	1.088569e-01	3.124357e-01	4.855785e-02	1.088569e-01	3.124357e-01	1.088569e-01	130	3	1.956785e-01	2.939615e-01	3.032188e-01	2.071411e-01
59000	-2.837900e+04	2.841468e+02	1.071883e+00	1.157283e-01	3.055032e-01	4.180878e-02	1.157283e-01	3.055032e-01	1.157283e-01	130	3	1.956785e-01	2.939615e-01	3.032188e-01	2.071411e-01
59100	-2.837764e+04	2.854891e+02	1.071692e+00	1.123518e-01	3.055032e-01	4.180878e-02	1.123518e-01	3.055032e-01	1.224813e-01	133	4	1.956785e-01	2.939615e-01	3.032188e-01	2.071411e-01
59200	-2.838966e+04	2.820653e+02	1.087033e+00	1.153220e-01	3.068142e-01	4.040572e-02	1.153220e-01	3.068142e-01	1.153220e-01	130	3	1.879178e-01	3.007495e-01	3.016738e-01	2.096588e-01
59300	-2.837866e+04	2.848720e+02	1.076167e+00	1.123518e-01	3.055032e-01	4.180878e-02	1.123518e-01	3.055032e-01	1.224813e-01	133	4	1.956785e-01	2.939615e-01	3.032188e-01	2.071411e-01
59400	-2.838379e+04	2.811039e+02	1.094112e+00	1.153220e-01	3.068142e-01	4.040572e-02	1.153220e-01	3.068142e-01	1.153220e-01	130	3	1.879178e-01	3.007495e-01	3.016738e-01	2.096588e-01
59500	-2.838223e+04	2.811972e+02	1.093423e+00	1.153220e-01	3.068142e-01	4.040572e-02	1.153220e-01	3.068142e-01	1.153220e-01	130	3	1.879178e-01	3.007495e-01	3.016738e-01	2.096588e-01
59600	-2.837655e+04	2.820695e+02	1.087003e+00	1.153220e-01	3.068142e-01	4.040572e-02	1.153220e-01	3.068142e-01	1.153220e-01	130	3	1.879178e-01	3.007495e-01	3.016738e-01	2.096588e-01
59700	-2.838318e+04	2.834390e+02	1.076980e+00	1.156799e-01	3.041923e-01	4.457566e-02	1.156799e-01	3.041923e-01	1.156799e-01	130	3	1.966746e-01	2.939615e-01	3.022227e-01	2.071411e-01
59800	-2.837719e+04	2.831665e+02	1.078963e+00	1.156799e-01	3.041923e-01	4.457566e-02	1.156799e-01	3.041923e-01	1.156799e-01	130	3	1.966746e-01	2.939615e-01	3.022227e-01	2.071411e-01
59900	-2.838368e+04	2.819636e+02	1.086972e+00	1.084093e-01	3.110175e-01	5.273711e-02	1.084093e-01	3.110175e-01	1.084093e-01	130	3	1.879178e-01	3.007495e-01	3.016738e-01	2.096588e-01
60000	-2.838303e+04	2.821219e+02	1.085811e+00	1.084093e-01	3.110175e-01	5.273711e-02	1.084093e-01	3.110175e-01	1.084093e-01	130	3	1.879178e-01	3.007495e-01	3.016738e-01	2.096588e-01
60100	-2.838657e+04	2.832675e+02	1.077946e+00	1.117190e-01	3.137446e-01	3.735380e-02	1.117190e-01	3.137446e-01	1.117190e-01	130	3	2.014573e-01	2.897129e-01	3.062785e-01	2.025514e-01
60200	-2.837987e+04	2.831375e+02	1.088547e+00	1.163177e-01	3.166452e-01	4.217358e-02	1.041091e-01	3.166452e-01	1.041091e-01	185	4	1.879178e-01	3.007495e-01	3.016738e-01	2.096588e-01
60300	-2.838231e+04	2.832050e+02	1.088051e+00	1.163177e-01	3.166452e-01	4.217358e-02	1.041091e-01	3.166452e-01	1.041091e-01	185	4	1.939839e-01	3.007495e-01	3.016738e-01	2.035927e-01
60400	-2.838444e+04	2.826146e+02	1.082708e+00	1.117190e-01	3.137446e-01	3.735380e-02	1.117190e-01	3.137446e-01	1.117190e-01	130	3	2.014573e-01	2.897129e-01	3.062785e-01	2.025514e-01
60500	-2.838242e+04	2.825854e+02	1.083044e+00	1.140222e-01	3.062788e-01	4.537597e-02	1.140222e-01	3.062788e-01	1.140222e-01	130	3	2.014573e-01	2.961127e-01	3.062785e-01	1.961516e-01
60600	-2.838403e+04	2.843030e+02	1.080496e+00	1.149804e-01	3.062788e-01	4.537597e-02	1.149804e-01	3.062788e-01	1.121057e-01	133	4	2.014573e-01	2.961127e-01	3.062785e-01	1.961516e-01
60700	-2.838682e+04	2.846860e+02	1.077104e+00	1.041561e-01	3.112336e-01	4.927345e-02	1.041561e-01	3.112336e-01	1.199471e-01	133	4	2.014573e-01	2.961127e-01	3.062785e-01	1.961516e-01
60800	-2.838861e+04	2.846411e+02	1.077430e+00	1.041561e-01	3.112336e-01	4.927345e-02	1.041561e-01	3.112336e-01	1.199471e-01	133	4	2.014573e-01	2.961127e-01	3.062785e-01	1.961516e-01
60900	-2.838968e+04	2.849980e+02	1.074837e+00	1.041561e-01	3.112336e-01	4.927345e-02	1.041561e-01	3.112336e-01	1.199471e-01	133	4	2.014573e-01	2.961127e-01	3.062785e-01	1.961516e-01
61000	-2.838559e+04	2.851569e+02	1.073684e+00	1.041561e-01	3.112336e-01	4.927345e-02	1.041561e-01	3.112336e-01	1.199471e-01	133	4	2.014573e-01	2.961127e-01	3.062785e-01	1.961516e-01
61100	-2.837956e+04	2.833430e+02	1.077035e+00	1.094198e-01	3.112336e-01	4.927345e-02	1.094198e-01	3.112336e-01	1.094198e-01	130	3	2.014573e-01	2.961127e-01	3.062785e-01	1.961516e-01
61200	-2.839595e+04	2.840391e+02	1.075017e+00	1.064101e-01	3.282378e-01	4.019667e-02	1.064101e-01	3.123352e-01	1.064101e-01	138	4	1.918466e-01	2.936077e-01	3.026869e-01	2.118587e-01
61300	-2.837645e+04	2.817380e+02	1.088771e+00	1.094198e-01	3.112336e-01	4.927345e-02	1.094198e-01	3.112336e-01	1.094198e-01	130	3	2.014573e-01	2.961127e-01	3.062785e-01	1.961516e-01
61400	-2.838904e+04	2.860566e+02	1.057857e+00	1.125966e-01	3.097914e-01	4.262737e-02	1.125966e-01	3.097914e-01	1.125966e-01	130	3	1.916461e-01	2.936077e-01	3.026869e-01	2.120592e-01
61500	-2.837301e+04	2.831034e+02	1.078779e+00	1.094198e-01	3.112336e-01	4.927345e-02	1.094198e-01	3.112336e-01	1.094198e-01	130	3	2.014573e-01	2.953395e-01	3.062785e-01	1.969248e-01
61600	-2.838750e+04	2.863109e+02	1.056043e+00	1.125966e-01	3.097914e-01	4.262737e-02	1.125966e-01	3.097914e-01	1.125966e-01	130	3	1.916461e-01	2.936077e-01	3.026869e-01	2.120592e-01
61700	-2.838024e+04	2.856315e+02	1.060522e+00	1.094198e-01	3.112336e-01	4.927345e-02	1.094198e-01	3.112336e-01	1.094198e-01	130	3	2.014573e-01	2.953395e-01	3.062785e-01	1.969248e-01
61800	-2.837955e+04	2.851266e+02	1.064143e+00	1.094198e-01	3.112336e-01	4.927345e-02	1.094198e-01	3.112336e-01	1.094198e-01	130	3	2.014573e-01	2.953395e-01	3.062785e-01	1.969248e-01
61900	-2.837912e+04	2.826762e+02	1.081895e+00	1.094198e-01	3.112336e-01	4.927345e-02	1.094198e-01	3.112336e-01	1.094198e-01	130	3	2.014573e-01	2.953395e-01	3.031944e-01	2.000089e-01
62000	-2.837715e+04	2.813360e+02	1.091730e+00	1.094198e-01	3.112336e-01	4.927345e-02	1.094198e-01	3.112336e-01	1.094198e-01	130	3	2.014573e-01	2.953395e-01	3.031944e-01	2.000089e-01
62100	-2.838752e+04	2.808924e+02	1.095372e+00	1.133553e-01	3.047913e-01	5.035153e-02	1.133553e-01	3.047913e-01	1.133553e-01	130	3	2.014573e-01	2.953395e-01	3.031944e-01	2.000089e-01
62200	-2.839902e+04	2.887869e+02	1.048536e+00	1.208345e-01	3.024140e-01	5.239605e-02	1.011071e-01	3.024140e-01	1.208345e-01	182	4	1.849709e-01	2.993499e-01	3.100780e-01	2.056013e-01
62300	-2.838384e+04	2.818006e+02	1.098523e+00	1.083074e-01	3.087300e-01	5.018656e-02	1.083074e-01	3.087300e-01	1.157388e-01	133	4	1.882307e-01	3.085660e-01	3.031944e-01	2.000089e-01
62400	-2.838768e+04	2.809493e+02	1.104855e+00	1.083074e-01	3.087300e-01	5.018656e-02	1.083074e-01	3.087300e-01	1.157388e-01	133	4	1.882307e-01	3.085660e-01	3.031944e-01	2.000089e-01
62500	-2.838917e+04	2.808057e+02	1.096034e+00	1.115506e-01	3.155792e-01	3.418973e-02	1.115506e-01	3.155792e-01	1.115506e-01	130	3	1.973194e-01	2.957466e-01	3.080925e-01	1.988416e-01
62600	-2.838780e+04	2.800167e+02	1.101622e+00	1.107845e-01	3.087300e-01	5.018656e-02	1.107845e-01	3.087300e-01	1.107845e-01	130	3	1.882307e-01	3.085660e-01	3.031944e-01	2.000089e-01
62700	-2.839050e+04	2.826269e+02	1.092603e+00	1.171563e-01	3.155792e-01	3.418973e-02	1.087478e-01	3.155792e-01	1.087478e-01	185	4	1.973194e-01	2.957466e-01	3.080925e-01	1.988416e-01
62800	-2.838706e+04	2.816777e+02	1.089337e+00	1.107845e-01	3.087300e-01	5.018656e-02	1.107845e-01	3.087300e-01	1.107845e-01	130	3	1.900634e-01	3.116035e-01	3.013617e-01	1.969714e-01
62900	-2.839999e+04	2.870667e+02	1.060400e+00	1.130529e-01	3.062795e-01	5.731485e-02	1.040204e-01	3.062795e-01	1.130529e-01	182	4	1.904940e-01	2.969476e-01	3.100780e-01	2.024804e-01
63000	-2.840807e+04	2.851882e+02	1.073703e+00	1.077793e-01	3.111273e-01	4.764081e-02	1.077793e-01	3.111273e-01	1.145459e-01	133	4	2.069498e-01	2.896060e-01	3.040139e-01	1.994303e-01
63100	-2.838813e+04	2.825937e+02	1.082072e+00	1.048828e-01	3.195497e-01	4.625227e-02	1.048828e-01	3.195497e-01	1.048828e-01	130	3	1.900634e-01	3.116035e-01	3.013617e-01	1.969714e-01
63200	-2.839990e+04	2.838600e+02	1.073510e+00	1.116377e-01	3.084987e-01	4.808938e-02	1.116377e-01	3.084987e-01	1.116377e-01	130	3	1.912110e-01	3.018550e-01	3.080925e-01	1.988416e-01
63300	-2.839686e+04	2.887320e+02	1.039003e+00	1.132921e-01	3.096475e-01	4.082884e-02	1.132921e-01	3.096475e-01	1.132921e-01	130	3	1.900634e-01	3.116035e-01	3.013617e-01	1.969714e-01
63400	-2.839346e+04	2.886103e+02	1.039482e+00	1.094707e-01	3.144036e-01	4.278069e-02	1.094707e-01	3.144036e-01	1.094707e-01	130	3	1.962325e-01	3.003169e-01	3.105769e-01	1.928737e-01
63500	-2.839337e+04	2.880992e+02	1.043076e+00	1.094707e-01	3.144036e-01	4.278069e-02	1.094707e-01	3.144036e-01	1.094707e-01	130	3	1.962325e-01	3.003169e-01	3.105769e-01	1.928737e-01
63600	-2.839437e+04	2.876025e+02	1.046580e+00	1.094707e-01	3.144036e-01	4.278069e-02	1.094707e-01	3.144036e-01	1.094707e-01	130	3	1.958852e-01	3.003169e-01	3.109242e-01	1.928737e-01
63700	-2.839302e+04	2.863650e+02	1.055361e+00	1.094707e-01	3.144036e-01	4.278069e-02	1.094707e-01	3.144036e-01	1.094707e-01	130	3	1.958852e-01	3.003169e-01	3.109242e-01	1.928737e-01
63800	-2.839836e+04	2.863615e+02	1.055530e+00	1.116377e-01	3.084987e-01	4.808938e-02	1.116377e-01	3.084987e-01	1.116377e-01	130	3	1.915538e-01	3.018550e-01	3.007358e-01	2.058554e-01
63900	-2.839986e+04	2.859219e+02	1.058696e+00	1.109588e-01	3.134985e-01	4.012657e-02	1.109588e-01	3.134985e-01	1.109588e-01	130	3	1.915538e-01	3.018550e-01	3.007358e-01	2.058554e-01
64000	-2.839631e+04	2.849109e+02	1.065730e+00	1.090323e-01	3.150383e-01	4.282658e-02	1.090323e-01	3.150383e-01	1.090323e-01	130	3	1.958852e-01	3.067237e-01	3.045174e-01	1.928737e-01
64100	-2.839178e+04	2.838562e+02	1.073347e+00	1.090323e-01	3.150383e-01	4.282658e-02	1.090323e-01	3.150383e-01	1.090323e-01	130	3	1.958852e-01	3.067237e-01	3.045174e-01	1.928737e-01
64200	-2.838552e+04	2.844288e+02	1.069205e+00	1.090323e-01	3.150383e-01	4.282658e-02	1.090323e-01	3.150383e-01	1.090323e-01	130	3	1.958852e-01	3.067237e-01	3.045174e-01	1.928737e-01
64300	-2.838230e+04	2.832771e+02	1.077552e+00	1.090323e-01	3.150383e-01	4.282658e-02	1.090323e-01	3.150383e-01	1.090323e-01	130	3	1.958852e-01	3.067237e-01	3.045174e-01	1.928737e-01
64400	-2.837578e+04	2.842713e+02	1.080246e+00	1.046392e-01	3.150383e-01	4.282658e-02	1.046392e-01	3.150383e-01	1.178184e-01	133	4	1.958852e-01	3.067237e-01	3.045174e-01	1.928737e-01
64500	-2.839488e+04	2.828959e+02	1.080183e+00	1.078711e-01	3.154672e-01	4.545229e-02	1.078711e-01	3.154672e-01	1.078711e-01	130	3	1.915538e-01	3.018550e-01	3.020630e-01	2.045282e-01
64600	-2.837523e+04	2.801983e+02	1.100185e+00	1.090323e-01	3.150383e-01	4.282658e-02	1.090323e-01	3.150383e-01	1.090323e-01	130	3	1.958852e-01	3.067237e-01	2.990032e-01	1.983879e-01
64700	-2.837322e+04	2.801734e+02	1.100371e+00	1.090323e-01	3.150383e-01	4.282658e-02	1.090323e-01	3.150383e-01	1.090323e-01	130	3	1.958852e-01	3.067237e-01	2.990032e-01	1.983879e-01
64800	-2.837668e+04	2.860898e+02	1.057281e+00	1.090323e-01	3.150383e-01	4.282658e-02	1.090323e-01	3.150383e-01	1.090323e-01	130	3	1.958852e-01	3.067237e-01	2.990032e-01	1.983879e-01
64900	-2.837965e+04	2.858061e+02	1.059308e+00	1.090323e-01	3.150383e-01	4.282658e-02	1.090323e-01	3.150383e-01	1.090323e-01	130	3	1.958852e-01	3.067237e-01	2.990032e-01	1.983879e-01
65000	-2.838133e+04	2.857949e+02	1.059388e+00	1.090323e-01	3.150383e-01	4.282658e-02	1.090323e-01	3.150383e-01	1.090323e-01	130	3	1.899697e-01	2.996798e-01	3.125107e-01	1.978397e-01
65100	-2.838083e+04	2.840169e+02	1.072282e+00	1.101217e-01	3.130866e-01	4.346157e-02	1.101217e-01	3.130866e-01	1.101217e-01	130	3	1.915538e-01	3.018550e-01	3.020630e-01	2.045282e-01
65200	-2.837914e+04	2.843336e+02	1.069991e+00	1.101217e-01	3.130866e-01	4.346157e-02	1.101217e-01	3.130866e-01	1.101217e-01	130	3	1.915538e-01	3.018550e-01	3.020630e-01	2.045282e-01
65300	-2.839326e+04	2.831979e+02	1.078128e+00	1.090323e-01	3.150383e-01	4.282658e-02	1.090323e-01	3.150383e-01	1.090323e-01	130	3	1.899697e-01	2.996798e-01	3.125107e-01	1.978397e-01
65400	-2.838939e+04	2.829099e+02	1.080227e+00	1.090323e-01	3.150383e-01	4.282658e-02	1.090323e-01	3.150383e-01	1.090323e-01	130	3	1.886866e-01	2.920872e-01	3.125107e-01	2.067155e-01
65500	-2.838447e+04	2.848460e+02	1.066550e+00	1.128750e-01	3.087240e-01	4.392708e-02	1.128750e-01	3.087240e-01	1.128750e-01	130	3	1.915538e-01	3.018550e-01	3.020630e-01	2.045282e-01
65600	-2.838312e+04	2.846065e+02	1.068023e+00	1.105525e-01	3.107167e-01	4.690925e-02	1.105525e-01	3.107167e-01	1.105525e-01	130	3	1.915538e-01	3.018550e-01	3.020630e-01	2.045282e-01
65700	-2.838533e+04	2.826513e+02	1.081989e+00	1.078982e-01	3.162320e-01	4.384135e-02	1.078982e-01	3.162320e-01	1.078982e-01	130	3	1.886866e-01	2.920872e-01	3.125107e-01	2.067155e-01
65800	-2.838437e+04	2.838374e+02	1.073359e+00	1.078982e-01	3.162320e-01	4.384135e-02	1.078982e-01	3.162320e-01	1.078982e-01	130	3	1.886866e-01	2.920872e-01	3.125107e-01	2.067155e-01
65900	-2.839565e+04	2.837581e+02	1.074159e+00	1.105525e-01	3.107167e-01	4.690925e-02	1.105525e-01	3.107167e-01	1.105525e-01	130	3	1.915538e-01	3.018550e-01	3.020630e-01	2.045282e-01
66000	-2.838872e+04	2.844741e+02	1.069470e+00	1.146372e-01	3.093576e-01	3.737326e-02	1.146372e-01	3.093576e-01	1.146372e-01	130	3	1.886866e-01	2.920872e-01	3.125107e-01	2.067155e-01
66100	-2.838559e+04	2.852258e+02	1.063792e+00	1.130582e-01	3.065759e-01	4.767349e-02	1.130582e-01	3.065759e-01	1.130582e-01	130	3	1.886866e-01	2.920872e-01	3.125107e-01	2.067155e-01
66200	-2.839825e+04	2.849980e+02	1.065122e+00	1.088488e-01	3.168914e-01	3.967085e-02	1.088488e-01	3.168914e-01	1.088488e-01	130	3	1.863764e-01	2.978179e-01	3.136799e-01	2.021258e-01
66300	-2.838719e+04	2.839163e+02	1.073239e+00	1.130582e-01	3.065759e-01	4.767349e-02	1.130582e-01	3.065759e-01	1.130582e-01	130	3	1.886866e-01	2.920872e-01	3.125107e-01	2.067155e-01
66400	-2.839544e+04	2.829420e+02	1.080323e+00	1.130582e-01	3.065759e-01	4.767349e-02	1.130582e-01	3.065759e-01	1.130582e-01	130	3	1.886866e-01	2.920872e-01	3.125107e-01	2.067155e-01
66500	-2.839319e+04	2.801015e+02	1.101173e+00	1.123232e-01	3.077485e-01	4.753333e-02	1.123232e-01	3.077485e-01	1.123232e-01	130	3	1.886866e-01	2.920872e-01	3.125107e-01	2.067155e-01
66600	-2.840058e+04	2.837934e+02	1.073903e+00	1.105525e-01	3.107167e-01	4.690925e-02	1.105525e-01	3.107167e-01	1.105525e-01	130	3	1.895113e-01	3.018550e-01	2.994607e-01	2.091730e-01
66700	-2.840050e+04	2.850031e+02	1.065085e+00	1.088488e-01	3.168914e-01	3.967085e-02	1.088488e-01	3.168914e-01	1.088488e-01	130	3	2.035372e-01	2.965949e-01	2.882816e-01	2.115864e-01
66800	-2.839319e+04	2.857614e+02	1.059646e+00	1.088488e-01	3.168914e-01	3.967085e-02	1.088488e-01	3.168914e-01	1.088488e-01	130	3	2.035372e-01	2.965949e-01	2.882816e-01	2.115864e-01
66900	-2.839334e+04	2.805060e+02	1.097509e+00	1.056011e-01	3.184714e-01	4.625394e-02	1.056011e-01	3.184714e-01	1.056011e-01	130	3	1.886866e-01	2.920872e-01	3.125107e-01	2.067155e-01
67000	-2.839453e+04	2.846672e+02	1.077737e+00	1.095187e-01	3.168914e-01	3.967085e-02	1.075088e-01	3.168914e-01	1.095187e-01	182	4	2.035372e-01	2.965949e-01	2.882816e-01	2.115864e-01
67100	-2.839652e+04	2.792510e+02	1.106848e+00	1.056011e-01	3.184714e-01	4.625394e-02	1.056011e-01	3.184714e-01	1.056011e-01	130	3	1.886866e-01	2.920872e-01	3.125107e-01	2.067155e-01
67200	-2.839660e+04	2.852481e+02	1.073518e+00	1.095187e-01	3.168914e-01	3.967085e-02	1.075088e-01	3.168914e-01	1.095187e-01	182	4	1.820995e-01	2.965949e-01	3.097192e-01	2.115864e-01
67300	-2.839218e+04	2.835506e+02	1.075850e+00	1.122427e-01	3.092308e-01	4.481043e-02	1.122427e-01	3.092308e-01	1.122427e-01	130	3	1.820995e-01	2.965949e-01	3.097192e-01	2.115864e-01
67400	-2.839052e+04	2.865411e+02	1.064554e+00	1.202479e-01	3.037582e-01	4.669788e-02	1.052900e-01	3.037582e-01	1.202479e-01	182	4	1.820995e-01	2.994059e-01	3.069081e-01	2.115864e-01
67500	-2.839089e+04	2.847615e+02	1.067344e+00	1.152619e-01	3.037582e-01	4.669788e-02	1.152619e-01	3.037582e-01	1.152619e-01	130	3	1.820995e-01	2.994059e-01	3.069081e-01	2.115864e-01
67600	-2.838351e+04	2.848019e+02	1.066769e+00	1.119239e-01	3.096989e-01	4.483064e-02	1.119239e-01	3.096989e-01	1.119239e-01	130	3	1.820995e-01	2.994059e-01	3.069081e-01	2.115864e-01
67700	-2.838828e+04	2.857559e+02	1.059920e+00	1.119239e-01	3.096989e-01	4.483064e-02	1.119239e-01	3.096989e-01	1.119239e-01	130	3	1.820995e-01	2.994059e-01	3.069081e-01	2.115864e-01
67800	-2.838523e+04	2.821151e+02	1.096403e+00	1.136190e-01	3.096989e-01	4.483064e-02	1.110763e-01	3.096989e-01	1.110763e-01	185	4	1.820995e-01	2.994059e-01	3.069081e-01	2.115864e-01
67900	-2.838057e+04	2.843208e+02	1.070240e+00	1.119239e-01	3.096989e-01	4.483064e-02	1.119239e-01	3.096989e-01	1.119239e-01	130	3	1.820995e-01	2.994059e-01	3.069081e-01	2.115864e-01
68000	-2.837590e+04	2.841301e+02	1.071425e+00	1.102449e-01	3.107867e-01	4.769182e-02	1.102449e-01	3.107867e-01	1.102449e-01	130	3	2.044893e-01	2.990676e-01	2.925585e-01	2.038846e-01
68100	-2.839960e+04	2.812156e+02	1.092651e+00	1.089619e-01	3.152777e-01	4.255894e-02	1.089619e-01	3.152777e-01	1.089619e-01	130	3	1.891268e-01	2.987116e-01	3.125107e-01	1.996509e-01
68200	-2.837651e+04	2.826613e+02	1.082103e+00	1.102449e-01	3.107867e-01	4.769182e-02	1.102449e-01	3.107867e-01	1.102449e-01	130	3	2.044893e-01	2.990676e-01	2.925585e-01	2.038846e-01
68300	-2.837843e+04	2.800634e+02	1.101252e+00	1.102449e-01	3.107867e-01	4.769182e-02	1.102449e-01	3.107867e-01	1.102449e-01	130	3	2.044893e-01	2.990676e-01	2.925585e-01	2.038846e-01
68400	-2.837931e+04	2.807921e+02	1.095847e+00	1.102449e-01	3.107867e-01	4.769182e-02	1.102449e-01	3.107867e-01	1.102449e-01	130	3	2.044893e-01	2.990676e-01	2.925585e-01	2.038846e-01
68500	-2.838040e+04	2.871080e+02	1.050098e+00	1.102449e-01	3.107867e-01	4.769182e-02	1.102449e-01	3.107867e-01	1.102449e-01	130	3	2.044893e-01	2.990676e-01	2.925585e-01	2.038846e-01
68600	-2.837621e+04	2.869812e+02	1.051270e+00	1.122110e-01	3.117144e-01	3.993806e-02	1.122110e-01	3.117144e-01	1.122110e-01	130	3	2.044893e-01	2.990676e-01	2.925585e-01	2.038846e-01
68700	-2.839681e+04	2.841695e+02	1.081450e+00	1.113770e-01	3.152777e-01	4.255894e-02	1.041316e-01	3.152777e-01	1.113770e-01	182	4	1.926698e-01	2.951686e-01	3.125107e-01	1.996509e-01
68800	-2.837568e+04	2.869163e+02	1.051561e+00	1.110018e-01	3.110723e-01	4.485006e-02	1.110018e-01	3.110723e-01	1.110018e-01	130	3	2.044893e-01	2.990676e-01	2.925585e-01	2.038846e-01
68900	-2.837647e+04	2.852400e+02	1.063531e+00	1.110018e-01	3.110723e-01	4.485006e-02	1.110018e-01	3.110723e-01	1.110018e-01	130	3	2.044893e-01	2.990676e-01	2.925585e-01	2.038846e-01
69000	-2.838064e+04	2.850813e+02	1.064671e+00	1.110018e-01	3.110723e-01	4.485006e-02	1.110018e-01	3.110723e-01	1.110018e-01	130	3	2.044893e-01	2.990676e-01	2.925585e-01	2.038846e-01
69100	-2.838181e+04	2.835207e+02	1.075777e+00	1.089619e-01	3.152777e-01	4.255894e-02	1.089619e-01	3.152777e-01	1.089619e-01	130	3	1.950859e-01	2.927525e-01	3.125107e-01	1.996509e-01
69200	-2.837869e+04	2.832059e+02	1.078066e+00	1.089619e-01	3.152777e-01	4.255894e-02	1.089619e-01	3.152777e-01	1.089619e-01	130	3	1.950859e-01	2.927525e-01	3.125107e-01	1.996509e-01
69300	-2.838334e+04	2.796480e+02	1.104453e+00	1.110018e-01	3.110723e-01	4.485006e-02	1.110018e-01	3.110723e-01	1.110018e-01	130	3	2.044893e-01	2.990676e-01	2.925585e-01	2.038846e-01
69400	-2.837538e+04	2.852189e+02	1.063512e+00	1.089619e-01	3.152777e-01	4.255894e-02	1.089619e-01	3.152777e-01	1.089619e-01	130	3	1.950859e-01	2.927525e-01	3.125107e-01	1.996509e-01
69500	-2.837125e+04	2.856673e+02	1.060297e+00	1.089619e-01	3.152777e-01	4.255894e-02	1.089619e-01	3.152777e-01	1.089619e-01	130	3	1.950859e-01	2.927525e-01	3.125107e-01	1.996509e-01
69600	-2.838520e+04	2.863347e+02	1.055531e+00	1.089619e-01	3.152777e-01	4.255894e-02	1.089619e-01	3.152777e-01	1.089619e-01	130	3	1.950859e-01	2.927525e-01	3.125107e-01	1.996509e-01
69700	-2.838328e+04	2.840739e+02	1.071937e+00	1.110018e-01	3.110723e-01	4.485006e-02	1.110018e-01	3.110723e-01	1.110018e-01	130	3	2.044893e-01	2.943851e-01	2.972411e-01	2.038846e-01
69800	-2.838301e+04	2.823683e+02	1.084353e+00	1.110018e-01	3.110723e-01	4.485006e-02	1.110018e-01	3.110723e-01	1.110018e-01	130	3	2.044893e-01	2.943851e-01	2.972411e-01	2.038846e-01
69900	-2.837949e+04	2.851935e+02	1.073861e+00	1.118408e-01	3.086232e-01	4.764121e-02	1.116358e-01	3.086232e-01	1.116358e-01	185	4	2.044893e-01	2.943851e-01	2.972411e-01	2.038846e-01
70000	-2.837810e+04	2.864861e+02	1.064529e+00	1.118408e-01	3.086232e-01	4.764121e-02	1.116358e-01	3.086232e-01	1.116358e-01	185	4	2.044893e-01	2.943851e-01	2.972411e-01	2.038846e-01
70100	-2.838305e+04	2.857215e+02	1.070120e+00	1.140963e-01	3.053488e-01	4.735656e-02	1.140963e-01	3.053488e-01	1.137532e-01	133	4	1.950859e-01	2.927525e-01	3.125107e-01	1.996509e-01
70200	-2.837019e+04	2.861122e+02	1.067221e+00	1.118408e-01	3.086232e-01	4.764121e-02	1.116358e-01	3.086232e-01	1.116358e-01	185	4	1.945803e-01	2.943851e-01	3.071500e-01	2.038846e-01
70300	-2.837717e+04	2.831171e+02	1.079232e+00	1.142904e-01	3.077235e-01	4.168176e-02	1.142904e-01	3.077235e-01	1.142904e-01	130	3	1.950859e-01	2.927525e-01	3.125107e-01	1.996509e-01
70400	-2.837832e+04	2.852175e+02	1.073687e+00	1.118408e-01	3.086232e-01	4.764121e-02	1.116358e-01	3.086232e-01	1.116358e-01	185	4	2.002032e-01	2.934998e-01	3.081043e-01	1.981927e-01
70500	-2.838181e+04	2.795971e+02	1.105188e+00	1.142904e-01	3.077235e-01	4.168176e-02	1.142904e-01	3.077235e-01	1.142904e-01	130	3	1.950859e-01	2.927525e-01	3.125107e-01	1.996509e-01
70600	-2.838068e+04	2.839604e+02	1.072490e+00	1.082696e-01	3.150292e-01	4.513261e-02	1.082696e-01	3.150292e-01	1.082696e-01	130	3	2.002032e-01	2.934998e-01	3.081043e-01	1.981927e-01
70700	-2.838416e+04	2.817149e+02	1.099192e+00	1.108735e-01	3.029078e-01	5.245667e-02	1.108735e-01	3.029078e-01	1.199807e-01	133	4	1.950859e-01	2.927525e-01	3.125107e-01	1.996509e-01
70800	-2.838501e+04	2.845812e+02	1.068004e+00	1.082696e-01	3.150292e-01	4.513261e-02	1.082696e-01	3.150292e-01	1.082696e-01	130	3	1.920566e-01	3.046486e-01	2.974066e-01	2.058883e-01
70900	-2.837592e+04	2.816456e+02	1.099835e+00	1.104562e-01	3.093848e-01	4.898251e-02	1.104562e-01	3.093848e-01	1.113354e-01	133	4	1.950859e-01	2.910018e-01	3.125107e-01	2.014017e-01
71000	-2.837898e+04	2.864050e+02	1.055287e+00	1.121342e-01	3.086744e-01	4.624844e-02	1.121342e-01	3.086744e-01	1.121342e-01	130	3	1.950859e-01	2.910018e-01	3.125107e-01	2.014017e-01
71100	-2.838305e+04	2.866186e+02	1.053767e+00	1.121342e-01	3.086744e-01	4.624844e-02	1.121342e-01	3.086744e-01	1.121342e-01	130	3	1.950859e-01	2.910018e-01	3.125107e-01	2.014017e-01
71200	-2.839431e+04	2.856669e+02	1.060080e+00	1.074315e-01	3.144905e-01	4.872436e-02	1.074315e-01	3.144905e-01	1.074315e-01	130	3	1.919861e-01	2.935201e-01	3.051146e-01	2.093792e-01
71300	-2.839647e+04	2.862139e+02	1.056172e+00	1.074315e-01	3.144905e-01	4.872436e-02	1.074315e-01	3.144905e-01	1.074315e-01	130	3	1.919861e-01	2.935201e-01	3.051146e-01	2.093792e-01
71400	-2.839490e+04	2.861041e+02	1.057510e+00	1.133114e-01	3.055353e-01	4.899513e-02	1.133114e-01	3.055353e-01	1.133114e-01	130	3	1.950859e-01	2.910018e-01	3.125107e-01	2.014017e-01
71500	-2.838922e+04	2.868386e+02	1.052278e+00	1.133114e-01	3.055353e-01	4.899513e-02	1.133114e-01	3.055353e-01	1.133114e-01	130	3	1.950859e-01	2.910018e-01	3.125107e-01	2.014017e-01
71600	-2.838671e+04	2.821833e+02	1.085879e+00	1.133114e-01	3.055353e-01	4.899513e-02	1.133114e-01	3.055353e-01	1.133114e-01	130	3	1.950859e-01	2.910018e-01	3.125107e-01	2.014017e-01
71700	-2.838545e+04	2.833903e+02	1.076928e+00	1.114638e-01	3.098495e-01	4.590976e-02	1.114638e-01	3.098495e-01	1.114638e-01	130	3	1.950859e-01	2.910018e-01	3.125107e-01	2.014017e-01
71800	-2.839980e+04	2.833210e+02	1.077507e+00	1.115249e-01	3.126998e-01	4.002558e-02	1.115249e-01	3.126998e-01	1.115249e-01	130	3	2.043336e-01	3.029891e-01	2.933747e-01	1.993026e-01
71900	-2.837817e+04	2.834085e+02	1.076796e+00	1.114638e-01	3.098495e-01	4.590976e-02	1.114638e-01	3.098495e-01	1.114638e-01	130	3	1.950859e-01	2.910018e-01	3.125107e-01	2.014017e-01
72000	-2.841877e+04	2.880798e+02	1.043590e+00	1.141457e-01	3.051116e-01	4.733952e-02	1.141457e-01	3.051116e-01	1.141457e-01	130	3	1.966647e-01	2.951705e-01	3.047720e-01	2.033928e-01
72100	-2.838969e+04	2.838686e+02	1.073456e+00	1.114638e-01	3.098495e-01	4.590976e-02	1.114638e-01	3.098495e-01	1.114638e-01	130	3	1.950859e-01	2.910018e-01	3.125107e-01	2.014017e-01
72200	-2.839024e+04	2.837263e+02	1.074488e+00	1.114638e-01	3.098495e-01	4.590976e-02	1.114638e-01	3.098495e-01	1.114638e-01	130	3	1.956530e-01	2.973082e-01	3.001201e-01	2.069187e-01
72300	-2.838193e+04	2.842665e+02	1.070576e+00	1.114638e-01	3.098495e-01	4.590976e-02	1.114638e-01	3.098495e-01	1.114638e-01	130	3	1.956530e-01	2.973082e-01	3.001201e-01	2.069187e-01
72400	-2.838605e+04	2.843419e+02	1.070032e+00	1.114638e-01	3.098495e-01	4.590976e-02	1.114638e-01	3.098495e-01	1.114638e-01	130	3	1.956530e-01	2.973082e-01	3.001201e-01	2.069187e-01
72500	-2.838843e+04	2.839537e+02	1.072319e+00	1.057164e-01	3.205594e-01	4.173209e-02	1.057164e-01	3.205594e-01	1.057164e-01	130	3	1.956530e-01	2.973082e-01	3.001201e-01	2.069187e-01
72600	-2.839750e+04	2.835825e+02	1.076022e+00	1.154613e-01	3.089377e-01	3.574048e-02	1.154613e-01	3.089377e-01	1.154613e-01	130	3	1.956530e-01	2.973082e-01	3.001201e-01	2.069187e-01
72700	-2.839431e+04	2.871172e+02	1.050315e+00	1.132739e-01	3.063253e-01	4.752784e-02	1.132739e-01	3.063253e-01	1.132739e-01	130	3	1.871590e-01	3.047542e-01	3.087842e-01	1.993026e-01
72800	-2.838543e+04	2.882547e+02	1.042279e+00	1.132739e-01	3.063253e-01	4.752784e-02	1.132739e-01	3.063253e-01	1.132739e-01	130	3	1.871590e-01	3.047542e-01	3.087842e-01	1.993026e-01
72900	-2.838261e+04	2.883795e+02	1.051339e+00	1.178601e-01	3.063253e-01	4.752784e-02	1.041014e-01	3.063253e-01	1.178601e-01	182	4	1.871590e-01	3.047542e-01	3.087842e-01	1.993026e-01
73000	-2.840868e+04	2.844961e+02	1.079698e+00	1.269783e-01	3.015469e-01	3.486525e-02	1.080844e-01	3.015469e-01	1.269783e-01	182	4	1.956530e-01	2.973082e-01	3.001201e-01	2.069187e-01
73100	-2.840067e+04	2.837100e+02	1.074888e+00	1.139685e-01	3.081038e-01	4.188691e-02	1.139685e-01	3.081038e-01	1.139685e-01	130	3	1.919861e-01	2.935201e-01	3.051146e-01	2.093792e-01
73200	-2.840357e+04	2.806764e+02	1.100042e+00	1.088602e-01	3.148826e-01	4.932611e-02	1.088602e-01	3.092106e-01	1.088602e-01	138	4	1.966647e-01	2.981412e-01	3.051047e-01	2.000894e-01
73300	-2.839924e+04	2.852673e+02	1.073412e+00	1.155679e-01	3.081038e-01	4.188691e-02	1.131688e-01	3.081038e-01	1.131688e-01	185	4	1.941715e-01	2.935201e-01	3.123610e-01	1.999473e-01
73400	-2.838747e+04	2.888136e+02	1.048262e+00	1.178601e-01	3.063253e-01	4.752784e-02	1.041014e-01	3.063253e-01	1.178601e-01	182	4	1.871590e-01	3.047542e-01	3.087842e-01	1.993026e-01
73500	-2.838841e+04	2.841530e+02	1.071678e+00	1.139685e-01	3.081038e-01	4.188691e-02	1.139685e-01	3.081038e-01	1.139685e-01	130	3	1.941715e-01	2.935201e-01	3.123610e-01	1.999473e-01
73600	-2.839131e+04	2.837042e+02	1.074930e+00	1.139685e-01	3.081038e-01	4.188691e-02	1.139685e-01	3.081038e-01	1.139685e-01	130	3	1.941715e-01	2.935201e-01	3.123610e-01	1.999473e-01
73700	-2.839684e+04	2.859430e+02	1.058803e+00	1.139685e-01	3.081038e-01	4.188691e-02	1.139685e-01	3.081038e-01	1.139685e-01	130	3	1.941715e-01	2.935201e-01	3.123610e-01	1.999473e-01
73800	-2.838305e+04	2.860026e+02	1.068115e+00	1.135079e-01	3.079691e-01	4.823848e-02	1.088075e-01	3.079691e-01	1.135079e-01	182	4	1.871590e-01	3.047542e-01	3.087842e-01	1.993026e-01
73900	-2.838802e+04	2.836566e+02	1.085168e+00	1.135079e-01	3.079691e-01	4.823848e-02	1.088075e-01	3.079691e-01	1.135079e-01	182	4	1.871590e-01	3.047542e-01	3.087842e-01	1.993026e-01
74000	-2.839171e+04	2.842010e+02	1.081187e+00	1.135079e-01	3.079691e-01	4.823848e-02	1.088075e-01	3.079691e-01	1.135079e-01	182	4	1.871590e-01	3.047542e-01	3.087842e-01	1.993026e-01
74100	-2.839310e+04	2.825685e+02	1.082939e+00	1.119411e-01	3.079691e-01	4.823848e-02	1.119411e-01	3.079691e-01	1.119411e-01	130	3	1.871590e-01	3.047542e-01	3.087842e-01	1.993026e-01
74200	-2.840092e+04	2.839424e+02	1.075611e+00	1.056188e-01	3.349172e-01	5.233795e-02	1.056188e-01	2.958884e-01	1.056188e-01	138	4	1.755141e-01	3.028139e-01	3.101032e-01	2.115688e-01
74300	-2.838524e+04	2.865999e+02	1.054118e+00	1.139685e-01	3.081038e-01	4.188691e-02	1.139685e-01	3.081038e-01	1.139685e-01	130	3	1.951393e-01	2.925523e-01	3.123610e-01	1.999473e-01
74400	-2.838342e+04	2.866738e+02	1.053592e+00	1.139685e-01	3.081038e-01	4.188691e-02	1.139685e-01	3.081038e-01	1.139685e-01	130	3	1.951393e-01	2.925523e-01	3.123610e-01	1.999473e-01
74500	-2.839457e+04	2.812109e+02	1.096585e+00	1.126419e-01	3.191768e-01	4.666609e-02	1.126419e-01	2.962313e-01	1.126419e-01	138	4	1.873307e-01	3.185802e-01	2.886645e-01	2.054246e-01
74600	-2.838215e+04	2.867758e+02	1.052770e+00	1.130711e-01	3.087763e-01	4.323402e-02	1.130711e-01	3.087763e-01	1.130711e-01	130	3	1.951393e-01	2.925523e-01	3.123610e-01	1.999473e-01
74700	-2.838443e+04	2.867022e+02	1.053293e+00	1.130711e-01	3.087763e-01	4.323402e-02	1.130711e-01	3.087763e-01	1.130711e-01	130	3	1.951393e-01	2.925523e-01	3.123610e-01	1.999473e-01
74800	-2.837882e+04	2.867697e+02	1.052813e+00	1.130711e-01	3.087763e-01	4.323402e-02	1.130711e-01	3.087763e-01	1.130711e-01	130	3	1.985036e-01	2.925523e-01	3.123610e-01	1.965830e-01
74900	-2.838929e+04	2.819170e+02	1.087353e+00	1.081902e-01	3.139420e-01	4.754533e-02	1.081902e-01	3.139420e-01	1.081902e-01	130	3	1.871590e-01	3.047542e-01	3.087842e-01	1.993026e-01
75000	-2.838186e+04	2.864758e+02	1.054904e+00	1.130711e-01	3.087763e-01	4.323402e-02	1.130711e-01	3.087763e-01	1.130711e-01	130	3	1.985036e-01	2.925523e-01	3.123610e-01	1.965830e-01
75100	-2.837999e+04	2.868966e+02	1.051911e+00	1.130711e-01	3.087763e-01	4.323402e-02	1.130711e-01	3.087763e-01	1.130711e-01	130	3	1.985036e-01	2.925523e-01	3.123610e-01	1.965830e-01
75200	-2.837826e+04	2.885574e+02	1.049726e+00	1.112761e-01	3.087763e-01	4.323402e-02	1.112761e-01	3.087763e-01	1.166612e-01	133	4	1.985036e-01	2.925523e-01	3.119411e-01	1.970029e-01
75300	-2.838101e+04	2.821127e+02	1.095935e+00	1.041879e-01	3.092321e-01	4.245377e-02	1.041879e-01	3.092321e-01	1.307062e-01	133	4	1.961517e-01	2.953225e-01	3.084588e-01	2.000669e-01
75400	-2.838059e+04	2.827900e+02	1.094481e+00	1.041879e-01	3.182271e-01	4.245377e-02	1.041879e-01	3.002370e-01	1.307062e-01	142	5	1.961517e-01	2.953225e-01	3.084588e-01	2.000669e-01
75500	-2.839437e+04	2.852012e+02	1.063914e+00	1.126551e-01	3.064218e-01	4.919101e-02	1.126551e-01	3.064218e-01	1.126551e-01	130	3	1.927904e-01	2.991228e-01	3.087842e-01	1.993026e-01
75600	-2.836988e+04	2.822285e+02	1.089127e+00	1.130274e-01	3.182271e-01	4.245377e-02	1.130274e-01	3.002370e-01	1.130274e-01	138	4	1.961517e-01	2.953225e-01	3.084588e-01	2.000669e-01
75700	-2.837298e+04	2.830028e+02	1.093496e+00	1.128108e-01	3.182271e-01	4.245377e-02	1.128108e-01	3.002370e-01	1.134606e-01	142	5	1.961517e-01	2.953225e-01	3.084588e-01	2.000669e-01
75800	-2.839413e+04	2.881863e+02	1.042791e+00	1.130711e-01	3.087763e-01	4.323402e-02	1.130711e-01	3.087763e-01	1.130711e-01	130	3	1.985036e-01	3.009085e-01	3.035849e-01	1.970029e-01
75900	-2.836911e+04	2.843109e+02	1.083880e+00	1.128108e-01	3.182271e-01	4.245377e-02	1.128108e-01	3.002370e-01	1.134606e-01	142	5	1.961517e-01	2.953225e-01	3.084588e-01	2.000669e-01
76000	-2.838816e+04	2.834220e+02	1.076094e+00	1.063226e-01	3.133935e-01	5.424541e-02	1.063226e-01	3.133935e-01	1.063226e-01	130	3	1.927904e-01	2.991228e-01	3.087842e-01	1.993026e-01
76100	-2.837253e+04	2.824448e+02	1.094068e+00	1.128108e-01	3.092321e-01	4.245377e-02	1.128108e-01	3.092321e-01	1.134606e-01	133	4	1.961517e-01	2.953225e-01	3.084588e-01	2.000669e-01
76200	-2.837807e+04	2.809552e+02	1.094972e+00	1.130274e-01	3.092321e-01	4.245377e-02	1.130274e-01	3.092321e-01	1.130274e-01	130	3	1.961517e-01	2.953225e-01	3.084588e-01	2.000669e-01
76300	-2.837728e+04	2.845476e+02	1.068733e+00	1.130274e-01	3.092321e-01	4.245377e-02	1.130274e-01	3.092321e-01	1.130274e-01	130	3	1.961517e-01	2.953225e-01	3.084588e-01	2.000669e-01
76400	-2.839003e+04	2.827383e+02	1.081057e+00	1.051017e-01	3.199987e-01	4.469766e-02	1.051017e-01	3.199987e-01	1.051017e-01	130	3	1.927904e-01	2.991228e-01	3.087842e-01	1.993026e-01
76500	-2.837972e+04	2.844309e+02	1.069361e+00	1.113921e-01	3.090974e-01	4.762899e-02	1.113921e-01	3.090974e-01	1.113921e-01	130	3	1.974547e-01	2.953225e-01	3.084588e-01	1.987640e-01
76600	-2.839053e+04	2.814745e+02	1.090321e+00	1.051017e-01	3.199987e-01	4.469766e-02	1.051017e-01	3.199987e-01	1.051017e-01	130	3	1.927904e-01	2.991228e-01	3.087842e-01	1.993026e-01
76700	-2.837554e+04	2.858672e+02	1.059041e+00	1.113921e-01	3.090974e-01	4.762899e-02	1.113921e-01	3.090974e-01	1.113921e-01	130	3	1.974547e-01	2.953225e-01	3.084588e-01	1.987640e-01
76800	-2.837204e+04	2.861131e+02	1.057285e+00	1.113921e-01	3.090974e-01	4.762899e-02	1.113921e-01	3.090974e-01	1.113921e-01	130	3	1.974547e-01	2.953225e-01	3.084588e-01	1.987640e-01
76900	-2.838949e+04	2.855182e+02	1.061292e+00	1.085088e-01	3.146571e-01	4.515957e-02	1.085088e-01	3.146571e-01	1.085088e-01	130	3	1.999820e-01	2.971203e-01	3.033421e-01	1.995556e-01
77000	-2.839036e+04	2.826645e+02	1.082479e+00	1.141239e-01	3.062900e-01	4.504827e-02	1.141239e-01	3.062900e-01	1.141239e-01	130	3	1.978830e-01	3.009085e-01	3.011042e-01	2.001042e-01
77100	-2.839584e+04	2.869350e+02	1.051685e+00	1.140947e-01	3.052774e-01	4.716113e-02	1.140947e-01	3.052774e-01	1.140947e-01	130	3	1.999820e-01	2.971203e-01	3.033421e-01	1.995556e-01
77200	-2.838952e+04	2.815561e+02	1.090088e+00	1.093561e-01	3.107115e-01	5.050877e-02	1.093561e-01	3.107115e-01	1.093561e-01	130	3	1.943572e-01	3.052561e-01	2.995525e-01	2.008341e-01
77300	-2.839176e+04	2.828746e+02	1.080657e+00	1.113921e-01	3.090974e-01	4.762899e-02	1.113921e-01	3.090974e-01	1.113921e-01	130	3	2.012814e-01	2.851749e-01	3.091693e-01	2.043744e-01
77400	-2.839120e+04	2.838810e+02	1.073339e+00	1.113921e-01	3.090974e-01	4.762899e-02	1.113921e-01	3.090974e-01	1.113921e-01	130	3	2.012814e-01	2.851749e-01	3.091693e-01	2.043744e-01
77500	-2.839376e+04	2.840264e+02	1.072286e+00	1.113921e-01	3.090974e-01	4.762899e-02	1.113921e-01	3.090974e-01	1.113921e-01	130	3	2.012814e-01	2.851749e-01	3.091693e-01	2.043744e-01
77600	-2.838655e+04	2.844079e+02	1.069528e+00	1.113921e-01	3.090974e-01	4.762899e-02	1.113921e-01	3.090974e-01	1.113921e-01	130	3	2.019913e-01	2.982313e-01	3.055291e-01	1.942484e-01
77700	-2.838586e+04	2.853244e+02	1.062894e+00	1.108187e-01	3.107789e-01	4.598601e-02	1.108187e-01	3.107789e-01	1.108187e-01	130	3	2.019913e-01	2.982313e-01	3.055291e-01	1.942484e-01
77800	-2.837562e+04	2.852700e+02	1.063285e+00	1.108187e-01	3.107789e-01	4.598601e-02	1.108187e-01	3.107789e-01	1.108187e-01	130	3	2.019913e-01	2.982313e-01	3.055291e-01	1.942484e-01
77900	-2.837746e+04	2.851973e+02	1.063807e+00	1.108187e-01	3.107789e-01	4.598601e-02	1.108187e-01	3.107789e-01	1.108187e-01	130	3	2.019913e-01	2.982313e-01	3.055291e-01	1.942484e-01
78000	-2.837719e+04	2.853962e+02	1.062380e+00	1.108187e-01	3.107789e-01	4.598601e-02	1.108187e-01	3.107789e-01	1.108187e-01	130	3	2.019913e-01	2.982313e-01	3.055291e-01	1.942484e-01
78100	-2.838665e+04	2.834814e+02	1.076550e+00	1.139079e-01	3.084980e-01	4.128037e-02	1.139079e-01	3.084980e-01	1.139079e-01	130	3	2.003373e-01	3.054588e-01	2.933697e-01	2.008341e-01
78200	-2.837926e+04	2.847094e+02	1.067317e+00	1.108187e-01	3.107789e-01	4.598601e-02	1.108187e-01	3.107789e-01	1.108187e-01	130	3	1.962148e-01	3.109469e-01	2.948741e-01	1.979642e-01
78300	-2.838185e+04	2.849360e+02	1.065686e+00	1.108187e-01	3.107789e-01	4.598601e-02	1.108187e-01	3.107789e-01	1.108187e-01	130	3	1.962148e-01	3.109469e-01	2.948741e-01	1.979642e-01
78400	-2.838272e+04	2.783675e+02	1.124492e+00	1.114153e-01	3.084980e-01	4.128037e-02	1.114153e-01	3.084980e-01	1.188931e-01	133	4	2.033396e-01	2.976086e-01	2.995408e-01	1.995110e-01
78500	-2.838674e+04	2.845220e+02	1.068668e+00	1.108187e-01	3.107789e-01	4.598601e-02	1.108187e-01	3.107789e-01	1.108187e-01	130	3	1.962148e-01	3.109469e-01	2.948741e-01	1.979642e-01
78600	-2.838306e+04	2.817420e+02	1.088917e+00	1.108187e-01	3.107789e-01	4.598601e-02	1.108187e-01	3.107789e-01	1.108187e-01	130	3	1.962148e-01	3.109469e-01	2.948741e-01	1.979642e-01
78700	-2.838386e+04	2.884403e+02	1.050559e+00	1.114153e-01	3.084980e-01	4.128037e-02	1.114153e-01	3.084980e-01	1.188931e-01	133	4	2.033396e-01	2.976086e-01	2.995408e-01	1.995110e-01
78800	-2.838080e+04	2.884302e+02	1.050630e+00	1.114153e-01	3.084980e-01	4.128037e-02	1.114153e-01	3.084980e-01	1.188931e-01	133	4	2.033396e-01	2.976086e-01	2.995408e-01	1.995110e-01
78900	-2.836419e+04	2.834448e+02	1.076619e+00	1.113710e-01	3.141093e-01	3.766845e-02	1.113710e-01	3.141093e-01	1.113710e-01	130	3	1.962148e-01	3.109469e-01	2.948741e-01	1.979642e-01
79000	-2.836116e+04	2.840387e+02	1.071975e+00	1.086907e-01	3.148604e-01	4.420718e-02	1.086907e-01	3.148604e-01	1.086907e-01	130	3	1.962148e-01	3.109469e-01	2.948741e-01	1.979642e-01
79100	-2.835806e+04	2.842653e+02	1.070337e+00	1.086907e-01	3.148604e-01	4.420718e-02	1.086907e-01	3.148604e-01	1.086907e-01	130	3	1.983253e-01	3.088365e-01	2.948741e-01	1.979642e-01
79200	-2.835641e+04	2.854496e+02	1.071534e+00	1.025250e-01	3.148604e-01	4.420718e-02	1.025250e-01	3.148604e-01	1.210221e-01	133	4	1.983253e-01	3.088365e-01	2.948741e-01	1.979642e-01
79300	-2.836207e+04	2.843346e+02	1.079748e+00	1.074825e-01	3.051685e-01	4.811578e-02	1.074825e-01	3.051685e-01	1.265823e-01	133	4	1.983253e-01	3.088365e-01	2.948741e-01	1.979642e-01
79400	-2.836766e+04	2.839324e+02	1.082531e+00	1.044484e-01	3.075315e-01	4.612036e-02	1.044484e-01	3.075315e-01	1.299198e-01	133	4	1.983253e-01	3.088365e-01	2.948741e-01	1.979642e-01
79500	-2.836750e+04	2.843258e+02	1.079659e+00	1.044484e-01	3.075315e-01	4.612036e-02	1.044484e-01	3.075315e-01	1.299198e-01	133	4	1.983253e-01	3.088365e-01	2.948741e-01	1.979642e-01
79600	-2.837093e+04	2.858472e+02	1.068626e+00	1.044484e-01	3.075315e-01	4.612036e-02	1.044484e-01	3.075315e-01	1.299198e-01	133	4	1.983253e-01	3.088365e-01	2.948741e-01	1.979642e-01
79700	-2.837037e+04	2.861869e+02	1.066177e+00	1.044484e-01	3.075315e-01	4.612036e-02	1.044484e-01	3.075315e-01	1.299198e-01	133	4	1.983253e-01	3.088365e-01	2.948741e-01	1.979642e-01
79800	-2.837186e+04	2.825942e+02	1.082870e+00	1.129389e-01	3.075315e-01	4.612036e-02	1.129389e-01	3.075315e-01	1.129389e-01	130	3	1.983253e-01	3.088365e-01	2.948741e-01	1.979642e-01
79900	-2.837023e+04	2.811806e+02	1.093255e+00	1.129389e-01	3.075315e-01	4.612036e-02	1.129389e-01	3.075315e-01	1.129389e-01	130	3	1.983253e-01	3.088365e-01	2.948741e-01	1.979642e-01
80000	-2.837164e+04	2.819244e+02	1.087488e+00	1.102493e-01	3.101939e-01	4.886425e-02	1.102493e-01	3.101939e-01	1.102493e-01	130	3	1.983253e-01	3.088365e-01	2.948741e-01	1.979642e-01
80100	-2.837601e+04	2.860907e+02	1.057322e+00	1.102493e-01	3.101939e-01	4.886425e-02	1.102493e-01	3.101939e-01	1.102493e-01	130	3	1.983253e-01	3.088365e-01	3.008978e-01	1.919405e-01
80200	-2.837936e+04	2.855117e+02	1.061464e+00	1.102493e-01	3.101939e-01	4.886425e-02	1.102493e-01	3.101939e-01	1.102493e-01	130	3	1.983253e-01	3.088365e-01	3.008978e-01	1.919405e-01
80300	-2.837791e+04	2.864063e+02	1.055071e+00	1.102493e-01	3.101939e-01	4.886425e-02	1.102493e-01	3.101939e-01	1.102493e-01	130	3	1.983253e-01	3.088365e-01	3.008978e-01	1.919405e-01
80400	-2.837834e+04	2.818316e+02	1.098064e+00	1.045277e-01	3.101939e-01	4.886425e-02	1.045277e-01	3.101939e-01	1.216926e-01	133	4	1.983253e-01	3.088365e-01	3.008978e-01	1.919405e-01
80500	-2.837655e+04	2.814528e+02	1.100877e+00	1.045277e-01	3.101939e-01	4.886425e-02	1.045277e-01	3.101939e-01	1.216926e-01	133	4	1.983253e-01	3.088365e-01	3.008978e-01	1.919405e-01
80600	-2.837513e+04	2.826581e+02	1.091954e+00	1.045277e-01	3.101939e-01	4.886425e-02	1.045277e-01	3.101939e-01	1.216926e-01	133	4	1.983253e-01	3.088365e-01	3.008978e-01	1.919405e-01
80700	-2.840789e+04	2.781047e+02	1.115394e+00	1.059294e-01	3.142729e-01	5.366613e-02	1.059294e-01	3.142729e-01	1.059294e-01	130	3	1.943209e-01	3.054873e-01	2.954507e-01	2.047410e-01
80800	-2.836557e+04	2.833381e+02	1.087171e+00	1.078388e-01	3.097683e-01	4.361946e-02	1.078388e-01	3.097683e-01	1.211664e-01	133	4	1.983253e-01	3.088365e-01	3.008978e-01	1.919405e-01
80900	-2.836831e+04	2.842978e+02	1.080150e+00	1.078388e-01	3.097683e-01	4.361946e-02	1.078388e-01	3.097683e-01	1.211664e-01	133	4	1.983253e-01	3.088365e-01	3.008978e-01	1.919405e-01
81000	-2.837223e+04	2.837774e+02	1.083951e+00	1.078388e-01	3.097683e-01	4.361946e-02	1.078388e-01	3.097683e-01	1.211664e-01	133	4	1.983253e-01	3.088365e-01	3.008978e-01	1.919405e-01
81100	-2.836951e+04	2.849626e+02	1.086507e+00	1.141174e-01	3.097683e-01	4.361946e-02	1.015602e-01	3.097683e-01	1.211664e-01	186	5	1.983253e-01	3.088365e-01	3.008978e-01	1.919405e-01
81200	-2.836787e+04	2.848805e+02	1.087109e+00	1.141174e-01	3.097683e-01	4.361946e-02	1.015602e-01	3.097683e-01	1.211664e-01	186	5	1.983253e-01	3.088365e-01	3.008978e-01	1.919405e-01
81300	-2.836744e+04	2.843963e+02	1.090669e+00	1.141174e-01	3.097683e-01	4.361946e-02	1.015602e-01	3.097683e-01	1.211664e-01	186	5	1.983253e-01	3.088365e-01	3.008978e-01	1.919405e-01
81400	-2.837177e+04	2.828021e+02	1.090869e+00	1.032608e-01	3.129827e-01	4.068479e-02	1.032608e-01	3.129827e-01	1.268281e-01	133	4	1.983253e-01	3.088365e-01	3.008978e-01	1.919405e-01
81500	-2.837436e+04	2.856966e+02	1.069985e+00	1.095856e-01	3.043954e-01	4.348432e-02	1.095856e-01	3.043954e-01	1.285535e-01	133	4	1.983253e-01	3.088365e-01	3.008978e-01	1.919405e-01
81600	-2.838882e+04	2.783361e+02	1.114389e+00	1.118048e-01	3.111155e-01	4.235475e-02	1.118048e-01	3.111155e-01	1.118048e-01	130	3	1.963427e-01	2.969152e-01	3.108026e-01	1.959394e-01
81700	-2.837999e+04	2.854238e+02	1.071788e+00	1.042059e-01	3.126640e-01	5.708878e-02	1.042059e-01	3.126640e-01	1.091714e-01	133	4	1.983253e-01	3.088365e-01	3.008978e-01	1.919405e-01
81800	-2.838023e+04	2.851508e+02	1.073765e+00	1.042059e-01	3.126640e-01	5.708878e-02	1.042059e-01	3.126640e-01	1.091714e-01	133	4	1.983253e-01	3.088365e-01	3.008978e-01	1.919405e-01
81900	-2.837858e+04	2.839729e+02	1.072220e+00	1.074810e-01	3.118251e-01	5.390687e-02	1.074810e-01	3.118251e-01	1.074810e-01	130	3	1.983253e-01	3.088365e-01	3.008978e-01	1.919405e-01
82000	-2.837176e+04	2.846172e+02	1.067565e+00	1.074810e-01	3.118251e-01	5.390687e-02	1.074810e-01	3.118251e-01	1.074810e-01	130	3	1.983253e-01	3.088365e-01	3.008978e-01	1.919405e-01
82100	-2.838900e+04	2.837069e+02	1.074243e+00	1.076771e-01	3.148422e-01	4.728412e-02	1.076771e-01	3.148422e-01	1.076771e-01	130	3	1.963427e-01	2.969152e-01	3.108026e-01	1.959394e-01
82200	-2.838145e+04	2.826791e+02	1.092199e+00	1.097797e-01	3.118251e-01	5.390687e-02	1.028836e-01	3.118251e-01	1.097797e-01	182	4	1.983253e-01	3.085992e-01	3.008978e-01	1.921777e-01
82300	-2.837499e+04	2.821081e+02	1.096366e+00	1.101962e-01	3.084430e-01	5.526512e-02	1.074564e-01	3.084430e-01	1.101962e-01	182	4	1.983253e-01	3.023856e-01	3.071114e-01	1.921777e-01
82400	-2.837106e+04	2.824302e+02	1.093984e+00	1.101962e-01	3.084430e-01	5.526512e-02	1.074564e-01	3.084430e-01	1.101962e-01	182	4	1.983253e-01	3.023856e-01	3.071114e-01	1.921777e-01
82500	-2.837897e+04	2.811559e+02	1.103437e+00	1.101962e-01	3.084430e-01	5.526512e-02	1.074564e-01	3.084430e-01	1.101962e-01	182	4	1.983253e-01	3.023856e-01	3.071114e-01	1.921777e-01
82600	-2.837317e+04	2.815708e+02	1.100835e+00	1.197938e-01	3.028578e-01	5.056958e-02	1.041272e-01	3.028578e-01	1.197938e-01	182	4	1.983253e-01	3.023856e-01	3.071114e-01	1.921777e-01
82700	-2.838386e+04	2.879417e+02	1.043945e+00	1.076134e-01	3.144646e-01	4.823059e-02	1.076134e-01	3.144646e-01	1.076134e-01	130	3	1.963427e-01	2.969152e-01	3.108026e-01	1.959394e-01
82800	-2.836908e+04	2.825401e+02	1.093654e+00	1.197938e-01	3.028578e-01	5.056958e-02	1.041272e-01	3.028578e-01	1.197938e-01	182	4	1.983253e-01	3.023856e-01	3.071114e-01	1.921777e-01
82900	-2.837650e+04	2.823861e+02	1.094792e+00	1.197938e-01	3.028578e-01	5.056958e-02	1.041272e-01	3.028578e-01	1.197938e-01	182	4	1.983253e-01	3.023856e-01	3.071114e-01	1.921777e-01
83000	-2.837219e+04	2.822064e+02	1.095356e+00	1.052907e-01	3.107484e-01	4.879624e-02	1.052907e-01	3.107484e-01	1.191255e-01	133	4	1.963427e-01	2.969152e-01	3.023667e-01	2.043754e-01
83100	-2.836976e+04	2.862498e+02	1.065857e+00	1.052907e-01	3.107484e-01	4.879624e-02	1.052907e-01	3.107484e-01	1.191255e-01	133	4	1.963427e-01	2.969152e-01	3.023667e-01	2.043754e-01
83200	-2.837060e+04	2.862930e+02	1.066079e+00	1.133795e-01	3.107484e-01	4.879624e-02	1.029478e-01	3.107484e-01	1.133795e-01	182	4	1.963427e-01	2.969152e-01	3.023667e-01	2.043754e-01
83300	-2.838926e+04	2.844815e+02	1.089876e+00	1.269676e-01	3.028578e-01	5.056958e-02	1.041272e-01	3.028578e-01	1.126201e-01	186	5	1.983253e-01	3.023856e-01	3.071114e-01	1.921777e-01
83400	-2.838644e+04	2.851205e+02	1.085183e+00	1.269676e-01	3.028578e-01	5.056958e-02	1.041272e-01	3.028578e-01	1.126201e-01	186	5	1.983253e-01	3.023856e-01	3.071114e-01	1.921777e-01
83500	-2.838966e+04	2.852329e+02	1.084361e+00	1.269676e-01	3.028578e-01	5.056958e-02	1.041272e-01	3.028578e-01	1.126201e-01	186	5	1.983253e-01	3.023856e-01	3.015423e-01	1.977468e-01
83600	-2.839562e+04	2.836121e+02	1.075316e+00	1.099529e-01	3.184102e-01	3.332112e-02	1.099529e-01	3.184102e-01	1.099529e-01	130	3	2.009287e-01	2.943791e-01	3.047430e-01	1.999492e-01
83700	-2.839299e+04	2.857204e+02	1.080797e+00	1.269676e-01	3.028578e-01	5.056958e-02	1.041272e-01	3.028578e-01	1.126201e-01	186	5	1.983253e-01	3.023856e-01	3.015423e-01	1.977468e-01
83800	-2.838563e+04	2.798003e+02	1.103162e+00	1.099023e-01	3.107484e-01	4.879624e-02	1.099023e-01	3.107484e-01	1.099023e-01	130	3	1.963427e-01	2.969152e-01	3.023667e-01	2.043754e-01
83900	-2.838915e+04	2.805446e+02	1.097633e+00	1.099023e-01	3.107484e-01	4.879624e-02	1.099023e-01	3.107484e-01	1.099023e-01	130	3	1.963427e-01	2.969152e-01	3.023667e-01	2.043754e-01
84000	-2.839541e+04	2.869141e+02	1.050997e+00	1.051713e-01	3.193312e-01	4.582356e-02	1.051713e-01	3.193312e-01	1.051713e-01	130	3	1.963427e-01	2.969152e-01	3.023667e-01	2.043754e-01
84100	-2.839414e+04	2.869611e+02	1.071896e+00	1.046376e-01	3.076871e-01	5.228420e-02	9.862744e-02	3.076871e-01	1.290765e-01	186	5	1.906784e-01	3.001239e-01	3.088385e-01	2.003593e-01
84200	-2.840073e+04	2.863900e+02	1.055474e+00	1.127146e-01	3.089222e-01	4.401178e-02	1.127146e-01	3.089222e-01	1.127146e-01	130	3	1.903613e-01	3.130064e-01	2.990782e-01	1.975540e-01
84300	-2.839318e+04	2.856652e+02	1.059897e+00	1.051713e-01	3.193312e-01	4.582356e-02	1.051713e-01	3.193312e-01	1.051713e-01	130	3	1.963427e-01	2.969152e-01	3.023667e-01	2.043754e-01
84400	-2.839702e+04	2.884771e+02	1.049788e+00	1.011844e-01	3.161088e-01	5.072762e-02	1.011844e-01	3.161088e-01	1.146859e-01	133	4	1.903613e-01	3.130064e-01	2.990782e-01	1.975540e-01
84500	-2.839886e+04	2.876340e+02	1.056148e+00	1.070746e-01	3.145360e-01	3.933690e-02	1.070746e-01	3.145360e-01	1.174419e-01	133	4	1.903613e-01	3.130064e-01	2.990782e-01	1.975540e-01
84600	-2.840288e+04	2.804086e+02	1.108949e+00	1.070746e-01	3.145360e-01	3.933690e-02	1.070746e-01	3.145360e-01	1.174419e-01	133	4	1.903613e-01	3.130064e-01	2.990782e-01	1.975540e-01
84700	-2.839512e+04	2.802964e+02	1.099346e+00	1.086967e-01	3.122715e-01	4.936675e-02	1.086967e-01	3.122715e-01	1.086967e-01	130	3	1.963427e-01	2.969152e-01	3.023667e-01	2.043754e-01
84800	-2.839092e+04	2.827677e+02	1.081155e+00	1.086967e-01	3.122715e-01	4.936675e-02	1.086967e-01	3.122715e-01	1.086967e-01	130	3	1.963427e-01	2.969152e-01	3.023667e-01	2.043754e-01
84900	-2.838933e+04	2.822842e+02	1.084690e+00	1.086967e-01	3.122715e-01	4.936675e-02	1.086967e-01	3.122715e-01	1.086967e-01	130	3	1.963427e-01	2.969152e-01	3.023667e-01	2.043754e-01
85000	-2.838543e+04	2.821014e+02	1.086399e+00	1.124844e-01	3.066528e-01	4.924131e-02	1.124844e-01	3.066528e-01	1.124844e-01	130	3	1.963427e-01	2.969152e-01	3.023667e-01	2.043754e-01
85100	-2.837898e+04	2.815461e+02	1.090480e+00	1.124844e-01	3.066528e-01	4.924131e-02	1.124844e-01	3.066528e-01	1.124844e-01	130	3	1.963427e-01	2.969152e-01	3.023667e-01	2.043754e-01
85200	-2.837716e+04	2.796409e+02	1.104597e+00	1.124844e-01	3.066528e-01	4.924131e-02	1.124844e-01	3.066528e-01	1.124844e-01	130	3	1.963427e-01	2.969152e-01	3.023667e-01	2.043754e-01
85300	-2.837455e+04	2.834916e+02	1.076249e+00	1.124844e-01	3.066528e-01	4.924131e-02	1.124844e-01	3.066528e-01	1.124844e-01	130	3	1.963427e-01	2.969152e-01	3.023667e-01	2.043754e-01
85400	-2.837458e+04	2.838687e+02	1.073512e+00	1.124844e-01	3.066528e-01	4.924131e-02	1.124844e-01	3.066528e-01	1.124844e-01	130	3	1.963427e-01	2.969152e-01	3.023667e-01	2.043754e-01
85500	-2.838883e+04	2.840854e+02	1.071424e+00	1.062563e-01	3.198890e-01	4.145323e-02	1.062563e-01	3.198890e-01	1.062563e-01	130	3	1.946462e-01	2.961019e-01	3.104664e-01	1.987856e-01
85600	-2.837737e+04	2.843072e+02	1.070405e+00	1.129748e-01	3.067964e-01	4.748287e-02	1.129748e-01	3.067964e-01	1.129748e-01	130	3	1.946462e-01	2.961019e-01	3.104664e-01	1.987856e-01
85700	-2.838157e+04	2.850386e+02	1.075048e+00	1.123232e-01	3.067964e-01	4.748287e-02	1.133006e-01	3.067964e-01	1.133006e-01	185	4	1.946462e-01	2.961019e-01	3.104664e-01	1.987856e-01
85800	-2.838977e+04	2.837698e+02	1.074296e+00	1.129748e-01	3.067964e-01	4.748287e-02	1.129748e-01	3.067964e-01	1.129748e-01	130	3	1.946462e-01	2.961019e-01	3.104664e-01	1.987856e-01
85900	-2.837242e+04	2.849037e+02	1.065924e+00	1.111470e-01	3.092042e-01	4.815060e-02	1.111470e-01	3.092042e-01	1.111470e-01	130	3	1.963427e-01	2.969152e-01	3.023667e-01	2.043754e-01
86000	-2.837032e+04	2.852661e+02	1.063319e+00	1.111470e-01	3.092042e-01	4.815060e-02	1.111470e-01	3.092042e-01	1.111470e-01	130	3	1.963427e-01	2.969152e-01	3.023667e-01	2.043754e-01
86100	-2.837055e+04	2.863741e+02	1.055285e+00	1.089734e-01	3.167648e-01	3.955025e-02	1.089734e-01	3.167648e-01	1.089734e-01	130	3	1.963427e-01	2.969152e-01	3.023667e-01	2.043754e-01
86200	-2.837287e+04	2.864679e+02	1.054616e+00	1.089734e-01	3.167648e-01	3.955025e-02	1.089734e-01	3.167648e-01	1.089734e-01	130	3	1.963427e-01	2.969152e-01	3.023667e-01	2.043754e-01
86300	-2.836779e+04	2.864458e+02	1.054774e+00	1.089734e-01	3.167648e-01	3.955025e-02	1.089734e-01	3.167648e-01	1.089734e-01	130	3	1.963427e-01	2.969152e-01	3.023667e-01	2.043754e-01
86400	-2.837194e+04	2.859943e+02	1.057994e+00	1.089734e-01	3.167648e-01	3.955025e-02	1.089734e-01	3.167648e-01	1.089734e-01	130	3	1.963427e-01	2.969152e-01	3.023667e-01	2.043754e-01
86500	-2.837561e+04	2.811495e+02	1.103420e+00	1.062367e-01	3.175626e-01	4.643214e-02	1.061030e-01	3.175626e-01	1.061030e-01	185	4	1.946462e-01	2.987332e-01	3.104664e-01	1.961543e-01
86600	-2.837806e+04	2.810737e+02	1.103925e+00	1.140836e-01	3.111223e-01	4.878661e-02	1.074426e-01	3.111223e-01	1.074426e-01	185	4	1.946462e-01	2.987332e-01	3.104664e-01	1.961543e-01
86700	-2.837270e+04	2.808359e+02	1.105699e+00	1.140836e-01	3.111223e-01	4.878661e-02	1.074426e-01	3.111223e-01	1.074426e-01	185	4	1.946462e-01	2.987332e-01	3.104664e-01	1.961543e-01
86800	-2.837300e+04	2.824008e+02	1.094078e+00	1.140836e-01	3.111223e-01	4.878661e-02	1.074426e-01	3.111223e-01	1.074426e-01	185	4	1.946462e-01	2.987332e-01	3.104664e-01	1.961543e-01
86900	-2.837367e+04	2.809216e+02	1.094826e+00	1.100558e-01	3.092042e-01	5.142400e-02	1.100558e-01	3.092042e-01	1.100558e-01	130	3	1.930641e-01	2.987332e-01	3.120484e-01	1.961543e-01
87000	-2.838836e+04	2.837555e+02	1.084395e+00	1.135572e-01	3.057652e-01	4.577596e-02	1.155793e-01	3.057652e-01	1.135572e-01	182	4	1.963427e-01	2.969152e-01	3.023667e-01	2.043754e-01
87100	-2.837430e+04	2.806871e+02	1.096561e+00	1.100558e-01	3.092042e-01	5.142400e-02	1.100558e-01	3.092042e-01	1.100558e-01	130	3	1.930641e-01	2.987332e-01	3.120484e-01	1.961543e-01
87200	-2.837341e+04	2.814156e+02	1.091180e+00	1.100558e-01	3.092042e-01	5.142400e-02	1.100558e-01	3.092042e-01	1.100558e-01	130	3	1.959440e-01	2.987332e-01	3.120484e-01	1.932744e-01
87300	-2.837757e+04	2.804305e+02	1.098823e+00	1.119828e-01	3.135471e-01	3.695735e-02	1.119828e-01	3.135471e-01	1.119828e-01	130	3	1.959440e-01	2.987332e-01	3.120484e-01	1.932744e-01
87400	-2.839767e+04	2.835916e+02	1.075028e+00	1.073044e-01	3.147767e-01	4.853330e-02	1.073044e-01	3.147767e-01	1.073044e-01	130	3	1.886200e-01	3.054272e-01	2.976885e-01	2.082643e-01
87500	-2.839778e+04	2.844841e+02	1.068656e+00	1.081349e-01	3.137153e-01	4.816479e-02	1.081349e-01	3.137153e-01	1.081349e-01	130	3	1.883203e-01	3.049376e-01	3.023667e-01	2.043754e-01
87600	-2.839271e+04	2.806975e+02	1.096844e+00	1.119828e-01	3.135471e-01	3.695735e-02	1.119828e-01	3.135471e-01	1.119828e-01	130	3	1.959440e-01	2.987332e-01	3.120484e-01	1.932744e-01
87700	-2.839332e+04	2.803111e+02	1.099709e+00	1.119828e-01	3.135471e-01	3.695735e-02	1.119828e-01	3.135471e-01	1.119828e-01	130	3	2.009082e-01	2.987332e-01	3.070843e-01	1.932744e-01
87800	-2.840570e+04	2.798794e+02	1.102919e+00	1.119828e-01	3.135471e-01	3.695735e-02	1.119828e-01	3.135471e-01	1.119828e-01	130	3	2.009082e-01	2.987332e-01	3.070843e-01	1.932744e-01
87900	-2.840365e+04	2.808077e+02	1.096028e+00	1.119828e-01	3.135471e-01	3.695735e-02	1.119828e-01	3.135471e-01	1.119828e-01	130	3	2.009082e-01	2.987332e-01	3.070843e-01	1.932744e-01
88000	-2.839553e+04	2.860416e+02	1.067514e+00	1.085215e-01	3.081378e-01	5.075926e-02	1.085215e-01	3.081378e-01	1.159222e-01	133	4	1.965835e-01	3.032307e-01	3.054098e-01	1.947760e-01
88100	-2.838688e+04	2.860546e+02	1.057608e+00	1.104549e-01	3.102416e-01	4.815232e-02	1.104549e-01	3.102416e-01	1.104549e-01	130	3	1.886200e-01	2.972908e-01	2.976885e-01	2.164008e-01
88200	-2.840333e+04	2.826918e+02	1.081650e+00	1.082157e-01	3.124924e-01	5.036828e-02	1.082157e-01	3.124924e-01	1.082157e-01	130	3	1.883203e-01	3.049376e-01	3.023667e-01	2.043754e-01
88300	-2.838544e+04	2.837958e+02	1.073861e+00	1.104549e-01	3.102416e-01	4.815232e-02	1.104549e-01	3.102416e-01	1.104549e-01	130	3	1.886200e-01	2.972908e-01	2.976885e-01	2.164008e-01
88400	-2.838540e+04	2.828437e+02	1.080787e+00	1.104549e-01	3.102416e-01	4.815232e-02	1.104549e-01	3.102416e-01	1.104549e-01	130	3	1.886200e-01	2.972908e-01	2.976885e-01	2.164008e-01
88500	-2.838510e+04	2.826775e+02	1.082000e+00	1.104549e-01	3.102416e-01	4.815232e-02	1.104549e-01	3.102416e-01	1.104549e-01	130	3	1.886200e-01	2.972908e-01	2.976885e-01	2.164008e-01
88600	-2.838600e+04	2.827952e+02	1.081332e+00	1.111133e-01	3.147077e-01	3.724473e-02	1.111133e-01	3.147077e-01	1.111133e-01	130	3	1.886200e-01	2.972908e-01	2.976885e-01	2.164008e-01
88700	-2.840701e+04	2.839328e+02	1.073068e+00	1.115718e-01	3.125315e-01	4.022153e-02	1.115718e-01	3.125315e-01	1.115718e-01	130	3	2.009082e-01	2.987332e-01	3.070843e-01	1.932744e-01
88800	-2.838789e+04	2.813658e+02	1.091369e+00	1.072342e-01	3.179076e-01	4.248224e-02	1.072342e-01	3.179076e-01	1.072342e-01	130	3	1.886200e-01	2.972908e-01	2.976885e-01	2.164008e-01
88900	-2.839067e+04	2.821487e+02	1.085615e+00	1.072342e-01	3.179076e-01	4.248224e-02	1.072342e-01	3.179076e-01	1.072342e-01	130	3	1.886200e-01	2.972908e-01	2.976885e-01	2.164008e-01
89000	-2.840237e+04	2.834484e+02	1.086355e+00	1.138675e-01	3.140384e-01	4.549172e-02	1.062820e-01	3.140384e-01	1.062820e-01	185	4	1.965835e-01	3.076482e-01	3.009923e-01	1.947760e-01
89100	-2.838603e+04	2.818591e+02	1.087865e+00	1.089562e-01	3.131858e-01	4.675984e-02	1.089562e-01	3.131858e-01	1.089562e-01	130	3	1.886200e-01	2.972908e-01	3.185796e-01	1.955096e-01
89200	-2.838471e+04	2.823582e+02	1.084204e+00	1.089562e-01	3.131858e-01	4.675984e-02	1.089562e-01	3.131858e-01	1.089562e-01	130	3	1.886200e-01	2.972908e-01	3.185796e-01	1.955096e-01
89300	-2.839671e+04	2.821523e+02	1.085819e+00	1.101648e-01	3.108006e-01	4.790416e-02	1.101648e-01	3.108006e-01	1.101648e-01	130	3	1.965835e-01	3.076482e-01	3.009923e-01	1.947760e-01
89400	-2.838697e+04	2.785394e+02	1.112347e+00	1.077374e-01	3.129162e-01	5.095546e-02	1.077374e-01	3.129162e-01	1.077374e-01	130	3	1.886200e-01	2.972908e-01	3.185796e-01	1.955096e-01
89500	-2.838898e+04	2.843728e+02	1.069748e+00	1.102044e-01	3.143366e-01	4.071376e-02	1.102044e-01	3.143366e-01	1.102044e-01	130	3	1.965835e-01	2.987577e-01	3.009923e-01	2.036665e-01
89600	-2.838691e+04	2.799697e+02	1.101657e+00	1.077374e-01	3.129162e-01	5.095546e-02	1.077374e-01	3.129162e-01	1.077374e-01	130	3	1.886200e-01	3.114137e-01	3.044566e-01	1.955096e-01
89700	-2.838302e+04	2.827175e+02	1.081783e+00	1.108385e-01	3.112639e-01	4.495650e-02	1.108385e-01	3.112639e-01	1.108385e-01	130	3	1.886200e-01	3.114137e-01	3.044566e-01	1.955096e-01
89800	-2.838111e+04	2.859100e+02	1.058702e+00	1.102044e-01	3.143366e-01	4.071376e-02	1.102044e-01	3.143366e-01	1.102044e-01	130	3	1.965835e-01	2.987577e-01	3.009923e-01	2.036665e-01
89900	-2.839626e+04	2.832362e+02	1.078001e+00	1.108385e-01	3.112639e-01	4.495650e-02	1.108385e-01	3.112639e-01	1.108385e-01	130	3	1.886200e-01	3.114137e-01	3.044566e-01	1.955096e-01
90000	-2.837876e+04	2.867681e+02	1.052586e+00	1.102044e-01	3.143366e-01	4.071376e-02	1.102044e-01	3.143366e-01	1.102044e-01	130	3	1.965835e-01	2.987577e-01	3.009923e-01	2.036665e-01
90100	-2.837611e+04	2.869247e+02	1.051474e+00	1.102044e-01	3.143366e-01	4.071376e-02	1.102044e-01	3.143366e-01	1.102044e-01	130	3	1.965835e-01	2.987577e-01	3.009923e-01	2.036665e-01
90200	-2.837430e+04	2.877680e+02	1.045504e+00	1.102044e-01	3.143366e-01	4.071376e-02	1.102044e-01	3.143366e-01	1.102044e-01	130	3	1.965835e-01	2.987577e-01	3.009923e-01	2.036665e-01
90300	-2.837201e+04	2.877559e+02	1.045783e+00	1.132550e-01	3.059323e-01	4.837030e-02	1.132550e-01	3.059323e-01	1.132550e-01	130	3	1.965835e-01	2.987577e-01	3.009923e-01	2.036665e-01
90400	-2.836730e+04	2.863108e+02	1.055577e+00	1.081084e-01	3.147897e-01	4.609544e-02	1.081084e-01	3.147897e-01	1.081084e-01	130	3	1.965835e-01	2.987577e-01	3.009923e-01	2.036665e-01
90500	-2.836574e+04	2.818030e+02	1.088199e+00	1.081084e-01	3.147897e-01	4.609544e-02	1.081084e-01	3.147897e-01	1.081084e-01	130	3	1.965835e-01	2.987577e-01	3.009923e-01	2.036665e-01
90600	-2.836452e+04	2.821415e+02	1.086278e+00	1.130923e-01	3.106127e-01	3.949773e-02	1.130923e-01	3.106127e-01	1.130923e-01	130	3	1.965835e-01	2.987577e-01	3.009923e-01	2.036665e-01
90700	-2.836407e+04	2.820723e+02	1.086785e+00	1.130923e-01	3.106127e-01	3.949773e-02	1.130923e-01	3.106127e-01	1.130923e-01	130	3	1.965835e-01	2.987577e-01	3.009923e-01	2.036665e-01
90800	-2.836997e+04	2.824635e+02	1.083869e+00	1.127609e-01	3.103045e-01	4.110841e-02	1.127609e-01	3.103045e-01	1.127609e-01	130	3	1.965835e-01	2.987577e-01	3.009923e-01	2.036665e-01
90900	-2.836786e+04	2.838324e+02	1.073897e+00	1.127609e-01	3.103045e-01	4.110841e-02	1.127609e-01	3.103045e-01	1.127609e-01	130	3	1.965835e-01	2.987577e-01	3.009923e-01	2.036665e-01
91000	-2.836887e+04	2.842361e+02	1.070974e+00	1.127609e-01	3.103045e-01	4.110841e-02	1.127609e-01	3.103045e-01	1.127609e-01	130	3	1.965835e-01	2.987577e-01	3.009923e-01	2.036665e-01
91100	-2.837025e+04	2.842775e+02	1.070675e+00	1.127609e-01	3.103045e-01	4.110841e-02	1.127609e-01	3.103045e-01	1.127609e-01	130	3	1.965835e-01	2.987577e-01	3.009923e-01	2.036665e-01
91200	-2.840396e+04	2.838257e+02	1.073719e+00	1.108385e-01	3.112639e-01	4.495650e-02	1.108385e-01	3.112639e-01	1.108385e-01	130	3	1.982336e-01	2.987433e-01	3.034901e-01	1.995330e-01
91300	-2.837374e+04	2.867343e+02	1.053060e+00	1.127609e-01	3.103045e-01	4.110841e-02	1.127609e-01	3.103045e-01	1.127609e-01	130	3	1.965835e-01	2.987577e-01	3.009923e-01	2.036665e-01
91400	-2.837252e+04	2.866431e+02	1.053596e+00	1.124949e-01	3.068510e-01	4.881335e-02	1.124949e-01	3.068510e-01	1.124949e-01	130	3	1.965835e-01	2.987577e-01	3.009923e-01	2.036665e-01
91500	-2.837574e+04	2.857360e+02	1.060068e+00	1.124949e-01	3.068510e-01	4.881335e-02	1.124949e-01	3.068510e-01	1.124949e-01	130	3	1.965835e-01	2.943126e-01	3.054374e-01	2.036665e-01
91600	-2.837930e+04	2.863510e+02	1.055676e+00	1.124949e-01	3.068510e-01	4.881335e-02	1.124949e-01	3.068510e-01	1.124949e-01	130	3	1.965835e-01	2.943126e-01	3.054374e-01	2.036665e-01
91700	-2.838056e+04	2.869035e+02	1.051813e+00	1.123451e-01	3.106145e-01	4.173555e-02	1.123451e-01	3.106145e-01	1.123451e-01	130	3	1.965835e-01	2.943126e-01	3.054374e-01	2.036665e-01
91800	-2.837993e+04	2.864402e+02	1.054723e+00	1.085674e-01	3.151242e-01	4.404960e-02	1.085674e-01	3.151242e-01	1.085674e-01	130	3	1.965835e-01	2.943126e-01	3.054374e-01	2.036665e-01
91900	-2.838028e+04	2.861218e+02	1.056993e+00	1.085674e-01	3.151242e-01	4.404960e-02	1.085674e-01	3.151242e-01	1.085674e-01	130	3	1.967073e-01	2.943126e-01	3.054374e-01	2.035427e-01
92000	-2.838031e+04	2.859639e+02	1.058121e+00	1.085674e-01	3.151242e-01	4.404960e-02	1.085674e-01	3.151242e-01	1.085674e-01	130	3	1.967073e-01	2.943126e-01	3.054374e-01	2.035427e-01
92100	-2.840495e+04	2.830039e+02	1.079337e+00	1.083752e-01	3.100721e-01	5.473020e-02	1.083752e-01	3.100721e-01	1.083752e-01	130	3	1.982336e-01	2.987433e-01	3.034901e-01	1.995330e-01
92200	-2.838372e+04	2.774181e+02	1.120970e+00	1.085674e-01	3.151242e-01	4.404960e-02	1.085674e-01	3.151242e-01	1.085674e-01	130	3	1.967073e-01	2.943126e-01	3.054374e-01	2.035427e-01
92300	-2.838312e+04	2.798608e+02	1.102575e+00	1.084416e-01	3.133618e-01	4.795156e-02	1.084416e-01	3.133618e-01	1.084416e-01	130	3	1.967073e-01	2.943126e-01	3.054374e-01	2.035427e-01
92400	-2.838354e+04	2.798605e+02	1.102578e+00	1.084416e-01	3.133618e-01	4.795156e-02	1.084416e-01	3.133618e-01	1.084416e-01	130	3	1.967073e-01	2.943126e-01	3.054374e-01	2.035427e-01
92500	-2.840660e+04	2.799344e+02	1.102723e+00	1.145490e-01	3.083623e-01	3.962846e-02	1.145490e-01	3.083623e-01	1.145490e-01	130	3	1.982336e-01	2.987433e-01	3.034901e-01	1.995330e-01
92600	-2.839354e+04	2.872358e+02	1.049526e+00	1.142096e-01	3.035304e-01	5.031046e-02	1.142096e-01	3.035304e-01	1.142096e-01	130	3	1.985805e-01	2.948918e-01	3.070843e-01	1.994434e-01
92700	-2.839447e+04	2.873474e+02	1.048735e+00	1.142096e-01	3.035304e-01	5.031046e-02	1.142096e-01	3.035304e-01	1.142096e-01	130	3	1.985805e-01	2.948918e-01	3.070843e-01	1.994434e-01
92800	-2.838993e+04	2.846626e+02	1.067575e+00	1.102055e-01	3.107919e-01	4.779968e-02	1.102055e-01	3.107919e-01	1.102055e-01	130	3	1.967073e-01	2.943126e-01	3.054374e-01	2.035427e-01
92900	-2.839258e+04	2.863209e+02	1.066091e+00	1.182963e-01	3.067873e-01	4.652227e-02	1.033106e-01	3.067873e-01	1.182963e-01	182	4	1.967073e-01	2.943126e-01	3.054374e-01	2.035427e-01
93000	-2.839087e+04	2.874102e+02	1.058280e+00	1.182963e-01	3.067873e-01	4.652227e-02	1.033106e-01	3.067873e-01	1.182963e-01	182	4	1.967073e-01	2.943126e-01	3.054374e-01	2.035427e-01
93100	-2.838968e+04	2.905840e+02	1.035534e+00	1.126228e-01	3.083336e-01	4.718988e-02	1.108974e-01	3.083336e-01	1.126228e-01	182	4	1.996665e-01	2.913533e-01	3.054374e-01	2.035427e-01
93200	-2.839117e+04	2.878065e+02	1.045310e+00	1.113686e-01	3.112475e-01	4.339925e-02	1.113686e-01	3.112475e-01	1.113686e-01	130	3	1.985805e-01	2.948918e-01	3.070843e-01	1.994434e-01
93300	-2.839079e+04	2.823565e+02	1.094687e+00	1.126228e-01	3.083336e-01	4.718988e-02	1.108974e-01	3.083336e-01	1.126228e-01	182	4	1.996665e-01	2.913533e-01	3.054374e-01	2.035427e-01
93400	-2.838768e+04	2.823267e+02	1.094907e+00	1.126228e-01	3.083336e-01	4.718988e-02	1.108974e-01	3.083336e-01	1.126228e-01	182	4	1.996665e-01	2.913533e-01	3.054374e-01	2.035427e-01
93500	-2.838527e+04	2.821534e+02	1.096189e+00	1.126228e-01	3.083336e-01	4.718988e-02	1.108974e-01	3.083336e-01	1.126228e-01	182	4	1.996665e-01	2.913533e-01	3.054374e-01	2.035427e-01
93600	-2.838545e+04	2.826718e+02	1.092422e+00	1.126726e-01	3.108297e-01	4.058959e-02	1.124059e-01	3.108297e-01	1.126726e-01	182	4	1.996665e-01	2.913533e-01	3.054374e-01	2.035427e-01
93700	-2.838464e+04	2.837408e+02	1.084565e+00	1.126726e-01	3.108297e-01	4.058959e-02	1.124059e-01	3.108297e-01	1.126726e-01	182	4	1.996665e-01	2.913533e-01	3.054374e-01	2.035427e-01
93800	-2.838282e+04	2.834503e+02	1.086694e+00	1.126726e-01	3.108297e-01	4.058959e-02	1.124059e-01	3.108297e-01	1.126726e-01	182	4	1.996665e-01	2.913533e-01	3.054374e-01	2.035427e-01
93900	-2.838795e+04	2.830900e+02	1.089116e+00	1.076747e-01	3.154223e-01	4.149575e-02	1.123102e-01	3.154223e-01	1.076747e-01	182	4	1.996665e-01	2.913533e-01	3.054374e-01	2.035427e-01
94000	-2.839235e+04	2.821164e+02	1.096298e+00	1.076747e-01	3.154223e-01	4.149575e-02	1.123102e-01	3.154223e-01	1.076747e-01	182	4	1.996665e-01	2.913533e-01	3.054374e-01	2.035427e-01
94100	-2.839563e+04	2.804740e+02	1.098174e+00	1.092199e-01	3.154223e-01	4.149575e-02	1.092199e-01	3.154223e-01	1.092199e-01	130	3	1.996665e-01	2.883710e-01	3.054374e-01	2.065250e-01
94200	-2.840044e+04	2.801151e+02	1.100838e+00	1.092199e-01	3.154223e-01	4.149575e-02	1.092199e-01	3.154223e-01	1.092199e-01	130	3	1.996665e-01	2.883710e-01	3.054374e-01	2.065250e-01
94300	-2.840278e+04	2.810168e+02	1.094813e+00	1.152971e-01	3.093372e-01	3.543440e-02	1.152971e-01	3.093372e-01	1.152971e-01	130	3	1.996665e-01	2.883710e-01	3.054374e-01	2.065250e-01
94400	-2.840279e+04	2.842619e+02	1.070224e+00	1.067383e-01	3.203687e-01	3.904784e-02	1.067383e-01	3.203687e-01	1.067383e-01	130	3	1.951971e-01	2.982181e-01	3.154970e-01	1.910879e-01
94500	-2.839549e+04	2.831504e+02	1.078286e+00	1.067383e-01	3.203687e-01	3.904784e-02	1.067383e-01	3.203687e-01	1.067383e-01	130	3	1.951971e-01	2.982181e-01	3.154970e-01	1.910879e-01
94600	-2.839857e+04	2.844097e+02	1.069569e+00	1.117321e-01	3.095393e-01	4.572497e-02	1.117321e-01	3.095393e-01	1.117321e-01	130	3	1.996665e-01	2.992247e-01	2.945837e-01	2.065250e-01
94700	-2.839512e+04	2.856233e+02	1.060841e+00	1.117321e-01	3.095393e-01	4.572497e-02	1.117321e-01	3.095393e-01	1.117321e-01	130	3	1.996665e-01	2.992247e-01	2.945837e-01	2.065250e-01
94800	-2.839256e+04	2.848881e+02	1.066119e+00	1.117321e-01	3.095393e-01	4.572497e-02	1.117321e-01	3.095393e-01	1.117321e-01	130	3	1.942609e-01	3.046303e-01	2.945837e-01	2.065250e-01
94900	-2.838703e+04	2.849167e+02	1.075937e+00	1.031123e-01	3.203687e-01	3.904784e-02	1.085513e-01	3.203687e-01	1.085513e-01	185	4	2.020890e-01	3.066848e-01	2.960248e-01	1.952014e-01
95000	-2.838497e+04	2.842104e+02	1.081081e+00	1.031123e-01	3.203687e-01	3.904784e-02	1.085513e-01	3.203687e-01	1.085513e-01	185	4	2.020890e-01	3.066848e-01	2.960248e-01	1.952014e-01
95100	-2.837652e+04	2.825299e+02	1.083230e+00	1.117321e-01	3.095393e-01	4.572497e-02	1.117321e-01	3.095393e-01	1.117321e-01	130	3	1.942609e-01	3.046303e-01	2.945837e-01	2.065250e-01
95200	-2.838145e+04	2.829586e+02	1.079664e+00	1.078973e-01	3.126687e-01	5.097087e-02	1.078973e-01	3.126687e-01	1.078973e-01	130	3	1.942609e-01	3.046303e-01	2.945837e-01	2.065250e-01
95300	-2.838163e+04	2.886589e+02	1.038949e+00	1.076683e-01	3.162345e-01	4.452617e-02	1.076683e-01	3.162345e-01	1.076683e-01	130	3	1.928594e-01	3.060319e-01	2.945837e-01	2.065250e-01
95400	-2.838477e+04	2.781315e+02	1.115485e+00	1.076683e-01	3.162345e-01	4.452617e-02	1.076683e-01	3.162345e-01	1.076683e-01	130	3	1.928594e-01	3.060319e-01	2.945837e-01	2.065250e-01
95500	-2.838644e+04	2.785022e+02	1.112994e+00	1.101053e-01	3.146152e-01	4.045350e-02	1.101053e-01	3.146152e-01	1.101053e-01	130	3	1.928594e-01	3.060319e-01	2.945837e-01	2.065250e-01
95600	-2.839086e+04	2.797148e+02	1.103919e+00	1.101053e-01	3.146152e-01	4.045350e-02	1.101053e-01	3.146152e-01	1.101053e-01	130	3	1.928594e-01	3.060319e-01	2.945837e-01	2.065250e-01
95700	-2.839845e+04	2.793349e+02	1.106754e+00	1.101053e-01	3.146152e-01	4.045350e-02	1.101053e-01	3.146152e-01	1.101053e-01	130	3	1.928594e-01	3.060319e-01	2.945837e-01	2.065250e-01
95800	-2.839694e+04	2.802754e+02	1.100113e+00	1.138781e-01	3.089066e-01	4.055259e-02	1.138781e-01	3.089066e-01	1.138781e-01	130	3	1.928594e-01	3.060319e-01	2.945837e-01	2.065250e-01
95900	-2.840757e+04	2.811284e+02	1.093360e+00	1.101906e-01	3.110331e-01	4.736200e-02	1.101906e-01	3.110331e-01	1.101906e-01	130	3	1.979206e-01	3.159699e-01	2.833844e-01	2.027251e-01
96000	-2.840785e+04	2.816173e+02	1.089945e+00	1.121476e-01	3.080465e-01	4.746418e-02	1.121476e-01	3.080465e-01	1.121476e-01	130	3	1.979206e-01	3.159699e-01	2.833844e-01	2.027251e-01
96100	-2.840908e+04	2.813954e+02	1.091630e+00	1.117632e-01	3.122965e-01	4.011744e-02	1.117632e-01	3.122965e-01	1.117632e-01	130	3	2.034822e-01	3.104083e-01	2.833844e-01	2.027251e-01
96200	-2.840383e+04	2.837296e+02	1.074560e+00	1.117632e-01	3.122965e-01	4.011744e-02	1.117632e-01	3.122965e-01	1.117632e-01	130	3	2.034822e-01	3.104083e-01	2.833844e-01	2.027251e-01
96300	-2.839660e+04	2.808800e+02	1.109003e+00	1.086856e-01	3.132593e-01	4.249745e-02	1.086856e-01	3.080006e-01	1.188715e-01	142	5	2.010066e-01	3.091064e-01	2.907999e-01	1.990871e-01
96400	-2.839292e+04	2.878008e+02	1.054977e+00	1.086856e-01	3.106300e-01	4.249745e-02	1.086856e-01	3.106300e-01	1.188715e-01	133	4	2.010066e-01	3.091064e-01	2.907999e-01	1.990871e-01
96500	-2.841126e+04	2.832328e+02	1.078041e+00	1.110264e-01	3.108613e-01	4.519821e-02	1.110264e-01	3.108613e-01	1.110264e-01	130	3	2.091419e-01	3.062586e-01	2.880495e-01	1.965500e-01
96600	-2.839650e+04	2.814029e+02	1.091164e+00	1.086070e-01	3.127862e-01	4.860674e-02	1.086070e-01	3.127862e-01	1.086070e-01	130	3	2.104020e-01	2.959499e-01	3.004687e-01	1.931793e-01
96700	-2.840837e+04	2.859027e+02	1.058190e+00	1.047757e-01	3.213519e-01	4.296907e-02	1.047757e-01	3.213519e-01	1.047757e-01	130	3	1.946393e-01	3.009895e-01	3.050585e-01	1.993127e-01
96800	-2.838911e+04	2.876084e+02	1.046786e+00	1.120809e-01	3.106300e-01	4.249745e-02	1.120809e-01	3.106300e-01	1.120809e-01	130	3	2.010066e-01	3.091064e-01	2.907999e-01	1.990871e-01
96900	-2.840020e+04	2.840053e+02	1.072278e+00	1.099235e-01	3.104173e-01	4.939469e-02	1.099235e-01	3.104173e-01	1.099235e-01	130	3	2.014779e-01	3.065108e-01	3.098553e-01	1.821560e-01
97000	-2.838782e+04	2.863701e+02	1.055783e+00	1.140971e-01	3.086316e-01	4.044548e-02	1.140971e-01	3.086316e-01	1.140971e-01	130	3	2.010066e-01	3.091064e-01	2.907999e-01	1.990871e-01
97100	-2.838945e+04	2.854224e+02	1.062174e+00	1.097154e-01	3.163011e-01	3.825152e-02	1.097154e-01	3.163011e-01	1.097154e-01	130	3	1.992488e-01	2.801984e-01	3.145128e-01	2.060399e-01
97200	-2.839640e+04	2.842023e+02	1.070960e+00	1.097154e-01	3.163011e-01	3.825152e-02	1.097154e-01	3.163011e-01	1.097154e-01	130	3	1.992488e-01	2.801984e-01	3.145128e-01	2.060399e-01
97300	-2.840251e+04	2.860249e+02	1.057908e+00	1.110264e-01	3.108613e-01	4.519821e-02	1.110264e-01	3.108613e-01	1.110264e-01	130	3	2.058563e-01	3.019922e-01	2.900008e-01	2.021507e-01
97400	-2.840532e+04	2.796026e+02	1.104743e+00	1.097154e-01	3.163011e-01	3.825152e-02	1.097154e-01	3.163011e-01	1.097154e-01	130	3	1.902425e-01	2.967452e-01	2.932253e-01	2.197871e-01
97500	-2.839553e+04	2.804303e+02	1.101988e+00	1.097154e-01	3.374341e-01	3.825152e-02	1.097154e-01	2.951682e-01	1.097154e-01	138	4	1.902425e-01	2.967452e-01	2.932253e-01	2.197871e-01
97600	-2.840407e+04	2.859338e+02	1.058693e+00	1.125297e-01	3.083496e-01	4.571152e-02	1.125297e-01	3.083496e-01	1.125297e-01	130	3	1.946393e-01	3.034136e-01	3.026343e-01	1.993127e-01
97700	-2.839776e+04	2.864022e+02	1.055350e+00	1.125297e-01	3.083496e-01	4.571152e-02	1.125297e-01	3.083496e-01	1.125297e-01	130	3	1.946393e-01	3.034136e-01	3.026343e-01	1.993127e-01
97800	-2.839036e+04	2.820946e+02	1.089674e+00	1.097154e-01	3.374341e-01	3.825152e-02	1.097154e-01	2.951682e-01	1.097154e-01	138	4	1.902425e-01	2.967452e-01	2.932253e-01	2.197871e-01
97900	-2.838436e+04	2.841550e+02	1.074620e+00	1.097154e-01	3.374341e-01	3.825152e-02	1.097154e-01	2.951682e-01	1.097154e-01	138	4	1.902425e-01	2.967452e-01	2.932253e-01	2.197871e-01
98000	-2.838993e+04	2.832772e+02	1.081008e+00	1.097154e-01	3.374341e-01	3.825152e-02	1.097154e-01	2.951682e-01	1.097154e-01	138	4	1.902425e-01	2.967452e-01	2.932253e-01	2.197871e-01
98100	-2.839555e+04	2.862368e+02	1.065922e+00	1.078135e-01	3.022732e-01	5.422121e-02	1.078135e-01	3.022732e-01	1.256054e-01	133	4	2.047797e-01	3.049148e-01	3.016311e-01	1.886744e-01
98200	-2.839745e+04	2.860548e+02	1.067233e+00	1.078135e-01	3.022732e-01	5.422121e-02	1.078135e-01	3.022732e-01	1.256054e-01	133	4	2.021367e-01	2.804551e-01	3.072463e-01	2.101619e-01
98300	-2.838903e+04	2.846446e+02	1.071074e+00	1.097154e-01	3.374341e-01	3.825152e-02	1.097154e-01	2.951682e-01	1.097154e-01	138	4	1.902425e-01	2.967452e-01	2.932253e-01	2.197871e-01
98400	-2.838672e+04	2.841091e+02	1.074659e+00	1.075106e-01	3.376334e-01	4.518685e-02	1.075106e-01	2.946478e-01	1.075106e-01	138	4	1.902425e-01	2.924744e-01	2.974961e-01	2.197871e-01
98500	-2.840753e+04	2.865562e+02	1.064260e+00	1.152329e-01	3.088957e-01	4.828667e-02	1.034560e-01	3.088957e-01	1.152329e-01	182	4	1.946393e-01	3.034136e-01	3.026343e-01	1.993127e-01
98600	-2.838955e+04	2.834048e+02	1.076444e+00	1.075106e-01	3.161406e-01	4.518685e-02	1.075106e-01	3.161406e-01	1.075106e-01	130	3	1.902425e-01	2.924744e-01	2.974961e-01	2.197871e-01
98700	-2.840220e+04	2.840018e+02	1.072141e+00	1.076468e-01	3.165465e-01	4.396656e-02	1.076468e-01	3.165465e-01	1.076468e-01	130	3	1.863246e-01	3.042561e-01	3.015134e-01	2.079059e-01
98800	-2.838090e+04	2.836539e+02	1.074650e+00	1.079126e-01	3.144215e-01	4.741913e-02	1.079126e-01	3.144215e-01	1.079126e-01	130	3	1.893000e-01	2.975494e-01	3.043083e-01	2.088423e-01
98900	-2.838319e+04	2.823310e+02	1.084291e+00	1.079126e-01	3.144215e-01	4.741913e-02	1.079126e-01	3.144215e-01	1.079126e-01	130	3	1.893000e-01	2.975494e-01	3.043083e-01	2.088423e-01
99000	-2.838269e+04	2.830171e+02	1.079280e+00	1.079126e-01	3.144215e-01	4.741913e-02	1.079126e-01	3.144215e-01	1.079126e-01	130	3	1.893000e-01	2.975494e-01	3.043083e-01	2.088423e-01
99100	-2.838016e+04	2.830395e+02	1.079206e+00	1.094964e-01	3.091567e-01	5.319739e-02	1.094964e-01	3.091567e-01	1.094964e-01	130	3	1.893000e-01	2.975494e-01	3.043083e-01	2.088423e-01
99200	-2.839238e+04	2.821029e+02	1.085976e+00	1.076468e-01	3.165465e-01	4.396656e-02	1.076468e-01	3.165465e-01	1.076468e-01	130	3	1.863246e-01	2.981861e-01	3.075835e-01	2.079059e-01
99300	-2.838955e+04	2.816057e+02	1.089627e+00	1.076468e-01	3.165465e-01	4.396656e-02	1.076468e-01	3.165465e-01	1.076468e-01	130	3	2.040364e-01	2.997580e-01	2.992301e-01	1.969755e-01
99400	-2.840052e+04	2.810402e+02	1.093931e+00	1.092263e-01	3.131202e-01	4.608066e-02	1.092263e-01	3.131202e-01	1.092263e-01	130	3	1.912790e-01	2.954413e-01	3.147101e-01	1.985696e-01
99500	-2.840186e+04	2.833887e+02	1.076851e+00	1.103746e-01	3.121407e-01	4.459473e-02	1.103746e-01	3.121407e-01	1.103746e-01	130	3	2.070628e-01	2.967316e-01	2.992301e-01	1.969755e-01
99600	-2.839716e+04	2.835254e+02	1.075858e+00	1.103746e-01	3.121407e-01	4.459473e-02	1.103746e-01	3.121407e-01	1.103746e-01	130	3	2.070628e-01	2.967316e-01	2.992301e-01	1.969755e-01
99700	-2.839017e+04	2.847086e+02	1.077408e+00	1.128698e-01	3.063250e-01	4.165803e-02	1.128698e-01	3.063250e-01	1.199525e-01	133	4	2.044300e-01	2.896614e-01	3.078478e-01	1.980607e-01
99800	-2.839270e+04	2.839936e+02	1.082622e+00	1.128698e-01	3.063250e-01	4.165803e-02	1.128698e-01	3.063250e-01	1.199525e-01	133	4	2.044300e-01	2.896614e-01	3.078478e-01	1.980607e-01
99900	-2.839082e+04	2.853924e+02	1.062863e+00	1.152307e-01	3.063250e-01	4.165803e-02	1.152307e-01	3.063250e-01	1.152307e-01	130	3	1.999666e-01	2.977965e-01	3.054896e-01	1.967473e-01
100000	-2.839736e+04	2.848689e+02	1.066627e+00	1.152307e-01	3.063250e-01	4.165803e-02	1.152307e-01	3.063250e-01	1.152307e-01	130	3	1.999666e-01	2.977965e-01	3.054896e-01	1.967473e-01
100100	-2.839438e+04	2.794277e+02	1.106542e+00	1.152307e-01	3.063250e-01	4.165803e-02	1.152307e-01	3.063250e-01	1.152307e-01	130	3	1.999666e-01	2.977965e-01	3.054896e-01	1.967473e-01
100200	-2.839156e+04	2.863421e+02	1.056070e+00	1.152307e-01	3.063250e-01	4.165803e-02	1.152307e-01	3.063250e-01	1.152307e-01	130	3	1.999666e-01	2.977965e-01	3.054896e-01	1.967473e-01
100300	-2.839523e+04	2.866456e+02	1.053920e+00	1.149808e-01	3.081985e-01	3.866051e-02	1.149808e-01	3.081985e-01	1.149808e-01	130	3	1.999666e-01	2.977965e-01	3.054896e-01	1.967473e-01
100400	-2.839703e+04	2.865815e+02	1.054376e+00	1.149808e-01	3.081985e-01	3.866051e-02	1.149808e-01	3.081985e-01	1.149808e-01	130	3	1.999666e-01	2.977965e-01	3.054896e-01	1.967473e-01
100500	-2.839810e+04	2.811373e+02	1.093452e+00	1.105175e-01	3.158478e-01	3.675181e-02	1.105175e-01	3.158478e-01	1.105175e-01	130	3	1.906468e-01	3.026377e-01	3.066304e-01	2.000851e-01
100600	-2.840054e+04	2.863113e+02	1.056366e+00	1.158741e-01	3.061848e-01	4.000825e-02	1.158741e-01	3.061848e-01	1.158741e-01	130	3	1.999666e-01	2.977965e-01	3.054896e-01	1.967473e-01
100700	-2.839494e+04	2.807783e+02	1.096251e+00	1.125828e-01	3.104183e-01	4.141486e-02	1.125828e-01	3.104183e-01	1.125828e-01	130	3	1.906468e-01	3.026377e-01	3.066304e-01	2.000851e-01
100800	-2.840358e+04	2.864653e+02	1.054828e+00	1.123705e-01	3.060707e-01	5.074711e-02	1.123705e-01	3.060707e-01	1.123705e-01	130	3	1.999666e-01	2.977965e-01	3.054896e-01	1.967473e-01
100900	-2.838983e+04	2.830706e+02	1.089436e+00	1.120923e-01	3.104183e-01	4.141486e-02	1.135639e-01	3.104183e-01	1.120923e-01	182	4	1.906468e-01	3.026377e-01	3.066304e-01	2.000851e-01
101000	-2.840425e+04	2.905973e+02	1.026128e+00	1.146679e-01	3.079308e-01	4.013455e-02	1.146679e-01	3.079308e-01	1.146679e-01	130	3	2.068424e-01	2.958431e-01	3.078588e-01	1.894558e-01
101100	-2.840034e+04	2.816656e+02	1.089294e+00	1.083425e-01	3.170645e-01	4.084330e-02	1.083425e-01	3.170645e-01	1.083425e-01	130	3	2.002354e-01	2.993780e-01	2.907449e-01	2.096416e-01
101200	-2.839865e+04	2.818668e+02	1.087815e+00	1.083425e-01	3.170645e-01	4.084330e-02	1.083425e-01	3.170645e-01	1.083425e-01	130	3	2.002354e-01	2.997519e-01	2.903711e-01	2.096416e-01
101300	-2.840471e+04	2.810354e+02	1.093938e+00	1.083425e-01	3.170645e-01	4.084330e-02	1.083425e-01	3.170645e-01	1.083425e-01	130	3	2.002354e-01	2.997519e-01	2.903711e-01	2.096416e-01
101400	-2.839808e+04	2.872558e+02	1.058862e+00	1.148837e-01	3.057276e-01	5.294285e-02	1.103591e-01	3.057276e-01	1.103591e-01	185	4	1.999666e-01	2.977965e-01	3.054896e-01	1.967473e-01
101500	-2.839101e+04	2.880469e+02	1.053344e+00	1.086357e-01	3.100820e-01	4.980197e-02	1.106991e-01	3.100820e-01	1.106991e-01	185	4	1.961235e-01	2.977965e-01	3.054896e-01	2.005904e-01
101600	-2.838924e+04	2.875294e+02	1.057030e+00	1.086357e-01	3.100820e-01	4.980197e-02	1.106991e-01	3.100820e-01	1.106991e-01	185	4	1.961235e-01	2.977965e-01	3.054896e-01	2.005904e-01
101700	-2.839113e+04	2.827612e+02	1.081208e+00	1.082762e-01	3.149399e-01	4.529154e-02	1.082762e-01	3.149399e-01	1.082762e-01	130	3	2.002354e-01	2.997519e-01	2.903711e-01	2.096416e-01
101800	-2.838040e+04	2.857960e+02	1.059395e+00	1.100113e-01	3.100820e-01	4.980197e-02	1.100113e-01	3.100820e-01	1.100113e-01	130	3	1.961235e-01	2.977965e-01	3.054896e-01	2.005904e-01
101900	-2.837614e+04	2.869267e+02	1.051338e+00	1.100113e-01	3.100820e-01	4.980197e-02	1.100113e-01	3.100820e-01	1.100113e-01	130	3	1.961235e-01	2.977965e-01	3.054896e-01	2.005904e-01
102000	-2.837669e+04	2.884061e+02	1.050350e+00	1.040181e-01	3.100820e-01	4.980197e-02	1.040181e-01	3.100820e-01	1.219979e-01	133	4	1.961235e-01	2.977965e-01	3.054896e-01	2.005904e-01
102100	-2.837615e+04	2.821089e+02	1.095972e+00	1.040181e-01	3.100820e-01	4.980197e-02	1.040181e-01	3.100820e-01	1.219979e-01	133	4	1.961235e-01	2.977965e-01	3.054896e-01	2.005904e-01
102200	-2.837943e+04	2.818980e+02	1.097534e+00	1.040181e-01	3.100820e-01	4.980197e-02	1.040181e-01	3.100820e-01	1.219979e-01	133	4	1.961235e-01	2.977965e-01	3.054896e-01	2.005904e-01
102300	-2.837756e+04	2.820638e+02	1.086519e+00	1.103699e-01	3.118404e-01	4.520948e-02	1.103699e-01	3.118404e-01	1.103699e-01	130	3	1.927076e-01	3.109630e-01	3.068737e-01	1.894558e-01
102400	-2.837984e+04	2.850898e+02	1.064546e+00	1.103699e-01	3.118404e-01	4.520948e-02	1.103699e-01	3.118404e-01	1.103699e-01	130	3	1.927076e-01	3.109630e-01	3.068737e-01	1.894558e-01
102500	-2.838219e+04	2.845785e+02	1.068227e+00	1.103699e-01	3.118404e-01	4.520948e-02	1.103699e-01	3.118404e-01	1.103699e-01	130	3	1.927076e-01	3.109630e-01	3.068737e-01	1.894558e-01
102600	-2.837937e+04	2.855412e+02	1.061306e+00	1.103699e-01	3.118404e-01	4.520948e-02	1.103699e-01	3.118404e-01	1.103699e-01	130	3	1.927076e-01	3.109630e-01	3.068737e-01	1.894558e-01
102700	-2.837900e+04	2.815071e+02	1.090611e+00	1.103699e-01	3.118404e-01	4.520948e-02	1.103699e-01	3.118404e-01	1.103699e-01	130	3	1.927076e-01	2.869868e-01	3.068737e-01	2.134320e-01
102800	-2.837515e+04	2.804843e+02	1.098186e+00	1.107621e-01	3.103811e-01	4.695156e-02	1.107621e-01	3.103811e-01	1.107621e-01	130	3	1.927076e-01	2.869868e-01	3.068737e-01	2.134320e-01
102900	-2.838357e+04	2.799874e+02	1.101877e+00	1.107621e-01	3.103811e-01	4.695156e-02	1.107621e-01	3.103811e-01	1.107621e-01	130	3	1.927076e-01	2.869868e-01	3.068737e-01	2.134320e-01
103000	-2.839353e+04	2.868266e+02	1.061773e+00	1.077591e-01	3.061423e-01	4.909813e-02	1.077591e-01	3.061423e-01	1.230991e-01	133	4	1.961235e-01	2.977965e-01	3.054896e-01	2.005904e-01
103100	-2.838541e+04	2.811865e+02	1.092992e+00	1.107621e-01	3.103811e-01	4.695156e-02	1.107621e-01	3.103811e-01	1.107621e-01	130	3	1.927076e-01	2.869868e-01	3.068737e-01	2.134320e-01
103200	-2.839187e+04	2.800795e+02	1.101192e+00	1.107621e-01	3.103811e-01	4.695156e-02	1.107621e-01	3.103811e-01	1.107621e-01	130	3	1.927076e-01	2.869868e-01	3.068737e-01	2.134320e-01
103300	-2.838294e+04	2.849698e+02	1.065426e+00	1.107621e-01	3.103811e-01	4.695156e-02	1.107621e-01	3.103811e-01	1.107621e-01	130	3	1.927076e-01	2.869868e-01	3.068737e-01	2.134320e-01
103400	-2.839596e+04	2.820657e+02	1.096743e+00	1.146829e-01	3.061423e-01	4.909813e-02	1.119672e-01	3.061423e-01	1.119672e-01	185	4	1.961235e-01	2.977965e-01	3.054896e-01	2.005904e-01
103500	-2.839781e+04	2.832375e+02	1.087837e+00	1.060318e-01	3.119622e-01	4.281656e-02	1.060318e-01	3.119622e-01	1.211955e-01	133	4	1.975805e-01	3.068451e-01	2.980732e-01	1.975013e-01
103600	-2.837847e+04	2.837248e+02	1.084575e+00	1.066707e-01	3.096707e-01	5.107249e-02	1.114577e-01	3.096707e-01	1.114577e-01	185	4	1.944910e-01	2.931853e-01	3.133666e-01	1.989571e-01
103700	-2.838266e+04	2.817444e+02	1.088746e+00	1.098620e-01	3.096707e-01	5.107249e-02	1.098620e-01	3.096707e-01	1.098620e-01	130	3	1.944910e-01	2.931853e-01	3.133666e-01	1.989571e-01
103800	-2.839321e+04	2.849230e+02	1.065647e+00	1.108947e-01	3.046934e-01	5.792908e-02	1.108947e-01	3.046934e-01	1.108947e-01	130	3	1.975805e-01	3.074163e-01	2.980732e-01	1.969300e-01
103900	-2.838065e+04	2.821595e+02	1.086027e+00	1.129787e-01	3.062356e-01	4.859247e-02	1.129787e-01	3.062356e-01	1.129787e-01	130	3	1.944910e-01	2.931853e-01	3.133666e-01	1.989571e-01
104000	-2.840266e+04	2.866498e+02	1.052854e+00	1.058816e-01	3.141509e-01	5.405334e-02	1.058816e-01	3.141509e-01	1.058816e-01	130	3	1.895529e-01	2.994426e-01	3.104141e-01	2.005904e-01
104100	-2.837911e+04	2.839789e+02	1.072225e+00	1.078767e-01	3.116099e-01	5.315025e-02	1.078767e-01	3.116099e-01	1.078767e-01	130	3	1.975805e-01	3.074163e-01	2.980732e-01	1.969300e-01
104200	-2.837840e+04	2.821429e+02	1.086149e+00	1.129787e-01	3.062356e-01	4.859247e-02	1.129787e-01	3.062356e-01	1.129787e-01	130	3	1.944910e-01	2.931853e-01	3.133666e-01	1.989571e-01
104300	-2.837296e+04	2.859972e+02	1.058248e+00	1.129787e-01	3.062356e-01	4.859247e-02	1.129787e-01	3.062356e-01	1.129787e-01	130	3	1.944910e-01	2.931853e-01	3.133666e-01	1.989571e-01
104400	-2.837771e+04	2.855537e+02	1.061604e+00	1.147698e-01	3.044127e-01	4.686511e-02	1.147698e-01	3.044127e-01	1.147698e-01	130	3	1.944910e-01	2.931853e-01	3.133666e-01	1.989571e-01
104500	-2.838192e+04	2.814471e+02	1.091252e+00	1.120836e-01	3.106762e-01	4.239674e-02	1.120836e-01	3.106762e-01	1.120836e-01	130	3	1.975805e-01	3.077455e-01	2.980732e-01	1.966009e-01
104600	-2.837926e+04	2.851962e+02	1.063976e+00	1.120836e-01	3.106762e-01	4.239674e-02	1.120836e-01	3.106762e-01	1.120836e-01	130	3	1.975805e-01	3.077455e-01	2.980732e-01	1.966009e-01
104700	-2.837416e+04	2.854351e+02	1.062261e+00	1.120836e-01	3.106762e-01	4.239674e-02	1.120836e-01	3.106762e-01	1.120836e-01	130	3	1.975805e-01	3.077455e-01	2.980732e-01	1.966009e-01
104800	-2.837906e+04	2.854142e+02	1.062411e+00	1.120836e-01	3.106762e-01	4.239674e-02	1.120836e-01	3.106762e-01	1.120836e-01	130	3	1.874912e-01	3.077455e-01	3.081625e-01	1.966009e-01
104900	-2.837365e+04	2.862353e+02	1.056246e+00	1.085848e-01	3.178009e-01	3.864380e-02	1.085848e-01	3.178009e-01	1.085848e-01	130	3	1.874912e-01	3.077455e-01	3.081625e-01	1.966009e-01
105000	-2.837185e+04	2.805027e+02	1.097931e+00	1.085848e-01	3.178009e-01	3.864380e-02	1.085848e-01	3.178009e-01	1.085848e-01	130	3	1.874912e-01	3.077455e-01	3.081625e-01	1.966009e-01
105100	-2.837699e+04	2.849579e+02	1.065396e+00	1.085848e-01	3.178009e-01	3.864380e-02	1.085848e-01	3.178009e-01	1.085848e-01	130	3	1.886956e-01	3.065411e-01	3.081625e-01	1.966009e-01
105200	-2.837454e+04	2.818520e+02	1.087974e+00	1.085848e-01	3.178009e-01	3.864380e-02	1.085848e-01	3.178009e-01	1.085848e-01	130	3	1.886956e-01	3.065411e-01	3.081625e-01	1.966009e-01
105300	-2.837542e+04	2.849097e+02	1.075885e+00	1.081491e-01	3.170522e-01	4.268779e-02	1.081491e-01	3.170522e-01	1.069096e-01	133	4	1.944910e-01	2.931875e-01	3.109091e-01	2.014124e-01
105400	-2.837529e+04	2.845787e+02	1.078293e+00	1.081491e-01	3.170522e-01	4.268779e-02	1.081491e-01	3.170522e-01	1.069096e-01	133	4	1.944910e-01	2.931875e-01	3.109091e-01	2.014124e-01
105500	-2.838101e+04	2.836304e+02	1.085159e+00	1.097000e-01	3.100398e-01	4.683366e-02	1.097000e-01	3.100398e-01	1.136868e-01	133	4	1.944910e-01	2.931875e-01	3.109091e-01	2.014124e-01
105600	-2.836664e+04	2.825300e+02	1.082757e+00	1.074963e-01	3.134844e-01	5.054239e-02	1.074963e-01	3.134844e-01	1.074963e-01	130	3	1.886956e-01	3.057974e-01	3.081625e-01	1.973446e-01
105700	-2.836901e+04	2.830408e+02	1.079029e+00	1.074963e-01	3.134844e-01	5.054239e-02	1.074963e-01	3.134844e-01	1.074963e-01	130	3	2.008793e-01	3.062772e-01	2.961191e-01	1.967245e-01
105800	-2.836710e+04	2.829918e+02	1.079387e+00	1.074963e-01	3.134844e-01	5.054239e-02	1.074963e-01	3.134844e-01	1.074963e-01	130	3	2.008793e-01	3.062772e-01	3.023356e-01	1.905079e-01
105900	-2.837354e+04	2.840751e+02	1.082164e+00	1.123825e-01	3.134844e-01	5.054239e-02	9.772379e-02	3.134844e-01	1.123825e-01	182	4	2.008793e-01	3.062772e-01	3.023356e-01	1.905079e-01
106000	-2.837339e+04	2.836074e+02	1.085598e+00	1.174529e-01	3.004361e-01	5.603898e-02	1.081831e-01	3.004361e-01	1.174529e-01	182	4	1.910485e-01	3.140985e-01	3.023356e-01	1.925174e-01
106100	-2.836676e+04	2.852666e+02	1.073504e+00	1.174529e-01	3.004361e-01	5.603898e-02	1.081831e-01	3.004361e-01	1.174529e-01	182	4	1.910485e-01	3.140985e-01	3.023356e-01	1.925174e-01
106200	-2.837048e+04	2.873385e+02	1.058591e+00	1.174529e-01	3.004361e-01	5.603898e-02	1.081831e-01	3.004361e-01	1.174529e-01	182	4	1.910485e-01	3.140985e-01	3.023356e-01	1.925174e-01
106300	-2.837338e+04	2.895359e+02	1.042896e+00	1.110139e-01	3.131688e-01	4.848601e-02	1.031486e-01	3.131688e-01	1.110139e-01	182	4	1.910485e-01	3.140985e-01	3.023356e-01	1.925174e-01
106400	-2.836835e+04	2.820467e+02	1.096988e+00	1.110139e-01	3.131688e-01	4.848601e-02	1.031486e-01	3.131688e-01	1.110139e-01	182	4	1.910485e-01	3.140985e-01	3.023356e-01	1.925174e-01
106500	-2.837347e+04	2.831490e+02	1.088853e+00	1.110139e-01	3.131688e-01	4.848601e-02	1.031486e-01	3.131688e-01	1.110139e-01	182	4	1.910485e-01	3.140985e-01	3.023356e-01	1.925174e-01
106600	-2.837243e+04	2.828384e+02	1.091140e+00	1.110139e-01	3.131688e-01	4.848601e-02	1.031486e-01	3.131688e-01	1.110139e-01	182	4	1.910485e-01	3.140985e-01	3.023356e-01	1.925174e-01
106700	-2.838109e+04	2.811264e+02	1.093182e+00	1.083921e-01	3.131688e-01	4.848601e-02	1.083921e-01	3.131688e-01	1.083921e-01	130	3	1.910485e-01	3.140985e-01	3.023356e-01	1.925174e-01
106800	-2.838103e+04	2.858045e+02	1.059193e+00	1.083921e-01	3.131688e-01	4.848601e-02	1.083921e-01	3.131688e-01	1.083921e-01	130	3	1.910485e-01	2.965066e-01	3.023356e-01	2.101092e-01
106900	-2.838074e+04	2.862348e+02	1.056120e+00	1.083921e-01	3.131688e-01	4.848601e-02	1.083921e-01	3.131688e-01	1.083921e-01	130	3	1.910485e-01	2.965066e-01	3.023356e-01	2.101092e-01
107000	-2.838649e+04	2.873124e+02	1.048298e+00	1.064116e-01	3.174116e-01	4.594190e-02	1.064116e-01	3.174116e-01	1.064116e-01	130	3	1.910485e-01	2.965066e-01	3.023356e-01	2.101092e-01
107100	-2.838149e+04	2.875912e+02	1.046889e+00	1.122868e-01	3.086948e-01	4.575019e-02	1.122868e-01	3.086948e-01	1.122868e-01	130	3	1.910485e-01	2.965066e-01	3.023356e-01	2.101092e-01
107200	-2.838670e+04	2.875237e+02	1.047367e+00	1.122868e-01	3.086948e-01	4.575019e-02	1.122868e-01	3.086948e-01	1.122868e-01	130	3	1.910485e-01	2.965066e-01	3.023356e-01	2.101092e-01
107300	-2.839978e+04	2.846762e+02	1.066926e+00	1.053010e-01	3.153695e-01	5.335798e-02	1.053010e-01	3.153695e-01	1.053010e-01	130	3	1.928447e-01	2.899635e-01	3.168607e-01	2.003311e-01
107400	-2.839009e+04	2.809866e+02	1.094893e+00	1.143777e-01	3.082743e-01	4.031824e-02	1.143777e-01	3.082743e-01	1.143777e-01	130	3	1.910485e-01	2.965066e-01	3.126975e-01	1.997474e-01
107500	-2.840262e+04	2.876551e+02	1.056667e+00	1.237358e-01	2.989768e-01	4.190165e-02	1.126733e-01	2.989768e-01	1.237358e-01	182	4	2.005334e-01	2.957538e-01	2.922459e-01	2.114668e-01
107600	-2.839294e+04	2.863276e+02	1.065097e+00	1.012480e-01	3.142921e-01	4.650093e-02	1.012480e-01	3.142921e-01	1.224189e-01	133	4	1.878252e-01	3.031855e-01	3.103667e-01	1.986225e-01
107700	-2.839299e+04	2.859579e+02	1.068652e+00	1.145863e-01	3.142921e-01	4.650093e-02	9.574241e-02	3.142921e-01	1.145863e-01	182	4	1.878252e-01	3.031855e-01	3.103667e-01	1.986225e-01
107800	-2.838937e+04	2.795062e+02	1.105760e+00	1.129975e-01	3.103276e-01	4.035227e-02	1.129975e-01	3.103276e-01	1.129975e-01	130	3	2.036813e-01	2.968952e-01	2.990924e-01	2.003311e-01
107900	-2.838721e+04	2.805189e+02	1.097831e+00	1.089535e-01	3.165547e-01	4.003022e-02	1.089535e-01	3.165547e-01	1.089535e-01	130	3	1.968230e-01	2.965066e-01	3.069229e-01	1.997474e-01
108000	-2.839150e+04	2.803368e+02	1.099576e+00	1.129975e-01	3.103276e-01	4.035227e-02	1.129975e-01	3.103276e-01	1.129975e-01	130	3	2.036813e-01	2.968952e-01	2.990924e-01	2.003311e-01
108100	-2.838311e+04	2.839730e+02	1.072909e+00	1.129975e-01	3.103276e-01	4.035227e-02	1.129975e-01	3.103276e-01	1.129975e-01	130	3	2.036813e-01	2.968952e-01	2.990924e-01	2.003311e-01
108200	-2.838730e+04	2.816836e+02	1.088947e+00	1.058662e-01	3.225159e-01	3.736943e-02	1.058662e-01	3.225159e-01	1.058662e-01	130	3	1.953618e-01	2.965066e-01	3.069229e-01	2.012086e-01
108300	-2.837978e+04	2.835203e+02	1.076193e+00	1.129975e-01	3.103276e-01	4.035227e-02	1.129975e-01	3.103276e-01	1.129975e-01	130	3	1.975207e-01	3.030558e-01	2.990924e-01	2.003311e-01
108400	-2.837637e+04	2.837049e+02	1.074853e+00	1.129975e-01	3.103276e-01	4.035227e-02	1.129975e-01	3.103276e-01	1.129975e-01	130	3	1.975207e-01	3.030558e-01	2.990924e-01	2.003311e-01
108500	-2.838173e+04	2.848843e+02	1.076118e+00	1.112247e-01	3.103276e-01	4.035227e-02	1.112247e-01	3.103276e-01	1.165433e-01	133	4	1.975207e-01	3.030558e-01	2.990924e-01	2.003311e-01
108600	-2.837208e+04	2.849774e+02	1.075442e+00	1.112247e-01	3.103276e-01	4.035227e-02	1.112247e-01	3.103276e-01	1.165433e-01	133	4	1.968044e-01	3.030558e-01	2.998087e-01	2.003311e-01
108700	-2.837480e+04	2.851518e+02	1.074176e+00	1.112247e-01	3.103276e-01	4.035227e-02	1.112247e-01	3.103276e-01	1.165433e-01	133	4	1.968044e-01	3.030558e-01	2.998087e-01	2.003311e-01
108800	-2.838854e+04	2.887570e+02	1.048344e+00	1.112247e-01	3.103276e-01	4.035227e-02	1.112247e-01	3.103276e-01	1.165433e-01	133	4	1.968044e-01	3.030558e-01	2.998087e-01	2.003311e-01
108900	-2.839312e+04	2.884995e+02	1.050169e+00	1.112247e-01	3.103276e-01	4.035227e-02	1.112247e-01	3.103276e-01	1.165433e-01	133	4	1.968044e-01	3.030558e-01	2.998087e-01	2.003311e-01
109000	-2.838989e+04	2.841166e+02	1.081439e+00	1.062737e-01	3.129148e-01	4.330480e-02	1.062737e-01	3.129148e-01	1.183182e-01	133	4	1.953618e-01	2.965066e-01	3.069229e-01	2.012086e-01
109100	-2.839973e+04	2.869751e+02	1.061033e+00	1.112247e-01	3.103276e-01	4.035227e-02	1.112247e-01	3.103276e-01	1.165433e-01	133	4	1.968044e-01	3.030558e-01	2.998087e-01	2.003311e-01
109200	-2.839874e+04	2.883686e+02	1.050609e+00	1.038592e-01	3.102362e-01	4.525155e-02	1.038592e-01	3.102362e-01	1.265576e-01	133	4	2.029438e-01	2.954124e-01	3.072582e-01	1.943856e-01
109300	-2.839181e+04	2.864827e+02	1.064567e+00	1.112247e-01	3.103276e-01	4.035227e-02	1.112247e-01	3.103276e-01	1.165433e-01	133	4	1.968044e-01	3.044344e-01	2.984301e-01	2.003311e-01
109400	-2.839597e+04	2.852415e+02	1.063759e+00	1.129975e-01	3.103276e-01	4.035227e-02	1.129975e-01	3.103276e-01	1.129975e-01	130	3	1.915870e-01	3.044344e-01	3.036475e-01	2.003311e-01
109500	-2.838959e+04	2.871470e+02	1.059536e+00	1.062737e-01	3.129148e-01	4.330480e-02	1.062737e-01	3.129148e-01	1.183182e-01	133	4	1.953618e-01	2.965066e-01	3.069229e-01	2.012086e-01
109600	-2.839369e+04	2.876193e+02	1.056163e+00	1.062737e-01	3.129148e-01	4.330480e-02	1.062737e-01	3.129148e-01	1.183182e-01	133	4	1.946186e-01	2.972498e-01	3.069229e-01	2.012086e-01
109700	-2.839402e+04	2.873380e+02	1.058171e+00	1.062737e-01	3.129148e-01	4.330480e-02	1.062737e-01	3.129148e-01	1.183182e-01	133	4	1.946186e-01	2.972498e-01	3.069229e-01	2.012086e-01
109800	-2.838897e+04	2.844954e+02	1.079256e+00	1.143842e-01	3.148171e-01	4.057264e-02	1.010247e-01	3.148171e-01	1.143842e-01	182	4	1.954241e-01	2.954124e-01	3.132863e-01	1.958771e-01
109900	-2.839615e+04	2.876694e+02	1.046175e+00	1.099311e-01	3.148171e-01	4.057264e-02	1.099311e-01	3.148171e-01	1.099311e-01	130	3	1.954241e-01	2.954124e-01	3.132863e-01	1.958771e-01
110000	-2.839862e+04	2.879937e+02	1.043467e+00	1.059940e-01	3.190570e-01	4.390400e-02	1.059940e-01	3.190570e-01	1.059940e-01	130	3	1.954241e-01	2.954124e-01	3.132863e-01	1.958771e-01
110100	-2.839791e+04	2.800440e+02	1.111588e+00	1.062737e-01	3.129148e-01	4.330480e-02	1.062737e-01	3.129148e-01	1.183182e-01	133	4	1.970260e-01	3.023210e-01	2.972912e-01	2.033618e-01
110200	-2.839661e+04	2.877577e+02	1.045839e+00	1.129975e-01	3.103276e-01	4.035227e-02	1.129975e-01	3.103276e-01	1.129975e-01	130	3	1.915870e-01	3.044344e-01	3.036475e-01	2.003311e-01
110300	-2.838981e+04	2.873545e+02	1.048690e+00	1.129975e-01	3.103276e-01	4.035227e-02	1.129975e-01	3.103276e-01	1.129975e-01	130	3	1.915870e-01	3.044344e-01	3.036475e-01	2.003311e-01
110400	-2.839054e+04	2.835458e+02	1.086129e+00	1.069943e-01	3.100566e-01	4.278680e-02	1.150529e-01	3.100566e-01	1.150529e-01	185	4	1.970260e-01	3.023210e-01	2.972912e-01	2.033618e-01
110500	-2.838752e+04	2.855301e+02	1.061736e+00	1.134421e-01	3.099793e-01	3.971500e-02	1.134421e-01	3.099793e-01	1.134421e-01	130	3	2.039977e-01	2.974099e-01	3.027152e-01	1.958771e-01
110600	-2.839545e+04	2.859276e+02	1.058891e+00	1.134421e-01	3.099793e-01	3.971500e-02	1.134421e-01	3.099793e-01	1.134421e-01	130	3	2.039977e-01	2.974099e-01	3.027152e-01	1.958771e-01
110700	-2.838399e+04	2.821423e+02	1.096470e+00	1.069943e-01	3.100566e-01	4.278680e-02	1.150529e-01	3.100566e-01	1.150529e-01	185	4	2.037248e-01	3.023210e-01	2.972912e-01	1.966630e-01
110800	-2.839155e+04	2.867952e+02	1.052296e+00	1.093599e-01	3.148518e-01	4.221688e-02	1.093599e-01	3.148518e-01	1.093599e-01	130	3	1.996577e-01	3.044344e-01	2.955768e-01	2.003311e-01
110900	-2.839743e+04	2.853035e+02	1.072702e+00	1.058822e-01	3.095751e-01	4.517532e-02	1.058822e-01	3.095751e-01	1.239100e-01	133	4	1.923300e-01	3.078328e-01	2.991182e-01	2.007191e-01
111000	-2.838350e+04	2.795517e+02	1.104953e+00	1.082462e-01	3.176276e-01	4.000634e-02	1.082462e-01	3.176276e-01	1.082462e-01	130	3	1.996577e-01	3.044344e-01	2.955768e-01	2.003311e-01
111100	-2.838247e+04	2.858036e+02	1.069086e+00	1.058822e-01	3.095751e-01	4.517532e-02	1.058822e-01	3.095751e-01	1.239100e-01	133	4	1.923300e-01	3.078328e-01	2.991182e-01	2.007191e-01
111200	-2.837667e+04	2.863345e+02	1.065261e+00	1.058822e-01	3.095751e-01	4.517532e-02	1.058822e-01	3.095751e-01	1.239100e-01	133	4	1.923300e-01	3.078328e-01	2.991182e-01	2.007191e-01
111300	-2.837733e+04	2.842620e+02	1.080272e+00	1.058822e-01	3.095751e-01	4.517532e-02	1.058822e-01	3.095751e-01	1.239100e-01	133	4	1.923300e-01	3.078328e-01	2.991182e-01	2.007191e-01
111400	-2.838803e+04	2.798983e+02	1.102369e+00	1.082462e-01	3.176276e-01	4.000634e-02	1.082462e-01	3.176276e-01	1.082462e-01	130	3	1.996577e-01	3.044344e-01	2.955768e-01	2.003311e-01
111500	-2.837348e+04	2.835736e+02	1.085305e+00	1.058822e-01	3.095751e-01	4.517532e-02	1.058822e-01	3.095751e-01	1.239100e-01	133	4	1.923300e-01	3.078328e-01	2.991182e-01	2.007191e-01
111600	-2.837233e+04	2.821386e+02	1.095707e+00	1.022555e-01	3.135297e-01	4.999413e-02	1.022555e-01	3.135297e-01	1.184354e-01	133	4	1.923300e-01	3.078328e-01	2.991182e-01	2.007191e-01
111700	-2.837899e+04	2.815091e+02	1.100374e+00	1.022555e-01	3.135297e-01	4.999413e-02	1.022555e-01	3.135297e-01	1.184354e-01	133	4	1.923300e-01	3.078328e-01	2.991182e-01	2.007191e-01
111800	-2.837820e+04	2.827044e+02	1.081618e+00	1.087729e-01	3.118528e-01	4.997574e-02	1.087729e-01	3.118528e-01	1.087729e-01	130	3	1.944570e-01	2.993787e-01	3.095013e-01	1.966630e-01
111900	-2.837573e+04	2.825843e+02	1.092415e+00	1.022555e-01	3.135297e-01	4.999413e-02	1.022555e-01	3.135297e-01	1.184354e-01	133	4	1.923300e-01	3.078328e-01	2.991182e-01	2.007191e-01
112000	-2.837320e+04	2.824622e+02	1.093316e+00	1.022555e-01	3.135297e-01	4.999413e-02	1.022555e-01	3.135297e-01	1.184354e-01	133	4	1.923300e-01	3.078328e-01	2.991182e-01	2.007191e-01
112100	-2.838110e+04	2.837776e+02	1.073696e+00	1.076488e-01	3.135297e-01	4.999413e-02	1.076488e-01	3.135297e-01	1.076488e-01	130	3	1.923300e-01	3.078328e-01	2.991182e-01	2.007191e-01
112200	-2.838591e+04	2.838584e+02	1.073111e+00	1.076488e-01	3.135297e-01	4.999413e-02	1.076488e-01	3.135297e-01	1.076488e-01	130	3	1.923300e-01	3.078328e-01	2.991182e-01	2.007191e-01
112300	-2.839268e+04	2.855674e+02	1.060825e+00	1.067261e-01	3.201271e-01	3.956749e-02	1.067261e-01	3.201271e-01	1.067261e-01	130	3	1.996577e-01	3.044344e-01	2.955768e-01	2.003311e-01
112400	-2.838791e+04	2.842702e+02	1.070264e+00	1.085256e-01	3.141821e-01	4.605892e-02	1.085256e-01	3.141821e-01	1.085256e-01	130	3	2.024745e-01	3.014966e-01	3.010501e-01	1.949789e-01
112500	-2.840338e+04	2.891707e+02	1.035481e+00	1.080274e-01	3.194219e-01	3.707399e-02	1.080274e-01	3.194219e-01	1.080274e-01	130	3	1.996577e-01	3.044344e-01	2.955768e-01	2.003311e-01
112600	-2.838468e+04	2.845989e+02	1.067891e+00	1.085256e-01	3.141821e-01	4.605892e-02	1.085256e-01	3.141821e-01	1.085256e-01	130	3	2.024745e-01	3.014966e-01	3.010501e-01	1.949789e-01
112700	-2.838507e+04	2.793438e+02	1.106461e+00	1.085256e-01	3.141821e-01	4.605892e-02	1.085256e-01	3.141821e-01	1.085256e-01	130	3	2.024745e-01	3.014966e-01	3.010501e-01	1.949789e-01
112800	-2.838213e+04	2.847875e+02	1.066532e+00	1.085256e-01	3.141821e-01	4.605892e-02	1.085256e-01	3.141821e-01	1.085256e-01	130	3	2.024745e-01	3.014966e-01	3.010501e-01	1.949789e-01
112900	-2.837460e+04	2.822361e+02	1.095345e+00	1.113496e-01	3.141821e-01	4.605892e-02	1.071136e-01	3.141821e-01	1.071136e-01	185	4	2.024745e-01	3.014966e-01	3.010501e-01	1.949789e-01
113000	-2.837617e+04	2.808523e+02	1.095250e+00	1.085256e-01	3.141821e-01	4.605892e-02	1.085256e-01	3.141821e-01	1.085256e-01	130	3	2.024745e-01	3.014966e-01	3.010501e-01	1.949789e-01
113100	-2.837768e+04	2.816458e+02	1.089397e+00	1.085256e-01	3.141821e-01	4.605892e-02	1.085256e-01	3.141821e-01	1.085256e-01	130	3	2.024745e-01	3.014966e-01	3.010501e-01	1.949789e-01
113200	-2.838484e+04	2.835823e+02	1.075656e+00	1.127630e-01	3.079103e-01	4.589046e-02	1.127630e-01	3.079103e-01	1.127630e-01	130	3	2.024745e-01	3.014966e-01	3.010501e-01	1.949789e-01
113300	-2.838518e+04	2.813060e+02	1.092316e+00	1.127630e-01	3.079103e-01	4.589046e-02	1.127630e-01	3.079103e-01	1.127630e-01	130	3	2.024745e-01	3.014966e-01	3.010501e-01	1.949789e-01
113400	-2.838807e+04	2.809105e+02	1.095236e+00	1.127630e-01	3.079103e-01	4.589046e-02	1.127630e-01	3.079103e-01	1.127630e-01	130	3	1.971353e-01	3.017859e-01	2.972239e-01	2.038549e-01
113500	-2.838748e+04	2.833826e+02	1.087027e+00	1.158397e-01	3.079103e-01	4.589046e-02	1.112247e-01	3.079103e-01	1.112247e-01	185	4	1.971353e-01	3.017859e-01	3.005345e-01	2.005444e-01
113600	-2.838898e+04	2.860118e+02	1.058016e+00	1.105028e-01	3.144370e-01	3.961766e-02	1.105028e-01	3.144370e-01	1.105028e-01	130	3	1.996577e-01	3.044344e-01	2.955768e-01	2.003311e-01
113700	-2.839990e+04	2.813507e+02	1.091986e+00	1.127630e-01	3.079103e-01	4.589046e-02	1.127630e-01	3.079103e-01	1.127630e-01	130	3	1.971353e-01	3.017859e-01	2.973276e-01	2.037512e-01
113800	-2.839255e+04	2.820559e+02	1.086656e+00	1.105028e-01	3.144370e-01	3.961766e-02	1.105028e-01	3.144370e-01	1.105028e-01	130	3	1.996577e-01	3.044344e-01	2.955768e-01	2.003311e-01
113900	-2.839628e+04	2.829496e+02	1.080644e+00	1.160961e-01	3.061577e-01	3.939640e-02	1.160961e-01	3.061577e-01	1.160961e-01	130	3	1.992042e-01	2.980854e-01	3.052640e-01	1.974464e-01
114000	-2.839346e+04	2.844040e+02	1.069450e+00	1.106643e-01	3.086167e-01	5.077352e-02	1.106643e-01	3.086167e-01	1.106643e-01	130	3	1.971353e-01	3.017859e-01	2.973276e-01	2.037512e-01
114100	-2.839566e+04	2.854171e+02	1.062509e+00	1.135582e-01	3.077004e-01	4.392470e-02	1.135582e-01	3.077004e-01	1.135582e-01	130	3	1.992042e-01	2.980854e-01	3.052640e-01	1.974464e-01
114200	-2.838819e+04	2.821226e+02	1.086051e+00	1.106643e-01	3.086167e-01	5.077352e-02	1.106643e-01	3.086167e-01	1.106643e-01	130	3	1.971353e-01	3.017859e-01	2.973276e-01	2.037512e-01
114300	-2.839184e+04	2.833851e+02	1.077042e+00	1.119639e-01	3.103131e-01	4.348213e-02	1.119639e-01	3.103131e-01	1.119639e-01	130	3	1.992042e-01	2.980854e-01	3.052640e-01	1.974464e-01
114400	-2.839311e+04	2.827452e+02	1.081495e+00	1.106643e-01	3.086167e-01	5.077352e-02	1.106643e-01	3.086167e-01	1.106643e-01	130	3	1.978704e-01	3.050619e-01	2.973276e-01	1.997401e-01
114500	-2.839093e+04	2.807280e+02	1.096443e+00	1.105028e-01	3.144370e-01	3.961766e-02	1.105028e-01	3.144370e-01	1.105028e-01	130	3	2.000507e-01	3.040414e-01	2.955768e-01	2.003311e-01
114600	-2.840099e+04	2.846637e+02	1.067154e+00	1.062777e-01	3.155536e-01	5.005964e-02	1.062777e-01	3.155536e-01	1.062777e-01	130	3	1.992042e-01	2.980854e-01	3.052640e-01	1.974464e-01
114700	-2.838139e+04	2.859532e+02	1.058322e+00	1.106643e-01	3.086167e-01	5.077352e-02	1.106643e-01	3.086167e-01	1.106643e-01	130	3	1.978704e-01	3.050619e-01	2.973276e-01	1.997401e-01
114800	-2.837902e+04	2.861457e+02	1.056947e+00	1.106643e-01	3.086167e-01	5.077352e-02	1.106643e-01	3.086167e-01	1.106643e-01	130	3	1.978704e-01	3.050619e-01	2.973276e-01	1.997401e-01
114900	-2.840518e+04	2.850916e+02	1.064422e+00	1.092482e-01	3.134225e-01	4.541043e-02	1.092482e-01	3.134225e-01	1.092482e-01	130	3	1.992042e-01	2.980854e-01	3.052640e-01	1.974464e-01
115000	-2.838126e+04	2.851290e+02	1.064307e+00	1.102835e-01	3.142059e-01	4.073759e-02	1.102835e-01	3.142059e-01	1.102835e-01	130	3	1.978704e-01	3.050619e-01	2.973276e-01	1.997401e-01
115100	-2.837901e+04	2.792850e+02	1.107289e+00	1.121276e-01	3.100035e-01	4.361030e-02	1.121276e-01	3.100035e-01	1.121276e-01	130	3	1.978704e-01	3.050619e-01	2.973276e-01	1.997401e-01
115200	-2.837931e+04	2.888736e+02	1.037873e+00	1.121276e-01	3.100035e-01	4.361030e-02	1.121276e-01	3.100035e-01	1.121276e-01	130	3	1.978704e-01	3.050619e-01	2.973276e-01	1.997401e-01
115300	-2.838702e+04	2.886773e+02	1.039250e+00	1.121276e-01	3.100035e-01	4.361030e-02	1.121276e-01	3.100035e-01	1.121276e-01	130	3	1.964052e-01	3.050619e-01	2.987928e-01	1.997401e-01
115400	-2.839690e+04	2.813539e+02	1.091443e+00	1.079837e-01	3.129329e-01	5.018294e-02	1.079837e-01	3.129329e-01	1.079837e-01	130	3	2.000507e-01	2.973475e-01	3.022707e-01	2.003311e-01
115500	-2.839533e+04	2.844068e+02	1.069652e+00	1.121276e-01	3.100035e-01	4.361030e-02	1.121276e-01	3.100035e-01	1.121276e-01	130	3	1.964052e-01	3.050619e-01	2.987928e-01	1.997401e-01
115600	-2.839318e+04	2.832682e+02	1.077864e+00	1.116035e-01	3.111144e-01	4.296068e-02	1.116035e-01	3.111144e-01	1.116035e-01	130	3	1.992042e-01	2.980854e-01	3.052640e-01	1.974464e-01
115700	-2.839657e+04	2.864769e+02	1.054713e+00	1.111132e-01	3.116167e-01	4.342682e-02	1.111132e-01	3.116167e-01	1.111132e-01	130	3	1.964052e-01	3.050619e-01	2.987928e-01	1.997401e-01
115800	-2.838427e+04	2.807555e+02	1.095862e+00	1.079837e-01	3.129329e-01	5.018294e-02	1.079837e-01	3.129329e-01	1.079837e-01	130	3	2.000507e-01	2.973475e-01	3.022707e-01	2.003311e-01
115900	-2.837977e+04	2.816190e+02	1.090296e+00	1.155891e-01	3.046491e-01	4.393460e-02	1.155891e-01	3.046491e-01	1.155891e-01	130	3	2.000507e-01	2.973475e-01	3.022707e-01	2.003311e-01
116000	-2.837290e+04	2.828764e+02	1.080770e+00	1.121485e-01	3.102633e-01	4.302801e-02	1.121485e-01	3.102633e-01	1.121485e-01	130	3	1.931915e-01	2.980854e-01	3.052640e-01	2.034592e-01
116100	-2.838047e+04	2.820085e+02	1.086804e+00	1.096459e-01	3.108090e-01	4.944436e-02	1.096459e-01	3.108090e-01	1.096459e-01	130	3	2.000507e-01	2.973475e-01	3.022707e-01	2.003311e-01
116200	-2.837591e+04	2.818161e+02	1.088217e+00	1.096459e-01	3.108090e-01	4.944436e-02	1.096459e-01	3.108090e-01	1.096459e-01	130	3	2.000507e-01	2.973475e-01	3.022707e-01	2.003311e-01
116300	-2.837493e+04	2.844583e+02	1.068976e+00	1.096459e-01	3.108090e-01	4.944436e-02	1.096459e-01	3.108090e-01	1.096459e-01	130	3	2.000507e-01	2.973475e-01	3.022707e-01	2.003311e-01
116400	-2.837948e+04	2.832850e+02	1.091517e+00	1.143866e-01	3.041358e-01	4.302801e-02	1.076721e-01	3.163908e-01	1.143866e-01	197	5	1.931915e-01	2.980854e-01	3.052640e-01	2.034592e-01
116500	-2.837243e+04	2.828308e+02	1.091348e+00	1.143866e-01	3.102633e-01	4.302801e-02	1.076721e-01	3.102633e-01	1.143866e-01	182	4	1.993212e-01	2.980854e-01	3.052640e-01	1.973294e-01
116600	-2.838631e+04	2.847260e+02	1.067256e+00	1.111132e-01	3.116167e-01	4.342682e-02	1.111132e-01	3.116167e-01	1.111132e-01	130	3	2.067919e-01	2.955819e-01	2.978861e-01	1.997401e-01
116700	-2.838496e+04	2.880611e+02	1.043491e+00	1.111132e-01	3.116167e-01	4.342682e-02	1.111132e-01	3.116167e-01	1.111132e-01	130	3	2.067919e-01	2.955819e-01	2.978861e-01	1.997401e-01
116800	-2.838742e+04	2.825736e+02	1.082879e+00	1.111132e-01	3.116167e-01	4.342682e-02	1.111132e-01	3.116167e-01	1.111132e-01	130	3	2.067919e-01	2.955819e-01	2.978861e-01	1.997401e-01
116900	-2.838358e+04	2.832378e+02	1.078034e+00	1.111132e-01	3.116167e-01	4.342682e-02	1.111132e-01	3.116167e-01	1.111132e-01	130	3	2.067919e-01	2.955819e-01	2.978861e-01	1.997401e-01
117000	-2.838370e+04	2.829345e+02	1.080243e+00	1.111132e-01	3.116167e-01	4.342682e-02	1.111132e-01	3.116167e-01	1.111132e-01	130	3	2.067919e-01	2.962966e-01	2.971714e-01	1.997401e-01
117100	-2.838877e+04	2.811501e+02	1.103558e+00	1.096779e-01	3.131346e-01	4.212350e-02	1.122514e-01	3.131346e-01	1.096779e-01	182	4	1.955917e-01	2.980854e-01	3.089936e-01	1.973294e-01
117200	-2.839241e+04	2.810248e+02	1.094221e+00	1.105358e-01	3.131346e-01	4.212350e-02	1.105358e-01	3.131346e-01	1.105358e-01	130	3	1.955917e-01	2.980854e-01	3.089936e-01	1.973294e-01
117300	-2.839098e+04	2.808475e+02	1.095532e+00	1.105358e-01	3.131346e-01	4.212350e-02	1.105358e-01	3.131346e-01	1.105358e-01	130	3	1.955917e-01	2.980854e-01	3.089936e-01	1.973294e-01
117400	-2.838450e+04	2.837818e+02	1.074081e+00	1.111132e-01	3.116167e-01	4.342682e-02	1.111132e-01	3.116167e-01	1.111132e-01	130	3	2.050085e-01	2.928801e-01	3.005878e-01	2.015235e-01
117500	-2.838175e+04	2.845847e+02	1.068274e+00	1.111132e-01	3.116167e-01	4.342682e-02	1.111132e-01	3.116167e-01	1.111132e-01	130	3	2.050085e-01	2.928801e-01	3.005878e-01	2.015235e-01
117600	-2.837882e+04	2.845646e+02	1.068682e+00	1.129758e-01	3.126424e-01	3.578787e-02	1.129758e-01	3.126424e-01	1.129758e-01	130	3	2.050085e-01	2.928801e-01	3.005878e-01	2.015235e-01
117700	-2.838414e+04	2.852215e+02	1.063953e+00	1.129758e-01	3.126424e-01	3.578787e-02	1.129758e-01	3.126424e-01	1.129758e-01	130	3	1.959918e-01	2.928801e-01	3.005878e-01	2.105403e-01
117800	-2.838741e+04	2.865613e+02	1.053686e+00	1.064713e-01	3.196943e-01	4.119747e-02	1.064713e-01	3.196943e-01	1.064713e-01	130	3	1.959918e-01	2.928801e-01	3.005878e-01	2.105403e-01
117900	-2.840864e+04	2.835929e+02	1.075230e+00	1.100103e-01	3.083535e-01	5.326213e-02	1.100103e-01	3.083535e-01	1.100103e-01	130	3	1.988112e-01	3.055479e-01	2.968331e-01	1.988079e-01
118000	-2.839195e+04	2.875949e+02	1.046420e+00	1.080498e-01	3.131036e-01	4.964344e-02	1.080498e-01	3.131036e-01	1.080498e-01	130	3	1.955917e-01	2.980854e-01	3.089936e-01	1.973294e-01
118100	-2.839665e+04	2.873849e+02	1.048482e+00	1.136960e-01	3.068383e-01	4.523520e-02	1.136960e-01	3.068383e-01	1.136960e-01	130	3	1.993540e-01	2.980854e-01	3.089936e-01	1.935671e-01
118200	-2.839359e+04	2.831709e+02	1.078209e+00	1.085005e-01	3.130969e-01	4.830454e-02	1.085005e-01	3.130969e-01	1.085005e-01	130	3	1.943347e-01	3.056666e-01	2.947897e-01	2.052090e-01
118300	-2.838692e+04	2.831025e+02	1.078706e+00	1.085005e-01	3.130969e-01	4.830454e-02	1.085005e-01	3.130969e-01	1.085005e-01	130	3	1.943347e-01	3.056666e-01	2.947897e-01	2.052090e-01
118400	-2.838623e+04	2.860915e+02	1.067068e+00	1.035082e-01	3.192161e-01	4.524105e-02	1.035082e-01	3.192161e-01	1.093104e-01	133	4	1.993540e-01	2.980854e-01	3.089936e-01	1.935671e-01
118500	-2.838413e+04	2.863666e+02	1.065124e+00	1.058996e-01	3.136192e-01	3.777994e-02	1.058996e-01	3.136192e-01	1.231824e-01	133	4	1.993540e-01	2.980854e-01	3.089936e-01	1.935671e-01
118600	-2.838354e+04	2.845952e+02	1.068315e+00	1.116605e-01	3.136192e-01	3.777994e-02	1.116605e-01	3.136192e-01	1.116605e-01	130	3	1.943132e-01	3.065457e-01	3.027143e-01	1.964268e-01
118700	-2.839308e+04	2.853325e+02	1.062574e+00	1.082978e-01	3.137150e-01	4.767657e-02	1.082978e-01	3.137150e-01	1.082978e-01	130	3	1.889625e-01	3.085093e-01	3.070463e-01	1.954819e-01
118800	-2.838694e+04	2.835365e+02	1.075979e+00	1.116605e-01	3.136192e-01	3.777994e-02	1.116605e-01	3.136192e-01	1.116605e-01	130	3	1.943132e-01	3.065457e-01	3.027143e-01	1.964268e-01
118900	-2.840142e+04	2.860107e+02	1.058052e+00	1.105681e-01	3.153432e-01	3.760928e-02	1.105681e-01	3.153432e-01	1.105681e-01	130	3	1.970158e-01	2.906492e-01	3.057284e-01	2.066066e-01
119000	-2.837972e+04	2.845025e+02	1.068627e+00	1.086630e-01	3.151413e-01	4.372829e-02	1.086630e-01	3.151413e-01	1.086630e-01	130	3	1.943132e-01	3.065457e-01	3.027143e-01	1.964268e-01
119100	-2.838185e+04	2.856323e+02	1.071023e+00	1.141987e-01	3.162175e-01	3.834839e-02	1.008192e-01	3.162175e-01	1.141987e-01	182	4	1.943132e-01	3.065457e-01	3.027143e-01	1.964268e-01
119200	-2.837816e+04	2.860203e+02	1.068222e+00	1.141987e-01	3.162175e-01	3.834839e-02	1.008192e-01	3.162175e-01	1.141987e-01	182	4	1.943132e-01	3.069618e-01	3.027143e-01	1.960107e-01
119300	-2.837594e+04	2.858288e+02	1.069604e+00	1.141987e-01	3.162175e-01	3.834839e-02	1.008192e-01	3.162175e-01	1.141987e-01	182	4	1.923990e-01	3.069618e-01	3.006809e-01	1.999582e-01
119400	-2.837439e+04	2.891277e+02	1.046043e+00	1.141987e-01	3.162175e-01	3.834839e-02	1.008192e-01	3.162175e-01	1.141987e-01	182	4	1.923990e-01	3.069618e-01	3.006809e-01	1.999582e-01
119500	-2.837925e+04	2.770085e+02	1.123637e+00	1.048100e-01	3.191695e-01	4.723097e-02	1.048100e-01	3.191695e-01	1.048100e-01	130	3	1.954612e-01	3.069618e-01	2.976187e-01	1.999582e-01
119600	-2.837941e+04	2.775253e+02	1.119722e+00	1.048100e-01	3.191695e-01	4.723097e-02	1.048100e-01	3.191695e-01	1.048100e-01	130	3	1.954612e-01	3.069618e-01	2.976187e-01	1.999582e-01
119700	-2.839467e+04	2.844884e+02	1.068631e+00	1.071329e-01	3.198568e-01	3.888752e-02	1.071329e-01	3.198568e-01	1.071329e-01	130	3	1.883969e-01	2.969571e-01	3.116034e-01	2.030426e-01
119800	-2.838241e+04	2.813865e+02	1.090909e+00	1.048100e-01	3.191695e-01	4.723097e-02	1.048100e-01	3.191695e-01	1.048100e-01	130	3	1.967134e-01	3.022322e-01	2.975285e-01	2.035259e-01
119900	-2.838676e+04	2.813523e+02	1.091161e+00	1.048100e-01	3.191695e-01	4.723097e-02	1.048100e-01	3.191695e-01	1.048100e-01	130	3	1.967134e-01	3.022322e-01	2.975285e-01	2.035259e-01
120000	-2.838623e+04	2.826497e+02	1.084927e+00	1.048100e-01	3.247303e-01	4.723097e-02	1.048100e-01	3.136087e-01	1.048100e-01	138	4	1.998883e-01	3.024068e-01	2.903227e-01	2.073822e-01
120100	-2.839066e+04	2.818411e+02	1.088356e+00	1.120827e-01	3.107933e-01	4.216528e-02	1.120827e-01	3.107933e-01	1.120827e-01	130	3	1.998883e-01	3.024068e-01	2.903227e-01	2.073822e-01
120200	-2.839074e+04	2.819118e+02	1.091334e+00	1.120827e-01	3.113821e-01	4.216528e-02	1.120827e-01	3.102044e-01	1.120827e-01	138	4	1.948790e-01	3.024068e-01	2.953319e-01	2.073822e-01
120300	-2.839107e+04	2.862439e+02	1.059875e+00	1.120827e-01	3.113821e-01	4.216528e-02	1.120827e-01	3.102044e-01	1.120827e-01	138	4	1.948790e-01	3.024068e-01	2.953319e-01	2.073822e-01
120400	-2.838525e+04	2.864305e+02	1.058541e+00	1.120827e-01	3.113821e-01	4.216528e-02	1.120827e-01	3.102044e-01	1.120827e-01	138	4	1.948790e-01	3.024068e-01	2.953319e-01	2.073822e-01
120500	-2.838307e+04	2.869640e+02	1.054735e+00	1.120827e-01	3.113821e-01	4.216528e-02	1.120827e-01	3.102044e-01	1.120827e-01	138	4	1.948790e-01	3.024068e-01	2.953319e-01	2.073822e-01
120600	-2.837388e+04	2.878129e+02	1.048706e+00	1.120827e-01	3.113821e-01	4.216528e-02	1.120827e-01	3.102044e-01	1.120827e-01	138	4	1.948790e-01	3.024068e-01	2.953319e-01	2.073822e-01
120700	-2.836854e+04	2.873443e+02	1.052030e+00	1.120827e-01	3.113821e-01	4.216528e-02	1.120827e-01	3.102044e-01	1.120827e-01	138	4	1.991488e-01	3.024068e-01	2.953319e-01	2.031124e-01
120800	-2.837425e+04	2.869117e+02	1.055108e+00	1.120827e-01	3.113821e-01	4.216528e-02	1.120827e-01	3.102044e-01	1.120827e-01	138	4	1.991488e-01	3.024068e-01	2.953319e-01	2.031124e-01
120900	-2.837114e+04	2.859239e+02	1.062168e+00	1.120827e-01	3.113821e-01	4.216528e-02	1.120827e-01	3.102044e-01	1.120827e-01	138	4	1.991488e-01	3.024068e-01	2.953319e-01	2.031124e-01
121000	-2.837211e+04	2.855313e+02	1.061574e+00	1.120827e-01	3.107933e-01	4.216528e-02	1.120827e-01	3.107933e-01	1.120827e-01	130	3	1.991488e-01	3.073279e-01	2.953319e-01	1.981913e-01
121100	-2.837250e+04	2.860796e+02	1.057651e+00	1.120827e-01	3.107933e-01	4.216528e-02	1.120827e-01	3.107933e-01	1.120827e-01	130	3	1.991488e-01	3.073279e-01	2.953319e-01	1.981913e-01
121200	-2.837620e+04	2.863093e+02	1.056012e+00	1.120827e-01	3.107933e-01	4.216528e-02	1.120827e-01	3.107933e-01	1.120827e-01	130	3	1.991488e-01	3.073279e-01	2.953319e-01	1.981913e-01
121300	-2.840155e+04	2.894892e+02	1.032961e+00	1.073552e-01	3.100055e-01	5.792341e-02	1.073552e-01	3.100055e-01	1.073552e-01	130	3	1.912189e-01	2.962803e-01	3.142492e-01	1.982517e-01
121400	-2.837562e+04	2.849734e+02	1.065580e+00	1.120827e-01	3.107933e-01	4.216528e-02	1.120827e-01	3.107933e-01	1.120827e-01	130	3	1.991488e-01	3.073279e-01	2.953319e-01	1.981913e-01
121500	-2.839622e+04	2.889378e+02	1.036863e+00	1.069638e-01	3.144922e-01	5.012430e-02	1.069638e-01	3.144922e-01	1.069638e-01	130	3	2.007857e-01	2.962803e-01	3.046823e-01	1.982517e-01
121600	-2.837619e+04	2.843855e+02	1.069819e+00	1.120827e-01	3.107933e-01	4.216528e-02	1.120827e-01	3.107933e-01	1.120827e-01	130	3	1.991488e-01	3.005009e-01	2.953319e-01	2.050184e-01
121700	-2.837964e+04	2.839396e+02	1.073044e+00	1.120827e-01	3.107933e-01	4.216528e-02	1.120827e-01	3.107933e-01	1.120827e-01	130	3	1.991488e-01	3.005009e-01	2.953319e-01	2.050184e-01
121800	-2.839093e+04	2.874023e+02	1.048092e+00	1.108772e-01	3.106858e-01	4.599665e-02	1.108772e-01	3.106858e-01	1.108772e-01	130	3	1.942882e-01	2.953707e-01	3.094450e-01	2.008960e-01
121900	-2.838025e+04	2.848784e+02	1.066264e+00	1.120827e-01	3.107933e-01	4.216528e-02	1.120827e-01	3.107933e-01	1.120827e-01	130	3	1.991488e-01	3.005009e-01	2.953319e-01	2.050184e-01
122000	-2.839108e+04	2.823226e+02	1.084511e+00	1.093483e-01	3.128734e-01	4.620834e-02	1.093483e-01	3.128734e-01	1.093483e-01	130	3	1.942882e-01	2.995384e-01	3.052774e-01	2.008960e-01
122100	-2.838806e+04	2.832382e+02	1.078224e+00	1.125381e-01	3.119468e-01	3.849199e-02	1.125381e-01	3.119468e-01	1.125381e-01	130	3	1.991488e-01	3.005009e-01	2.953319e-01	2.050184e-01
122200	-2.838567e+04	2.827151e+02	1.082089e+00	1.130004e-01	3.115384e-01	3.792206e-02	1.130004e-01	3.115384e-01	1.130004e-01	130	3	1.991488e-01	3.005009e-01	2.953319e-01	2.050184e-01
122300	-2.838738e+04	2.824517e+02	1.083643e+00	1.091033e-01	3.176162e-01	3.745765e-02	1.091033e-01	3.176162e-01	1.091033e-01	130	3	1.991488e-01	3.005009e-01	2.953319e-01	2.050184e-01
122400	-2.838733e+04	2.855024e+02	1.061550e+00	1.091033e-01	3.176162e-01	3.745765e-02	1.091033e-01	3.176162e-01	1.091033e-01	130	3	1.991488e-01	3.005009e-01	3.054780e-01	1.948723e-01
122500	-2.839127e+04	2.852276e+02	1.063522e+00	1.091033e-01	3.176162e-01	3.745765e-02	1.091033e-01	3.176162e-01	1.091033e-01	130	3	1.991488e-01	3.005009e-01	3.054780e-01	1.948723e-01
122600	-2.839268e+04	2.855580e+02	1.061152e+00	1.091033e-01	3.176162e-01	3.745765e-02	1.091033e-01	3.176162e-01	1.091033e-01	130	3	1.991488e-01	3.005009e-01	3.054780e-01	1.948723e-01
122700	-2.839812e+04	2.842772e+02	1.080955e+00	1.184150e-01	3.085965e-01	4.284115e-02	1.031360e-01	3.085965e-01	1.184150e-01	182	4	1.923951e-01	3.004273e-01	3.094389e-01	1.977386e-01
122800	-2.838118e+04	2.854136e+02	1.072014e+00	1.047623e-01	3.176162e-01	3.745765e-02	1.047623e-01	3.176162e-01	1.177854e-01	133	4	1.991488e-01	3.005009e-01	3.054780e-01	1.948723e-01
122900	-2.838273e+04	2.850440e+02	1.074692e+00	1.047623e-01	3.176162e-01	3.745765e-02	1.047623e-01	3.176162e-01	1.177854e-01	133	4	1.991488e-01	3.005009e-01	3.054780e-01	1.948723e-01
123000	-2.837938e+04	2.811133e+02	1.093757e+00	1.128052e-01	3.084752e-01	4.463406e-02	1.128052e-01	3.084752e-01	1.128052e-01	130	3	2.003141e-01	2.962803e-01	3.046823e-01	1.987233e-01
123100	-2.837947e+04	2.826140e+02	1.082730e+00	1.128052e-01	3.084752e-01	4.463406e-02	1.128052e-01	3.084752e-01	1.128052e-01	130	3	2.003141e-01	2.962803e-01	3.046823e-01	1.987233e-01
123200	-2.838473e+04	2.840990e+02	1.081571e+00	1.047623e-01	3.176162e-01	3.745765e-02	1.047623e-01	3.176162e-01	1.177854e-01	133	4	1.991488e-01	3.005009e-01	3.054780e-01	1.948723e-01
123300	-2.839053e+04	2.844909e+02	1.078714e+00	1.047623e-01	3.176162e-01	3.745765e-02	1.047623e-01	3.176162e-01	1.177854e-01	133	4	1.991488e-01	3.005009e-01	3.054780e-01	1.948723e-01
123400	-2.838889e+04	2.843069e+02	1.080055e+00	1.047623e-01	3.176162e-01	3.745765e-02	1.047623e-01	3.176162e-01	1.177854e-01	133	4	1.991488e-01	3.005009e-01	3.054780e-01	1.948723e-01
123500	-2.838558e+04	2.831163e+02	1.078930e+00	1.117991e-01	3.083070e-01	4.798889e-02	1.117991e-01	3.083070e-01	1.117991e-01	130	3	2.003141e-01	2.962803e-01	3.046823e-01	1.987233e-01
123600	-2.838927e+04	2.844344e+02	1.069268e+00	1.110352e-01	3.081687e-01	5.055700e-02	1.110352e-01	3.081687e-01	1.110352e-01	130	3	2.036480e-01	2.933936e-01	3.052774e-01	1.976810e-01
123700	-2.838765e+04	2.826241e+02	1.092396e+00	1.047623e-01	3.176162e-01	3.745765e-02	1.047623e-01	3.176162e-01	1.177854e-01	133	4	1.991488e-01	3.005009e-01	3.054780e-01	1.948723e-01
123800	-2.839886e+04	2.844297e+02	1.069302e+00	1.110352e-01	3.081687e-01	5.055700e-02	1.110352e-01	3.081687e-01	1.110352e-01	130	3	2.036480e-01	2.933936e-01	3.052774e-01	1.976810e-01
123900	-2.838041e+04	2.837117e+02	1.084852e+00	1.124450e-01	3.146133e-01	4.402000e-02	1.018635e-01	3.146133e-01	1.124450e-01	182	4	1.923951e-01	2.982595e-01	3.094389e-01	1.999065e-01
124000	-2.836950e+04	2.866567e+02	1.053191e+00	1.094942e-01	3.101539e-01	5.120959e-02	1.094942e-01	3.101539e-01	1.094942e-01	130	3	2.003141e-01	2.962803e-01	3.046823e-01	1.987233e-01
124100	-2.837138e+04	2.861203e+02	1.057012e+00	1.094942e-01	3.101539e-01	5.120959e-02	1.094942e-01	3.101539e-01	1.094942e-01	130	3	2.003141e-01	2.962803e-01	3.046823e-01	1.987233e-01
124200	-2.837369e+04	2.863891e+02	1.055825e+00	1.169095e-01	3.013670e-01	4.653744e-02	1.169095e-01	3.013670e-01	1.169095e-01	130	3	2.003141e-01	2.962803e-01	2.967422e-01	2.066635e-01
124300	-2.837242e+04	2.864878e+02	1.054576e+00	1.110291e-01	3.094961e-01	4.792056e-02	1.110291e-01	3.094961e-01	1.110291e-01	130	3	2.003141e-01	2.962803e-01	2.967422e-01	2.066635e-01
124400	-2.837631e+04	2.815997e+02	1.089961e+00	1.110291e-01	3.094961e-01	4.792056e-02	1.110291e-01	3.094961e-01	1.110291e-01	130	3	2.003141e-01	2.962803e-01	2.967422e-01	2.066635e-01
124500	-2.838066e+04	2.813959e+02	1.091462e+00	1.110291e-01	3.094961e-01	4.792056e-02	1.110291e-01	3.094961e-01	1.110291e-01	130	3	2.003141e-01	2.962803e-01	2.967422e-01	2.066635e-01
124600	-2.837519e+04	2.815119e+02	1.090673e+00	1.120135e-01	3.067718e-01	5.041578e-02	1.120135e-01	3.067718e-01	1.120135e-01	130	3	2.003141e-01	2.962803e-01	2.967422e-01	2.066635e-01
124700	-2.837708e+04	2.817996e+02	1.088884e+00	1.146602e-01	3.061325e-01	4.375443e-02	1.146602e-01	3.061325e-01	1.146602e-01	130	3	2.003141e-01	2.962803e-01	2.967422e-01	2.066635e-01
124800	-2.837517e+04	2.817640e+02	1.089146e+00	1.146602e-01	3.061325e-01	4.375443e-02	1.146602e-01	3.061325e-01	1.146602e-01	130	3	2.003141e-01	2.962803e-01	2.967422e-01	2.066635e-01
124900	-2.838115e+04	2.863949e+02	1.055618e+00	1.146602e-01	3.061325e-01	4.375443e-02	1.146602e-01	3.061325e-01	1.146602e-01	130	3	2.003141e-01	2.962803e-01	2.967422e-01	2.066635e-01
125000	-2.837433e+04	2.866480e+02	1.053816e+00	1.146602e-01	3.061325e-01	4.375443e-02	1.146602e-01	3.061325e-01	1.146602e-01	130	3	2.003141e-01	2.962803e-01	2.967422e-01	2.066635e-01
125100	-2.837308e+04	2.839734e+02	1.072688e+00	1.115307e-01	3.090932e-01	4.722144e-02	1.115307e-01	3.090932e-01	1.115307e-01	130	3	2.003141e-01	2.962803e-01	2.967422e-01	2.066635e-01
125200	-2.838782e+04	2.852484e+02	1.063236e+00	1.088865e-01	3.128796e-01	4.758126e-02	1.088865e-01	3.128796e-01	1.088865e-01	130	3	1.931528e-01	2.997261e-01	3.093722e-01	1.977489e-01
125300	-2.837454e+04	2.834394e+02	1.086474e+00	1.087594e-01	3.090932e-01	4.722144e-02	1.087594e-01	3.090932e-01	1.170734e-01	133	4	2.003141e-01	2.940547e-01	2.967422e-01	2.088890e-01
125400	-2.837686e+04	2.841635e+02	1.081175e+00	1.087594e-01	3.090932e-01	4.722144e-02	1.087594e-01	3.090932e-01	1.170734e-01	133	4	2.003141e-01	2.940547e-01	2.967422e-01	2.088890e-01
125500	-2.838804e+04	2.856828e+02	1.070306e+00	1.099792e-01	3.127493e-01	4.575316e-02	1.087900e-01	3.127493e-01	1.099792e-01	182	4	2.002075e-01	2.994422e-01	3.054780e-01	1.948723e-01
125600	-2.838331e+04	2.842928e+02	1.080232e+00	1.087594e-01	3.090932e-01	4.722144e-02	1.087594e-01	3.090932e-01	1.170734e-01	133	4	2.003141e-01	2.940547e-01	2.967422e-01	2.088890e-01
125700	-2.837786e+04	2.831346e+02	1.088712e+00	1.087594e-01	3.090932e-01	4.722144e-02	1.087594e-01	3.090932e-01	1.170734e-01	133	4	1.973001e-01	2.970687e-01	2.967422e-01	2.088890e-01
125800	-2.837514e+04	2.902002e+02	1.037993e+00	1.087594e-01	3.090932e-01	4.722144e-02	1.087594e-01	3.090932e-01	1.170734e-01	133	4	1.973001e-01	2.970687e-01	2.967422e-01	2.088890e-01
125900	-2.837593e+04	2.906339e+02	1.034958e+00	1.087594e-01	3.090932e-01	4.722144e-02	1.087594e-01	3.090932e-01	1.170734e-01	133	4	1.945207e-01	2.954450e-01	3.137287e-01	1.963056e-01
126000	-2.837751e+04	2.805259e+02	1.108058e+00	1.087594e-01	3.090932e-01	4.722144e-02	1.087594e-01	3.090932e-01	1.170734e-01	133	4	1.945207e-01	2.954450e-01	3.137287e-01	1.963056e-01
126100	-2.838564e+04	2.832956e+02	1.077494e+00	1.101015e-01	3.122157e-01	4.526406e-02	1.101015e-01	3.122157e-01	1.101015e-01	130	3	2.002075e-01	2.994422e-01	3.054780e-01	1.948723e-01
126200	-2.837920e+04	2.799977e+02	1.112017e+00	1.087594e-01	3.090932e-01	4.722144e-02	1.087594e-01	3.090932e-01	1.170734e-01	133	4	1.945207e-01	2.954450e-01	3.137287e-01	1.963056e-01
126300	-2.837451e+04	2.804179e+02	1.108866e+00	1.087594e-01	3.090932e-01	4.722144e-02	1.087594e-01	3.090932e-01	1.170734e-01	133	4	1.945207e-01	2.954450e-01	3.137287e-01	1.963056e-01
126400	-2.838031e+04	2.829283e+02	1.080169e+00	1.101015e-01	3.122157e-01	4.526406e-02	1.101015e-01	3.122157e-01	1.101015e-01	130	3	1.940568e-01	2.935839e-01	3.097242e-01	2.026351e-01
126500	-2.836976e+04	2.854576e+02	1.071770e+00	1.087594e-01	3.090932e-01	4.722144e-02	1.087594e-01	3.090932e-01	1.170734e-01	133	4	1.945207e-01	2.954450e-01	3.137287e-01	1.963056e-01
126600	-2.837177e+04	2.863012e+02	1.065682e+00	1.087594e-01	3.090932e-01	4.722144e-02	1.087594e-01	3.090932e-01	1.170734e-01	133	4	1.945207e-01	2.954450e-01	3.137287e-01	1.963056e-01
126700	-2.838975e+04	2.876397e+02	1.046260e+00	1.094781e-01	3.118274e-01	4.791084e-02	1.094781e-01	3.118274e-01	1.094781e-01	130	3	1.950448e-01	3.015180e-01	3.062181e-01	1.972191e-01
126800	-2.837920e+04	2.849509e+02	1.075269e+00	1.075540e-01	3.051655e-01	4.255872e-02	1.075540e-01	3.051655e-01	1.320023e-01	133	4	1.945207e-01	3.124244e-01	2.967494e-01	1.963056e-01
126900	-2.838134e+04	2.868262e+02	1.061740e+00	1.075540e-01	3.051655e-01	4.255872e-02	1.075540e-01	3.051655e-01	1.320023e-01	133	4	1.945207e-01	3.124244e-01	2.967494e-01	1.963056e-01
127000	-2.838474e+04	2.828064e+02	1.090951e+00	1.075540e-01	3.051655e-01	4.255872e-02	1.075540e-01	3.051655e-01	1.320023e-01	133	4	1.945207e-01	3.124244e-01	2.967494e-01	1.963056e-01
127100	-2.838764e+04	2.843259e+02	1.079816e+00	1.075540e-01	3.051655e-01	4.255872e-02	1.075540e-01	3.051655e-01	1.320023e-01	133	4	1.945207e-01	3.124244e-01	2.967494e-01	1.963056e-01
127200	-2.839575e+04	2.868733e+02	1.052120e+00	1.132282e-01	3.098008e-01	4.071376e-02	1.132282e-01	3.098008e-01	1.132282e-01	130	3	1.940568e-01	2.935839e-01	3.097242e-01	2.026351e-01
127300	-2.839135e+04	2.845256e+02	1.078361e+00	1.075540e-01	3.051655e-01	4.255872e-02	1.075540e-01	3.051655e-01	1.320023e-01	133	4	1.945207e-01	3.124244e-01	2.967494e-01	1.963056e-01
127400	-2.839371e+04	2.853294e+02	1.063145e+00	1.132282e-01	3.098008e-01	4.071376e-02	1.132282e-01	3.098008e-01	1.132282e-01	130	3	1.940568e-01	3.005132e-01	3.027949e-01	2.026351e-01
127500	-2.839274e+04	2.850699e+02	1.065009e+00	1.132282e-01	3.098008e-01	4.071376e-02	1.132282e-01	3.098008e-01	1.132282e-01	130	3	1.940568e-01	3.005132e-01	3.027949e-01	2.026351e-01
127600	-2.838937e+04	2.851229e+02	1.064628e+00	1.132282e-01	3.098008e-01	4.071376e-02	1.132282e-01	3.098008e-01	1.132282e-01	130	3	1.940568e-01	3.005132e-01	3.027949e-01	2.026351e-01
127700	-2.839986e+04	2.816369e+02	1.089676e+00	1.108979e-01	3.097166e-01	4.787317e-02	1.108979e-01	3.097166e-01	1.108979e-01	130	3	1.938875e-01	2.945582e-01	3.068256e-01	2.047287e-01
127800	-2.840759e+04	2.891959e+02	1.035058e+00	1.064596e-01	3.174465e-01	4.572809e-02	1.064596e-01	3.174465e-01	1.064596e-01	130	3	1.950448e-01	3.015180e-01	3.062181e-01	1.972191e-01
127900	-2.840231e+04	2.840673e+02	1.082617e+00	1.227876e-01	3.029321e-01	4.385352e-02	1.047071e-01	3.029321e-01	1.227876e-01	182	4	1.940568e-01	3.005132e-01	3.027949e-01	2.026351e-01
128000	-2.839315e+04	2.890357e+02	1.046011e+00	1.060555e-01	3.091786e-01	5.028204e-02	1.060555e-01	3.091786e-01	1.192499e-01	133	4	1.977401e-01	2.967157e-01	3.008156e-01	2.047287e-01
128100	-2.838626e+04	2.830830e+02	1.088909e+00	1.060555e-01	3.091786e-01	5.028204e-02	1.060555e-01	3.091786e-01	1.192499e-01	133	4	1.977401e-01	2.967157e-01	3.008156e-01	2.047287e-01
128200	-2.839604e+04	2.849117e+02	1.076463e+00	1.227876e-01	3.029321e-01	4.385352e-02	1.047071e-01	3.029321e-01	1.227876e-01	182	4	1.940568e-01	2.989055e-01	3.027949e-01	2.042427e-01
128300	-2.838774e+04	2.860902e+02	1.067022e+00	1.060555e-01	3.091786e-01	5.028204e-02	1.060555e-01	3.091786e-01	1.192499e-01	133	4	1.977401e-01	2.967157e-01	3.008156e-01	2.047287e-01
128400	-2.838715e+04	2.893647e+02	1.043690e+00	1.060555e-01	3.091786e-01	5.028204e-02	1.060555e-01	3.091786e-01	1.192499e-01	133	4	1.977401e-01	2.967157e-01	3.008156e-01	2.047287e-01
128500	-2.838365e+04	2.898654e+02	1.040168e+00	1.060555e-01	3.091786e-01	5.028204e-02	1.060555e-01	3.091786e-01	1.192499e-01	133	4	2.016542e-01	3.063093e-01	2.947771e-01	1.972595e-01
128600	-2.838774e+04	2.850219e+02	1.075050e+00	1.128638e-01	3.029321e-01	4.385352e-02	1.128638e-01	3.029321e-01	1.245547e-01	133	4	1.940568e-01	2.989055e-01	3.027949e-01	2.042427e-01
128700	-2.838307e+04	2.830006e+02	1.089813e+00	1.083202e-01	3.152428e-01	4.638119e-02	1.064929e-01	3.152428e-01	1.083202e-01	182	4	1.923236e-01	3.038946e-01	3.030643e-01	2.007175e-01
128800	-2.838510e+04	2.825392e+02	1.093213e+00	1.083202e-01	3.152428e-01	4.638119e-02	1.064929e-01	3.152428e-01	1.083202e-01	182	4	1.923236e-01	3.038946e-01	3.030643e-01	2.007175e-01
128900	-2.839972e+04	2.842539e+02	1.080692e+00	1.124649e-01	3.062210e-01	5.260491e-02	1.124649e-01	3.062210e-01	1.100232e-01	133	4	1.940568e-01	2.989055e-01	3.027949e-01	2.042427e-01
129000	-2.839772e+04	2.829861e+02	1.080069e+00	1.136010e-01	3.064824e-01	4.623213e-02	1.136010e-01	3.064824e-01	1.136010e-01	130	3	1.940568e-01	2.989055e-01	2.955169e-01	2.115208e-01
129100	-2.839350e+04	2.812410e+02	1.092520e+00	1.104536e-01	3.091786e-01	5.028204e-02	1.104536e-01	3.091786e-01	1.104536e-01	130	3	2.016542e-01	3.063093e-01	2.947771e-01	1.972595e-01
129200	-2.838417e+04	2.864451e+02	1.054962e+00	1.121275e-01	3.069785e-01	4.966062e-02	1.121275e-01	3.069785e-01	1.121275e-01	130	3	1.923236e-01	3.038946e-01	3.030643e-01	2.007175e-01
129300	-2.838243e+04	2.860109e+02	1.058059e+00	1.121275e-01	3.069785e-01	4.966062e-02	1.121275e-01	3.069785e-01	1.121275e-01	130	3	1.923236e-01	2.961888e-01	3.030643e-01	2.084232e-01
129400	-2.837407e+04	2.855499e+02	1.061358e+00	1.121275e-01	3.069785e-01	4.966062e-02	1.121275e-01	3.069785e-01	1.121275e-01	130	3	1.923236e-01	2.961888e-01	3.030643e-01	2.084232e-01
129500	-2.837757e+04	2.854962e+02	1.061743e+00	1.121275e-01	3.069785e-01	4.966062e-02	1.121275e-01	3.069785e-01	1.121275e-01	130	3	1.923236e-01	3.086925e-01	3.030643e-01	1.959196e-01
129600	-2.838234e+04	2.885077e+02	1.040371e+00	1.121275e-01	3.069785e-01	4.966062e-02	1.121275e-01	3.069785e-01	1.121275e-01	130	3	1.909915e-01	3.110713e-01	2.945697e-01	2.033676e-01
129700	-2.838900e+04	2.807553e+02	1.096026e+00	1.089291e-01	3.143549e-01	4.450278e-02	1.089291e-01	3.143549e-01	1.089291e-01	130	3	1.962839e-01	3.084371e-01	2.947771e-01	2.005018e-01
129800	-2.838787e+04	2.804013e+02	1.098648e+00	1.089291e-01	3.143549e-01	4.450278e-02	1.089291e-01	3.143549e-01	1.089291e-01	130	3	1.962839e-01	3.084371e-01	2.947771e-01	2.005018e-01
129900	-2.838795e+04	2.873602e+02	1.048222e+00	1.089291e-01	3.143549e-01	4.450278e-02	1.089291e-01	3.143549e-01	1.089291e-01	130	3	1.962839e-01	3.084371e-01	2.947771e-01	2.005018e-01
130000	-2.838792e+04	2.824571e+02	1.083504e+00	1.089291e-01	3.143549e-01	4.450278e-02	1.089291e-01	3.143549e-01	1.089291e-01	130	3	1.962839e-01	3.084371e-01	2.947771e-01	2.005018e-01
130100	-2.838787e+04	2.829130e+02	1.080175e+00	1.089291e-01	3.143549e-01	4.450278e-02	1.089291e-01	3.143549e-01	1.089291e-01	130	3	1.962839e-01	3.084371e-01	2.947771e-01	2.005018e-01
130200	-2.839513e+04	2.826110e+02	1.082379e+00	1.089291e-01	3.143549e-01	4.450278e-02	1.089291e-01	3.143549e-01	1.089291e-01	130	3	1.962839e-01	3.084371e-01	2.947771e-01	2.005018e-01
130300	-2.839066e+04	2.867376e+02	1.056062e+00	1.098551e-01	3.147221e-01	4.359538e-02	1.098551e-01	3.121174e-01	1.098551e-01	138	4	1.909915e-01	3.110713e-01	2.945697e-01	2.033676e-01
130400	-2.839166e+04	2.865002e+02	1.057568e+00	1.084165e-01	3.183075e-01	4.131713e-02	1.084165e-01	3.151257e-01	1.084165e-01	138	4	1.923705e-01	3.096922e-01	2.945697e-01	2.033676e-01
130500	-2.839245e+04	2.863564e+02	1.058596e+00	1.084165e-01	3.183075e-01	4.131713e-02	1.084165e-01	3.151257e-01	1.084165e-01	138	4	1.923705e-01	3.096922e-01	2.945697e-01	2.033676e-01
130600	-2.839919e+04	2.823635e+02	1.084189e+00	1.089291e-01	3.143549e-01	4.450278e-02	1.089291e-01	3.143549e-01	1.089291e-01	130	3	1.962839e-01	3.076911e-01	2.955231e-01	2.005018e-01
130700	-2.838755e+04	2.883716e+02	1.051317e+00	1.143494e-01	3.122660e-01	4.568900e-02	1.010802e-01	3.122660e-01	1.143494e-01	182	4	1.923705e-01	3.096922e-01	2.945697e-01	2.033676e-01
130800	-2.841077e+04	2.842807e+02	1.070597e+00	1.123125e-01	3.104671e-01	4.212833e-02	1.123125e-01	3.104671e-01	1.123125e-01	130	3	1.974402e-01	2.942363e-01	3.067423e-01	2.015812e-01
130900	-2.839291e+04	2.810235e+02	1.093985e+00	1.091074e-01	3.108825e-01	5.091271e-02	1.091074e-01	3.108825e-01	1.091074e-01	130	3	2.004747e-01	3.076911e-01	3.002922e-01	1.915419e-01
131000	-2.839616e+04	2.818347e+02	1.088010e+00	1.091074e-01	3.108825e-01	5.091271e-02	1.091074e-01	3.108825e-01	1.091074e-01	130	3	1.894944e-01	3.076911e-01	3.112725e-01	1.915419e-01
131100	-2.839712e+04	2.902326e+02	1.041494e+00	1.143494e-01	3.336673e-01	4.568900e-02	1.010802e-01	2.908647e-01	1.143494e-01	197	5	1.814090e-01	3.096922e-01	3.055313e-01	2.033676e-01
131200	-2.839859e+04	2.816986e+02	1.089872e+00	1.164983e-01	3.065831e-01	3.733891e-02	1.164983e-01	3.065831e-01	1.164983e-01	130	3	1.894944e-01	2.966159e-01	3.112725e-01	2.026171e-01
131300	-2.838739e+04	2.850222e+02	1.078943e+00	1.168394e-01	3.314337e-01	4.744197e-02	9.920369e-02	2.882418e-01	1.168394e-01	197	5	1.913315e-01	2.999390e-01	3.065208e-01	2.022087e-01
131400	-2.838038e+04	2.849648e+02	1.079220e+00	1.145965e-01	3.367210e-01	3.840680e-02	9.986332e-02	2.958158e-01	1.145965e-01	197	5	1.913315e-01	2.999390e-01	3.014927e-01	2.072369e-01
131500	-2.838356e+04	2.843841e+02	1.083460e+00	1.145965e-01	3.367210e-01	3.840680e-02	9.986332e-02	2.958158e-01	1.145965e-01	197	5	1.913315e-01	2.999390e-01	3.014927e-01	2.072369e-01
131600	-2.838752e+04	2.826548e+02	1.082513e+00	1.141919e-01	3.043568e-01	4.871055e-02	1.141919e-01	3.043568e-01	1.141919e-01	130	3	1.894944e-01	2.966159e-01	3.112725e-01	2.026171e-01
131700	-2.838289e+04	2.818770e+02	1.088213e+00	1.141919e-01	3.043568e-01	4.871055e-02	1.141919e-01	3.043568e-01	1.141919e-01	130	3	1.894944e-01	2.966159e-01	3.112725e-01	2.026171e-01
131800	-2.838419e+04	2.871392e+02	1.049903e+00	1.106791e-01	3.095170e-01	4.892862e-02	1.106791e-01	3.095170e-01	1.106791e-01	130	3	1.894944e-01	2.966159e-01	3.112725e-01	2.026171e-01
131900	-2.838325e+04	2.873981e+02	1.048070e+00	1.106791e-01	3.095170e-01	4.892862e-02	1.106791e-01	3.095170e-01	1.106791e-01	130	3	1.894944e-01	2.962833e-01	3.106769e-01	2.035454e-01
132000	-2.838320e+04	2.843246e+02	1.070488e+00	1.149385e-01	3.051066e-01	4.497138e-02	1.149385e-01	3.051066e-01	1.149385e-01	130	3	1.975421e-01	2.929138e-01	3.089760e-01	2.005681e-01
132100	-2.838834e+04	2.835120e+02	1.075682e+00	1.076187e-01	3.162389e-01	4.466608e-02	1.076187e-01	3.162389e-01	1.076187e-01	130	3	1.975421e-01	2.929138e-01	3.089760e-01	2.005681e-01
132200	-2.838470e+04	2.836460e+02	1.074961e+00	1.106791e-01	3.095170e-01	4.892862e-02	1.106791e-01	3.095170e-01	1.106791e-01	130	3	1.894944e-01	3.058316e-01	3.011286e-01	2.035454e-01
132300	-2.839191e+04	2.790189e+02	1.108723e+00	1.071280e-01	3.152683e-01	4.807938e-02	1.071280e-01	3.152683e-01	1.071280e-01	130	3	1.975421e-01	2.929138e-01	3.089760e-01	2.005681e-01
132400	-2.839653e+04	2.835292e+02	1.075809e+00	1.106791e-01	3.095170e-01	4.892862e-02	1.106791e-01	3.095170e-01	1.106791e-01	130	3	1.894944e-01	3.058316e-01	3.011286e-01	2.035454e-01
132500	-2.839580e+04	2.824552e+02	1.083838e+00	1.112740e-01	3.147062e-01	3.676569e-02	1.112740e-01	3.147062e-01	1.112740e-01	130	3	1.894944e-01	3.058316e-01	3.011286e-01	2.035454e-01
132600	-2.838860e+04	2.856535e+02	1.060491e+00	1.110049e-01	3.078488e-01	5.128777e-02	1.110049e-01	3.078488e-01	1.110049e-01	130	3	2.045855e-01	2.932647e-01	3.014927e-01	2.006572e-01
132700	-2.838708e+04	2.869256e+02	1.051422e+00	1.110049e-01	3.078488e-01	5.128777e-02	1.110049e-01	3.078488e-01	1.110049e-01	130	3	2.045855e-01	2.932647e-01	3.014927e-01	2.006572e-01
132800	-2.839014e+04	2.865124e+02	1.054360e+00	1.110049e-01	3.078488e-01	5.128777e-02	1.110049e-01	3.078488e-01	1.110049e-01	130	3	2.045855e-01	2.932647e-01	3.014927e-01	2.006572e-01
132900	-2.838685e+04	2.775205e+02	1.120771e+00	1.147699e-01	3.042935e-01	4.710342e-02	1.147699e-01	3.042935e-01	1.147699e-01	130	3	1.968438e-01	2.932647e-01	3.106230e-01	1.992685e-01
133000	-2.838669e+04	2.897832e+02	1.031467e+00	1.118913e-01	3.090129e-01	4.630038e-02	1.118913e-01	3.090129e-01	1.118913e-01	130	3	1.968438e-01	2.932647e-01	3.106230e-01	1.992685e-01
133100	-2.838603e+04	2.845354e+02	1.068670e+00	1.118913e-01	3.090129e-01	4.630038e-02	1.118913e-01	3.090129e-01	1.118913e-01	130	3	1.968438e-01	2.932647e-01	3.041417e-01	2.057498e-01
133200	-2.838814e+04	2.832365e+02	1.077858e+00	1.101722e-01	3.090002e-01	5.148293e-02	1.101722e-01	3.090002e-01	1.101722e-01	130	3	1.968438e-01	2.932647e-01	3.041417e-01	2.057498e-01
133300	-2.839707e+04	2.830256e+02	1.079958e+00	1.155600e-01	3.034549e-01	4.641013e-02	1.155600e-01	3.034549e-01	1.155600e-01	130	3	1.974402e-01	3.009650e-01	3.012890e-01	2.003059e-01
133400	-2.837841e+04	2.799687e+02	1.101903e+00	1.101722e-01	3.090002e-01	5.148293e-02	1.101722e-01	3.090002e-01	1.101722e-01	130	3	1.968438e-01	2.932647e-01	3.041417e-01	2.057498e-01
133500	-2.838042e+04	2.812795e+02	1.092194e+00	1.101722e-01	3.090002e-01	5.148293e-02	1.101722e-01	3.090002e-01	1.101722e-01	130	3	1.968438e-01	2.932647e-01	3.041417e-01	2.057498e-01
133600	-2.837737e+04	2.829660e+02	1.079828e+00	1.101722e-01	3.090002e-01	5.148293e-02	1.101722e-01	3.090002e-01	1.101722e-01	130	3	1.968438e-01	2.932647e-01	3.041417e-01	2.057498e-01
133700	-2.837576e+04	2.824998e+02	1.083690e+00	1.142644e-01	3.057845e-01	4.563784e-02	1.142644e-01	3.057845e-01	1.142644e-01	130	3	1.968438e-01	2.932647e-01	3.041417e-01	2.057498e-01
133800	-2.837549e+04	2.824083e+02	1.094328e+00	1.139381e-01	3.057845e-01	4.563784e-02	1.149170e-01	3.057845e-01	1.139381e-01	182	4	1.968438e-01	2.932647e-01	3.041417e-01	2.057498e-01
133900	-2.837351e+04	2.826509e+02	1.092538e+00	1.139381e-01	3.057845e-01	4.563784e-02	1.149170e-01	3.057845e-01	1.139381e-01	182	4	1.968438e-01	2.932647e-01	3.041417e-01	2.057498e-01
134000	-2.838813e+04	2.866829e+02	1.053119e+00	1.095656e-01	3.147548e-01	4.179375e-02	1.095656e-01	3.147548e-01	1.095656e-01	130	3	1.952739e-01	2.964166e-01	3.076813e-01	2.006282e-01
134100	-2.836640e+04	2.830664e+02	1.079552e+00	1.142644e-01	3.057845e-01	4.563784e-02	1.142644e-01	3.057845e-01	1.142644e-01	130	3	1.968438e-01	2.932647e-01	3.041417e-01	2.057498e-01
134200	-2.836743e+04	2.827804e+02	1.080856e+00	1.057425e-01	3.207620e-01	4.124848e-02	1.057425e-01	3.207620e-01	1.057425e-01	130	3	1.972296e-01	2.957635e-01	2.995877e-01	2.074192e-01
134300	-2.839016e+04	2.794997e+02	1.105453e+00	1.095656e-01	3.147548e-01	4.179375e-02	1.095656e-01	3.147548e-01	1.095656e-01	130	3	1.952739e-01	2.964166e-01	3.076813e-01	2.006282e-01
134400	-2.837283e+04	2.838983e+02	1.083294e+00	1.093605e-01	3.144594e-01	4.255509e-02	1.095828e-01	3.144594e-01	1.095828e-01	185	4	1.972296e-01	2.957635e-01	2.995877e-01	2.074192e-01
134500	-2.837347e+04	2.843085e+02	1.080298e+00	1.093605e-01	3.144594e-01	4.255509e-02	1.095828e-01	3.144594e-01	1.095828e-01	185	4	1.972296e-01	2.957635e-01	2.995877e-01	2.074192e-01
134600	-2.838629e+04	2.857747e+02	1.060093e+00	1.147407e-01	3.076328e-01	4.051222e-02	1.147407e-01	3.076328e-01	1.147407e-01	130	3	1.952739e-01	2.964166e-01	3.076813e-01	2.006282e-01
134700	-2.837724e+04	2.819610e+02	1.087220e+00	1.095087e-01	3.144594e-01	4.255509e-02	1.095087e-01	3.144594e-01	1.095087e-01	130	3	1.972296e-01	2.957635e-01	2.995877e-01	2.074192e-01
134800	-2.836962e+04	2.808312e+02	1.095546e+00	1.095087e-01	3.144594e-01	4.255509e-02	1.095087e-01	3.144594e-01	1.095087e-01	130	3	1.972296e-01	3.033971e-01	2.995877e-01	1.997856e-01
134900	-2.836551e+04	2.848785e+02	1.066013e+00	1.095087e-01	3.144594e-01	4.255509e-02	1.095087e-01	3.144594e-01	1.095087e-01	130	3	1.972296e-01	3.033971e-01	2.995877e-01	1.997856e-01
135000	-2.836885e+04	2.857486e+02	1.059769e+00	1.095087e-01	3.144594e-01	4.255509e-02	1.095087e-01	3.144594e-01	1.095087e-01	130	3	1.972296e-01	3.033971e-01	2.995877e-01	1.997856e-01
135100	-2.836904e+04	2.857173e+02	1.059840e+00	1.081856e-01	3.153920e-01	4.465920e-02	1.081856e-01	3.153920e-01	1.081856e-01	130	3	1.972296e-01	3.033971e-01	2.995877e-01	1.997856e-01
135200	-2.837471e+04	2.868012e+02	1.052359e+00	1.095825e-01	3.182614e-01	3.472983e-02	1.095825e-01	3.182614e-01	1.095825e-01	130	3	1.972296e-01	3.033971e-01	2.995877e-01	1.997856e-01
135300	-2.837360e+04	2.857910e+02	1.059561e+00	1.095825e-01	3.182614e-01	3.472983e-02	1.095825e-01	3.182614e-01	1.095825e-01	130	3	1.972296e-01	3.033971e-01	2.995877e-01	1.997856e-01
135400	-2.837434e+04	2.856630e+02	1.060477e+00	1.095825e-01	3.182614e-01	3.472983e-02	1.095825e-01	3.182614e-01	1.095825e-01	130	3	1.972296e-01	3.033971e-01	2.995877e-01	1.997856e-01
135500	-2.838041e+04	2.856758e+02	1.060712e+00	1.134732e-01	3.106686e-01	3.824325e-02	1.134732e-01	3.106686e-01	1.134732e-01	130	3	1.972296e-01	3.033971e-01	2.995877e-01	1.997856e-01
135600	-2.838490e+04	2.827732e+02	1.081426e+00	1.104314e-01	3.157132e-01	3.727948e-02	1.104314e-01	3.157132e-01	1.104314e-01	130	3	1.952739e-01	2.964166e-01	3.076813e-01	2.006282e-01
135700	-2.838153e+04	2.858863e+02	1.058776e+00	1.101237e-01	3.106201e-01	4.838870e-02	1.101237e-01	3.106201e-01	1.101237e-01	130	3	1.952739e-01	2.964166e-01	3.076813e-01	2.006282e-01
135800	-2.837746e+04	2.870409e+02	1.050594e+00	1.106470e-01	3.094221e-01	4.921470e-02	1.106470e-01	3.094221e-01	1.106470e-01	130	3	1.972296e-01	3.033971e-01	2.995877e-01	1.997856e-01
135900	-2.837563e+04	2.864673e+02	1.054671e+00	1.106470e-01	3.094221e-01	4.921470e-02	1.106470e-01	3.094221e-01	1.106470e-01	130	3	1.972296e-01	3.033971e-01	2.995877e-01	1.997856e-01
136000	-2.837681e+04	2.861240e+02	1.057001e+00	1.093502e-01	3.116433e-01	4.866285e-02	1.093502e-01	3.116433e-01	1.093502e-01	130	3	1.972296e-01	3.033971e-01	2.995877e-01	1.997856e-01
136100	-2.840620e+04	2.801028e+02	1.101199e+00	1.121302e-01	3.102790e-01	4.305133e-02	1.121302e-01	3.102790e-01	1.121302e-01	130	3	2.042265e-01	2.946642e-01	3.043020e-01	1.968073e-01
136200	-2.838854e+04	2.787528e+02	1.110938e+00	1.093502e-01	3.116433e-01	4.866285e-02	1.093502e-01	3.116433e-01	1.093502e-01	130	3	1.972296e-01	3.033971e-01	2.995877e-01	1.997856e-01
136300	-2.837811e+04	2.853294e+02	1.062790e+00	1.106271e-01	3.088731e-01	5.037261e-02	1.106271e-01	3.088731e-01	1.106271e-01	130	3	1.952739e-01	2.964166e-01	3.017973e-01	2.065122e-01
136400	-2.837534e+04	2.833462e+02	1.077162e+00	1.104280e-01	3.119157e-01	4.488477e-02	1.104280e-01	3.119157e-01	1.104280e-01	130	3	1.952739e-01	2.964166e-01	3.017973e-01	2.065122e-01
136500	-2.837062e+04	2.834819e+02	1.076175e+00	1.104280e-01	3.119157e-01	4.488477e-02	1.104280e-01	3.119157e-01	1.104280e-01	130	3	1.952739e-01	2.964166e-01	3.017973e-01	2.065122e-01
136600	-2.837588e+04	2.827850e+02	1.081251e+00	1.104280e-01	3.119157e-01	4.488477e-02	1.104280e-01	3.119157e-01	1.104280e-01	130	3	1.952739e-01	2.964166e-01	3.017973e-01	2.065122e-01
136700	-2.837643e+04	2.840658e+02	1.071941e+00	1.104280e-01	3.119157e-01	4.488477e-02	1.104280e-01	3.119157e-01	1.104280e-01	130	3	1.952739e-01	2.964166e-01	3.017973e-01	2.065122e-01
136800	-2.838984e+04	2.854166e+02	1.062141e+00	1.097026e-01	3.130773e-01	4.473740e-02	1.097026e-01	3.130773e-01	1.097026e-01	130	3	1.972296e-01	3.033971e-01	2.995877e-01	1.997856e-01
136900	-2.837130e+04	2.845962e+02	1.068109e+00	1.104280e-01	3.119157e-01	4.488477e-02	1.104280e-01	3.119157e-01	1.104280e-01	130	3	1.952739e-01	2.964166e-01	3.017973e-01	2.065122e-01
137000	-2.837492e+04	2.846896e+02	1.067436e+00	1.104280e-01	3.119157e-01	4.488477e-02	1.104280e-01	3.119157e-01	1.104280e-01	130	3	1.952739e-01	2.964166e-01	3.017973e-01	2.065122e-01
137100	-2.837399e+04	2.849696e+02	1.065419e+00	1.104280e-01	3.119157e-01	4.488477e-02	1.104280e-01	3.119157e-01	1.104280e-01	130	3	1.997573e-01	2.964166e-01	2.973139e-01	2.065122e-01
137200	-2.837304e+04	2.836486e+02	1.075027e+00	1.107606e-01	3.127562e-01	4.220588e-02	1.107606e-01	3.127562e-01	1.107606e-01	130	3	1.997573e-01	2.964166e-01	2.973139e-01	2.065122e-01
137300	-2.837981e+04	2.827880e+02	1.091555e+00	1.137426e-01	3.075196e-01	5.200433e-02	1.054714e-01	3.075196e-01	1.137426e-01	182	4	1.972296e-01	3.033971e-01	2.995877e-01	1.997856e-01
137400	-2.837554e+04	2.828633e+02	1.091001e+00	1.137426e-01	3.075196e-01	5.200433e-02	1.054714e-01	3.075196e-01	1.137426e-01	182	4	1.972296e-01	3.033971e-01	2.995877e-01	1.997856e-01
137500	-2.837179e+04	2.852721e+02	1.063253e+00	1.106961e-01	3.107475e-01	4.641668e-02	1.106961e-01	3.107475e-01	1.106961e-01	130	3	1.932801e-01	2.964166e-01	2.973139e-01	2.129894e-01
137600	-2.836331e+04	2.861259e+02	1.057143e+00	1.099645e-01	3.149579e-01	4.019073e-02	1.099645e-01	3.149579e-01	1.099645e-01	130	3	1.950432e-01	2.964166e-01	2.955508e-01	2.129894e-01
137700	-2.837493e+04	2.831450e+02	1.078596e+00	1.109855e-01	3.075196e-01	5.200433e-02	1.109855e-01	3.075196e-01	1.109855e-01	130	3	1.972296e-01	3.033971e-01	2.995877e-01	1.997856e-01
137800	-2.837057e+04	2.841101e+02	1.071591e+00	1.109855e-01	3.075196e-01	5.200433e-02	1.109855e-01	3.075196e-01	1.109855e-01	130	3	1.972296e-01	3.033971e-01	2.995877e-01	1.997856e-01
137900	-2.837327e+04	2.866185e+02	1.056532e+00	1.069678e-01	3.114284e-01	5.541428e-02	1.069678e-01	3.122540e-01	1.069678e-01	138	4	1.972296e-01	3.055314e-01	2.995877e-01	1.976513e-01
138000	-2.837631e+04	2.796619e+02	1.107340e+00	1.069678e-01	3.114284e-01	5.541428e-02	1.069678e-01	3.122540e-01	1.069678e-01	138	4	1.972296e-01	3.055314e-01	2.995877e-01	1.976513e-01
138100	-2.837645e+04	2.778846e+02	1.117633e+00	1.099645e-01	3.149579e-01	4.019073e-02	1.099645e-01	3.149579e-01	1.099645e-01	130	3	1.950432e-01	2.964166e-01	2.955508e-01	2.129894e-01
138200	-2.837801e+04	2.812508e+02	1.092921e+00	1.138867e-01	3.100727e-01	3.819449e-02	1.138867e-01	3.100727e-01	1.138867e-01	130	3	1.950432e-01	2.964166e-01	2.955508e-01	2.129894e-01
138300	-2.837994e+04	2.819590e+02	1.087707e+00	1.138867e-01	3.100727e-01	3.819449e-02	1.138867e-01	3.100727e-01	1.138867e-01	130	3	1.950432e-01	2.964166e-01	2.955508e-01	2.129894e-01
138400	-2.837763e+04	2.818198e+02	1.088746e+00	1.140357e-01	3.099229e-01	3.804718e-02	1.140357e-01	3.099229e-01	1.140357e-01	130	3	1.950432e-01	2.964166e-01	2.955508e-01	2.129894e-01
138500	-2.838187e+04	2.823879e+02	1.084577e+00	1.140357e-01	3.099229e-01	3.804718e-02	1.140357e-01	3.099229e-01	1.140357e-01	130	3	1.950432e-01	2.964166e-01	2.955508e-01	2.129894e-01
138600	-2.837543e+04	2.830501e+02	1.079739e+00	1.140357e-01	3.099229e-01	3.804718e-02	1.140357e-01	3.099229e-01	1.140357e-01	130	3	1.950432e-01	2.964166e-01	2.955508e-01	2.129894e-01
138700	-2.838749e+04	2.832453e+02	1.078164e+00	1.129385e-01	3.094161e-01	4.235237e-02	1.129385e-01	3.094161e-01	1.129385e-01	130	3	1.972296e-01	2.998254e-01	3.118486e-01	1.910964e-01
138800	-2.837791e+04	2.828080e+02	1.081642e+00	1.156190e-01	3.072018e-01	3.873924e-02	1.156190e-01	3.072018e-01	1.156190e-01	130	3	1.950432e-01	2.964166e-01	2.955508e-01	2.129894e-01
138900	-2.837901e+04	2.824995e+02	1.083898e+00	1.156190e-01	3.072018e-01	3.873924e-02	1.156190e-01	3.072018e-01	1.156190e-01	130	3	1.950432e-01	2.964166e-01	2.955508e-01	2.129894e-01
139000	-2.838423e+04	2.856226e+02	1.070814e+00	1.130937e-01	3.072018e-01	3.873924e-02	1.206698e-01	3.072018e-01	1.130937e-01	182	4	1.950432e-01	2.964166e-01	2.955508e-01	2.129894e-01
139100	-2.838255e+04	2.871106e+02	1.060110e+00	1.130937e-01	3.072018e-01	3.873924e-02	1.206698e-01	3.072018e-01	1.130937e-01	182	4	1.950432e-01	2.964166e-01	2.955508e-01	2.129894e-01
139200	-2.837863e+04	2.806124e+02	1.107863e+00	1.147041e-01	3.113201e-01	3.609331e-02	1.118583e-01	3.113201e-01	1.147041e-01	182	4	1.950432e-01	2.964166e-01	2.955508e-01	2.129894e-01
139300	-2.839450e+04	2.803999e+02	1.098782e+00	1.094366e-01	3.166703e-01	3.834948e-02	1.094366e-01	3.166703e-01	1.094366e-01	130	3	1.982325e-01	2.880263e-01	3.101615e-01	2.035797e-01
139400	-2.838107e+04	2.796708e+02	1.104655e+00	1.137555e-01	3.113201e-01	3.609331e-02	1.137555e-01	3.113201e-01	1.137555e-01	130	3	1.950432e-01	2.964166e-01	2.955508e-01	2.129894e-01
139500	-2.837906e+04	2.803875e+02	1.099323e+00	1.137555e-01	3.113201e-01	3.609331e-02	1.137555e-01	3.113201e-01	1.137555e-01	130	3	1.950432e-01	2.964166e-01	2.955508e-01	2.129894e-01
139600	-2.837693e+04	2.803892e+02	1.099250e+00	1.149347e-01	3.025190e-01	5.015789e-02	1.149347e-01	3.025190e-01	1.149347e-01	130	3	1.950432e-01	3.079430e-01	2.955508e-01	2.014630e-01
139700	-2.837502e+04	2.798558e+02	1.103216e+00	1.149347e-01	3.025190e-01	5.015789e-02	1.149347e-01	3.025190e-01	1.149347e-01	130	3	1.950432e-01	3.079430e-01	2.955508e-01	2.014630e-01
139800	-2.837287e+04	2.797885e+02	1.103564e+00	1.125770e-01	3.089139e-01	4.444128e-02	1.125770e-01	3.089139e-01	1.125770e-01	130	3	1.950432e-01	3.079430e-01	2.955508e-01	2.014630e-01
139900	-2.837182e+04	2.883353e+02	1.041684e+00	1.125770e-01	3.089139e-01	4.444128e-02	1.125770e-01	3.089139e-01	1.125770e-01	130	3	1.950432e-01	3.079430e-01	2.955508e-01	2.014630e-01
140000	-2.836966e+04	2.890943e+02	1.036359e+00	1.125770e-01	3.089139e-01	4.444128e-02	1.125770e-01	3.089139e-01	1.125770e-01	130	3	1.966508e-01	3.079430e-01	2.955508e-01	1.998555e-01
140100	-2.837070e+04	2.785934e+02	1.112505e+00	1.125770e-01	3.089139e-01	4.444128e-02	1.125770e-01	3.089139e-01	1.125770e-01	130	3	1.966508e-01	3.079430e-01	2.955508e-01	1.998555e-01
140200	-2.836794e+04	2.818201e+02	1.088530e+00	1.125770e-01	3.089139e-01	4.444128e-02	1.125770e-01	3.089139e-01	1.125770e-01	130	3	1.966508e-01	3.079430e-01	2.955508e-01	1.998555e-01
140300	-2.836990e+04	2.865481e+02	1.054330e+00	1.125770e-01	3.089139e-01	4.444128e-02	1.125770e-01	3.089139e-01	1.125770e-01	130	3	1.979520e-01	2.883852e-01	3.080821e-01	2.055807e-01
140400	-2.836771e+04	2.870628e+02	1.050672e+00	1.125770e-01	3.089139e-01	4.444128e-02	1.125770e-01	3.089139e-01	1.125770e-01	130	3	1.979520e-01	2.883852e-01	3.080821e-01	2.055807e-01
140500	-2.836305e+04	2.805754e+02	1.097717e+00	1.125770e-01	3.089139e-01	4.444128e-02	1.125770e-01	3.089139e-01	1.125770e-01	130	3	1.979520e-01	2.883852e-01	3.080821e-01	2.055807e-01
140600	-2.836070e+04	2.803740e+02	1.099211e+00	1.125770e-01	3.089139e-01	4.444128e-02	1.125770e-01	3.089139e-01	1.125770e-01	130	3	1.979520e-01	2.883852e-01	3.080821e-01	2.055807e-01
140700	-2.835970e+04	2.804369e+02	1.098744e+00	1.125770e-01	3.089139e-01	4.444128e-02	1.125770e-01	3.089139e-01	1.125770e-01	130	3	1.890261e-01	2.973111e-01	3.080821e-01	2.055807e-01
140800	-2.836316e+04	2.800518e+02	1.101604e+00	1.125770e-01	3.089139e-01	4.444128e-02	1.125770e-01	3.089139e-01	1.125770e-01	130	3	1.890261e-01	3.026923e-01	3.080821e-01	2.001995e-01
140900	-2.836454e+04	2.864174e+02	1.055261e+00	1.125770e-01	3.089139e-01	4.444128e-02	1.125770e-01	3.089139e-01	1.125770e-01	130	3	1.890261e-01	3.026923e-01	3.080821e-01	2.001995e-01
141000	-2.836346e+04	2.794016e+02	1.106451e+00	1.125770e-01	3.089139e-01	4.444128e-02	1.125770e-01	3.089139e-01	1.125770e-01	130	3	1.890261e-01	3.026923e-01	3.080821e-01	2.001995e-01
141100	-2.840219e+04	2.822817e+02	1.085168e+00	1.127233e-01	3.091576e-01	4.351476e-02	1.127233e-01	3.091576e-01	1.127233e-01	130	3	1.971220e-01	2.897271e-01	3.117208e-01	2.014300e-01
141200	-2.837071e+04	2.778335e+02	1.118011e+00	1.100335e-01	3.142200e-01	4.145960e-02	1.100335e-01	3.142200e-01	1.100335e-01	130	3	1.890261e-01	3.026923e-01	3.080821e-01	2.001995e-01
141300	-2.837263e+04	2.789017e+02	1.120257e+00	1.206038e-01	3.066080e-01	4.742848e-02	1.093758e-01	3.066080e-01	1.093758e-01	185	4	1.890261e-01	3.026923e-01	3.080821e-01	2.001995e-01
141400	-2.837188e+04	2.848507e+02	1.076153e+00	1.206038e-01	3.066080e-01	4.742848e-02	1.093758e-01	3.066080e-01	1.093758e-01	185	4	1.890261e-01	3.026923e-01	3.080821e-01	2.001995e-01
141500	-2.837458e+04	2.848818e+02	1.075927e+00	1.206038e-01	3.066080e-01	4.742848e-02	1.093758e-01	3.066080e-01	1.093758e-01	185	4	1.890261e-01	3.026923e-01	3.080821e-01	2.001995e-01
141600	-2.840985e+04	2.860575e+02	1.057586e+00	1.105825e-01	3.094794e-01	4.929361e-02	1.105825e-01	3.094794e-01	1.105825e-01	130	3	1.978554e-01	2.897271e-01	3.117208e-01	2.006966e-01
141700	-2.836832e+04	2.822015e+02	1.085487e+00	1.111123e-01	3.067393e-01	5.318447e-02	1.111123e-01	3.067393e-01	1.111123e-01	130	3	1.890261e-01	3.026923e-01	3.080821e-01	2.001995e-01
141800	-2.836548e+04	2.814754e+02	1.090770e+00	1.095917e-01	3.131033e-01	4.501817e-02	1.095917e-01	3.131033e-01	1.095917e-01	130	3	1.890261e-01	3.026923e-01	3.080821e-01	2.001995e-01
141900	-2.836298e+04	2.815766e+02	1.090025e+00	1.095917e-01	3.131033e-01	4.501817e-02	1.095917e-01	3.131033e-01	1.095917e-01	130	3	1.890261e-01	3.026923e-01	3.080821e-01	2.001995e-01
142000	-2.836176e+04	2.818460e+02	1.088309e+00	1.127211e-01	3.068233e-01	4.819020e-02	1.127211e-01	3.068233e-01	1.127211e-01	130	3	1.896664e-01	3.018212e-01	3.061850e-01	2.023273e-01
142100	-2.836537e+04	2.818759e+02	1.087880e+00	1.097356e-01	3.146448e-01	4.150354e-02	1.097356e-01	3.146448e-01	1.097356e-01	130	3	1.896664e-01	3.018212e-01	3.061850e-01	2.023273e-01
142200	-2.837061e+04	2.824708e+02	1.083311e+00	1.080862e-01	3.152435e-01	4.525437e-02	1.080862e-01	3.152435e-01	1.080862e-01	130	3	1.896664e-01	3.044911e-01	3.061850e-01	1.996574e-01
142300	-2.836712e+04	2.830256e+02	1.079450e+00	1.104933e-01	3.096243e-01	4.927162e-02	1.104933e-01	3.096243e-01	1.104933e-01	130	3	1.896664e-01	3.044911e-01	3.061850e-01	1.996574e-01
142400	-2.836709e+04	2.833047e+02	1.077418e+00	1.104933e-01	3.096243e-01	4.927162e-02	1.104933e-01	3.096243e-01	1.104933e-01	130	3	1.896664e-01	3.044911e-01	3.061850e-01	1.996574e-01
142500	-2.836757e+04	2.859522e+02	1.067885e+00	1.235001e-01	3.096243e-01	4.927162e-02	1.039898e-01	3.096243e-01	1.039898e-01	185	4	1.896664e-01	3.044911e-01	3.061850e-01	1.996574e-01
142600	-2.837000e+04	2.818299e+02	1.098193e+00	1.123411e-01	3.189955e-01	4.318591e-02	1.032410e-01	3.189955e-01	1.032410e-01	185	4	1.896664e-01	3.044911e-01	3.061850e-01	1.996574e-01
142700	-2.837085e+04	2.817528e+02	1.098765e+00	1.123411e-01	3.189955e-01	4.318591e-02	1.032410e-01	3.189955e-01	1.032410e-01	185	4	1.920095e-01	2.995502e-01	3.083066e-01	2.001336e-01
142800	-2.837799e+04	2.813013e+02	1.102727e+00	1.120195e-01	3.189955e-01	4.318591e-02	9.478397e-02	3.189955e-01	1.120195e-01	182	4	1.920095e-01	2.995502e-01	3.083066e-01	2.001336e-01
142900	-2.837650e+04	2.812643e+02	1.092132e+00	1.073745e-01	3.177015e-01	4.247333e-02	1.073745e-01	3.177015e-01	1.073745e-01	130	3	1.920095e-01	2.995502e-01	3.083066e-01	2.001336e-01
143000	-2.837048e+04	2.816806e+02	1.089066e+00	1.073745e-01	3.177015e-01	4.247333e-02	1.073745e-01	3.177015e-01	1.073745e-01	130	3	1.920095e-01	2.995502e-01	3.083066e-01	2.001336e-01
143100	-2.840606e+04	2.838933e+02	1.073562e+00	1.143112e-01	3.064255e-01	4.421528e-02	1.143112e-01	3.064255e-01	1.143112e-01	130	3	1.884126e-01	3.103336e-01	3.084269e-01	1.928269e-01
143200	-2.836692e+04	2.815672e+02	1.089901e+00	1.073745e-01	3.177015e-01	4.247333e-02	1.073745e-01	3.177015e-01	1.073745e-01	130	3	1.920095e-01	2.995502e-01	3.018781e-01	2.065622e-01
143300	-2.836560e+04	2.841823e+02	1.070951e+00	1.086895e-01	3.154861e-01	4.295937e-02	1.086895e-01	3.154861e-01	1.086895e-01	130	3	1.920095e-01	2.995502e-01	3.018781e-01	2.065622e-01
143400	-2.836991e+04	2.842702e+02	1.070539e+00	1.114563e-01	3.094646e-01	4.670185e-02	1.114563e-01	3.094646e-01	1.114563e-01	130	3	1.920095e-01	2.995502e-01	3.018781e-01	2.065622e-01
143500	-2.839736e+04	2.815848e+02	1.090426e+00	1.143112e-01	3.064255e-01	4.421528e-02	1.143112e-01	3.064255e-01	1.143112e-01	130	3	1.826040e-01	3.092244e-01	3.114552e-01	1.967165e-01
143600	-2.837370e+04	2.859748e+02	1.057983e+00	1.088562e-01	3.108020e-01	5.182729e-02	1.088562e-01	3.108020e-01	1.088562e-01	130	3	1.920095e-01	2.995502e-01	3.018781e-01	2.065622e-01
143700	-2.839416e+04	2.805956e+02	1.097734e+00	1.143112e-01	3.064255e-01	4.421528e-02	1.143112e-01	3.064255e-01	1.143112e-01	130	3	1.826040e-01	3.092244e-01	3.114552e-01	1.967165e-01
143800	-2.837289e+04	2.851002e+02	1.064248e+00	1.088562e-01	3.108020e-01	5.182729e-02	1.088562e-01	3.108020e-01	1.088562e-01	130	3	1.920095e-01	2.995502e-01	3.018781e-01	2.065622e-01
143900	-2.838114e+04	2.859047e+02	1.058483e+00	1.088562e-01	3.108020e-01	5.182729e-02	1.088562e-01	3.108020e-01	1.088562e-01	130	3	1.920095e-01	2.995502e-01	3.018781e-01	2.065622e-01
144000	-2.837803e+04	2.799429e+02	1.102525e+00	1.128892e-01	3.117948e-01	3.774294e-02	1.128892e-01	3.117948e-01	1.128892e-01	130	3	1.920095e-01	2.995502e-01	3.018781e-01	2.065622e-01
144100	-2.837860e+04	2.794520e+02	1.105512e+00	1.075136e-01	3.141147e-01	4.922989e-02	1.075136e-01	3.141147e-01	1.075136e-01	130	3	1.920095e-01	2.995502e-01	3.018781e-01	2.065622e-01
144200	-2.837547e+04	2.812355e+02	1.092280e+00	1.075136e-01	3.141147e-01	4.922989e-02	1.075136e-01	3.141147e-01	1.075136e-01	130	3	1.920095e-01	2.995502e-01	3.018781e-01	2.065622e-01
144300	-2.837178e+04	2.817943e+02	1.088166e+00	1.075136e-01	3.141147e-01	4.922989e-02	1.075136e-01	3.141147e-01	1.075136e-01	130	3	1.920095e-01	2.995502e-01	3.018781e-01	2.065622e-01
144400	-2.836817e+04	2.816491e+02	1.089234e+00	1.075136e-01	3.141147e-01	4.922989e-02	1.075136e-01	3.141147e-01	1.075136e-01	130	3	1.920095e-01	2.995502e-01	3.018781e-01	2.065622e-01
144500	-2.837086e+04	2.819109e+02	1.087310e+00	1.075136e-01	3.141147e-01	4.922989e-02	1.075136e-01	3.141147e-01	1.075136e-01	130	3	1.920095e-01	2.995502e-01	3.018781e-01	2.065622e-01
144600	-2.836559e+04	2.817181e+02	1.088693e+00	1.066805e-01	3.175989e-01	4.476061e-02	1.066805e-01	3.175989e-01	1.066805e-01	130	3	1.920095e-01	2.995502e-01	3.018781e-01	2.065622e-01
144700	-2.836810e+04	2.862749e+02	1.055707e+00	1.066805e-01	3.175989e-01	4.476061e-02	1.066805e-01	3.175989e-01	1.066805e-01	130	3	1.920095e-01	2.995502e-01	3.018781e-01	2.065622e-01
144800	-2.836661e+04	2.844158e+02	1.069043e+00	1.066805e-01	3.175989e-01	4.476061e-02	1.066805e-01	3.175989e-01	1.066805e-01	130	3	1.920095e-01	2.995502e-01	3.018781e-01	2.065622e-01
144900	-2.836685e+04	2.796545e+02	1.103968e+00	1.066805e-01	3.175989e-01	4.476061e-02	1.066805e-01	3.175989e-01	1.066805e-01	130	3	1.920095e-01	2.995502e-01	3.018781e-01	2.065622e-01
145000	-2.836615e+04	2.810031e+02	1.093961e+00	1.066805e-01	3.175989e-01	4.476061e-02	1.066805e-01	3.175989e-01	1.066805e-01	130	3	1.920095e-01	3.007655e-01	3.006628e-01	2.065622e-01
145100	-2.836794e+04	2.810216e+02	1.094094e+00	1.092657e-01	3.139831e-01	4.423668e-02	1.092657e-01	3.139831e-01	1.092657e-01	130	3	1.920095e-01	3.007655e-01	3.006628e-01	2.065622e-01
145200	-2.836942e+04	2.809326e+02	1.094752e+00	1.092657e-01	3.139831e-01	4.423668e-02	1.092657e-01	3.139831e-01	1.092657e-01	130	3	1.939452e-01	2.988298e-01	3.006628e-01	2.065622e-01
145300	-2.837202e+04	2.828077e+02	1.080941e+00	1.092675e-01	3.123385e-01	4.752039e-02	1.092675e-01	3.123385e-01	1.092675e-01	130	3	1.939452e-01	2.988298e-01	3.006628e-01	2.065622e-01
145400	-2.837947e+04	2.831331e+02	1.078569e+00	1.092675e-01	3.123385e-01	4.752039e-02	1.092675e-01	3.123385e-01	1.092675e-01	130	3	2.044682e-01	2.996430e-01	3.019277e-01	1.939612e-01
145500	-2.839733e+04	2.825609e+02	1.083145e+00	1.134417e-01	3.061391e-01	4.739662e-02	1.134417e-01	3.061391e-01	1.134417e-01	130	3	2.015962e-01	3.005378e-01	3.042036e-01	1.936623e-01
145600	-2.837551e+04	2.836120e+02	1.075087e+00	1.092675e-01	3.123385e-01	4.752039e-02	1.092675e-01	3.123385e-01	1.092675e-01	130	3	2.044682e-01	2.996430e-01	2.996084e-01	1.962804e-01
145700	-2.837383e+04	2.835181e+02	1.075769e+00	1.092675e-01	3.123385e-01	4.752039e-02	1.092675e-01	3.123385e-01	1.092675e-01	130	3	2.044682e-01	2.996430e-01	2.996084e-01	1.962804e-01
145800	-2.837038e+04	2.835076e+02	1.075970e+00	1.107845e-01	3.091240e-01	4.939870e-02	1.107845e-01	3.091240e-01	1.107845e-01	130	3	2.044682e-01	2.996430e-01	2.996084e-01	1.962804e-01
145900	-2.838937e+04	2.905203e+02	1.026355e+00	1.117831e-01	3.100147e-01	4.462151e-02	1.117831e-01	3.100147e-01	1.117831e-01	130	3	2.015962e-01	3.005378e-01	3.042036e-01	1.936623e-01
146000	-2.837422e+04	2.880754e+02	1.043800e+00	1.157751e-01	3.042027e-01	4.426921e-02	1.157751e-01	3.042027e-01	1.157751e-01	130	3	1.901946e-01	3.005571e-01	3.016614e-01	2.075869e-01
146100	-2.837686e+04	2.826746e+02	1.081803e+00	1.079802e-01	3.150541e-01	4.595104e-02	1.079802e-01	3.150541e-01	1.079802e-01	130	3	1.901946e-01	3.005571e-01	3.016614e-01	2.075869e-01
146200	-2.837839e+04	2.827505e+02	1.081249e+00	1.079802e-01	3.150541e-01	4.595104e-02	1.079802e-01	3.150541e-01	1.079802e-01	130	3	1.901946e-01	3.005571e-01	3.016614e-01	2.075869e-01
146300	-2.839517e+04	2.822820e+02	1.084742e+00	1.086972e-01	3.138118e-01	4.628498e-02	1.086972e-01	3.138118e-01	1.086972e-01	130	3	1.930481e-01	3.101003e-01	3.031893e-01	1.936623e-01
146400	-2.838507e+04	2.851740e+02	1.063700e+00	1.079802e-01	3.150541e-01	4.595104e-02	1.079802e-01	3.150541e-01	1.079802e-01	130	3	1.901946e-01	3.005571e-01	3.016614e-01	2.075869e-01
146500	-2.838366e+04	2.851569e+02	1.063823e+00	1.079802e-01	3.150541e-01	4.595104e-02	1.079802e-01	3.150541e-01	1.079802e-01	130	3	1.901946e-01	3.005571e-01	3.016614e-01	2.075869e-01
146600	-2.838990e+04	2.860610e+02	1.057880e+00	1.130584e-01	3.095984e-01	4.162777e-02	1.130584e-01	3.095984e-01	1.130584e-01	130	3	1.991585e-01	2.926489e-01	3.026385e-01	2.055541e-01
146700	-2.838175e+04	2.819699e+02	1.086963e+00	1.079802e-01	3.150541e-01	4.595104e-02	1.079802e-01	3.150541e-01	1.079802e-01	130	3	2.017007e-01	3.005571e-01	3.016614e-01	1.960808e-01
146800	-2.839436e+04	2.833261e+02	1.087981e+00	1.202585e-01	3.064472e-01	3.965228e-02	1.069363e-01	3.064472e-01	1.202585e-01	182	4	1.911763e-01	3.063045e-01	3.084229e-01	1.940963e-01
146900	-2.838896e+04	2.870504e+02	1.050882e+00	1.130631e-01	3.115441e-01	3.772267e-02	1.130631e-01	3.115441e-01	1.130631e-01	130	3	1.996953e-01	2.921121e-01	3.026385e-01	2.055541e-01
147000	-2.840748e+04	2.840933e+02	1.082360e+00	1.202585e-01	3.064472e-01	3.965228e-02	1.069363e-01	3.064472e-01	1.202585e-01	182	4	1.831596e-01	3.063045e-01	3.084229e-01	2.021130e-01
147100	-2.838808e+04	2.825299e+02	1.082860e+00	1.079802e-01	3.150541e-01	4.595104e-02	1.079802e-01	3.150541e-01	1.079802e-01	130	3	2.017007e-01	3.005571e-01	3.016614e-01	1.960808e-01
147200	-2.838169e+04	2.859993e+02	1.058208e+00	1.115077e-01	3.132713e-01	3.893433e-02	1.115077e-01	3.132713e-01	1.115077e-01	130	3	1.996953e-01	2.921121e-01	3.026385e-01	2.055541e-01
147300	-2.839044e+04	2.802030e+02	1.100007e+00	1.079802e-01	3.150541e-01	4.595104e-02	1.079802e-01	3.150541e-01	1.079802e-01	130	3	2.017007e-01	3.005571e-01	3.016614e-01	1.960808e-01
147400	-2.838666e+04	2.859026e+02	1.058899e+00	1.115077e-01	3.132713e-01	3.893433e-02	1.115077e-01	3.132713e-01	1.115077e-01	130	3	1.996953e-01	2.921121e-01	3.026385e-01	2.055541e-01
147500	-2.838195e+04	2.851812e+02	1.064069e+00	1.115077e-01	3.132713e-01	3.893433e-02	1.115077e-01	3.132713e-01	1.115077e-01	130	3	1.996953e-01	2.921121e-01	3.026385e-01	2.055541e-01
147600	-2.837560e+04	2.850310e+02	1.065149e+00	1.115077e-01	3.132713e-01	3.893433e-02	1.115077e-01	3.132713e-01	1.115077e-01	130	3	1.996953e-01	2.921121e-01	3.026385e-01	2.055541e-01
147700	-2.839065e+04	2.863425e+02	1.066042e+00	1.188187e-01	3.099861e-01	4.311185e-02	9.927866e-02	3.099861e-01	1.188187e-01	182	4	2.017007e-01	3.005571e-01	3.016614e-01	1.960808e-01
147800	-2.837661e+04	2.891458e+02	1.045658e+00	1.143080e-01	3.046049e-01	4.542744e-02	1.167468e-01	3.046049e-01	1.143080e-01	182	4	1.996953e-01	2.921121e-01	3.026385e-01	2.055541e-01
147900	-2.838984e+04	2.838286e+02	1.083633e+00	1.172052e-01	3.117476e-01	4.335252e-02	1.079735e-01	3.117476e-01	1.079735e-01	185	4	2.017007e-01	3.005571e-01	3.016614e-01	1.960808e-01
148000	-2.837625e+04	2.886284e+02	1.049493e+00	1.164066e-01	3.066304e-01	4.227358e-02	1.116525e-01	3.066304e-01	1.164066e-01	182	4	1.996953e-01	2.921121e-01	3.026385e-01	2.055541e-01
148100	-2.837650e+04	2.868100e+02	1.052695e+00	1.148219e-01	3.066304e-01	4.227358e-02	1.148219e-01	3.066304e-01	1.148219e-01	130	3	1.996953e-01	2.921121e-01	3.026385e-01	2.055541e-01
148200	-2.837372e+04	2.825075e+02	1.083383e+00	1.121057e-01	3.069793e-01	4.972420e-02	1.121057e-01	3.069793e-01	1.121057e-01	130	3	1.996953e-01	2.921121e-01	3.026385e-01	2.055541e-01
148300	-2.837227e+04	2.826055e+02	1.082562e+00	1.104295e-01	3.118820e-01	4.494744e-02	1.104295e-01	3.118820e-01	1.104295e-01	130	3	1.996953e-01	2.921121e-01	3.026385e-01	2.055541e-01
148400	-2.839327e+04	2.798994e+02	1.103201e+00	1.176709e-01	3.008648e-01	4.525774e-02	1.176709e-01	3.008648e-01	1.176709e-01	130	3	2.005888e-01	2.946332e-01	3.001690e-01	2.046090e-01
148500	-2.837746e+04	2.836094e+02	1.085464e+00	1.133468e-01	3.113482e-01	4.095437e-02	1.115012e-01	3.113482e-01	1.115012e-01	185	4	1.996953e-01	2.921121e-01	3.026385e-01	2.055541e-01
148600	-2.837715e+04	2.845125e+02	1.078877e+00	1.078116e-01	3.115097e-01	4.592243e-02	1.116232e-01	3.115097e-01	1.116232e-01	185	4	1.996953e-01	2.921121e-01	3.026385e-01	2.055541e-01
148700	-2.839098e+04	2.840756e+02	1.081725e+00	1.058016e-01	3.137432e-01	4.680070e-02	1.058016e-01	3.137432e-01	1.141098e-01	133	4	2.017007e-01	3.043097e-01	2.979088e-01	1.960808e-01
148800	-2.838512e+04	2.858201e+02	1.069393e+00	1.078116e-01	3.115097e-01	4.592243e-02	1.116232e-01	3.115097e-01	1.116232e-01	185	4	1.996953e-01	2.921121e-01	3.026385e-01	2.055541e-01
148900	-2.838542e+04	2.852188e+02	1.063609e+00	1.103527e-01	3.115097e-01	4.592243e-02	1.103527e-01	3.115097e-01	1.103527e-01	130	3	1.996953e-01	2.970102e-01	3.026385e-01	2.006560e-01
149000	-2.839088e+04	2.817556e+02	1.088773e+00	1.103527e-01	3.115097e-01	4.592243e-02	1.103527e-01	3.115097e-01	1.103527e-01	130	3	1.996953e-01	2.970102e-01	3.026385e-01	2.006560e-01
149100	-2.839701e+04	2.846541e+02	1.068319e+00	1.158701e-01	3.090463e-01	3.429716e-02	1.158701e-01	3.090463e-01	1.158701e-01	130	3	1.950579e-01	3.076488e-01	3.011794e-01	1.961139e-01
149200	-2.838470e+04	2.840084e+02	1.072375e+00	1.109815e-01	3.096246e-01	4.780624e-02	1.109815e-01	3.096246e-01	1.109815e-01	130	3	2.017007e-01	3.043097e-01	2.979088e-01	1.960808e-01
149300	-2.839021e+04	2.858374e+02	1.059214e+00	1.109815e-01	3.096246e-01	4.780624e-02	1.109815e-01	3.096246e-01	1.109815e-01	130	3	2.017007e-01	3.043097e-01	2.979088e-01	1.960808e-01
149400	-2.838633e+04	2.853312e+02	1.062841e+00	1.109815e-01	3.096246e-01	4.780624e-02	1.109815e-01	3.096246e-01	1.109815e-01	130	3	2.021033e-01	3.039071e-01	2.979088e-01	1.960808e-01
149500	-2.838908e+04	2.821329e+02	1.086291e+00	1.127099e-01	3.105835e-01	4.070350e-02	1.127099e-01	3.105835e-01	1.127099e-01	130	3	1.996953e-01	2.978487e-01	3.026385e-01	1.998175e-01
149600	-2.839070e+04	2.813694e+02	1.091687e+00	1.128330e-01	3.008637e-01	5.977374e-02	1.128330e-01	3.008637e-01	1.128330e-01	130	3	2.021033e-01	3.039071e-01	2.979088e-01	1.960808e-01
149700	-2.838569e+04	2.870660e+02	1.050004e+00	1.057065e-01	3.198629e-01	4.315471e-02	1.057065e-01	3.198629e-01	1.057065e-01	130	3	1.950579e-01	3.076488e-01	2.941574e-01	2.031359e-01
149800	-2.839100e+04	2.831465e+02	1.078162e+00	1.057065e-01	3.198629e-01	4.315471e-02	1.057065e-01	3.198629e-01	1.057065e-01	130	3	1.950579e-01	3.076488e-01	2.941574e-01	2.031359e-01
149900	-2.838541e+04	2.843197e+02	1.070156e+00	1.128330e-01	3.008637e-01	5.977374e-02	1.128330e-01	3.008637e-01	1.128330e-01	130	3	2.021033e-01	3.039071e-01	2.979088e-01	1.960808e-01
150000	-2.837989e+04	2.860334e+02	1.067770e+00	1.142843e-01	3.007409e-01	4.985030e-02	1.142843e-01	3.007409e-01	1.200992e-01	133	4	2.021033e-01	3.039071e-01	2.979088e-01	1.960808e-01
150100	-2.837309e+04	2.847402e+02	1.076925e+00	1.081673e-01	3.087226e-01	4.648547e-02	1.081673e-01	3.087226e-01	1.197347e-01	133	4	2.021033e-01	3.039071e-01	2.979088e-01	1.960808e-01
150200	-2.837145e+04	2.847136e+02	1.077119e+00	1.081673e-01	3.087226e-01	4.648547e-02	1.081673e-01	3.087226e-01	1.197347e-01	133	4	1.995759e-01	3.035868e-01	2.952590e-01	2.015783e-01
150300	-2.837888e+04	2.842076e+02	1.080805e+00	1.081673e-01	3.087226e-01	4.648547e-02	1.081673e-01	3.087226e-01	1.197347e-01	133	4	1.995759e-01	3.035868e-01	2.952590e-01	2.015783e-01
150400	-2.838227e+04	2.824149e+02	1.084413e+00	1.150776e-01	3.056925e-01	4.338227e-02	1.150776e-01	3.056925e-01	1.150776e-01	130	3	1.995759e-01	3.035868e-01	2.952590e-01	2.015783e-01
150500	-2.838404e+04	2.808322e+02	1.096062e+00	1.150776e-01	3.056925e-01	4.338227e-02	1.150776e-01	3.056925e-01	1.150776e-01	130	3	1.995759e-01	3.035868e-01	2.952590e-01	2.015783e-01
150600	-2.838948e+04	2.820798e+02	1.096138e+00	1.048101e-01	3.056925e-01	4.338227e-02	1.048101e-01	3.056925e-01	1.356124e-01	133	4	1.995759e-01	3.035868e-01	2.952590e-01	2.015783e-01
150700	-2.838688e+04	2.869479e+02	1.061772e+00	1.016336e-01	3.056925e-01	4.338227e-02	1.217996e-01	3.056925e-01	1.217996e-01	185	4	1.995759e-01	3.035868e-01	2.952590e-01	2.015783e-01
150800	-2.837941e+04	2.868784e+02	1.061729e+00	1.161348e-01	3.088587e-01	4.256470e-02	1.117916e-01	3.088587e-01	1.117916e-01	185	4	1.995759e-01	3.035868e-01	2.952590e-01	2.015783e-01
150900	-2.837836e+04	2.819340e+02	1.097772e+00	1.161348e-01	3.088587e-01	4.256470e-02	1.117916e-01	3.088587e-01	1.117916e-01	185	4	1.995759e-01	3.035868e-01	2.952590e-01	2.015783e-01
151000	-2.838058e+04	2.876845e+02	1.055966e+00	1.161348e-01	3.088587e-01	4.256470e-02	1.117916e-01	3.088587e-01	1.117916e-01	185	4	1.995759e-01	3.035868e-01	2.952590e-01	2.015783e-01
151100	-2.840065e+04	2.834817e+02	1.086238e+00	1.084522e-01	3.131098e-01	3.814844e-02	1.084522e-01	3.131098e-01	1.187275e-01	133	4	1.946851e-01	2.978479e-01	3.001690e-01	2.072981e-01
151200	-2.838712e+04	2.862482e+02	1.056550e+00	1.132393e-01	3.088587e-01	4.256470e-02	1.132393e-01	3.088587e-01	1.132393e-01	130	3	1.995759e-01	3.035868e-01	2.952590e-01	2.015783e-01
151300	-2.838369e+04	2.875409e+02	1.047368e+00	1.132393e-01	3.088587e-01	4.256470e-02	1.132393e-01	3.088587e-01	1.132393e-01	130	3	1.995759e-01	3.035868e-01	2.952590e-01	2.015783e-01
151400	-2.839240e+04	2.861524e+02	1.057234e+00	1.132393e-01	3.088587e-01	4.256470e-02	1.132393e-01	3.088587e-01	1.132393e-01	130	3	1.920282e-01	3.035868e-01	2.952590e-01	2.091260e-01
151500	-2.839489e+04	2.840228e+02	1.072545e+00	1.132393e-01	3.088587e-01	4.256470e-02	1.132393e-01	3.088587e-01	1.132393e-01	130	3	1.920282e-01	3.035868e-01	2.952590e-01	2.091260e-01
151600	-2.839391e+04	2.850009e+02	1.065485e+00	1.132393e-01	3.088587e-01	4.256470e-02	1.132393e-01	3.088587e-01	1.132393e-01	130	3	1.920282e-01	3.035868e-01	2.952590e-01	2.091260e-01
151700	-2.838962e+04	2.808098e+02	1.095820e+00	1.111464e-01	3.100966e-01	4.636774e-02	1.111464e-01	3.100966e-01	1.111464e-01	130	3	1.993882e-01	2.953328e-01	3.029220e-01	2.023570e-01
151800	-2.839303e+04	2.878146e+02	1.045074e+00	1.093836e-01	3.145272e-01	4.279486e-02	1.093836e-01	3.145272e-01	1.093836e-01	130	3	1.920282e-01	3.035868e-01	2.952590e-01	2.091260e-01
151900	-2.839906e+04	2.829807e+02	1.080184e+00	1.137858e-01	3.086634e-01	4.131595e-02	1.137858e-01	3.086634e-01	1.137858e-01	130	3	1.946851e-01	2.978479e-01	3.001690e-01	2.072981e-01
152000	-2.839602e+04	2.830180e+02	1.079911e+00	1.137858e-01	3.086634e-01	4.131595e-02	1.137858e-01	3.086634e-01	1.137858e-01	130	3	1.946851e-01	2.978479e-01	3.001690e-01	2.072981e-01
152100	-2.838537e+04	2.849471e+02	1.065505e+00	1.093836e-01	3.145272e-01	4.279486e-02	1.093836e-01	3.145272e-01	1.093836e-01	130	3	1.920282e-01	3.035868e-01	2.952590e-01	2.091260e-01
152200	-2.838468e+04	2.803932e+02	1.098784e+00	1.098305e-01	3.123639e-01	4.578060e-02	1.098305e-01	3.123639e-01	1.098305e-01	130	3	2.007884e-01	3.034286e-01	3.026385e-01	1.931445e-01
152300	-2.838452e+04	2.848460e+02	1.076326e+00	1.086767e-01	3.145272e-01	4.279486e-02	1.086767e-01	3.145272e-01	1.107972e-01	133	4	1.920282e-01	3.035868e-01	2.952590e-01	2.091260e-01
152400	-2.838304e+04	2.853125e+02	1.076065e+00	1.178423e-01	3.247865e-01	4.279486e-02	1.051542e-01	3.042680e-01	1.051542e-01	200	5	1.920282e-01	3.035868e-01	2.952590e-01	2.091260e-01
152500	-2.838476e+04	2.810255e+02	1.094103e+00	1.098305e-01	3.123639e-01	4.578060e-02	1.098305e-01	3.123639e-01	1.098305e-01	130	3	2.007884e-01	3.034286e-01	3.009379e-01	1.948450e-01
152600	-2.837453e+04	2.845684e+02	1.081864e+00	1.107520e-01	3.247865e-01	4.279486e-02	1.107520e-01	3.042680e-01	1.066466e-01	142	5	1.909135e-01	3.028881e-01	3.060864e-01	2.001120e-01
152700	-2.837589e+04	2.846026e+02	1.081435e+00	1.080753e-01	3.215021e-01	4.253516e-02	1.080753e-01	2.938644e-01	1.259478e-01	142	5	1.909135e-01	3.028881e-01	3.060864e-01	2.001120e-01
152800	-2.837662e+04	2.836803e+02	1.078632e+00	1.140328e-01	3.215021e-01	4.253516e-02	1.140328e-01	2.938644e-01	1.140328e-01	138	4	1.909135e-01	3.028881e-01	3.060864e-01	2.001120e-01
152900	-2.838406e+04	2.841828e+02	1.071038e+00	1.104683e-01	3.092778e-01	5.003959e-02	1.104683e-01	3.092778e-01	1.104683e-01	130	3	2.004449e-01	2.956535e-01	3.040421e-01	1.998595e-01
153000	-2.838007e+04	2.859044e+02	1.062555e+00	1.140328e-01	3.215021e-01	4.253516e-02	1.140328e-01	2.938644e-01	1.140328e-01	138	4	1.909135e-01	3.028881e-01	3.049380e-01	2.012604e-01
153100	-2.838189e+04	2.849894e+02	1.065221e+00	1.104683e-01	3.092778e-01	5.003959e-02	1.104683e-01	3.092778e-01	1.104683e-01	130	3	1.961396e-01	2.980358e-01	3.093944e-01	1.964302e-01
153200	-2.838129e+04	2.854575e+02	1.061860e+00	1.104683e-01	3.092778e-01	5.003959e-02	1.104683e-01	3.092778e-01	1.104683e-01	130	3	1.961396e-01	2.980358e-01	3.093944e-01	1.964302e-01
153300	-2.837315e+04	2.795926e+02	1.105109e+00	1.130372e-01	3.098882e-01	4.111188e-02	1.130372e-01	3.098882e-01	1.130372e-01	130	3	2.000986e-01	2.937030e-01	3.049380e-01	2.012604e-01
153400	-2.839325e+04	2.858874e+02	1.058793e+00	1.105638e-01	3.091987e-01	4.991113e-02	1.105638e-01	3.091987e-01	1.105638e-01	130	3	2.004798e-01	2.920587e-01	3.156244e-01	1.918371e-01
153500	-2.838631e+04	2.855115e+02	1.061484e+00	1.105638e-01	3.091987e-01	4.991113e-02	1.105638e-01	3.091987e-01	1.105638e-01	130	3	2.004798e-01	2.920587e-01	3.156244e-01	1.918371e-01
153600	-2.838890e+04	2.861931e+02	1.066125e+00	1.037714e-01	3.091987e-01	4.991113e-02	1.037714e-01	3.091987e-01	1.241486e-01	133	4	2.004798e-01	2.920587e-01	3.156244e-01	1.918371e-01
153700	-2.838012e+04	2.837655e+02	1.073810e+00	1.080463e-01	3.123554e-01	5.115037e-02	1.080463e-01	3.123554e-01	1.080463e-01	130	3	2.018088e-01	2.956901e-01	3.026986e-01	1.998024e-01
153800	-2.838336e+04	2.832312e+02	1.078459e+00	1.142000e-01	3.106826e-01	3.603488e-02	1.142000e-01	3.106826e-01	1.142000e-01	130	3	2.018088e-01	2.956901e-01	3.026986e-01	1.998024e-01
153900	-2.838339e+04	2.830478e+02	1.079115e+00	1.082785e-01	3.148192e-01	4.552598e-02	1.082785e-01	3.148192e-01	1.082785e-01	130	3	2.004798e-01	2.920587e-01	3.156244e-01	1.918371e-01
154000	-2.839037e+04	2.834830e+02	1.076808e+00	1.160023e-01	3.087348e-01	3.452332e-02	1.160023e-01	3.087348e-01	1.160023e-01	130	3	2.018088e-01	2.956901e-01	3.026986e-01	1.998024e-01
154100	-2.838158e+04	2.832400e+02	1.077920e+00	1.101104e-01	3.130935e-01	4.348180e-02	1.101104e-01	3.130935e-01	1.101104e-01	130	3	2.018088e-01	2.956901e-01	3.026986e-01	1.998024e-01
154200	-2.838362e+04	2.833477e+02	1.076950e+00	1.089484e-01	3.117208e-01	4.971335e-02	1.089484e-01	3.117208e-01	1.089484e-01	130	3	2.004798e-01	2.920587e-01	3.172532e-01	1.902084e-01
154300	-2.839430e+04	2.828323e+02	1.081042e+00	1.110547e-01	3.142308e-01	3.837440e-02	1.110547e-01	3.142308e-01	1.110547e-01	130	3	2.018088e-01	2.956901e-01	3.026986e-01	1.998024e-01
154400	-2.838221e+04	2.853198e+02	1.072568e+00	1.049057e-01	3.117208e-01	4.971335e-02	1.049057e-01	3.117208e-01	1.170337e-01	133	4	2.004798e-01	2.920587e-01	3.172532e-01	1.902084e-01
154500	-2.838773e+04	2.816988e+02	1.089007e+00	1.089484e-01	3.117208e-01	4.971335e-02	1.089484e-01	3.117208e-01	1.089484e-01	130	3	2.004798e-01	2.953545e-01	3.139573e-01	1.902084e-01
154600	-2.839278e+04	2.795256e+02	1.105104e+00	1.089484e-01	3.117208e-01	4.971335e-02	1.089484e-01	3.117208e-01	1.089484e-01	130	3	2.004798e-01	2.953545e-01	3.139573e-01	1.902084e-01
154700	-2.838592e+04	2.829505e+02	1.079668e+00	1.073160e-01	3.137078e-01	5.063644e-02	1.073160e-01	3.137078e-01	1.073160e-01	130	3	2.018088e-01	2.983042e-01	3.000845e-01	1.998024e-01
154800	-2.839059e+04	2.871369e+02	1.059839e+00	1.065071e-01	3.117208e-01	4.971335e-02	1.101690e-01	3.117208e-01	1.101690e-01	185	4	2.004798e-01	2.953545e-01	3.139573e-01	1.902084e-01
154900	-2.838193e+04	2.825910e+02	1.082447e+00	1.089042e-01	3.111261e-01	5.103518e-02	1.089042e-01	3.111261e-01	1.089042e-01	130	3	2.018088e-01	2.983042e-01	3.000845e-01	1.998024e-01
155000	-2.838423e+04	2.825086e+02	1.083373e+00	1.123579e-01	3.055353e-01	5.185574e-02	1.123579e-01	3.055353e-01	1.123579e-01	130	3	2.018088e-01	2.983042e-01	3.000845e-01	1.998024e-01
155100	-2.838940e+04	2.833712e+02	1.077182e+00	1.128634e-01	3.070443e-01	4.732118e-02	1.128634e-01	3.070443e-01	1.128634e-01	130	3	2.018088e-01	2.983042e-01	3.000845e-01	1.998024e-01
155200	-2.838427e+04	2.846981e+02	1.067282e+00	1.100317e-01	3.101360e-01	4.963300e-02	1.100317e-01	3.101360e-01	1.100317e-01	130	3	2.004798e-01	2.953545e-01	3.139573e-01	1.902084e-01
155300	-2.838639e+04	2.780365e+02	1.116163e+00	1.074877e-01	3.157383e-01	4.606032e-02	1.074877e-01	3.157383e-01	1.074877e-01	130	3	2.004798e-01	2.953545e-01	3.139573e-01	1.902084e-01
155400	-2.838744e+04	2.841926e+02	1.071281e+00	1.125538e-01	3.111451e-01	4.004852e-02	1.125538e-01	3.111451e-01	1.125538e-01	130	3	2.018088e-01	2.983042e-01	3.000845e-01	1.998024e-01
155500	-2.838423e+04	2.836806e+02	1.075064e+00	1.135639e-01	3.087002e-01	4.190804e-02	1.135639e-01	3.087002e-01	1.135639e-01	130	3	1.887162e-01	3.066746e-01	3.018064e-01	2.028028e-01
155600	-2.837922e+04	2.830627e+02	1.079558e+00	1.135639e-01	3.087002e-01	4.190804e-02	1.135639e-01	3.087002e-01	1.135639e-01	130	3	1.887162e-01	3.066746e-01	3.018064e-01	2.028028e-01
155700	-2.838567e+04	2.846757e+02	1.067865e+00	1.135639e-01	3.087002e-01	4.190804e-02	1.135639e-01	3.087002e-01	1.135639e-01	130	3	1.887162e-01	3.020379e-01	3.018064e-01	2.074395e-01
155800	-2.838938e+04	2.843940e+02	1.072970e+00	1.103388e-01	3.150251e-01	4.714796e-02	1.103388e-01	3.068106e-01	1.103388e-01	138	4	1.942592e-01	3.017416e-01	3.014978e-01	2.025014e-01
155900	-2.838500e+04	2.863677e+02	1.058766e+00	1.103388e-01	3.150251e-01	4.714796e-02	1.103388e-01	3.068106e-01	1.103388e-01	138	4	1.942592e-01	3.017416e-01	3.014978e-01	2.025014e-01
156000	-2.838027e+04	2.864900e+02	1.057892e+00	1.103388e-01	3.150251e-01	4.714796e-02	1.103388e-01	3.068106e-01	1.103388e-01	138	4	1.942592e-01	3.017416e-01	3.014978e-01	2.025014e-01
156100	-2.838233e+04	2.856772e+02	1.063713e+00	1.103388e-01	3.150251e-01	4.714796e-02	1.103388e-01	3.068106e-01	1.103388e-01	138	4	1.942592e-01	3.017416e-01	3.014978e-01	2.025014e-01
156200	-2.838372e+04	2.798723e+02	1.103023e+00	1.141626e-01	3.037735e-01	4.996520e-02	1.141626e-01	3.037735e-01	1.141626e-01	130	3	1.957255e-01	2.955544e-01	3.012806e-01	2.074395e-01
156300	-2.838319e+04	2.841886e+02	1.071342e+00	1.141626e-01	3.037735e-01	4.996520e-02	1.141626e-01	3.037735e-01	1.141626e-01	130	3	1.936043e-01	2.976757e-01	3.012806e-01	2.074395e-01
156400	-2.839858e+04	2.808796e+02	1.095219e+00	1.107553e-01	3.087417e-01	5.025076e-02	1.107553e-01	3.087417e-01	1.107553e-01	130	3	1.999419e-01	2.928570e-01	3.060170e-01	2.011841e-01
156500	-2.839890e+04	2.878013e+02	1.048567e+00	1.103388e-01	3.150251e-01	4.714796e-02	1.103388e-01	3.068106e-01	1.103388e-01	138	4	1.829381e-01	3.061821e-01	3.053720e-01	2.055079e-01
156600	-2.839610e+04	2.847708e+02	1.077004e+00	1.067966e-01	3.087417e-01	5.025076e-02	1.127346e-01	3.087417e-01	1.127346e-01	185	4	1.999419e-01	2.928570e-01	3.060170e-01	2.011841e-01
156700	-2.839582e+04	2.860394e+02	1.061116e+00	1.103388e-01	3.150251e-01	4.714796e-02	1.103388e-01	3.068106e-01	1.103388e-01	138	4	1.829381e-01	3.061821e-01	3.053720e-01	2.055079e-01
156800	-2.839520e+04	2.825758e+02	1.082204e+00	1.052716e-01	3.172293e-01	4.972662e-02	1.052716e-01	3.172293e-01	1.052716e-01	130	3	1.936043e-01	2.976757e-01	3.012806e-01	2.074395e-01
156900	-2.839031e+04	2.842737e+02	1.073842e+00	1.103388e-01	3.150251e-01	4.714796e-02	1.103388e-01	3.068106e-01	1.103388e-01	138	4	1.951463e-01	3.065232e-01	2.931638e-01	2.051667e-01
157000	-2.838768e+04	2.839447e+02	1.076229e+00	1.103388e-01	3.150251e-01	4.714796e-02	1.103388e-01	3.068106e-01	1.103388e-01	138	4	1.951463e-01	3.065232e-01	2.931638e-01	2.051667e-01
157100	-2.839017e+04	2.833145e+02	1.077357e+00	1.103388e-01	3.109178e-01	4.714796e-02	1.103388e-01	3.109178e-01	1.103388e-01	130	3	1.919380e-01	3.097315e-01	2.931638e-01	2.051667e-01
157200	-2.838957e+04	2.804117e+02	1.101816e+00	1.074534e-01	3.215706e-01	4.612162e-02	1.074534e-01	3.099476e-01	1.074534e-01	138	4	1.919380e-01	3.097315e-01	2.931638e-01	2.051667e-01
157300	-2.839209e+04	2.843099e+02	1.073195e+00	1.074534e-01	3.215706e-01	4.612162e-02	1.074534e-01	3.099476e-01	1.074534e-01	138	4	1.919380e-01	3.097315e-01	2.931638e-01	2.051667e-01
157400	-2.839263e+04	2.845135e+02	1.071721e+00	1.074534e-01	3.215706e-01	4.612162e-02	1.074534e-01	3.099476e-01	1.074534e-01	138	4	1.919380e-01	3.018898e-01	3.010054e-01	2.051667e-01
157500	-2.839393e+04	2.846269e+02	1.070900e+00	1.074534e-01	3.215706e-01	4.612162e-02	1.074534e-01	3.099476e-01	1.074534e-01	138	4	1.919380e-01	3.018898e-01	3.010054e-01	2.051667e-01
157600	-2.841119e+04	2.838811e+02	1.072664e+00	1.053574e-01	3.148172e-01	5.429324e-02	1.053574e-01	3.148172e-01	1.053574e-01	130	3	1.990689e-01	2.953293e-01	3.029143e-01	2.026875e-01
157700	-2.841043e+04	2.835396e+02	1.085805e+00	1.084695e-01	3.127381e-01	4.023450e-02	1.084695e-01	3.127381e-01	1.173502e-01	133	4	1.920274e-01	2.939365e-01	3.080585e-01	2.059777e-01
157800	-2.840997e+04	2.838441e+02	1.083576e+00	1.084695e-01	3.127381e-01	4.023450e-02	1.084695e-01	3.127381e-01	1.173502e-01	133	4	1.920274e-01	2.939365e-01	3.080585e-01	2.059777e-01
157900	-2.839157e+04	2.835402e+02	1.075595e+00	1.102316e-01	3.063436e-01	5.661796e-02	1.102316e-01	3.063436e-01	1.102316e-01	130	3	1.876235e-01	3.026524e-01	3.092481e-01	2.004760e-01
158000	-2.839077e+04	2.836354e+02	1.074904e+00	1.102316e-01	3.063436e-01	5.661796e-02	1.102316e-01	3.063436e-01	1.102316e-01	130	3	1.876235e-01	3.026524e-01	3.092481e-01	2.004760e-01
158100	-2.840216e+04	2.794188e+02	1.106062e+00	1.107756e-01	3.080856e-01	5.150210e-02	1.107756e-01	3.080856e-01	1.107756e-01	130	3	1.923501e-01	3.020481e-01	3.029143e-01	2.026875e-01
158200	-2.840124e+04	2.828720e+02	1.080571e+00	1.107756e-01	3.080856e-01	5.150210e-02	1.107756e-01	3.080856e-01	1.107756e-01	130	3	1.923501e-01	3.020481e-01	3.029143e-01	2.026875e-01
158300	-2.840545e+04	2.816767e+02	1.089637e+00	1.131952e-01	3.077232e-01	4.496799e-02	1.131952e-01	3.077232e-01	1.131952e-01	130	3	1.920274e-01	2.939365e-01	3.080585e-01	2.059777e-01
158400	-2.840253e+04	2.815816e+02	1.090337e+00	1.131952e-01	3.077232e-01	4.496799e-02	1.131952e-01	3.077232e-01	1.131952e-01	130	3	1.920274e-01	2.939365e-01	3.080585e-01	2.059777e-01
158500	-2.839530e+04	2.815967e+02	1.090226e+00	1.131952e-01	3.077232e-01	4.496799e-02	1.131952e-01	3.077232e-01	1.131952e-01	130	3	1.920274e-01	2.939365e-01	3.080585e-01	2.059777e-01
158600	-2.840612e+04	2.798243e+02	1.103037e+00	1.107756e-01	3.080856e-01	5.150210e-02	1.107756e-01	3.080856e-01	1.107756e-01	130	3	1.923501e-01	2.956693e-01	3.029143e-01	2.090664e-01
158700	-2.841448e+04	2.860444e+02	1.057914e+00	1.125300e-01	3.088584e-01	4.469307e-02	1.125300e-01	3.088584e-01	1.125300e-01	130	3	1.928187e-01	2.965416e-01	3.053732e-01	2.052665e-01
158800	-2.840375e+04	2.789806e+02	1.109339e+00	1.107756e-01	3.080856e-01	5.150210e-02	1.107756e-01	3.080856e-01	1.107756e-01	130	3	1.971011e-01	2.956693e-01	3.029143e-01	2.043153e-01
158900	-2.841164e+04	2.812207e+02	1.102834e+00	1.088728e-01	3.072032e-01	5.546694e-02	1.123812e-01	3.072032e-01	1.088728e-01	182	4	1.984739e-01	2.897091e-01	2.984347e-01	2.133823e-01
159000	-2.840454e+04	2.848697e+02	1.066412e+00	1.136204e-01	3.060484e-01	4.704203e-02	1.136204e-01	3.060484e-01	1.136204e-01	130	3	1.966991e-01	2.960713e-01	3.029143e-01	2.043153e-01
159100	-2.839573e+04	2.856293e+02	1.060285e+00	1.073528e-01	3.121517e-01	5.363832e-02	1.073528e-01	3.121517e-01	1.073528e-01	130	3	1.920274e-01	3.004226e-01	3.080585e-01	1.994916e-01
159200	-2.840008e+04	2.856526e+02	1.060744e+00	1.139267e-01	3.024647e-01	5.329047e-02	1.139267e-01	3.024647e-01	1.139267e-01	130	3	1.966991e-01	2.960713e-01	3.029143e-01	2.043153e-01
159300	-2.838959e+04	2.833257e+02	1.076905e+00	1.073528e-01	3.121517e-01	5.363832e-02	1.073528e-01	3.121517e-01	1.073528e-01	130	3	1.920274e-01	3.004226e-01	3.080585e-01	1.994916e-01
159400	-2.838816e+04	2.863114e+02	1.055413e+00	1.073528e-01	3.121517e-01	5.363832e-02	1.073528e-01	3.121517e-01	1.073528e-01	130	3	1.920274e-01	3.004226e-01	3.080585e-01	1.994916e-01
159500	-2.839781e+04	2.870853e+02	1.060078e+00	1.223034e-01	3.051964e-01	4.629477e-02	1.105045e-01	3.051964e-01	1.105045e-01	185	4	1.955135e-01	2.960713e-01	3.040998e-01	2.043153e-01
159600	-2.839861e+04	2.843656e+02	1.079725e+00	1.223034e-01	3.051964e-01	4.629477e-02	1.105045e-01	3.051964e-01	1.105045e-01	185	4	1.955135e-01	2.960713e-01	3.040998e-01	2.043153e-01
159700	-2.839113e+04	2.845298e+02	1.078528e+00	1.223034e-01	3.051964e-01	4.629477e-02	1.105045e-01	3.051964e-01	1.105045e-01	185	4	1.951000e-01	2.964848e-01	3.040998e-01	2.043153e-01
159800	-2.838979e+04	2.846182e+02	1.077884e+00	1.223034e-01	3.051964e-01	4.629477e-02	1.105045e-01	3.051964e-01	1.105045e-01	185	4	1.951000e-01	2.964848e-01	3.040998e-01	2.043153e-01
159900	-2.839654e+04	2.855654e+02	1.060835e+00	1.074040e-01	3.158935e-01	4.600105e-02	1.074040e-01	3.158935e-01	1.074040e-01	130	3	1.920274e-01	3.004226e-01	3.080585e-01	1.994916e-01
160000	-2.839149e+04	2.870767e+02	1.060615e+00	1.152750e-01	3.126425e-01	4.199642e-02	1.021685e-01	3.126425e-01	1.152750e-01	182	4	1.920274e-01	3.004226e-01	3.080585e-01	1.994916e-01
160100	-2.838857e+04	2.851051e+02	1.074828e+00	1.152750e-01	3.126425e-01	4.199642e-02	1.021685e-01	3.126425e-01	1.152750e-01	182	4	1.920274e-01	3.004226e-01	3.080585e-01	1.994916e-01
160200	-2.838726e+04	2.817489e+02	1.099225e+00	1.071243e-01	3.130630e-01	4.374379e-02	1.115030e-01	3.130630e-01	1.115030e-01	185	4	1.995859e-01	2.968255e-01	2.978561e-01	2.057325e-01
160300	-2.838803e+04	2.816036e+02	1.100305e+00	1.071243e-01	3.130630e-01	4.374379e-02	1.115030e-01	3.130630e-01	1.115030e-01	185	4	1.995859e-01	2.968255e-01	2.978561e-01	2.057325e-01
160400	-2.839158e+04	2.826231e+02	1.092757e+00	1.071243e-01	3.130630e-01	4.374379e-02	1.115030e-01	3.130630e-01	1.115030e-01	185	4	1.995859e-01	2.968255e-01	2.978561e-01	2.057325e-01
160500	-2.838538e+04	2.833661e+02	1.077097e+00	1.109062e-01	3.126425e-01	4.199642e-02	1.109062e-01	3.126425e-01	1.109062e-01	130	3	1.920274e-01	3.004226e-01	3.080585e-01	1.994916e-01
160600	-2.838585e+04	2.842122e+02	1.070756e+00	1.089006e-01	3.151924e-01	4.291349e-02	1.089006e-01	3.151924e-01	1.089006e-01	130	3	1.920274e-01	3.004226e-01	3.080585e-01	1.994916e-01
160700	-2.838648e+04	2.844514e+02	1.069258e+00	1.116496e-01	3.095952e-01	4.586084e-02	1.116496e-01	3.095952e-01	1.116496e-01	130	3	1.920274e-01	3.004226e-01	3.080585e-01	1.994916e-01
160800	-2.838649e+04	2.846701e+02	1.067681e+00	1.116496e-01	3.095952e-01	4.586084e-02	1.116496e-01	3.095952e-01	1.116496e-01	130	3	1.920274e-01	3.004226e-01	3.080585e-01	1.994916e-01
160900	-2.839115e+04	2.831518e+02	1.078683e+00	1.116496e-01	3.095952e-01	4.586084e-02	1.116496e-01	3.095952e-01	1.116496e-01	130	3	1.920274e-01	3.004226e-01	3.080585e-01	1.994916e-01
161000	-2.837602e+04	2.813070e+02	1.092336e+00	1.122293e-01	3.119951e-01	3.932192e-02	1.122293e-01	3.119951e-01	1.122293e-01	130	3	2.012229e-01	2.972098e-01	2.927135e-01	2.088538e-01
161100	-2.837565e+04	2.831715e+02	1.078670e+00	1.122293e-01	3.119951e-01	3.932192e-02	1.122293e-01	3.119951e-01	1.122293e-01	130	3	2.012229e-01	2.972098e-01	2.927135e-01	2.088538e-01
161200	-2.837891e+04	2.824210e+02	1.084150e+00	1.122293e-01	3.119951e-01	3.932192e-02	1.122293e-01	3.119951e-01	1.122293e-01	130	3	2.012229e-01	2.972098e-01	2.927135e-01	2.088538e-01
161300	-2.838057e+04	2.833350e+02	1.077480e+00	1.122293e-01	3.119951e-01	3.932192e-02	1.122293e-01	3.119951e-01	1.122293e-01	130	3	2.012229e-01	2.972098e-01	2.927135e-01	2.088538e-01
161400	-2.838049e+04	2.882838e+02	1.042072e+00	1.122293e-01	3.119951e-01	3.932192e-02	1.122293e-01	3.119951e-01	1.122293e-01	130	3	2.012229e-01	2.972098e-01	2.927135e-01	2.088538e-01
161500	-2.838014e+04	2.896578e+02	1.041935e+00	1.120915e-01	3.056556e-01	4.662228e-02	1.120915e-01	3.056556e-01	1.178835e-01	133	4	2.012229e-01	2.972098e-01	2.927135e-01	2.088538e-01
161600	-2.838629e+04	2.897563e+02	1.041093e+00	1.079016e-01	3.108531e-01	3.930526e-02	1.079016e-01	3.108531e-01	1.231854e-01	133	4	1.831402e-01	3.112447e-01	2.989993e-01	2.066159e-01
161700	-2.839051e+04	2.829347e+02	1.080469e+00	1.129962e-01	3.108531e-01	3.930526e-02	1.129962e-01	3.108531e-01	1.129962e-01	130	3	1.831402e-01	3.112447e-01	2.989993e-01	2.066159e-01
161800	-2.838579e+04	2.850877e+02	1.068446e+00	1.141553e-01	3.119568e-01	4.160535e-02	1.141553e-01	3.039719e-01	1.141553e-01	138	4	1.831402e-01	3.112447e-01	2.989993e-01	2.066159e-01
161900	-2.838759e+04	2.848440e+02	1.066709e+00	1.141553e-01	3.079643e-01	4.160535e-02	1.141553e-01	3.079643e-01	1.141553e-01	130	3	1.831402e-01	3.112447e-01	2.989993e-01	2.066159e-01
162000	-2.838852e+04	2.865406e+02	1.054560e+00	1.141553e-01	3.079643e-01	4.160535e-02	1.141553e-01	3.079643e-01	1.141553e-01	130	3	1.831402e-01	3.112447e-01	2.989993e-01	2.066159e-01
162100	-2.839097e+04	2.868660e+02	1.052246e+00	1.141553e-01	3.079643e-01	4.160535e-02	1.141553e-01	3.079643e-01	1.141553e-01	130	3	1.908789e-01	3.092585e-01	3.040102e-01	1.958525e-01
162200	-2.839140e+04	2.861826e+02	1.057112e+00	1.141553e-01	3.079643e-01	4.160535e-02	1.141553e-01	3.079643e-01	1.141553e-01	130	3	1.908789e-01	3.092585e-01	3.040102e-01	1.958525e-01
162300	-2.838890e+04	2.864404e+02	1.054426e+00	1.053257e-01	3.211560e-01	4.171084e-02	1.053257e-01	3.211560e-01	1.053257e-01	130	3	1.908789e-01	3.092585e-01	3.040102e-01	1.958525e-01
162400	-2.838764e+04	2.852172e+02	1.063976e+00	1.137159e-01	3.082072e-01	4.243801e-02	1.137159e-01	3.082072e-01	1.137159e-01	130	3	1.996714e-01	3.030985e-01	3.020188e-01	1.952112e-01
162500	-2.838559e+04	2.817770e+02	1.088415e+00	1.087286e-01	3.122843e-01	4.924547e-02	1.087286e-01	3.122843e-01	1.087286e-01	130	3	1.908789e-01	3.092585e-01	3.040102e-01	1.958525e-01
162600	-2.838672e+04	2.859249e+02	1.058903e+00	1.137159e-01	3.082072e-01	4.243801e-02	1.137159e-01	3.082072e-01	1.137159e-01	130	3	1.996714e-01	3.030985e-01	3.020188e-01	1.952112e-01
162700	-2.838785e+04	2.861183e+02	1.057522e+00	1.137159e-01	3.082072e-01	4.243801e-02	1.137159e-01	3.082072e-01	1.137159e-01	130	3	2.031222e-01	3.030985e-01	2.930266e-01	2.007527e-01
162800	-2.837593e+04	2.832610e+02	1.087512e+00	1.037394e-01	3.122843e-01	4.924547e-02	1.037394e-01	3.122843e-01	1.187071e-01	133	4	1.908789e-01	3.092585e-01	3.040102e-01	1.958525e-01
162900	-2.838747e+04	2.822353e+02	1.085614e+00	1.137159e-01	3.082072e-01	4.243801e-02	1.137159e-01	3.082072e-01	1.137159e-01	130	3	2.031222e-01	3.030985e-01	2.930266e-01	2.007527e-01
163000	-2.838793e+04	2.820031e+02	1.087050e+00	1.114837e-01	3.092248e-01	4.709930e-02	1.114837e-01	3.092248e-01	1.114837e-01	130	3	2.031222e-01	3.030985e-01	2.930266e-01	2.007527e-01
163100	-2.838100e+04	2.855377e+02	1.070923e+00	1.037394e-01	3.122843e-01	4.924547e-02	1.037394e-01	3.122843e-01	1.187071e-01	133	4	1.908789e-01	3.092585e-01	3.040102e-01	1.958525e-01
163200	-2.837285e+04	2.850642e+02	1.074352e+00	1.037394e-01	3.122843e-01	4.924547e-02	1.037394e-01	3.122843e-01	1.187071e-01	133	4	1.908789e-01	3.092585e-01	3.040102e-01	1.958525e-01
163300	-2.837277e+04	2.852126e+02	1.073276e+00	1.037394e-01	3.122843e-01	4.924547e-02	1.037394e-01	3.122843e-01	1.187071e-01	133	4	1.908789e-01	3.092585e-01	3.040102e-01	1.958525e-01
163400	-2.836883e+04	2.846077e+02	1.077668e+00	1.037394e-01	3.122843e-01	4.924547e-02	1.037394e-01	3.122843e-01	1.187071e-01	133	4	1.908789e-01	3.092585e-01	3.040102e-01	1.958525e-01
163500	-2.838861e+04	2.831631e+02	1.078603e+00	1.109980e-01	3.133899e-01	4.022621e-02	1.109980e-01	3.133899e-01	1.109980e-01	130	3	2.031222e-01	3.030985e-01	2.979651e-01	1.958142e-01
163600	-2.840569e+04	2.851270e+02	1.064369e+00	1.108731e-01	3.129278e-01	4.152491e-02	1.108731e-01	3.129278e-01	1.108731e-01	130	3	1.827741e-01	3.117663e-01	3.022426e-01	2.032170e-01
163700	-2.837558e+04	2.812198e+02	1.092289e+00	1.060539e-01	3.182115e-01	4.541521e-02	1.060539e-01	3.182115e-01	1.060539e-01	130	3	1.908789e-01	3.092585e-01	3.040102e-01	1.958525e-01
163800	-2.837236e+04	2.828929e+02	1.080342e+00	1.092729e-01	3.133024e-01	4.557642e-02	1.092729e-01	3.133024e-01	1.092729e-01	130	3	1.908789e-01	3.092585e-01	3.040102e-01	1.958525e-01
163900	-2.837654e+04	2.832890e+02	1.077712e+00	1.118788e-01	3.095195e-01	4.532440e-02	1.118788e-01	3.095195e-01	1.118788e-01	130	3	1.965760e-01	3.092585e-01	2.983131e-01	1.958525e-01
164000	-2.838000e+04	2.826766e+02	1.082177e+00	1.118788e-01	3.095195e-01	4.532440e-02	1.118788e-01	3.095195e-01	1.118788e-01	130	3	1.991226e-01	3.013833e-01	3.063835e-01	1.931105e-01
164100	-2.838298e+04	2.854683e+02	1.061781e+00	1.102179e-01	3.106232e-01	4.809985e-02	1.102179e-01	3.106232e-01	1.102179e-01	130	3	1.910120e-01	3.028707e-01	3.103032e-01	1.958142e-01
164200	-2.838329e+04	2.840829e+02	1.071689e+00	1.088705e-01	3.152648e-01	4.285877e-02	1.088705e-01	3.152648e-01	1.088705e-01	130	3	1.904038e-01	3.013833e-01	3.053289e-01	2.028840e-01
164300	-2.837902e+04	2.845828e+02	1.068077e+00	1.088705e-01	3.152648e-01	4.285877e-02	1.088705e-01	3.152648e-01	1.088705e-01	130	3	1.904038e-01	3.013833e-01	3.053289e-01	2.028840e-01
164400	-2.838165e+04	2.827940e+02	1.081056e+00	1.088705e-01	3.152648e-01	4.285877e-02	1.088705e-01	3.152648e-01	1.088705e-01	130	3	1.904038e-01	3.013833e-01	3.053289e-01	2.028840e-01
164500	-2.837820e+04	2.822752e+02	1.084437e+00	1.057712e-01	3.157465e-01	5.119354e-02	1.057712e-01	3.157465e-01	1.057712e-01	130	3	1.904038e-01	3.013833e-01	3.053289e-01	2.028840e-01
164600	-2.837690e+04	2.852602e+02	1.073242e+00	1.071752e-01	3.155416e-01	3.705550e-02	1.071752e-01	3.155416e-01	1.175109e-01	133	4	1.905245e-01	3.028707e-01	3.103032e-01	1.963016e-01
164700	-2.837806e+04	2.882546e+02	1.051324e+00	1.002044e-01	3.173256e-01	4.383808e-02	1.002044e-01	3.173256e-01	1.211019e-01	133	4	1.883535e-01	3.077257e-01	3.035265e-01	2.003943e-01
164800	-2.838433e+04	2.825071e+02	1.082829e+00	1.075022e-01	3.093560e-01	5.878130e-02	1.075022e-01	3.093560e-01	1.075022e-01	130	3	1.904038e-01	3.013833e-01	3.053289e-01	2.028840e-01
164900	-2.837110e+04	2.838709e+02	1.073353e+00	1.113169e-01	3.069637e-01	5.212206e-02	1.113169e-01	3.069637e-01	1.113169e-01	130	3	1.883535e-01	3.077257e-01	3.035265e-01	2.003943e-01
165000	-2.837196e+04	2.863892e+02	1.064802e+00	1.058001e-01	3.069637e-01	5.212206e-02	1.058001e-01	3.069637e-01	1.223503e-01	133	4	1.883535e-01	3.077257e-01	3.035265e-01	2.003943e-01
165100	-2.836694e+04	2.864110e+02	1.064644e+00	1.058001e-01	3.069637e-01	5.212206e-02	1.058001e-01	3.069637e-01	1.223503e-01	133	4	2.049064e-01	2.911728e-01	3.035265e-01	2.003943e-01
165200	-2.837532e+04	2.854355e+02	1.062763e+00	1.181099e-01	3.001569e-01	4.535657e-02	1.181099e-01	3.001569e-01	1.181099e-01	130	3	2.049064e-01	2.911728e-01	3.035265e-01	2.003943e-01
165300	-2.837413e+04	2.872376e+02	1.049212e+00	1.110388e-01	3.077898e-01	5.130402e-02	1.110388e-01	3.077898e-01	1.110388e-01	130	3	2.049064e-01	2.911728e-01	3.035265e-01	2.003943e-01
165400	-2.837293e+04	2.803273e+02	1.099325e+00	1.110388e-01	3.077898e-01	5.130402e-02	1.110388e-01	3.077898e-01	1.110388e-01	130	3	2.049064e-01	2.911728e-01	3.035265e-01	2.003943e-01
165500	-2.838757e+04	2.843889e+02	1.069409e+00	1.085485e-01	3.141652e-01	4.602433e-02	1.085485e-01	3.141652e-01	1.085485e-01	130	3	1.903755e-01	3.035807e-01	3.039636e-01	2.020803e-01
165600	-2.837871e+04	2.884838e+02	1.050514e+00	1.159781e-01	3.075977e-01	4.519599e-02	1.076524e-01	3.075977e-01	1.159781e-01	182	4	2.049064e-01	2.911728e-01	3.035265e-01	2.003943e-01
165700	-2.837531e+04	2.851516e+02	1.064368e+00	1.132029e-01	3.075977e-01	4.519599e-02	1.132029e-01	3.075977e-01	1.132029e-01	130	3	2.049064e-01	2.911728e-01	3.035265e-01	2.003943e-01
165800	-2.837739e+04	2.825568e+02	1.082487e+00	1.064353e-01	3.165170e-01	4.765995e-02	1.064353e-01	3.165170e-01	1.064353e-01	130	3	1.940963e-01	2.991086e-01	3.078887e-01	1.989065e-01
165900	-2.838257e+04	2.852767e+02	1.063469e+00	1.132029e-01	3.075977e-01	4.519599e-02	1.132029e-01	3.075977e-01	1.132029e-01	130	3	2.049064e-01	2.958709e-01	2.988284e-01	2.003943e-01
166000	-2.837784e+04	2.816638e+02	1.089460e+00	1.098600e-01	3.148289e-01	4.076207e-02	1.098600e-01	3.148289e-01	1.098600e-01	130	3	1.940963e-01	2.991086e-01	3.078887e-01	1.989065e-01
166100	-2.838972e+04	2.838368e+02	1.074013e+00	1.143422e-01	3.080037e-01	4.096609e-02	1.143422e-01	3.080037e-01	1.143422e-01	130	3	2.049064e-01	2.958709e-01	2.988284e-01	2.003943e-01
166200	-2.838761e+04	2.800768e+02	1.101785e+00	1.164133e-01	3.034783e-01	4.380341e-02	1.164133e-01	3.034783e-01	1.164133e-01	130	3	1.959180e-01	3.084248e-01	2.966113e-01	1.990459e-01
166300	-2.838348e+04	2.823255e+02	1.084378e+00	1.087895e-01	3.113528e-01	5.092586e-02	1.087895e-01	3.113528e-01	1.087895e-01	130	3	1.940963e-01	2.991086e-01	3.078887e-01	1.989065e-01
166400	-2.838463e+04	2.819505e+02	1.087045e+00	1.078819e-01	3.130840e-01	5.018638e-02	1.078819e-01	3.130840e-01	1.078819e-01	130	3	1.891324e-01	3.073427e-01	3.050675e-01	1.984574e-01
166500	-2.838469e+04	2.822763e+02	1.084964e+00	1.100397e-01	3.137892e-01	4.230256e-02	1.100397e-01	3.137892e-01	1.100397e-01	130	3	1.891324e-01	3.073427e-01	3.050675e-01	1.984574e-01
166600	-2.838542e+04	2.836869e+02	1.074679e+00	1.100397e-01	3.137892e-01	4.230256e-02	1.100397e-01	3.137892e-01	1.100397e-01	130	3	1.891324e-01	3.073427e-01	3.050675e-01	1.984574e-01
166700	-2.839139e+04	2.836131e+02	1.075705e+00	1.145520e-01	3.097633e-01	3.681743e-02	1.145520e-01	3.097633e-01	1.145520e-01	130	3	1.959180e-01	3.084248e-01	2.943559e-01	2.013014e-01
166800	-2.838865e+04	2.848861e+02	1.075978e+00	1.094959e-01	3.097633e-01	3.681743e-02	1.094959e-01	3.097633e-01	1.246642e-01	133	4	1.911850e-01	2.987823e-01	3.081668e-01	2.018659e-01
166900	-2.839761e+04	2.795115e+02	1.105374e+00	1.098162e-01	3.137034e-01	4.314472e-02	1.098162e-01	3.137034e-01	1.098162e-01	130	3	2.049064e-01	2.958709e-01	2.988284e-01	2.003943e-01
167000	-2.838203e+04	2.882904e+02	1.041369e+00	1.058310e-01	3.195729e-01	4.336130e-02	1.058310e-01	3.195729e-01	1.058310e-01	130	3	1.891324e-01	3.073427e-01	3.050675e-01	1.984574e-01
167100	-2.837986e+04	2.888451e+02	1.037476e+00	1.058310e-01	3.195729e-01	4.336130e-02	1.058310e-01	3.195729e-01	1.058310e-01	130	3	1.891324e-01	3.073427e-01	3.050675e-01	1.984574e-01
167200	-2.838120e+04	2.821853e+02	1.085577e+00	1.103829e-01	3.095716e-01	4.970827e-02	1.103829e-01	3.095716e-01	1.103829e-01	130	3	1.911850e-01	3.037955e-01	3.031536e-01	2.018659e-01
167300	-2.837817e+04	2.805730e+02	1.097045e+00	1.063797e-01	3.151878e-01	5.048524e-02	1.063797e-01	3.151878e-01	1.063797e-01	130	3	1.891324e-01	3.073427e-01	3.050675e-01	1.984574e-01
167400	-2.837217e+04	2.809634e+02	1.094882e+00	1.130328e-01	3.079670e-01	4.496767e-02	1.130328e-01	3.079670e-01	1.130328e-01	130	3	1.891324e-01	3.073427e-01	3.050675e-01	1.984574e-01
167500	-2.837446e+04	2.874160e+02	1.048205e+00	1.130328e-01	3.079670e-01	4.496767e-02	1.130328e-01	3.079670e-01	1.130328e-01	130	3	1.891324e-01	3.073427e-01	3.050675e-01	1.984574e-01
167600	-2.837868e+04	2.881020e+02	1.043364e+00	1.137238e-01	3.043443e-01	5.013988e-02	1.137238e-01	3.043443e-01	1.137238e-01	130	3	1.891324e-01	3.073427e-01	3.050675e-01	1.984574e-01
167700	-2.838992e+04	2.823311e+02	1.084377e+00	1.082537e-01	3.161482e-01	4.294259e-02	1.082537e-01	3.161482e-01	1.082537e-01	130	3	1.903694e-01	3.038200e-01	3.106736e-01	1.951370e-01
167800	-2.837582e+04	2.826890e+02	1.082095e+00	1.131338e-01	3.030521e-01	5.449450e-02	1.131338e-01	3.030521e-01	1.131338e-01	130	3	1.891324e-01	3.073427e-01	3.050675e-01	1.984574e-01
167900	-2.837382e+04	2.798123e+02	1.113815e+00	1.170773e-01	3.030521e-01	5.449450e-02	1.052468e-01	3.030521e-01	1.170773e-01	182	4	1.891324e-01	3.063214e-01	3.060888e-01	1.984574e-01
168000	-2.837414e+04	2.877102e+02	1.055977e+00	1.170773e-01	3.030521e-01	5.449450e-02	1.052468e-01	3.030521e-01	1.170773e-01	182	4	1.891324e-01	3.063214e-01	3.060888e-01	1.984574e-01
168100	-2.837592e+04	2.876352e+02	1.056649e+00	1.174321e-01	3.079901e-01	4.730806e-02	1.018475e-01	3.079901e-01	1.174321e-01	182	4	1.898928e-01	3.055611e-01	3.060888e-01	1.984574e-01
168200	-2.837953e+04	2.819809e+02	1.097768e+00	1.174321e-01	3.079901e-01	4.730806e-02	1.018475e-01	3.079901e-01	1.174321e-01	182	4	1.946209e-01	2.965405e-01	3.061226e-01	2.027160e-01
168300	-2.837704e+04	2.854943e+02	1.072034e+00	1.174321e-01	3.079901e-01	4.730806e-02	1.018475e-01	3.079901e-01	1.174321e-01	182	4	1.946209e-01	2.965405e-01	3.061226e-01	2.027160e-01
168400	-2.839961e+04	2.889821e+02	1.046754e+00	1.090740e-01	3.165400e-01	4.429649e-02	1.044755e-01	3.165400e-01	1.090740e-01	182	4	1.903694e-01	3.038200e-01	3.106736e-01	1.951370e-01
168500	-2.837638e+04	2.847095e+02	1.077729e+00	1.174321e-01	3.079901e-01	4.730806e-02	1.018475e-01	3.079901e-01	1.174321e-01	182	4	1.946209e-01	2.965405e-01	3.061226e-01	2.027160e-01
168600	-2.838562e+04	2.841572e+02	1.071801e+00	1.159081e-01	3.042575e-01	4.376081e-02	1.159081e-01	3.042575e-01	1.159081e-01	130	3	1.925077e-01	2.960096e-01	3.110884e-01	2.003943e-01
168700	-2.837284e+04	2.869990e+02	1.061197e+00	1.174321e-01	3.079901e-01	4.730806e-02	1.018475e-01	3.079901e-01	1.174321e-01	182	4	1.946209e-01	2.965405e-01	3.061226e-01	2.027160e-01
168800	-2.837281e+04	2.874142e+02	1.058226e+00	1.174321e-01	3.079901e-01	4.730806e-02	1.018475e-01	3.079901e-01	1.174321e-01	182	4	1.946209e-01	2.965405e-01	3.061226e-01	2.027160e-01
168900	-2.837176e+04	2.869156e+02	1.061588e+00	1.119194e-01	3.139575e-01	4.044005e-02	1.078061e-01	3.139575e-01	1.119194e-01	182	4	1.946209e-01	2.965405e-01	3.061226e-01	2.027160e-01
169000	-2.836863e+04	2.870551e+02	1.060589e+00	1.119194e-01	3.139575e-01	4.044005e-02	1.078061e-01	3.139575e-01	1.119194e-01	182	4	1.946209e-01	2.965405e-01	3.061226e-01	2.027160e-01
169100	-2.837460e+04	2.866458e+02	1.063524e+00	1.119194e-01	3.139575e-01	4.044005e-02	1.078061e-01	3.139575e-01	1.119194e-01	182	4	1.946209e-01	2.965405e-01	3.061226e-01	2.027160e-01
169200	-2.837231e+04	2.868068e+02	1.062368e+00	1.119194e-01	3.139575e-01	4.044005e-02	1.078061e-01	3.139575e-01	1.119194e-01	182	4	1.946209e-01	2.965405e-01	3.061226e-01	2.027160e-01
169300	-2.837014e+04	2.834555e+02	1.086681e+00	1.119194e-01	3.139575e-01	4.044005e-02	1.078061e-01	3.139575e-01	1.119194e-01	182	4	1.946209e-01	2.965405e-01	3.061226e-01	2.027160e-01
169400	-2.836649e+04	2.830387e+02	1.089743e+00	1.119194e-01	3.139575e-01	4.044005e-02	1.078061e-01	3.139575e-01	1.119194e-01	182	4	1.946209e-01	3.012695e-01	3.013937e-01	2.027160e-01
169500	-2.837547e+04	2.829824e+02	1.090157e+00	1.119194e-01	3.139575e-01	4.044005e-02	1.078061e-01	3.139575e-01	1.119194e-01	182	4	1.946209e-01	3.012695e-01	3.013937e-01	2.027160e-01
169600	-2.837864e+04	2.832645e+02	1.088397e+00	1.190737e-01	3.079667e-01	4.549894e-02	1.004204e-01	3.079667e-01	1.190737e-01	182	4	1.946209e-01	3.012695e-01	3.013937e-01	2.027160e-01
169700	-2.839264e+04	2.786209e+02	1.112128e+00	1.103294e-01	3.144078e-01	4.019634e-02	1.103294e-01	3.144078e-01	1.103294e-01	130	3	1.975488e-01	2.932665e-01	3.019138e-01	2.072709e-01
169800	-2.837493e+04	2.823330e+02	1.084781e+00	1.128559e-01	3.079667e-01	4.549894e-02	1.128559e-01	3.079667e-01	1.128559e-01	130	3	1.943935e-01	3.014968e-01	3.013937e-01	2.027160e-01
169900	-2.837078e+04	2.831176e+02	1.079050e+00	1.128559e-01	3.079667e-01	4.549894e-02	1.128559e-01	3.079667e-01	1.128559e-01	130	3	1.943935e-01	3.014968e-01	3.013937e-01	2.027160e-01
170000	-2.837839e+04	2.879814e+02	1.044189e+00	1.128559e-01	3.079667e-01	4.549894e-02	1.128559e-01	3.079667e-01	1.128559e-01	130	3	1.943935e-01	3.014968e-01	3.013937e-01	2.027160e-01
170100	-2.839270e+04	2.819182e+02	1.087477e+00	1.089508e-01	3.152170e-01	4.271360e-02	1.089508e-01	3.152170e-01	1.089508e-01	130	3	1.926251e-01	2.932665e-01	3.068375e-01	2.072709e-01
170200	-2.838338e+04	2.867912e+02	1.052614e+00	1.128559e-01	3.079667e-01	4.549894e-02	1.128559e-01	3.079667e-01	1.128559e-01	130	3	1.943935e-01	3.014968e-01	3.013937e-01	2.027160e-01
170300	-2.838311e+04	2.855560e+02	1.061430e+00	1.128559e-01	3.079667e-01	4.549894e-02	1.128559e-01	3.079667e-01	1.128559e-01	130	3	1.943935e-01	3.014968e-01	3.013937e-01	2.027160e-01
170400	-2.838692e+04	2.844340e+02	1.069404e+00	1.118324e-01	3.094091e-01	4.568465e-02	1.118324e-01	3.094091e-01	1.118324e-01	130	3	1.943935e-01	3.014968e-01	3.013937e-01	2.027160e-01
170500	-2.839896e+04	2.863671e+02	1.055304e+00	1.091555e-01	3.143681e-01	4.379730e-02	1.091555e-01	3.143681e-01	1.091555e-01	130	3	1.925077e-01	2.960096e-01	3.097979e-01	2.016848e-01
170600	-2.838671e+04	2.806743e+02	1.096873e+00	1.117012e-01	3.091112e-01	4.667394e-02	1.117012e-01	3.091112e-01	1.117012e-01	130	3	1.926251e-01	2.960533e-01	3.068375e-01	2.044841e-01
170700	-2.838378e+04	2.811473e+02	1.093647e+00	1.140069e-01	3.078299e-01	4.231941e-02	1.140069e-01	3.078299e-01	1.140069e-01	130	3	1.943935e-01	3.014968e-01	3.013937e-01	2.027160e-01
170800	-2.838816e+04	2.818596e+02	1.088130e+00	1.117012e-01	3.091112e-01	4.667394e-02	1.117012e-01	3.091112e-01	1.117012e-01	130	3	1.926251e-01	2.960533e-01	3.068375e-01	2.044841e-01
170900	-2.838388e+04	2.828243e+02	1.081334e+00	1.140069e-01	3.078299e-01	4.231941e-02	1.140069e-01	3.078299e-01	1.140069e-01	130	3	1.943935e-01	3.014968e-01	3.013937e-01	2.027160e-01
171000	-2.838076e+04	2.819401e+02	1.087808e+00	1.140069e-01	3.078299e-01	4.231941e-02	1.140069e-01	3.078299e-01	1.140069e-01	130	3	1.943935e-01	3.014968e-01	3.013937e-01	2.027160e-01
171100	-2.839424e+04	2.824629e+02	1.083444e+00	1.079326e-01	3.193874e-01	3.742742e-02	1.079326e-01	3.193874e-01	1.079326e-01	130	3	1.926251e-01	2.960533e-01	3.068375e-01	2.044841e-01
171200	-2.839544e+04	2.826854e+02	1.082179e+00	1.116571e-01	3.135680e-01	3.789273e-02	1.116571e-01	3.135680e-01	1.116571e-01	130	3	1.926251e-01	2.960533e-01	3.068375e-01	2.044841e-01
171300	-2.838354e+04	2.808860e+02	1.095669e+00	1.150920e-01	3.058038e-01	4.311629e-02	1.150920e-01	3.058038e-01	1.150920e-01	130	3	1.943935e-01	3.014968e-01	3.013937e-01	2.027160e-01
171400	-2.838632e+04	2.838355e+02	1.073860e+00	1.129097e-01	3.088947e-01	4.348167e-02	1.129097e-01	3.088947e-01	1.129097e-01	130	3	1.930851e-01	3.049089e-01	3.017579e-01	2.002480e-01
171500	-2.838655e+04	2.802167e+02	1.100236e+00	1.109364e-01	3.120859e-01	4.301899e-02	1.109364e-01	3.120859e-01	1.109364e-01	130	3	1.943935e-01	3.014968e-01	3.013937e-01	2.027160e-01
171600	-2.838313e+04	2.793706e+02	1.106539e+00	1.109364e-01	3.120859e-01	4.301899e-02	1.109364e-01	3.120859e-01	1.109364e-01	130	3	1.943935e-01	3.014968e-01	3.013937e-01	2.027160e-01
171700	-2.838271e+04	2.791679e+02	1.108055e+00	1.109364e-01	3.120859e-01	4.301899e-02	1.109364e-01	3.120859e-01	1.109364e-01	130	3	1.943935e-01	3.014968e-01	3.013937e-01	2.027160e-01
171800	-2.838675e+04	2.795196e+02	1.105427e+00	1.109364e-01	3.120859e-01	4.301899e-02	1.109364e-01	3.120859e-01	1.109364e-01	130	3	1.943935e-01	3.014968e-01	3.013937e-01	2.027160e-01
171900	-2.838100e+04	2.820249e+02	1.087047e+00	1.131205e-01	3.068254e-01	4.698760e-02	1.131205e-01	3.068254e-01	1.131205e-01	130	3	1.930851e-01	3.080010e-01	3.017579e-01	1.971559e-01
172000	-2.838054e+04	2.822992e+02	1.085036e+00	1.131205e-01	3.068254e-01	4.698760e-02	1.131205e-01	3.068254e-01	1.131205e-01	130	3	1.930851e-01	3.080010e-01	2.964080e-01	2.025059e-01
172100	-2.838781e+04	2.782381e+02	1.115033e+00	1.109364e-01	3.120859e-01	4.301899e-02	1.109364e-01	3.120859e-01	1.109364e-01	130	3	1.943935e-01	3.014968e-01	3.013937e-01	2.027160e-01
172200	-2.837978e+04	2.853414e+02	1.062391e+00	1.069727e-01	3.162260e-01	4.663000e-02	1.069727e-01	3.162260e-01	1.069727e-01	130	3	1.930851e-01	3.080010e-01	2.964080e-01	2.025059e-01
172300	-2.837864e+04	2.836685e+02	1.074687e+00	1.092570e-01	3.128499e-01	4.652929e-02	1.092570e-01	3.128499e-01	1.092570e-01	130	3	1.943935e-01	3.014968e-01	3.013937e-01	2.027160e-01
172400	-2.838251e+04	2.874320e+02	1.047499e+00	1.069727e-01	3.162260e-01	4.663000e-02	1.069727e-01	3.162260e-01	1.069727e-01	130	3	1.930851e-01	3.080010e-01	2.964080e-01	2.025059e-01
172500	-2.837987e+04	2.854207e+02	1.061822e+00	1.069727e-01	3.162260e-01	4.663000e-02	1.069727e-01	3.162260e-01	1.069727e-01	130	3	1.930851e-01	3.080010e-01	2.964080e-01	2.025059e-01
172600	-2.838251e+04	2.853273e+02	1.062718e+00	1.092570e-01	3.128499e-01	4.652929e-02	1.092570e-01	3.128499e-01	1.092570e-01	130	3	1.943935e-01	3.014968e-01	3.013937e-01	2.027160e-01
172700	-2.837631e+04	2.830261e+02	1.079359e+00	1.092570e-01	3.128499e-01	4.652929e-02	1.092570e-01	3.128499e-01	1.092570e-01	130	3	1.943935e-01	3.014968e-01	3.013937e-01	2.027160e-01
172800	-2.837874e+04	2.827446e+02	1.081412e+00	1.092570e-01	3.128499e-01	4.652929e-02	1.092570e-01	3.128499e-01	1.092570e-01	130	3	1.943935e-01	3.014968e-01	3.013937e-01	2.027160e-01
172900	-2.838449e+04	2.850567e+02	1.064676e+00	1.093221e-01	3.130864e-01	4.586105e-02	1.093221e-01	3.130864e-01	1.093221e-01	130	3	1.930851e-01	3.080010e-01	2.964080e-01	2.025059e-01
173000	-2.839154e+04	2.814135e+02	1.091392e+00	1.113869e-01	3.100083e-01	4.582280e-02	1.113869e-01	3.100083e-01	1.113869e-01	130	3	1.994931e-01	3.012579e-01	3.021119e-01	1.971371e-01
173100	-2.837778e+04	2.849904e+02	1.065138e+00	1.092570e-01	3.128499e-01	4.652929e-02	1.092570e-01	3.128499e-01	1.092570e-01	130	3	1.943935e-01	3.014968e-01	3.013937e-01	2.027160e-01
173200	-2.838370e+04	2.855970e+02	1.060785e+00	1.092570e-01	3.128499e-01	4.652929e-02	1.092570e-01	3.128499e-01	1.092570e-01	130	3	1.943935e-01	3.014968e-01	3.013937e-01	2.027160e-01
173300	-2.839930e+04	2.809974e+02	1.094163e+00	1.081846e-01	3.155737e-01	4.429869e-02	1.081846e-01	3.155737e-01	1.081846e-01	130	3	1.994931e-01	3.012579e-01	3.021119e-01	1.971371e-01
173400	-2.838747e+04	2.843646e+02	1.069568e+00	1.081846e-01	3.155737e-01	4.429869e-02	1.081846e-01	3.155737e-01	1.081846e-01	130	3	1.994931e-01	3.012579e-01	3.021119e-01	1.971371e-01
173500	-2.837978e+04	2.856467e+02	1.070331e+00	1.064077e-01	3.128499e-01	4.652929e-02	1.064077e-01	3.128499e-01	1.149554e-01	133	4	1.943935e-01	3.014968e-01	3.013937e-01	2.027160e-01
173600	-2.838395e+04	2.861292e+02	1.066850e+00	1.064077e-01	3.128499e-01	4.652929e-02	1.064077e-01	3.128499e-01	1.149554e-01	133	4	1.943935e-01	3.014968e-01	3.013937e-01	2.027160e-01
173700	-2.838645e+04	2.857272e+02	1.069750e+00	1.064077e-01	3.128499e-01	4.652929e-02	1.064077e-01	3.128499e-01	1.149554e-01	133	4	1.943935e-01	3.014968e-01	3.013937e-01	2.027160e-01
173800	-2.839720e+04	2.819617e+02	1.097540e+00	1.090240e-01	3.155737e-01	4.429869e-02	1.090240e-01	3.155737e-01	1.065058e-01	133	4	1.986148e-01	3.080395e-01	3.029903e-01	1.903555e-01
173900	-2.838074e+04	2.848622e+02	1.076016e+00	1.064077e-01	3.128499e-01	4.652929e-02	1.064077e-01	3.128499e-01	1.149554e-01	133	4	1.943935e-01	3.014968e-01	3.013937e-01	2.027160e-01
174000	-2.838317e+04	2.851402e+02	1.073998e+00	1.064077e-01	3.128499e-01	4.652929e-02	1.064077e-01	3.128499e-01	1.149554e-01	133	4	1.943935e-01	3.014968e-01	3.013937e-01	2.027160e-01
174100	-2.839289e+04	2.877340e+02	1.055592e+00	1.100450e-01	3.128499e-01	4.652929e-02	1.076809e-01	3.128499e-01	1.100450e-01	182	4	1.984611e-01	3.014968e-01	3.013937e-01	1.986485e-01
174200	-2.839015e+04	2.864610e+02	1.054614e+00	1.092570e-01	3.128499e-01	4.652929e-02	1.092570e-01	3.128499e-01	1.092570e-01	130	3	1.984611e-01	3.014968e-01	2.971541e-01	2.028881e-01
174300	-2.839939e+04	2.809576e+02	1.094457e+00	1.081846e-01	3.155737e-01	4.429869e-02	1.081846e-01	3.155737e-01	1.081846e-01	130	3	1.986148e-01	3.080395e-01	3.029903e-01	1.903555e-01
174400	-2.838425e+04	2.829524e+02	1.079896e+00	1.092570e-01	3.128499e-01	4.652929e-02	1.092570e-01	3.128499e-01	1.092570e-01	130	3	1.984611e-01	2.992875e-01	2.971541e-01	2.050974e-01
174500	-2.839440e+04	2.819911e+02	1.087170e+00	1.112401e-01	3.119505e-01	4.237876e-02	1.112401e-01	3.119505e-01	1.112401e-01	130	3	1.986148e-01	3.080395e-01	3.029903e-01	1.903555e-01
174600	-2.838839e+04	2.831682e+02	1.078324e+00	1.092570e-01	3.128499e-01	4.652929e-02	1.092570e-01	3.128499e-01	1.092570e-01	130	3	1.984611e-01	2.992875e-01	2.971541e-01	2.050974e-01
174700	-2.839419e+04	2.829112e+02	1.080683e+00	1.129898e-01	3.126983e-01	3.563386e-02	1.129898e-01	3.126983e-01	1.129898e-01	130	3	2.003619e-01	2.973867e-01	2.971541e-01	2.050974e-01
174800	-2.838970e+04	2.865078e+02	1.054756e+00	1.129898e-01	3.126983e-01	3.563386e-02	1.129898e-01	3.126983e-01	1.129898e-01	130	3	2.003619e-01	2.973867e-01	2.971541e-01	2.050974e-01
174900	-2.839217e+04	2.845651e+02	1.068682e+00	1.129898e-01	3.126983e-01	3.563386e-02	1.129898e-01	3.126983e-01	1.129898e-01	130	3	2.003619e-01	2.973867e-01	2.971541e-01	2.050974e-01
175000	-2.838733e+04	2.835952e+02	1.075298e+00	1.101980e-01	3.108762e-01	4.765355e-02	1.101980e-01	3.108762e-01	1.101980e-01	130	3	1.934682e-01	2.946820e-01	3.106549e-01	2.011949e-01
175100	-2.838564e+04	2.835377e+02	1.076145e+00	1.147406e-01	3.042214e-01	4.733531e-02	1.147406e-01	3.042214e-01	1.147406e-01	130	3	1.934682e-01	2.946820e-01	3.106549e-01	2.011949e-01
175200	-2.839987e+04	2.845408e+02	1.068353e+00	1.093546e-01	3.113031e-01	4.932976e-02	1.093546e-01	3.113031e-01	1.093546e-01	130	3	2.003619e-01	2.973867e-01	2.971541e-01	2.050974e-01
175300	-2.838978e+04	2.786074e+02	1.112189e+00	1.110845e-01	3.084743e-01	4.979788e-02	1.110845e-01	3.084743e-01	1.110845e-01	130	3	1.934682e-01	2.946820e-01	3.106549e-01	2.011949e-01
175400	-2.838751e+04	2.825250e+02	1.083156e+00	1.110845e-01	3.084743e-01	4.979788e-02	1.110845e-01	3.084743e-01	1.110845e-01	130	3	1.934682e-01	2.946820e-01	3.106549e-01	2.011949e-01
175500	-2.838617e+04	2.828442e+02	1.080824e+00	1.110845e-01	3.084743e-01	4.979788e-02	1.110845e-01	3.084743e-01	1.110845e-01	130	3	1.909631e-01	2.971871e-01	3.106549e-01	2.011949e-01
175600	-2.838818e+04	2.825696e+02	1.082347e+00	1.072756e-01	3.095937e-01	5.898576e-02	1.072756e-01	3.095937e-01	1.072756e-01	130	3	1.909631e-01	2.971871e-01	3.106549e-01	2.011949e-01
175700	-2.838792e+04	2.869370e+02	1.060795e+00	1.037972e-01	3.095937e-01	5.898576e-02	1.037972e-01	3.095937e-01	1.142324e-01	133	4	1.909631e-01	2.971871e-01	3.106549e-01	2.011949e-01
175800	-2.838858e+04	2.872562e+02	1.058656e+00	1.033313e-01	3.173828e-01	4.956474e-02	1.033313e-01	3.173828e-01	1.090071e-01	133	4	1.909631e-01	2.971871e-01	3.106549e-01	2.011949e-01
175900	-2.839143e+04	2.874997e+02	1.057397e+00	1.114116e-01	3.148636e-01	3.980552e-02	1.114116e-01	3.148636e-01	1.076441e-01	133	4	2.003200e-01	2.974285e-01	2.971541e-01	2.050974e-01
176000	-2.838551e+04	2.844921e+02	1.068492e+00	1.069927e-01	3.157530e-01	4.751600e-02	1.069927e-01	3.157530e-01	1.069927e-01	130	3	1.909631e-01	2.971871e-01	3.106549e-01	2.011949e-01
176100	-2.839353e+04	2.922144e+02	1.024267e+00	1.114116e-01	3.148636e-01	3.980552e-02	1.114116e-01	3.148636e-01	1.076441e-01	133	4	2.003200e-01	2.974285e-01	2.971541e-01	2.050974e-01
176200	-2.838445e+04	2.795020e+02	1.105347e+00	1.098963e-01	3.091709e-01	5.196933e-02	1.098963e-01	3.091709e-01	1.098963e-01	130	3	1.909631e-01	2.971871e-01	3.106549e-01	2.011949e-01
176300	-2.839168e+04	2.856047e+02	1.064176e+00	1.098963e-01	3.177752e-01	5.196933e-02	1.098963e-01	3.005665e-01	1.098963e-01	138	4	1.909631e-01	2.971871e-01	3.106549e-01	2.011949e-01
176400	-2.839106e+04	2.839129e+02	1.072914e+00	1.098963e-01	3.091709e-01	5.196933e-02	1.098963e-01	3.091709e-01	1.098963e-01	130	3	1.909631e-01	2.971871e-01	3.106549e-01	2.011949e-01
176500	-2.838945e+04	2.838407e+02	1.073438e+00	1.098963e-01	3.091709e-01	5.196933e-02	1.098963e-01	3.091709e-01	1.098963e-01	130	3	1.909631e-01	2.971871e-01	3.106549e-01	2.011949e-01
176600	-2.838345e+04	2.848769e+02	1.066148e+00	1.115569e-01	3.082605e-01	4.880830e-02	1.115569e-01	3.082605e-01	1.115569e-01	130	3	1.867954e-01	2.974285e-01	3.155155e-01	2.002605e-01
176700	-2.839123e+04	2.845299e+02	1.068454e+00	1.098963e-01	3.091709e-01	5.196933e-02	1.098963e-01	3.091709e-01	1.098963e-01	130	3	1.909631e-01	2.971871e-01	3.106549e-01	2.011949e-01
176800	-2.839654e+04	2.865528e+02	1.054152e+00	1.115569e-01	3.082605e-01	4.880830e-02	1.115569e-01	3.082605e-01	1.115569e-01	130	3	1.867954e-01	2.974285e-01	3.155155e-01	2.002605e-01
176900	-2.838493e+04	2.847084e+02	1.067610e+00	1.132187e-01	3.097739e-01	4.079624e-02	1.132187e-01	3.097739e-01	1.132187e-01	130	3	1.929422e-01	2.952080e-01	3.106549e-01	2.011949e-01
177000	-2.838933e+04	2.849401e+02	1.065941e+00	1.132187e-01	3.097739e-01	4.079624e-02	1.132187e-01	3.097739e-01	1.132187e-01	130	3	1.929422e-01	2.952080e-01	3.106549e-01	2.011949e-01
177100	-2.839476e+04	2.855763e+02	1.061372e+00	1.132187e-01	3.097739e-01	4.079624e-02	1.132187e-01	3.097739e-01	1.132187e-01	130	3	1.929422e-01	2.952080e-01	3.106549e-01	2.011949e-01
177200	-2.840402e+04	2.892879e+02	1.034863e+00	1.115569e-01	3.082605e-01	4.880830e-02	1.115569e-01	3.082605e-01	1.115569e-01	130	3	1.899532e-01	2.974285e-01	3.155155e-01	1.971027e-01
177300	-2.838727e+04	2.856496e+02	1.060847e+00	1.132187e-01	3.097739e-01	4.079624e-02	1.132187e-01	3.097739e-01	1.132187e-01	130	3	1.929422e-01	2.952080e-01	3.106549e-01	2.011949e-01
177400	-2.838999e+04	2.828344e+02	1.080760e+00	1.096797e-01	3.105634e-01	4.983408e-02	1.096797e-01	3.105634e-01	1.096797e-01	130	3	1.929422e-01	2.952080e-01	3.106549e-01	2.011949e-01
177500	-2.839566e+04	2.823453e+02	1.084334e+00	1.096797e-01	3.105634e-01	4.983408e-02	1.096797e-01	3.105634e-01	1.096797e-01	130	3	1.929422e-01	2.952080e-01	3.106549e-01	2.011949e-01
177600	-2.840384e+04	2.786831e+02	1.112058e+00	1.148289e-01	3.060263e-01	4.346069e-02	1.148289e-01	3.060263e-01	1.148289e-01	130	3	2.050663e-01	2.927313e-01	2.970578e-01	2.051447e-01
177700	-2.838962e+04	2.858958e+02	1.058649e+00	1.096797e-01	3.105634e-01	4.983408e-02	1.096797e-01	3.105634e-01	1.096797e-01	130	3	1.929422e-01	2.952080e-01	3.106549e-01	2.011949e-01
177800	-2.838966e+04	2.853199e+02	1.062436e+00	1.064453e-01	3.145599e-01	5.154417e-02	1.064453e-01	3.145599e-01	1.064453e-01	130	3	1.929422e-01	2.952080e-01	3.106549e-01	2.011949e-01
177900	-2.838396e+04	2.857180e+02	1.059865e+00	1.090368e-01	3.117938e-01	4.930180e-02	1.090368e-01	3.117938e-01	1.090368e-01	130	3	1.929422e-01	2.952080e-01	3.106549e-01	2.011949e-01
178000	-2.838481e+04	2.861914e+02	1.056482e+00	1.090368e-01	3.117938e-01	4.930180e-02	1.090368e-01	3.117938e-01	1.090368e-01	130	3	1.929422e-01	2.952080e-01	3.106549e-01	2.011949e-01
178100	-2.838889e+04	2.864469e+02	1.055129e+00	1.134630e-01	3.074594e-01	4.469209e-02	1.134630e-01	3.074594e-01	1.134630e-01	130	3	1.929422e-01	2.952080e-01	3.106549e-01	2.011949e-01
178200	-2.839280e+04	2.850200e+02	1.065238e+00	1.114820e-01	3.138704e-01	3.781311e-02	1.114820e-01	3.138704e-01	1.114820e-01	130	3	1.980179e-01	2.927706e-01	3.121088e-01	1.971027e-01
178300	-2.839130e+04	2.788304e+02	1.110719e+00	1.136387e-01	3.028803e-01	5.332308e-02	1.136387e-01	3.028803e-01	1.136387e-01	130	3	1.965736e-01	2.870706e-01	3.151608e-01	2.011949e-01
178400	-2.839557e+04	2.833595e+02	1.077249e+00	1.114820e-01	3.138704e-01	3.781311e-02	1.114820e-01	3.138704e-01	1.114820e-01	130	3	1.980179e-01	2.927706e-01	3.121088e-01	1.971027e-01
178500	-2.839451e+04	2.852923e+02	1.066040e+00	1.070048e-01	3.099047e-01	4.506576e-02	1.070048e-01	3.240150e-01	1.070048e-01	138	4	1.965736e-01	2.902436e-01	3.151608e-01	1.980220e-01
178600	-2.839418e+04	2.856158e+02	1.063714e+00	1.070048e-01	3.099047e-01	4.506576e-02	1.070048e-01	3.240150e-01	1.070048e-01	138	4	1.965736e-01	2.902436e-01	3.151608e-01	1.980220e-01
178700	-2.839372e+04	2.804734e+02	1.098446e+00	1.114820e-01	3.138704e-01	3.781311e-02	1.114820e-01	3.138704e-01	1.114820e-01	130	3	1.980179e-01	2.927706e-01	3.121088e-01	1.971027e-01
178800	-2.839394e+04	2.854264e+02	1.065424e+00	1.096384e-01	3.125988e-01	5.050747e-02	1.096384e-01	3.079784e-01	1.096384e-01	138	4	1.966137e-01	2.902436e-01	3.151208e-01	1.980220e-01
178900	-2.839154e+04	2.858025e+02	1.062722e+00	1.096384e-01	3.125988e-01	5.050747e-02	1.096384e-01	3.079784e-01	1.096384e-01	138	4	1.966137e-01	2.902436e-01	3.151208e-01	1.980220e-01
179000	-2.839440e+04	2.856265e+02	1.063986e+00	1.096384e-01	3.125988e-01	5.050747e-02	1.096384e-01	3.079784e-01	1.096384e-01	138	4	1.966137e-01	2.902436e-01	3.151208e-01	1.980220e-01
179100	-2.838847e+04	2.865970e+02	1.063576e+00	1.103204e-01	3.055722e-01	5.272151e-02	1.103204e-01	3.055722e-01	1.154934e-01	133	4	1.980179e-01	2.927706e-01	3.121088e-01	1.971027e-01
179200	-2.839709e+04	2.850735e+02	1.064532e+00	1.096384e-01	3.102886e-01	5.050747e-02	1.096384e-01	3.102886e-01	1.096384e-01	130	3	1.966137e-01	2.902436e-01	3.151208e-01	1.980220e-01
179300	-2.839538e+04	2.840481e+02	1.082114e+00	1.100682e-01	3.094726e-01	4.554326e-02	1.100682e-01	3.094726e-01	1.153752e-01	133	4	1.940481e-01	2.927706e-01	3.160786e-01	1.971027e-01
179400	-2.839049e+04	2.831119e+02	1.088976e+00	1.100682e-01	3.094726e-01	4.554326e-02	1.100682e-01	3.094726e-01	1.153752e-01	133	4	1.940481e-01	2.927706e-01	3.160786e-01	1.971027e-01
179500	-2.838934e+04	2.832871e+02	1.087689e+00	1.100682e-01	3.094726e-01	4.554326e-02	1.100682e-01	3.094726e-01	1.153752e-01	133	4	1.940481e-01	2.927706e-01	3.160786e-01	1.971027e-01
179600	-2.839451e+04	2.770670e+02	1.123943e+00	1.118372e-01	3.094726e-01	4.554326e-02	1.118372e-01	3.094726e-01	1.118372e-01	130	3	1.940481e-01	2.927706e-01	3.160786e-01	1.971027e-01
179700	-2.839147e+04	2.861475e+02	1.057104e+00	1.118372e-01	3.094726e-01	4.554326e-02	1.118372e-01	3.094726e-01	1.118372e-01	130	3	1.940481e-01	2.927706e-01	3.160786e-01	1.971027e-01
179800	-2.839173e+04	2.806350e+02	1.097380e+00	1.140825e-01	3.051149e-01	4.752278e-02	1.140825e-01	3.051149e-01	1.140825e-01	130	3	1.935007e-01	2.994083e-01	3.049432e-01	2.021478e-01
179900	-2.838502e+04	2.811389e+02	1.093653e+00	1.140825e-01	3.051149e-01	4.752278e-02	1.140825e-01	3.051149e-01	1.140825e-01	130	3	1.935007e-01	2.994083e-01	3.049432e-01	2.021478e-01
180000	-2.838202e+04	2.841670e+02	1.071050e+00	1.090133e-01	3.131201e-01	4.671983e-02	1.090133e-01	3.131201e-01	1.090133e-01	130	3	1.957155e-01	2.902436e-01	3.059357e-01	2.081052e-01
180100	-2.838052e+04	2.817404e+02	1.089221e+00	1.140825e-01	3.051149e-01	4.752278e-02	1.140825e-01	3.051149e-01	1.140825e-01	130	3	1.935007e-01	2.994083e-01	3.049432e-01	2.021478e-01
180200	-2.837591e+04	2.824189e+02	1.083766e+00	1.090133e-01	3.131201e-01	4.671983e-02	1.090133e-01	3.131201e-01	1.090133e-01	130	3	1.957155e-01	3.023634e-01	3.059357e-01	1.959854e-01
180300	-2.838440e+04	2.872455e+02	1.059006e+00	1.083462e-01	3.144958e-01	4.230400e-02	1.120120e-01	3.144958e-01	1.083462e-01	182	4	1.935007e-01	2.994083e-01	3.049432e-01	2.021478e-01
180400	-2.838109e+04	2.886083e+02	1.049511e+00	1.121326e-01	3.128028e-01	4.178504e-02	1.083441e-01	3.128028e-01	1.121326e-01	182	4	1.935007e-01	2.994083e-01	3.049432e-01	2.021478e-01
180500	-2.838067e+04	2.873243e+02	1.048045e+00	1.050153e-01	3.182243e-01	4.850545e-02	1.050153e-01	3.182243e-01	1.050153e-01	130	3	1.957155e-01	3.023634e-01	3.059357e-01	1.959854e-01
180600	-2.838374e+04	2.879316e+02	1.043913e+00	1.067005e-01	3.151786e-01	4.954127e-02	1.067005e-01	3.151786e-01	1.067005e-01	130	3	1.957155e-01	3.023634e-01	3.059357e-01	1.959854e-01
180700	-2.837571e+04	2.880381e+02	1.043450e+00	1.090663e-01	3.142361e-01	4.432905e-02	1.090663e-01	3.142361e-01	1.090663e-01	130	3	1.957155e-01	3.023634e-01	3.059357e-01	1.959854e-01
180800	-2.837547e+04	2.871696e+02	1.049587e+00	1.090663e-01	3.142361e-01	4.432905e-02	1.090663e-01	3.142361e-01	1.090663e-01	130	3	1.957155e-01	3.023634e-01	3.059357e-01	1.959854e-01
180900	-2.837451e+04	2.876912e+02	1.045897e+00	1.090663e-01	3.142361e-01	4.432905e-02	1.090663e-01	3.142361e-01	1.090663e-01	130	3	1.957155e-01	3.023634e-01	3.059357e-01	1.959854e-01
181000	-2.838028e+04	2.870873e+02	1.050342e+00	1.114821e-01	3.081226e-01	4.930841e-02	1.114821e-01	3.081226e-01	1.114821e-01	130	3	1.957155e-01	3.023634e-01	3.059357e-01	1.959854e-01
181100	-2.837865e+04	2.845638e+02	1.068391e+00	1.114821e-01	3.081226e-01	4.930841e-02	1.114821e-01	3.081226e-01	1.114821e-01	130	3	1.957155e-01	3.023634e-01	3.059357e-01	1.959854e-01
181200	-2.838269e+04	2.810513e+02	1.094032e+00	1.114821e-01	3.081226e-01	4.930841e-02	1.114821e-01	3.081226e-01	1.114821e-01	130	3	1.957155e-01	3.023634e-01	3.059357e-01	1.959854e-01
181300	-2.838132e+04	2.817725e+02	1.088717e+00	1.114821e-01	3.081226e-01	4.930841e-02	1.114821e-01	3.081226e-01	1.114821e-01	130	3	1.957155e-01	3.023634e-01	3.059357e-01	1.959854e-01
181400	-2.838098e+04	2.822385e+02	1.085297e+00	1.114821e-01	3.081226e-01	4.930841e-02	1.114821e-01	3.081226e-01	1.114821e-01	130	3	1.957155e-01	3.023634e-01	3.059357e-01	1.959854e-01
181500	-2.838237e+04	2.834885e+02	1.076176e+00	1.114821e-01	3.081226e-01	4.930841e-02	1.114821e-01	3.081226e-01	1.114821e-01	130	3	1.957155e-01	3.023634e-01	3.059357e-01	1.959854e-01
181600	-2.839151e+04	2.807800e+02	1.095892e+00	1.101214e-01	3.096330e-01	5.036961e-02	1.101214e-01	3.096330e-01	1.101214e-01	130	3	1.935007e-01	2.994083e-01	3.049432e-01	2.021478e-01
181700	-2.838947e+04	2.790728e+02	1.108537e+00	1.082827e-01	3.176872e-01	3.977729e-02	1.082827e-01	3.176872e-01	1.082827e-01	130	3	1.940481e-01	3.027285e-01	3.104139e-01	1.928095e-01
181800	-2.838930e+04	2.828328e+02	1.080900e+00	1.103259e-01	3.123806e-01	4.426130e-02	1.103259e-01	3.123806e-01	1.103259e-01	130	3	2.004882e-01	2.975907e-01	3.059357e-01	1.959854e-01
181900	-2.838489e+04	2.852448e+02	1.063439e+00	1.103259e-01	3.123806e-01	4.426130e-02	1.103259e-01	3.123806e-01	1.103259e-01	130	3	2.004882e-01	2.975907e-01	3.059357e-01	1.959854e-01
182000	-2.838730e+04	2.840322e+02	1.082594e+00	1.131429e-01	3.163993e-01	4.849185e-02	9.242377e-02	3.163993e-01	1.131429e-01	182	4	1.940481e-01	3.027285e-01	3.104139e-01	1.928095e-01
182100	-2.838251e+04	2.820237e+02	1.086857e+00	1.104978e-01	3.129740e-01	4.255873e-02	1.104978e-01	3.129740e-01	1.104978e-01	130	3	2.004882e-01	2.975907e-01	3.048397e-01	1.970814e-01
182200	-2.838863e+04	2.849036e+02	1.076362e+00	1.175347e-01	3.096194e-01	4.594387e-02	9.974782e-02	3.096194e-01	1.175347e-01	182	4	1.940481e-01	3.027285e-01	3.104139e-01	1.928095e-01
182300	-2.837720e+04	2.844470e+02	1.069219e+00	1.104978e-01	3.129740e-01	4.255873e-02	1.104978e-01	3.129740e-01	1.104978e-01	130	3	2.004882e-01	2.975907e-01	3.048397e-01	1.970814e-01
182400	-2.837718e+04	2.840541e+02	1.072059e+00	1.104978e-01	3.129740e-01	4.255873e-02	1.104978e-01	3.129740e-01	1.104978e-01	130	3	2.004882e-01	2.975907e-01	3.048397e-01	1.970814e-01
182500	-2.837517e+04	2.834340e+02	1.076557e+00	1.104978e-01	3.129740e-01	4.255873e-02	1.104978e-01	3.129740e-01	1.104978e-01	130	3	2.004882e-01	2.975907e-01	3.048397e-01	1.970814e-01
182600	-2.838876e+04	2.862577e+02	1.066567e+00	1.175347e-01	3.096194e-01	4.594387e-02	9.974782e-02	3.096194e-01	1.175347e-01	182	4	1.940481e-01	3.005626e-01	3.104139e-01	1.949753e-01
182700	-2.838293e+04	2.859030e+02	1.069124e+00	1.175347e-01	3.096194e-01	4.594387e-02	9.974782e-02	3.096194e-01	1.175347e-01	182	4	1.940481e-01	3.005626e-01	3.104139e-01	1.949753e-01
182800	-2.837611e+04	2.809995e+02	1.104846e+00	1.112800e-01	3.155461e-01	4.481700e-02	1.015307e-01	3.155461e-01	1.112800e-01	182	4	2.004882e-01	2.975907e-01	3.048397e-01	1.970814e-01
182900	-2.837450e+04	2.842008e+02	1.081221e+00	1.112800e-01	3.155461e-01	4.481700e-02	1.015307e-01	3.155461e-01	1.112800e-01	182	4	2.004882e-01	2.975907e-01	3.048397e-01	1.970814e-01
183000	-2.837497e+04	2.876478e+02	1.056602e+00	1.175347e-01	3.096194e-01	4.594387e-02	9.974782e-02	3.096194e-01	1.175347e-01	182	4	1.940481e-01	3.005626e-01	3.104139e-01	1.949753e-01
183100	-2.838240e+04	2.891999e+02	1.045336e+00	1.112800e-01	3.155461e-01	4.481700e-02	1.015307e-01	3.155461e-01	1.112800e-01	182	4	2.020612e-01	2.975907e-01	3.032666e-01	1.970814e-01
183200	-2.837618e+04	2.853680e+02	1.083563e+00	1.048640e-01	3.108706e-01	5.245521e-02	9.959943e-02	3.108706e-01	1.213401e-01	186	5	1.940481e-01	3.005626e-01	3.104139e-01	1.949753e-01
183300	-2.838026e+04	2.831679e+02	1.078224e+00	1.080302e-01	3.155461e-01	4.481700e-02	1.080302e-01	3.155461e-01	1.080302e-01	130	3	2.020612e-01	2.975907e-01	3.032666e-01	1.970814e-01
183400	-2.838144e+04	2.840582e+02	1.082100e+00	1.048640e-01	3.108706e-01	5.245521e-02	1.104698e-01	3.108706e-01	1.104698e-01	185	4	1.940481e-01	3.005626e-01	3.104139e-01	1.949753e-01
183500	-2.837547e+04	2.830053e+02	1.079408e+00	1.080302e-01	3.155461e-01	4.481700e-02	1.080302e-01	3.155461e-01	1.080302e-01	130	3	2.020612e-01	2.975907e-01	3.032666e-01	1.970814e-01
183600	-2.837363e+04	2.834462e+02	1.076278e+00	1.098070e-01	3.087261e-01	5.312689e-02	1.098070e-01	3.087261e-01	1.098070e-01	130	3	2.020612e-01	2.975907e-01	3.032666e-01	1.970814e-01
183700	-2.837517e+04	2.836090e+02	1.075095e+00	1.098070e-01	3.087261e-01	5.312689e-02	1.098070e-01	3.087261e-01	1.098070e-01	130	3	2.020612e-01	2.975907e-01	3.032666e-01	1.970814e-01
183800	-2.837469e+04	2.874397e+02	1.047609e+00	1.080990e-01	3.169242e-01	4.185465e-02	1.080990e-01	3.169242e-01	1.080990e-01	130	3	2.020612e-01	2.975907e-01	3.032666e-01	1.970814e-01
183900	-2.837090e+04	2.872703e+02	1.048808e+00	1.080990e-01	3.169242e-01	4.185465e-02	1.080990e-01	3.169242e-01	1.080990e-01	130	3	2.020612e-01	2.975907e-01	3.032666e-01	1.970814e-01
184000	-2.837582e+04	2.851028e+02	1.064270e+00	1.080990e-01	3.169242e-01	4.185465e-02	1.080990e-01	3.169242e-01	1.080990e-01	130	3	2.020612e-01	2.975907e-01	3.032666e-01	1.970814e-01
184100	-2.837740e+04	2.852755e+02	1.072939e+00	1.039078e-01	3.169242e-01	4.185465e-02	1.039078e-01	3.169242e-01	1.164813e-01	133	4	2.020612e-01	2.975907e-01	3.032666e-01	1.970814e-01
184200	-2.837966e+04	2.852382e+02	1.073209e+00	1.039078e-01	3.169242e-01	4.185465e-02	1.039078e-01	3.169242e-01	1.164813e-01	133	4	2.020612e-01	2.994081e-01	3.032666e-01	1.952641e-01
184300	-2.838808e+04	2.817756e+02	1.088207e+00	1.062731e-01	3.172925e-01	4.659548e-02	1.062731e-01	3.172925e-01	1.062731e-01	130	3	2.019905e-01	2.984281e-01	3.004252e-01	1.991562e-01
184400	-2.837572e+04	2.834780e+02	1.076103e+00	1.090634e-01	3.153820e-01	4.204589e-02	1.090634e-01	3.153820e-01	1.090634e-01	130	3	2.020612e-01	2.994081e-01	3.032666e-01	1.952641e-01
184500	-2.839347e+04	2.838112e+02	1.083948e+00	1.011185e-01	3.172925e-01	4.659548e-02	1.088505e-01	3.172925e-01	1.088505e-01	185	4	2.019905e-01	2.984281e-01	3.004252e-01	1.991562e-01
184600	-2.839278e+04	2.841574e+02	1.081417e+00	1.011185e-01	3.172925e-01	4.659548e-02	1.088505e-01	3.172925e-01	1.088505e-01	185	4	2.019905e-01	2.984281e-01	3.004252e-01	1.991562e-01
184700	-2.839362e+04	2.819032e+02	1.097896e+00	1.141001e-01	3.147709e-01	4.002283e-02	1.081676e-01	3.147709e-01	1.081676e-01	185	4	2.019905e-01	2.984281e-01	3.004252e-01	1.991562e-01
184800	-2.838695e+04	2.802820e+02	1.099056e+00	1.049043e-01	3.177954e-01	4.969647e-02	1.049043e-01	3.177954e-01	1.049043e-01	130	3	1.886711e-01	2.973802e-01	3.172359e-01	1.967128e-01
184900	-2.838612e+04	2.791857e+02	1.108106e+00	1.139166e-01	3.033330e-01	5.158420e-02	1.139166e-01	3.033330e-01	1.139166e-01	130	3	1.985311e-01	2.947793e-01	3.049432e-01	2.017464e-01
185000	-2.840177e+04	2.901110e+02	1.038708e+00	1.141001e-01	3.147709e-01	4.002283e-02	1.081676e-01	3.147709e-01	1.081676e-01	185	4	1.876503e-01	3.130999e-01	3.004618e-01	1.987880e-01
185100	-2.838201e+04	2.825115e+02	1.093340e+00	1.071351e-01	3.153820e-01	4.204589e-02	1.071351e-01	3.153820e-01	1.129198e-01	133	4	2.020612e-01	2.998170e-01	3.032666e-01	1.948552e-01
185200	-2.838507e+04	2.810614e+02	1.093805e+00	1.090634e-01	3.153820e-01	4.204589e-02	1.090634e-01	3.153820e-01	1.090634e-01	130	3	2.020612e-01	2.998170e-01	3.032666e-01	1.948552e-01
185300	-2.840903e+04	2.850934e+02	1.064858e+00	1.135093e-01	3.090342e-01	4.140360e-02	1.135093e-01	3.090342e-01	1.135093e-01	130	3	1.886711e-01	2.973802e-01	3.172359e-01	1.967128e-01
185400	-2.837973e+04	2.813677e+02	1.091546e+00	1.090634e-01	3.153820e-01	4.204589e-02	1.090634e-01	3.153820e-01	1.090634e-01	130	3	2.020612e-01	2.941541e-01	3.032666e-01	2.005180e-01
185500	-2.839089e+04	2.824129e+02	1.083879e+00	1.100233e-01	3.103118e-01	4.930668e-02	1.100233e-01	3.103118e-01	1.100233e-01	130	3	1.985311e-01	2.947793e-01	3.049432e-01	2.017464e-01
185600	-2.838202e+04	2.811444e+02	1.093213e+00	1.091840e-01	3.155718e-01	4.130436e-02	1.091840e-01	3.155718e-01	1.091840e-01	130	3	2.020612e-01	2.941541e-01	3.032666e-01	2.005180e-01
185700	-2.837390e+04	2.818510e+02	1.088010e+00	1.091840e-01	3.155718e-01	4.130436e-02	1.091840e-01	3.155718e-01	1.091840e-01	130	3	2.020612e-01	2.941541e-01	3.032666e-01	2.005180e-01
185800	-2.836886e+04	2.823293e+02	1.084502e+00	1.091840e-01	3.155718e-01	4.130436e-02	1.091840e-01	3.155718e-01	1.091840e-01	130	3	2.020612e-01	2.941541e-01	3.032666e-01	2.005180e-01
185900	-2.837447e+04	2.818518e+02	1.088005e+00	1.091840e-01	3.155718e-01	4.130436e-02	1.091840e-01	3.155718e-01	1.091840e-01	130	3	2.020612e-01	2.941541e-01	3.032666e-01	2.005180e-01
186000	-2.836406e+04	2.816133e+02	1.089758e+00	1.091840e-01	3.155718e-01	4.130436e-02	1.091840e-01	3.155718e-01	1.091840e-01	130	3	2.020612e-01	2.941541e-01	3.032666e-01	2.005180e-01
186100	-2.836356e+04	2.857629e+02	1.059649e+00	1.091840e-01	3.155718e-01	4.130436e-02	1.091840e-01	3.155718e-01	1.091840e-01	130	3	2.020612e-01	2.941541e-01	3.032666e-01	2.005180e-01
186200	-2.836167e+04	2.878571e+02	1.055135e+00	1.157097e-01	3.155718e-01	4.130436e-02	9.613257e-02	3.155718e-01	1.157097e-01	182	4	2.020612e-01	2.941541e-01	3.032666e-01	2.005180e-01
186300	-2.836722e+04	2.873715e+02	1.058600e+00	1.157097e-01	3.155718e-01	4.130436e-02	9.613257e-02	3.155718e-01	1.157097e-01	182	4	1.891475e-01	2.933762e-01	3.114695e-01	2.060068e-01
186400	-2.836615e+04	2.866114e+02	1.064047e+00	1.157097e-01	3.155718e-01	4.130436e-02	9.613257e-02	3.155718e-01	1.157097e-01	182	4	1.891475e-01	2.933762e-01	3.114695e-01	2.060068e-01
186500	-2.836698e+04	2.847038e+02	1.077840e+00	1.157097e-01	3.155718e-01	4.130436e-02	9.613257e-02	3.155718e-01	1.157097e-01	182	4	1.891475e-01	2.933762e-01	3.114695e-01	2.060068e-01
186600	-2.836735e+04	2.839838e+02	1.083092e+00	1.157097e-01	3.155718e-01	4.130436e-02	9.613257e-02	3.155718e-01	1.157097e-01	182	4	1.891475e-01	2.933762e-01	3.114695e-01	2.060068e-01
186700	-2.838502e+04	2.851766e+02	1.073982e+00	1.101899e-01	3.126349e-01	4.344502e-02	1.109054e-01	3.126349e-01	1.101899e-01	182	4	2.012135e-01	2.912665e-01	3.017732e-01	2.057468e-01
186800	-2.838715e+04	2.806333e+02	1.107437e+00	1.101899e-01	3.126349e-01	4.344502e-02	1.109054e-01	3.126349e-01	1.101899e-01	182	4	2.012135e-01	2.912665e-01	3.017732e-01	2.057468e-01
186900	-2.837652e+04	2.779912e+02	1.117524e+00	1.169020e-01	3.055541e-01	3.818577e-02	1.169020e-01	3.055541e-01	1.169020e-01	130	3	1.963249e-01	2.988781e-01	3.042922e-01	2.005049e-01
187000	-2.836777e+04	2.808451e+02	1.096016e+00	1.155077e-01	3.054152e-01	4.264640e-02	1.155077e-01	3.054152e-01	1.155077e-01	130	3	1.969297e-01	2.988781e-01	3.036873e-01	2.005049e-01
187100	-2.837043e+04	2.836122e+02	1.075729e+00	1.155077e-01	3.054152e-01	4.264640e-02	1.155077e-01	3.054152e-01	1.155077e-01	130	3	1.969297e-01	2.988781e-01	3.036873e-01	2.005049e-01
187200	-2.836518e+04	2.844609e+02	1.068902e+00	1.091497e-01	3.112668e-01	5.001741e-02	1.091497e-01	3.112668e-01	1.091497e-01	130	3	1.959862e-01	2.998216e-01	3.036873e-01	2.005049e-01
187300	-2.836684e+04	2.842396e+02	1.070500e+00	1.091497e-01	3.112668e-01	5.001741e-02	1.091497e-01	3.112668e-01	1.091497e-01	130	3	1.959862e-01	2.998216e-01	3.036873e-01	2.005049e-01
187400	-2.836438e+04	2.792387e+02	1.107263e+00	1.091497e-01	3.112668e-01	5.001741e-02	1.091497e-01	3.112668e-01	1.091497e-01	130	3	1.959862e-01	2.998216e-01	3.036873e-01	2.005049e-01
187500	-2.836174e+04	2.815450e+02	1.090556e+00	1.126709e-01	3.084900e-01	4.500732e-02	1.126709e-01	3.084900e-01	1.126709e-01	130	3	1.959862e-01	2.998216e-01	3.036873e-01	2.005049e-01
187600	-2.836421e+04	2.832455e+02	1.077403e+00	1.058226e-01	3.174919e-01	4.754847e-02	1.058226e-01	3.174919e-01	1.058226e-01	130	3	1.959862e-01	2.998216e-01	3.036873e-01	2.005049e-01
187700	-2.836269e+04	2.830849e+02	1.079124e+00	1.114671e-01	3.086874e-01	4.822412e-02	1.114671e-01	3.086874e-01	1.114671e-01	130	3	1.959862e-01	2.998216e-01	3.036873e-01	2.005049e-01
187800	-2.836545e+04	2.833721e+02	1.076940e+00	1.103369e-01	3.110018e-01	4.698586e-02	1.103369e-01	3.110018e-01	1.103369e-01	130	3	1.959862e-01	2.998216e-01	3.036873e-01	2.005049e-01
187900	-2.836589e+04	2.836194e+02	1.075141e+00	1.099236e-01	3.132586e-01	4.371212e-02	1.099236e-01	3.132586e-01	1.099236e-01	130	3	1.959862e-01	2.998216e-01	3.036873e-01	2.005049e-01
188000	-2.836776e+04	2.832491e+02	1.078289e+00	1.152644e-01	3.033228e-01	4.756125e-02	1.152644e-01	3.033228e-01	1.152644e-01	130	3	1.959862e-01	3.026803e-01	3.036873e-01	1.976462e-01
188100	-2.841188e+04	2.877555e+02	1.055084e+00	1.052125e-01	3.112846e-01	4.568290e-02	1.052125e-01	3.112846e-01	1.213230e-01	133	4	1.881929e-01	3.044906e-01	3.114370e-01	1.958794e-01
188200	-2.836872e+04	2.813609e+02	1.091877e+00	1.121351e-01	3.099373e-01	4.372006e-02	1.121351e-01	3.099373e-01	1.121351e-01	130	3	1.959862e-01	3.026803e-01	3.036873e-01	1.976462e-01
188300	-2.837344e+04	2.820186e+02	1.086738e+00	1.082760e-01	3.190728e-01	3.702647e-02	1.082760e-01	3.190728e-01	1.082760e-01	130	3	1.959862e-01	3.026803e-01	3.036873e-01	1.976462e-01
188400	-2.838062e+04	2.814704e+02	1.090768e+00	1.082760e-01	3.190728e-01	3.702647e-02	1.082760e-01	3.190728e-01	1.082760e-01	130	3	1.959862e-01	3.026803e-01	3.036873e-01	1.976462e-01
188500	-2.838022e+04	2.837784e+02	1.073953e+00	1.101707e-01	3.103687e-01	4.875058e-02	1.101707e-01	3.103687e-01	1.101707e-01	130	3	1.959862e-01	3.026803e-01	3.036873e-01	1.976462e-01
188600	-2.840823e+04	2.863620e+02	1.066036e+00	1.201257e-01	3.123441e-01	3.713483e-02	9.792573e-02	3.123441e-01	1.201257e-01	182	4	1.941339e-01	3.131546e-01	2.974876e-01	1.952238e-01
188700	-2.838170e+04	2.843903e+02	1.069366e+00	1.087260e-01	3.117472e-01	5.032760e-02	1.087260e-01	3.117472e-01	1.087260e-01	130	3	1.959862e-01	3.026803e-01	3.036873e-01	1.976462e-01
188800	-2.838701e+04	2.836364e+02	1.074789e+00	1.075767e-01	3.169216e-01	4.342684e-02	1.075767e-01	3.169216e-01	1.075767e-01	130	3	1.959862e-01	2.947715e-01	3.115960e-01	1.976462e-01
188900	-2.838224e+04	2.818250e+02	1.088014e+00	1.075767e-01	3.169216e-01	4.342684e-02	1.075767e-01	3.169216e-01	1.075767e-01	130	3	1.959862e-01	2.947715e-01	3.115960e-01	1.976462e-01
189000	-2.837946e+04	2.809983e+02	1.104894e+00	1.113849e-01	3.169216e-01	4.342684e-02	9.996018e-02	3.169216e-01	1.113849e-01	182	4	1.959862e-01	3.003955e-01	3.059721e-01	1.976462e-01
189100	-2.837813e+04	2.806462e+02	1.107524e+00	1.113849e-01	3.169216e-01	4.342684e-02	9.996018e-02	3.169216e-01	1.113849e-01	182	4	1.959862e-01	3.003955e-01	3.059721e-01	1.976462e-01
189200	-2.838208e+04	2.843355e+02	1.080277e+00	1.113849e-01	3.169216e-01	4.342684e-02	9.996018e-02	3.169216e-01	1.113849e-01	182	4	1.959862e-01	3.003955e-01	3.059721e-01	1.976462e-01
189300	-2.837885e+04	2.842767e+02	1.080706e+00	1.113849e-01	3.169216e-01	4.342684e-02	9.996018e-02	3.169216e-01	1.113849e-01	182	4	1.959862e-01	3.003955e-01	3.059721e-01	1.976462e-01
189400	-2.837405e+04	2.861441e+02	1.067320e+00	1.173655e-01	3.073007e-01	4.300296e-02	1.076646e-01	3.073007e-01	1.173655e-01	182	4	1.959862e-01	3.003955e-01	3.059721e-01	1.976462e-01
189500	-2.837039e+04	2.877100e+02	1.056095e+00	1.173655e-01	3.073007e-01	4.300296e-02	1.076646e-01	3.073007e-01	1.173655e-01	182	4	1.959862e-01	3.003955e-01	3.059721e-01	1.976462e-01
189600	-2.837545e+04	2.872341e+02	1.059494e+00	1.173655e-01	3.073007e-01	4.300296e-02	1.076646e-01	3.073007e-01	1.173655e-01	182	4	1.959862e-01	3.003955e-01	3.059721e-01	1.976462e-01
189700	-2.837704e+04	2.843931e+02	1.080013e+00	1.173655e-01	3.073007e-01	4.300296e-02	1.076646e-01	3.073007e-01	1.173655e-01	182	4	1.972470e-01	3.003955e-01	3.059721e-01	1.963855e-01
189800	-2.837635e+04	2.811162e+02	1.103944e+00	1.124362e-01	3.110181e-01	4.939832e-02	1.036931e-01	3.110181e-01	1.124362e-01	182	4	1.972470e-01	3.003955e-01	3.059721e-01	1.963855e-01
189900	-2.837226e+04	2.874107e+02	1.057472e+00	1.042623e-01	3.110181e-01	4.939832e-02	1.042623e-01	3.110181e-01	1.200409e-01	133	4	1.972470e-01	3.003955e-01	3.059721e-01	1.963855e-01
190000	-2.837163e+04	2.895309e+02	1.042441e+00	1.042623e-01	3.110181e-01	4.939832e-02	1.042623e-01	3.110181e-01	1.200409e-01	133	4	1.972470e-01	3.003955e-01	3.059721e-01	1.963855e-01
190100	-2.837319e+04	2.894048e+02	1.043329e+00	1.042623e-01	3.110181e-01	4.939832e-02	1.042623e-01	3.110181e-01	1.200409e-01	133	4	1.972470e-01	3.003955e-01	3.059721e-01	1.963855e-01
190200	-2.837156e+04	2.892522e+02	1.044974e+00	1.130238e-01	3.110181e-01	4.939832e-02	1.025180e-01	3.110181e-01	1.130238e-01	182	4	1.972470e-01	3.003955e-01	3.059721e-01	1.963855e-01
190300	-2.837401e+04	2.859372e+02	1.079410e+00	1.084070e-01	3.110181e-01	4.939832e-02	1.001704e-01	3.110181e-01	1.199882e-01	186	5	1.972470e-01	3.003955e-01	3.059721e-01	1.963855e-01
190400	-2.838099e+04	2.866324e+02	1.074244e+00	1.141288e-01	3.062718e-01	5.208474e-02	1.027961e-01	3.062718e-01	1.184468e-01	186	5	1.972470e-01	3.003955e-01	3.059721e-01	1.963855e-01
190500	-2.839363e+04	2.835389e+02	1.075677e+00	1.093069e-01	3.146710e-01	4.273717e-02	1.093069e-01	3.146710e-01	1.093069e-01	130	3	2.037118e-01	2.994719e-01	3.037456e-01	1.930706e-01
190600	-2.840387e+04	2.853602e+02	1.062530e+00	1.093069e-01	3.146710e-01	4.273717e-02	1.093069e-01	3.146710e-01	1.093069e-01	130	3	2.037118e-01	2.997268e-01	3.034907e-01	1.930706e-01
190700	-2.838503e+04	2.833854e+02	1.076925e+00	1.113825e-01	3.086266e-01	4.859935e-02	1.113825e-01	3.086266e-01	1.113825e-01	130	3	1.934745e-01	3.071379e-01	3.114370e-01	1.879505e-01
190800	-2.838781e+04	2.826902e+02	1.091907e+00	1.087300e-01	3.059531e-01	5.264830e-02	1.087300e-01	3.059531e-01	1.179855e-01	133	4	1.972470e-01	2.941360e-01	3.059721e-01	2.026449e-01
190900	-2.838574e+04	2.841453e+02	1.071461e+00	1.115228e-01	3.098561e-01	4.571928e-02	1.115228e-01	3.098561e-01	1.115228e-01	130	3	1.934745e-01	3.071379e-01	3.114370e-01	1.879505e-01
191000	-2.838971e+04	2.794526e+02	1.105952e+00	1.115228e-01	3.098561e-01	4.571928e-02	1.115228e-01	3.098561e-01	1.115228e-01	130	3	1.934745e-01	3.071379e-01	2.902122e-01	2.091753e-01
191100	-2.838196e+04	2.856920e+02	1.069999e+00	1.087300e-01	3.059531e-01	5.264830e-02	1.087300e-01	3.059531e-01	1.179855e-01	133	4	1.972470e-01	2.941360e-01	3.059721e-01	2.026449e-01
191200	-2.838074e+04	2.847386e+02	1.076909e+00	1.087300e-01	3.059531e-01	5.264830e-02	1.087300e-01	3.059531e-01	1.179855e-01	133	4	1.972470e-01	2.941360e-01	3.059721e-01	2.026449e-01
191300	-2.839629e+04	2.861300e+02	1.056647e+00	1.065052e-01	3.145139e-01	5.145651e-02	1.065052e-01	3.145139e-01	1.065052e-01	130	3	1.962709e-01	2.997268e-01	3.034907e-01	2.005116e-01
191400	-2.838212e+04	2.852772e+02	1.073000e+00	1.087300e-01	3.059531e-01	5.264830e-02	1.087300e-01	3.059531e-01	1.179855e-01	133	4	1.972470e-01	2.941360e-01	3.059721e-01	2.026449e-01
191500	-2.838668e+04	2.859182e+02	1.068229e+00	1.064058e-01	3.067447e-01	5.294471e-02	1.064058e-01	3.067447e-01	1.207543e-01	133	4	2.009287e-01	2.904542e-01	3.059721e-01	2.026449e-01
191600	-2.838939e+04	2.835916e+02	1.074743e+00	1.046628e-01	3.181239e-01	4.976378e-02	1.046628e-01	3.181239e-01	1.046628e-01	130	3	1.934026e-01	2.890729e-01	3.129500e-01	2.045745e-01
191700	-2.837734e+04	2.847071e+02	1.067288e+00	1.111886e-01	3.067447e-01	5.294471e-02	1.111886e-01	3.067447e-01	1.111886e-01	130	3	2.009287e-01	2.904542e-01	3.059721e-01	2.026449e-01
191800	-2.837792e+04	2.851670e+02	1.063979e+00	1.111886e-01	3.067447e-01	5.294471e-02	1.111886e-01	3.067447e-01	1.111886e-01	130	3	2.009287e-01	2.904542e-01	3.059721e-01	2.026449e-01
191900	-2.837776e+04	2.814114e+02	1.091304e+00	1.111886e-01	3.067447e-01	5.294471e-02	1.111886e-01	3.067447e-01	1.111886e-01	130	3	2.009287e-01	2.904542e-01	3.059721e-01	2.026449e-01
192000	-2.837645e+04	2.813354e+02	1.091864e+00	1.111886e-01	3.067447e-01	5.294471e-02	1.111886e-01	3.067447e-01	1.111886e-01	130	3	2.009287e-01	2.904542e-01	3.059721e-01	2.026449e-01
192100	-2.837660e+04	2.828240e+02	1.081134e+00	1.115768e-01	3.126362e-01	3.999708e-02	1.115768e-01	3.126362e-01	1.115768e-01	130	3	2.009287e-01	2.904542e-01	3.059721e-01	2.026449e-01
192200	-2.837991e+04	2.822392e+02	1.085477e+00	1.129426e-01	3.078547e-01	4.546280e-02	1.129426e-01	3.078547e-01	1.129426e-01	130	3	2.009287e-01	2.904542e-01	3.059721e-01	2.026449e-01
192300	-2.839045e+04	2.815966e+02	1.089555e+00	1.066794e-01	3.162729e-01	4.741608e-02	1.066794e-01	3.162729e-01	1.066794e-01	130	3	1.900517e-01	2.990652e-01	3.078992e-01	2.029839e-01
192400	-2.838988e+04	2.820063e+02	1.087227e+00	1.127685e-01	3.105722e-01	4.055007e-02	1.127685e-01	3.105722e-01	1.127685e-01	130	3	1.947299e-01	3.035272e-01	2.984956e-01	2.032472e-01
192500	-2.838425e+04	2.814047e+02	1.090815e+00	1.053009e-01	3.179062e-01	4.828496e-02	1.053009e-01	3.179062e-01	1.053009e-01	130	3	2.009287e-01	2.946097e-01	3.059721e-01	1.984895e-01
192600	-2.838452e+04	2.809599e+02	1.094936e+00	1.127685e-01	3.105722e-01	4.055007e-02	1.127685e-01	3.105722e-01	1.127685e-01	130	3	1.947299e-01	3.035272e-01	2.984956e-01	2.032472e-01
192700	-2.839613e+04	2.860378e+02	1.057220e+00	1.053009e-01	3.179062e-01	4.828496e-02	1.053009e-01	3.179062e-01	1.053009e-01	130	3	2.009287e-01	2.946097e-01	3.059721e-01	1.984895e-01
192800	-2.838035e+04	2.842444e+02	1.070615e+00	1.097045e-01	3.145416e-01	4.180327e-02	1.097045e-01	3.145416e-01	1.097045e-01	130	3	1.900517e-01	2.990652e-01	3.078992e-01	2.029839e-01
192900	-2.837837e+04	2.825336e+02	1.083053e+00	1.097045e-01	3.145416e-01	4.180327e-02	1.097045e-01	3.145416e-01	1.097045e-01	130	3	2.020923e-01	2.971611e-01	3.041077e-01	1.966388e-01
193000	-2.837670e+04	2.824349e+02	1.083775e+00	1.097045e-01	3.145416e-01	4.180327e-02	1.097045e-01	3.145416e-01	1.097045e-01	130	3	2.020923e-01	2.971611e-01	3.041077e-01	1.966388e-01
193100	-2.837967e+04	2.845374e+02	1.078307e+00	1.048040e-01	3.145416e-01	4.180327e-02	1.048040e-01	3.145416e-01	1.195054e-01	133	4	2.020923e-01	2.971611e-01	3.041077e-01	1.966388e-01
193200	-2.837621e+04	2.829136e+02	1.090194e+00	1.048040e-01	3.145416e-01	4.180327e-02	1.048040e-01	3.145416e-01	1.195054e-01	133	4	2.020923e-01	2.971611e-01	3.041077e-01	1.966388e-01
193300	-2.838632e+04	2.809310e+02	1.094466e+00	1.058456e-01	3.214017e-01	3.965984e-02	1.058456e-01	3.214017e-01	1.058456e-01	130	3	2.020923e-01	2.971611e-01	3.041077e-01	1.966388e-01
193400	-2.837970e+04	2.806848e+02	1.097003e+00	1.134505e-01	3.081546e-01	4.333944e-02	1.134505e-01	3.081546e-01	1.134505e-01	130	3	2.020923e-01	2.971611e-01	3.041077e-01	1.966388e-01
193500	-2.837282e+04	2.854209e+02	1.062470e+00	1.137174e-01	3.063363e-01	4.617538e-02	1.137174e-01	3.063363e-01	1.137174e-01	130	3	2.020923e-01	2.971611e-01	3.041077e-01	1.966388e-01
193600	-2.837102e+04	2.839724e+02	1.072911e+00	1.137174e-01	3.063363e-01	4.617538e-02	1.137174e-01	3.063363e-01	1.137174e-01	130	3	2.020923e-01	2.971611e-01	3.041077e-01	1.966388e-01
193700	-2.837641e+04	2.799846e+02	1.102192e+00	1.137174e-01	3.063363e-01	4.617538e-02	1.137174e-01	3.063363e-01	1.137174e-01	130	3	2.020923e-01	2.971611e-01	3.041077e-01	1.966388e-01
193800	-2.837400e+04	2.803805e+02	1.099250e+00	1.137174e-01	3.063363e-01	4.617538e-02	1.137174e-01	3.063363e-01	1.137174e-01	130	3	2.020923e-01	2.971611e-01	3.012877e-01	1.994588e-01
193900	-2.838178e+04	2.790242e+02	1.109362e+00	1.137174e-01	3.063363e-01	4.617538e-02	1.137174e-01	3.063363e-01	1.137174e-01	130	3	2.020923e-01	2.971611e-01	3.012877e-01	1.994588e-01
194000	-2.837857e+04	2.782159e+02	1.115562e+00	1.144019e-01	3.079224e-01	4.094962e-02	1.144019e-01	3.079224e-01	1.144019e-01	130	3	2.020923e-01	2.971611e-01	3.012877e-01	1.994588e-01
194100	-2.837624e+04	2.852405e+02	1.063633e+00	1.120247e-01	3.099473e-01	4.403132e-02	1.120247e-01	3.099473e-01	1.120247e-01	130	3	2.020923e-01	2.971611e-01	3.012877e-01	1.994588e-01
194200	-2.837575e+04	2.854331e+02	1.062251e+00	1.120247e-01	3.099473e-01	4.403132e-02	1.120247e-01	3.099473e-01	1.120247e-01	130	3	2.020923e-01	2.971611e-01	3.012877e-01	1.994588e-01
194300	-2.837212e+04	2.836882e+02	1.074840e+00	1.120247e-01	3.099473e-01	4.403132e-02	1.120247e-01	3.099473e-01	1.120247e-01	130	3	2.020923e-01	2.971611e-01	2.964865e-01	2.042601e-01
194400	-2.837371e+04	2.841463e+02	1.071520e+00	1.120247e-01	3.099473e-01	4.403132e-02	1.120247e-01	3.099473e-01	1.120247e-01	130	3	2.020923e-01	2.971611e-01	2.964865e-01	2.042601e-01
194500	-2.837439e+04	2.847111e+02	1.067442e+00	1.120247e-01	3.099473e-01	4.403132e-02	1.120247e-01	3.099473e-01	1.120247e-01	130	3	2.020923e-01	2.971611e-01	2.964865e-01	2.042601e-01
194600	-2.839855e+04	2.892455e+02	1.038511e+00	1.112839e-01	3.093074e-01	5.306535e-02	1.112839e-01	3.037756e-01	1.112839e-01	138	4	1.975268e-01	2.946097e-01	3.059721e-01	2.018915e-01
194700	-2.837528e+04	2.836887e+02	1.074836e+00	1.120247e-01	3.099473e-01	4.403132e-02	1.120247e-01	3.099473e-01	1.120247e-01	130	3	1.974469e-01	3.018066e-01	2.964865e-01	2.042601e-01
194800	-2.837724e+04	2.833591e+02	1.076905e+00	1.082011e-01	3.176778e-01	4.004110e-02	1.082011e-01	3.176778e-01	1.082011e-01	130	3	1.974469e-01	3.018066e-01	2.964865e-01	2.042601e-01
194900	-2.837749e+04	2.802043e+02	1.103882e+00	1.112839e-01	3.093074e-01	5.306535e-02	1.112839e-01	3.037756e-01	1.112839e-01	138	4	1.975268e-01	2.946097e-01	3.059721e-01	2.018915e-01
195000	-2.837039e+04	2.837762e+02	1.074069e+00	1.104657e-01	3.129912e-01	4.262071e-02	1.104657e-01	3.129912e-01	1.104657e-01	130	3	1.974469e-01	3.018066e-01	2.975073e-01	2.032392e-01
195100	-2.837651e+04	2.830676e+02	1.082747e+00	1.112839e-01	3.093074e-01	5.306535e-02	1.112839e-01	3.037756e-01	1.112839e-01	138	4	1.975268e-01	2.946097e-01	3.059721e-01	2.018915e-01
195200	-2.837931e+04	2.877366e+02	1.049403e+00	1.133204e-01	3.070396e-01	5.071291e-02	1.133204e-01	3.022863e-01	1.133204e-01	138	4	1.936610e-01	2.946097e-01	3.059721e-01	2.057572e-01
195300	-2.837442e+04	2.846899e+02	1.067463e+00	1.104657e-01	3.129912e-01	4.262071e-02	1.104657e-01	3.129912e-01	1.104657e-01	130	3	1.974469e-01	2.976189e-01	2.975073e-01	2.074269e-01
195400	-2.837528e+04	2.844146e+02	1.069449e+00	1.104657e-01	3.129912e-01	4.262071e-02	1.104657e-01	3.129912e-01	1.104657e-01	130	3	1.974469e-01	2.976189e-01	2.975073e-01	2.074269e-01
195500	-2.837573e+04	2.828805e+02	1.080584e+00	1.104657e-01	3.129912e-01	4.262071e-02	1.104657e-01	3.129912e-01	1.104657e-01	130	3	1.945426e-01	2.961875e-01	3.045402e-01	2.047297e-01
195600	-2.837509e+04	2.832570e+02	1.077916e+00	1.113413e-01	3.112905e-01	4.339527e-02	1.113413e-01	3.112905e-01	1.113413e-01	130	3	1.945426e-01	2.961875e-01	3.045402e-01	2.047297e-01
195700	-2.838260e+04	2.831465e+02	1.078820e+00	1.133204e-01	3.046630e-01	5.071291e-02	1.133204e-01	3.046630e-01	1.133204e-01	130	3	1.936610e-01	2.946097e-01	3.059721e-01	2.057572e-01
195800	-2.837937e+04	2.837332e+02	1.074455e+00	1.113413e-01	3.112905e-01	4.339527e-02	1.113413e-01	3.112905e-01	1.113413e-01	130	3	1.988075e-01	2.919226e-01	3.045402e-01	2.047297e-01
195900	-2.837565e+04	2.839620e+02	1.072797e+00	1.113413e-01	3.112905e-01	4.339527e-02	1.113413e-01	3.112905e-01	1.113413e-01	130	3	1.988075e-01	2.919226e-01	3.045402e-01	2.047297e-01
196000	-2.837847e+04	2.843981e+02	1.069742e+00	1.133204e-01	3.046630e-01	5.071291e-02	1.133204e-01	3.046630e-01	1.133204e-01	130	3	1.977243e-01	2.984564e-01	3.042849e-01	1.995345e-01
196100	-2.838102e+04	2.845312e+02	1.068781e+00	1.133204e-01	3.046630e-01	5.071291e-02	1.133204e-01	3.046630e-01	1.133204e-01	130	3	1.977243e-01	2.984564e-01	3.042849e-01	1.995345e-01
196200	-2.838489e+04	2.849442e+02	1.065805e+00	1.133204e-01	3.046630e-01	5.071291e-02	1.133204e-01	3.046630e-01	1.133204e-01	130	3	1.977243e-01	2.984564e-01	3.042849e-01	1.995345e-01
196300	-2.837990e+04	2.853623e+02	1.062850e+00	1.119502e-01	3.143408e-01	3.546785e-02	1.119502e-01	3.143408e-01	1.119502e-01	130	3	1.977243e-01	2.984564e-01	3.042849e-01	1.995345e-01
196400	-2.837545e+04	2.860732e+02	1.057792e+00	1.128431e-01	3.107507e-01	3.996920e-02	1.128431e-01	3.107507e-01	1.128431e-01	130	3	1.977243e-01	2.984564e-01	3.042849e-01	1.995345e-01
196500	-2.837260e+04	2.858529e+02	1.058857e+00	1.089126e-01	3.106381e-01	5.198611e-02	1.089126e-01	3.106381e-01	1.089126e-01	130	3	1.977243e-01	2.984564e-01	3.042849e-01	1.995345e-01
196600	-2.837706e+04	2.845502e+02	1.068212e+00	1.089126e-01	3.106381e-01	5.198611e-02	1.089126e-01	3.106381e-01	1.089126e-01	130	3	1.977243e-01	2.984564e-01	3.042849e-01	1.995345e-01
196700	-2.837868e+04	2.843624e+02	1.069567e+00	1.089126e-01	3.106381e-01	5.198611e-02	1.089126e-01	3.106381e-01	1.089126e-01	130	3	1.977243e-01	2.984564e-01	2.978966e-01	2.059228e-01
196800	-2.838513e+04	2.825678e+02	1.082956e+00	1.113157e-01	3.119403e-01	4.217227e-02	1.113157e-01	3.119403e-01	1.113157e-01	130	3	2.004086e-01	2.920795e-01	3.027823e-01	2.047297e-01
196900	-2.838577e+04	2.827153e+02	1.081878e+00	1.113157e-01	3.119403e-01	4.217227e-02	1.113157e-01	3.119403e-01	1.113157e-01	130	3	1.891145e-01	2.976054e-01	3.082648e-01	2.050152e-01
197000	-2.839933e+04	2.842956e+02	1.069715e+00	1.050159e-01	3.190040e-01	4.694432e-02	1.050159e-01	3.190040e-01	1.050159e-01	130	3	1.916714e-01	3.045092e-01	2.978966e-01	2.059228e-01
197100	-2.837896e+04	2.813667e+02	1.091610e+00	1.097707e-01	3.137514e-01	4.318515e-02	1.097707e-01	3.137514e-01	1.097707e-01	130	3	1.891145e-01	2.976054e-01	3.082648e-01	2.050152e-01
197200	-2.837651e+04	2.815938e+02	1.089938e+00	1.097707e-01	3.137514e-01	4.318515e-02	1.097707e-01	3.137514e-01	1.097707e-01	130	3	1.891145e-01	2.976054e-01	3.082648e-01	2.050152e-01
197300	-2.837448e+04	2.853816e+02	1.062699e+00	1.132861e-01	3.064575e-01	4.722660e-02	1.132861e-01	3.064575e-01	1.132861e-01	130	3	1.891145e-01	2.976054e-01	3.082648e-01	2.050152e-01
197400	-2.837348e+04	2.866988e+02	1.053290e+00	1.132861e-01	3.064575e-01	4.722660e-02	1.132861e-01	3.064575e-01	1.132861e-01	130	3	1.891145e-01	2.976054e-01	3.082648e-01	2.050152e-01
197500	-2.838675e+04	2.798948e+02	1.102968e+00	1.147041e-01	3.054753e-01	4.493729e-02	1.147041e-01	3.054753e-01	1.147041e-01	130	3	1.916714e-01	3.045092e-01	2.978966e-01	2.059228e-01
197600	-2.837649e+04	2.867533e+02	1.052769e+00	1.109846e-01	3.133524e-01	4.034148e-02	1.109846e-01	3.133524e-01	1.109846e-01	130	3	1.891145e-01	2.976054e-01	3.082648e-01	2.050152e-01
197700	-2.837811e+04	2.870105e+02	1.050942e+00	1.109846e-01	3.133524e-01	4.034148e-02	1.109846e-01	3.133524e-01	1.109846e-01	130	3	1.891145e-01	2.976054e-01	3.082648e-01	2.050152e-01
197800	-2.838645e+04	2.862548e+02	1.056319e+00	1.109846e-01	3.133524e-01	4.034148e-02	1.109846e-01	3.133524e-01	1.109846e-01	130	3	1.891145e-01	2.976054e-01	3.082648e-01	2.050152e-01
197900	-2.840610e+04	2.827076e+02	1.084871e+00	1.074743e-01	3.298547e-01	4.479634e-02	1.074743e-01	3.029261e-01	1.074743e-01	138	4	1.946730e-01	3.151435e-01	2.935295e-01	1.966540e-01
198000	-2.838709e+04	2.837385e+02	1.074229e+00	1.091451e-01	3.156477e-01	4.126925e-02	1.091451e-01	3.156477e-01	1.091451e-01	130	3	1.916714e-01	3.033467e-01	2.990591e-01	2.059228e-01
198100	-2.838961e+04	2.841812e+02	1.071023e+00	1.091451e-01	3.156477e-01	4.126925e-02	1.091451e-01	3.156477e-01	1.091451e-01	130	3	1.916714e-01	3.033467e-01	2.990591e-01	2.059228e-01
198200	-2.839318e+04	2.828722e+02	1.083666e+00	1.074743e-01	3.298547e-01	4.479634e-02	1.074743e-01	3.029261e-01	1.074743e-01	138	4	1.946730e-01	3.151435e-01	2.935295e-01	1.966540e-01
198300	-2.839177e+04	2.811129e+02	1.096615e+00	1.074743e-01	3.298547e-01	4.479634e-02	1.074743e-01	3.029261e-01	1.074743e-01	138	4	1.936915e-01	3.151435e-01	2.935295e-01	1.976356e-01
198400	-2.839733e+04	2.803990e+02	1.098900e+00	1.107340e-01	3.139498e-01	3.989840e-02	1.107340e-01	3.139498e-01	1.107340e-01	130	3	2.016607e-01	2.976054e-01	3.082648e-01	1.924690e-01
198500	-2.840436e+04	2.831881e+02	1.078502e+00	1.117281e-01	3.127734e-01	3.926876e-02	1.117281e-01	3.127734e-01	1.117281e-01	130	3	1.950846e-01	3.025516e-01	2.925408e-01	2.098230e-01
198600	-2.839057e+04	2.859709e+02	1.061229e+00	1.074743e-01	3.298547e-01	4.479634e-02	1.074743e-01	3.029261e-01	1.074743e-01	138	4	1.936915e-01	3.151435e-01	2.935295e-01	1.976356e-01
198700	-2.839264e+04	2.837245e+02	1.074124e+00	1.074743e-01	3.163904e-01	4.479634e-02	1.074743e-01	3.163904e-01	1.074743e-01	130	3	1.936915e-01	3.151435e-01	2.935295e-01	1.976356e-01
198800	-2.839288e+04	2.798040e+02	1.102936e+00	1.074743e-01	3.163904e-01	4.479634e-02	1.074743e-01	3.163904e-01	1.074743e-01	130	3	2.077962e-01	3.010387e-01	2.935295e-01	1.976356e-01
198900	-2.839133e+04	2.834752e+02	1.075933e+00	1.074743e-01	3.163904e-01	4.479634e-02	1.074743e-01	3.163904e-01	1.074743e-01	130	3	2.043365e-01	2.964118e-01	3.039156e-01	1.953361e-01
199000	-2.838763e+04	2.827120e+02	1.081492e+00	1.074743e-01	3.163904e-01	4.479634e-02	1.074743e-01	3.163904e-01	1.074743e-01	130	3	2.043365e-01	2.964118e-01	3.039156e-01	1.953361e-01
199100	-2.839633e+04	2.816161e+02	1.090010e+00	1.117281e-01	3.127734e-01	3.926876e-02	1.117281e-01	3.127734e-01	1.117281e-01	130	3	1.950846e-01	2.898079e-01	3.052845e-01	2.098230e-01
199200	-2.839622e+04	2.848039e+02	1.067048e+00	1.149601e-01	3.057512e-01	4.361721e-02	1.149601e-01	3.057512e-01	1.149601e-01	130	3	1.950846e-01	2.898079e-01	3.052845e-01	2.098230e-01
199300	-2.838597e+04	2.816575e+02	1.089652e+00	1.127066e-01	3.051414e-01	5.159755e-02	1.127066e-01	3.051414e-01	1.127066e-01	130	3	1.909025e-01	2.964118e-01	3.039156e-01	2.087701e-01
199400	-2.837925e+04	2.815720e+02	1.090282e+00	1.127066e-01	3.051414e-01	5.159755e-02	1.127066e-01	3.051414e-01	1.127066e-01	130	3	1.909025e-01	2.964118e-01	3.039156e-01	2.087701e-01
199500	-2.838249e+04	2.829846e+02	1.083539e+00	1.127066e-01	3.200267e-01	5.159755e-02	1.127066e-01	2.902561e-01	1.127066e-01	138	4	1.909025e-01	2.964118e-01	3.039156e-01	2.087701e-01
199600	-2.838452e+04	2.808281e+02	1.099431e+00	1.127066e-01	3.200267e-01	5.159755e-02	1.127066e-01	2.902561e-01	1.127066e-01	138	4	1.909025e-01	2.964118e-01	3.039156e-01	2.087701e-01
199700	-2.840601e+04	2.823576e+02	1.094169e+00	1.035553e-01	3.129832e-01	4.928496e-02	1.035553e-01	3.129832e-01	1.176381e-01	133	4	2.039288e-01	3.043318e-01	3.012531e-01	1.904862e-01
[truncated: 3,003 more rows]
