# Supplementary material for: Identification of a predominant genotype of Mycobacterium tuberculosis in Brazilian indigenous population
Source: Sci Rep. 2021 Jan 13;11:1224. doi: 10.1038/s41598-020-79621-3 (PMC7806709; doi:10.1038/s41598-020-79621-3)
Supplement: Supplementary file 5 — Supplementary Information 5. [file 41598_2020_79621_MOESM5_ESM.tar › MaskedCoreSNPs.nex.run1.t]

#NEXUS
[ID: 6288405358]
[Param: tree]
begin trees;
   translate
       1 Reference,
       2 S01,
       3 S03,
       4 S04,
       5 S05,
       6 S06,
       7 S07,
       8 S08,
       9 S09,
      10 S10,
      11 S11,
      12 S12,
      13 S13,
      14 S14,
      15 S15,
      16 S16,
      17 S17,
      18 S18,
      19 S19,
      20 S20,
      21 S21,
      22 S22,
      23 S23,
      24 S24,
      25 S25,
      26 S26,
      27 S27,
      28 S28,
      29 S29,
      30 S30,
      31 S31,
      32 S32,
      33 S33,
      34 S34,
      35 S35,
      36 S37,
      37 S38,
      38 S39,
      39 S40,
      40 S41,
      41 S42,
      42 S43,
      43 S44,
      44 S45,
      45 S46,
      46 S47,
      47 S48,
      48 S49,
      49 S50,
      50 S51,
      51 S52,
      52 S53,
      53 S54,
      54 S55,
      55 S56,
      56 S57,
      57 S58,
      58 S59,
      59 S60,
      60 S61,
      61 S62,
      62 S63,
      63 S64,
      64 S65,
      65 S66,
      66 S67,
      67 S68,
      68 SRef1,
      69 SRef2,
      70 SRef3,
      71 SRef4,
      72 SRef5,
      73 SRef6,
      74 SRef7,
      75 SRef8,
      76 SRef9;
   tree gen.0 = [&U] ((56:2.000000e-02,12:2.000000e-02):2.000000e-02,((42:2.000000e-02,34:2.000000e-02):2.000000e-02,(37:2.000000e-02,(49:2.000000e-02,((75:2.000000e-02,((64:2.000000e-02,(19:2.000000e-02,10:2.000000e-02):2.000000e-02):2.000000e-02,(50:2.000000e-02,((8:2.000000e-02,((52:2.000000e-02,(39:2.000000e-02,33:2.000000e-02):2.000000e-02):2.000000e-02,((73:2.000000e-02,(53:2.000000e-02,(45:2.000000e-02,(((68:2.000000e-02,57:2.000000e-02):2.000000e-02,30:2.000000e-02):2.000000e-02,14:2.000000e-02):2.000000e-02):2.000000e-02):2.000000e-02):2.000000e-02,6:2.000000e-02):2.000000e-02):2.000000e-02):2.000000e-02,(((24:2.000000e-02,((46:2.000000e-02,31:2.000000e-02):2.000000e-02,16:2.000000e-02):2.000000e-02):2.000000e-02,(32:2.000000e-02,((67:2.000000e-02,(71:2.000000e-02,(51:2.000000e-02,17:2.000000e-02):2.000000e-02):2.000000e-02):2.000000e-02,(48:2.000000e-02,11:2.000000e-02):2.000000e-02):2.000000e-02):2.000000e-02):2.000000e-02,(63:2.000000e-02,((18:2.000000e-02,(35:2.000000e-02,(58:2.000000e-02,4:2.000000e-02):2.000000e-02):2.000000e-02):2.000000e-02,(44:2.000000e-02,(54:2.000000e-02,(55:2.000000e-02,(61:2.000000e-02,(22:2.000000e-02,(((38:2.000000e-02,(47:2.000000e-02,36:2.000000e-02):2.000000e-02):2.000000e-02,(72:2.000000e-02,9:2.000000e-02):2.000000e-02):2.000000e-02,((26:2.000000e-02,15:2.000000e-02):2.000000e-02,(59:2.000000e-02,(65:2.000000e-02,(((74:2.000000e-02,21:2.000000e-02):2.000000e-02,7:2.000000e-02):2.000000e-02,(((29:2.000000e-02,25:2.000000e-02):2.000000e-02,5:2.000000e-02):2.000000e-02,(69:2.000000e-02,((62:2.000000e-02,(23:2.000000e-02,13:2.000000e-02):2.000000e-02):2.000000e-02,2:2.000000e-02):2.000000e-02):2.000000e-02):2.000000e-02):2.000000e-02):2.000000e-02):2.000000e-02):2.000000e-02):2.000000e-02):2.000000e-02):2.000000e-02):2.000000e-02):2.000000e-02):2.000000e-02):2.000000e-02):2.000000e-02):2.000000e-02):2.000000e-02):2.000000e-02):2.000000e-02):2.000000e-02,((40:2.000000e-02,28:2.000000e-02):2.000000e-02,((76:2.000000e-02,((60:2.000000e-02,(70:2.000000e-02,27:2.000000e-02):2.000000e-02):2.000000e-02,(41:2.000000e-02,20:2.000000e-02):2.000000e-02):2.000000e-02):2.000000e-02,(43:2.000000e-02,(66:2.000000e-02,3:2.000000e-02):2.000000e-02):2.000000e-02):2.000000e-02):2.000000e-02):2.000000e-02):2.000000e-02):2.000000e-02):2.000000e-02,1:2.000000e-02);
   tree gen.100 = [&U] (70:2.878225e-02,(74:2.000000e-02,(76:2.000000e-02,((65:2.000000e-02,(35:2.000000e-02,12:2.000000e-02):2.000000e-02):2.000000e-02,(((45:2.000000e-02,22:2.000000e-02):1.912000e-02,20:1.493323e-02):1.946724e-02,(71:2.000000e-02,((75:2.000000e-02,60:2.000000e-02):2.000000e-02,(((38:2.010157e-02,3:1.149681e-02):1.972641e-02,(14:1.620820e-02,(18:2.000000e-02,((28:2.000000e-02,41:2.041183e-02):2.057385e-02,((69:3.230950e-02,((72:2.000000e-02,(36:2.000000e-02,19:2.177905e-02):5.461230e-03):2.000000e-02,17:2.000000e-02):2.000000e-02):2.000000e-02,6:2.000000e-02):2.000000e-02):1.106636e-02):2.000000e-02):1.979838e-02):2.000000e-02,(40:2.000000e-02,((61:2.000000e-02,50:2.087135e-02):1.984339e-02,(31:2.000000e-02,(43:2.056122e-02,(13:2.000000e-02,((44:2.000000e-02,(68:2.000000e-02,(((24:2.000000e-02,(((58:2.000000e-02,(39:2.000000e-02,((46:2.000000e-02,((29:2.478694e-02,27:2.000000e-02):1.918691e-02,(57:2.000000e-02,(8:2.000000e-02,(53:1.794747e-02,5:2.033172e-02):1.922609e-02):2.000000e-02):2.000000e-02):1.928872e-02):2.000000e-02,((((73:2.000000e-02,63:2.000000e-02):3.400775e-02,37:2.000000e-02):9.237173e-03,(42:2.000000e-02,21:2.000000e-02):2.000000e-02):2.000000e-02,(26:1.979978e-02,(4:2.000000e-02,2:2.000000e-02):2.070592e-02):2.000000e-02):2.000000e-02):2.000000e-02):2.063513e-02):1.921037e-02,30:2.000000e-02):1.892779e-02,(34:2.000000e-02,(64:3.225961e-02,(25:2.000000e-02,15:2.000000e-02):2.000000e-02):2.000000e-02):1.574702e-02):1.900209e-02):1.722712e-02,55:2.000000e-02):1.919539e-02,62:2.000000e-02):2.000000e-02):2.000000e-02):2.000000e-02,(((((66:2.000000e-02,59:2.000000e-02):2.000000e-02,(9:2.000000e-02,((7:1.955766e-02,54:2.000000e-02):2.034640e-02,(33:2.000000e-02,((48:2.000000e-02,23:2.000000e-02):2.000000e-02,16:2.000000e-02):2.000000e-02):2.000000e-02):1.724565e-02):2.008980e-02):1.970063e-02,52:2.000000e-02):1.982766e-02,((49:2.000000e-02,(51:2.000000e-02,((32:2.000000e-02,(67:2.000000e-02,11:9.774170e-03):2.000000e-02):2.080611e-02,10:1.036090e-02):1.873917e-02):2.017949e-02):2.024984e-02,47:2.000000e-02):1.696960e-02):1.991474e-02,56:2.000000e-02):1.939341e-02):2.000000e-02):2.000000e-02):2.000000e-02):2.422960e-02):1.629972e-02):2.000000e-02):2.013339e-02):1.724869e-02):1.950551e-02):2.058035e-02):1.944824e-02):2.000000e-02):2.000000e-02,1:3.325296e-02);
   tree gen.200 = [&U] (70:3.888741e-02,(74:2.000000e-02,(76:3.291478e-02,((65:2.000000e-02,((35:2.000000e-02,12:1.181608e-02):2.023147e-02,(14:1.620820e-02,(((69:3.230950e-02,(((72:1.969690e-02,36:2.000000e-02):5.228450e-03,19:2.177905e-02):2.000000e-02,17:2.000000e-02):2.000000e-02):2.000000e-02,(28:2.000000e-02,41:2.041183e-02):2.057385e-02):2.000000e-02,((6:1.388413e-02,56:2.000000e-02):2.044187e-02,(18:1.958208e-02,54:2.000000e-02):1.973832e-02):1.106636e-02):2.000000e-02):1.979838e-02):2.085528e-02):2.000000e-02,(((45:2.000000e-02,22:2.000000e-02):1.912000e-02,20:1.493323e-02):1.946724e-02,(71:2.000000e-02,(((68:2.000000e-02,((((((58:2.000000e-02,(46:2.000000e-02,((29:2.478694e-02,27:2.000000e-02):1.918691e-02,(57:2.000000e-02,(8:2.000000e-02,(53:1.405092e-02,5:2.033172e-02):1.922609e-02):2.000000e-02):1.935947e-02):1.856985e-02):2.063513e-02):2.068230e-02,(((((73:2.419265e-02,63:2.000000e-02):2.661915e-02,37:2.000000e-02):9.237173e-03,(42:2.000000e-02,21:2.000000e-02):2.000000e-02):2.000000e-02,(26:1.979978e-02,(4:2.000000e-02,2:2.000000e-02):2.070592e-02):2.000000e-02):2.000000e-02,39:1.263214e-02):1.031679e-02):1.921037e-02,30:2.000000e-02):1.171066e-02,(34:1.537739e-02,(25:2.000000e-02,15:2.000000e-02):1.943433e-02):1.574702e-02):1.900209e-02,(55:1.434429e-02,24:2.000000e-02):1.767931e-02):1.918408e-02,62:2.000000e-02):2.000000e-02):1.929922e-02,(75:2.000000e-02,60:2.000000e-02):2.056289e-02):2.026294e-02,((38:2.010157e-02,3:1.149681e-02):1.967819e-02,(40:2.659235e-02,(50:2.063556e-02,(31:2.000000e-02,((61:2.000000e-02,(64:3.225961e-02,43:2.158429e-02):2.081129e-02):2.002147e-02,(13:2.000000e-02,(((49:2.000000e-02,((44:2.000000e-02,51:2.037146e-02):1.949445e-02,((32:2.000000e-02,(67:2.000000e-02,11:1.118800e-02):2.000000e-02):2.080611e-02,10:1.036090e-02):1.873917e-02):2.017949e-02):1.500466e-02,47:2.000000e-02):1.696960e-02,(((9:2.000000e-02,(66:2.000000e-02,59:2.000000e-02):2.047886e-02):1.941620e-02,(7:1.920598e-02,(33:2.000000e-02,((48:2.000000e-02,23:1.856117e-02):2.000000e-02,16:2.000000e-02):2.000000e-02):2.000000e-02):1.724565e-02):1.970063e-02,52:2.000000e-02):1.861317e-02):1.772357e-02):2.000000e-02):2.000000e-02):2.019267e-02):1.629972e-02):1.909199e-02):2.013339e-02):1.724869e-02):2.822377e-02):1.082960e-02):1.944824e-02):2.000000e-02):2.000000e-02,1:3.765748e-02);
   tree gen.300 = [&U] (37:2.000000e-02,(((42:2.000000e-02,34:1.304932e-02):1.787281e-02,12:2.000000e-02):1.981299e-02,((49:2.000000e-02,((((((((((33:2.000000e-02,73:2.000000e-02):2.167636e-02,((((53:1.566140e-02,45:3.304477e-02):6.588691e-03,14:1.451884e-02):1.954572e-02,(57:2.025467e-02,30:1.033103e-02):2.000000e-02):1.882992e-02,6:2.000000e-02):1.967886e-02):1.692874e-02,(39:2.000000e-02,8:2.000000e-02):1.150313e-02):1.966732e-02,(((4:2.733823e-02,18:2.000000e-02):1.472287e-02,35:1.884494e-02):6.657290e-03,44:2.000000e-02):1.958032e-02):1.846873e-02,(54:1.514797e-02,((((47:1.688057e-02,((36:1.883362e-02,11:2.000000e-02):1.603519e-02,10:2.000000e-02):2.032773e-02):1.565318e-02,15:1.935699e-02):1.989422e-02,61:2.018938e-02):1.905597e-02,(52:1.108906e-02,55:2.649852e-02):8.828280e-03):2.088262e-02):2.000000e-02):2.151841e-02,(63:2.641727e-02,(27:2.140574e-02,((72:2.428474e-02,70:2.041136e-02):2.093943e-02,(46:1.103879e-02,((16:2.000000e-02,(24:1.136739e-02,31:2.000000e-02):1.912807e-02):3.184697e-03,32:1.927046e-02):2.110556e-03):1.986898e-02):1.444029e-02):2.070613e-02):5.508197e-03):5.069651e-03,19:2.025390e-02):1.950294e-02,(40:3.194957e-02,28:1.631762e-02):1.398599e-03):2.101125e-02,(62:2.000000e-02,((64:2.196758e-02,((2:3.594798e-02,9:1.930704e-02):1.968391e-02,((23:1.345514e-02,13:1.342388e-02):2.520813e-02,69:3.369822e-02):5.794509e-03):1.377159e-02):1.133297e-02,(50:2.139481e-02,75:3.607865e-02):1.829982e-02):1.933626e-02):2.015929e-02):1.834830e-02,(20:1.416228e-02,((76:2.082975e-02,60:1.990309e-02):1.250142e-02,((74:2.000000e-02,(38:2.000000e-02,3:1.857550e-02):2.089032e-02):1.970821e-02,((66:2.000000e-02,43:2.000000e-02):2.079206e-02,(26:1.423017e-02,((59:2.634256e-02,58:2.014004e-02):1.536571e-02,(68:2.319575e-02,((71:2.000000e-02,(((51:2.000000e-02,(41:2.000000e-02,17:1.244931e-02):1.941981e-02):7.608124e-03,48:1.468969e-02):2.974681e-02,67:1.433400e-02):1.638550e-02):2.000000e-02,(5:1.996146e-02,(25:2.736053e-02,((7:1.882146e-02,29:2.000000e-02):1.908068e-02,(21:2.086720e-02,65:2.000000e-02):1.937458e-02):1.159575e-02):8.871154e-03):1.102273e-02):2.576996e-02):2.306350e-02):1.541836e-02):3.082278e-02):3.811384e-04):2.349755e-02):1.881705e-02):2.150938e-02):1.663623e-02):2.792629e-02,(22:1.594071e-02,56:1.138759e-02):1.184106e-02):1.432795e-02):1.095994e-02,1:2.000000e-02);
   tree gen.400 = [&U] (22:8.070222e-04,(13:1.413398e-02,(((20:1.517028e-02,(((76:1.887668e-02,(62:1.517028e-02,29:1.001260e-02):2.326329e-02):1.430561e-02,73:2.206768e-02):2.470727e-02,(67:9.831900e-03,((((31:1.576659e-02,59:1.517028e-02):1.459716e-02,34:1.517028e-02):1.559308e-02,((((33:1.477506e-02,21:9.787747e-03):3.091620e-02,(43:1.852229e-02,60:1.517028e-02):3.017266e-02):1.176298e-02,(66:1.201659e-02,64:3.555207e-02):1.459188e-02):2.485868e-02,36:1.517028e-02):9.884710e-03):1.407683e-02,(6:1.506595e-02,((4:1.530475e-02,(3:1.712977e-02,10:1.279177e-02):1.517028e-02):1.516463e-02,(((((39:1.592365e-02,40:1.455668e-02):1.576846e-02,(49:1.022940e-02,26:2.959308e-02):8.064845e-04):1.517028e-02,56:9.056608e-03):1.514988e-02,54:8.447310e-03):1.571075e-02,45:1.481521e-02):2.144747e-03):9.206913e-03):9.778734e-03):1.517028e-02):1.493837e-02):1.453289e-02):1.440455e-02,(((9:1.508157e-02,(70:1.280399e-02,72:1.542484e-02):1.899070e-02):1.371934e-02,(((75:2.689008e-02,57:2.982661e-02):1.714185e-03,((41:1.517028e-02,(48:1.517028e-02,((46:1.270661e-02,17:1.490265e-02):1.522152e-02,11:1.638077e-02):1.517028e-02):2.505789e-02):7.212295e-03,19:2.003290e-03):3.345700e-02):1.335788e-02,((68:2.959616e-02,69:6.406937e-02):1.537961e-02,61:1.517028e-02):1.164848e-02):2.591137e-02):8.980609e-03,((2:2.005201e-02,((((30:1.456038e-02,(47:1.409151e-02,24:1.642569e-02):2.034580e-02):1.314780e-02,15:1.517028e-02):1.582831e-02,74:1.503388e-02):7.581509e-03,(50:1.517028e-02,38:2.879379e-02):1.512488e-02):1.457467e-02):1.121470e-02,25:2.234140e-02):2.268099e-03):1.578660e-02):5.219579e-03,(8:9.560700e-03,(((27:1.517028e-02,(5:8.796828e-03,18:1.223092e-02):1.681612e-02):4.122042e-03,((((52:2.282404e-02,44:1.530329e-02):1.552223e-02,((37:1.156254e-02,23:1.654640e-02):1.554942e-02,(((16:1.517028e-02,(65:1.935236e-02,35:8.205185e-03):1.507442e-02):1.970718e-03,((51:1.517028e-02,42:2.398680e-02):5.275031e-03,7:1.517028e-02):1.497337e-02):2.645590e-02,55:1.526415e-02):4.480767e-03):1.419335e-02):1.128597e-02,53:1.502186e-02):1.461026e-02,12:1.415964e-02):1.394612e-02):1.973352e-02,(63:1.469873e-02,(((71:2.890514e-02,58:2.883931e-02):1.494254e-02,(28:1.570169e-02,32:1.209714e-02):2.680253e-02):1.324680e-03,14:1.517028e-02):1.517028e-02):6.866972e-03):2.035640e-03):1.394215e-02):2.789686e-03):7.450451e-03,1:8.201401e-02);
   tree gen.500 = [&U] ((13:1.072026e-02,22:1.222361e-03):5.771198e-03,(((((9:1.194355e-02,(70:1.013986e-02,72:1.221539e-02):1.503930e-02):5.634324e-03,(((75:2.129505e-02,57:2.362058e-02):1.357514e-03,(((41:1.216712e-02,(28:1.220767e-02,32:9.580086e-03):2.148963e-02):1.239896e-02,((46:1.006274e-02,17:1.180186e-02):1.205437e-02,11:1.297242e-02):1.196457e-02):5.711631e-03,19:1.586465e-03):2.649559e-02):1.057850e-02,((68:2.343808e-02,69:5.073844e-02):1.217957e-02,61:1.201380e-02):9.224780e-03):2.051999e-02):1.035496e-02,8:1.477625e-02):1.125857e-02,(63:1.073908e-02,((71:2.289085e-02,58:2.283871e-02):1.183345e-02,14:1.201380e-02):1.041301e-03):5.295472e-03):4.038714e-03,(((27:1.201380e-02,(5:6.966470e-03,18:9.686028e-03):8.152898e-03):3.264368e-03,((((37:9.156716e-03,23:1.310359e-02):1.231405e-02,(((16:1.201380e-02,(65:1.532571e-02,35:6.497930e-03):1.193788e-02):1.687272e-03,((51:1.201380e-02,(42:1.842355e-02,44:1.090387e-02):1.268576e-02):4.177454e-03,7:1.201380e-02):1.185786e-02):2.095121e-02,55:1.208814e-02):3.548453e-03):1.145249e-02,(47:1.115948e-02,53:1.212513e-02):1.614409e-02):1.157030e-02,12:1.037556e-02):1.104435e-02):1.562756e-02,((((31:1.248604e-02,59:1.201380e-02):1.155992e-02,34:1.201380e-02):6.904730e-03,36:1.176432e-02):1.114786e-02,(6:1.193118e-02,(((3:1.356557e-02,10:1.984180e-02):8.206592e-04,((((30:1.153080e-02,24:1.320462e-02):1.041213e-02,54:6.784494e-03):8.004820e-03,((((48:8.651373e-03,(39:1.355096e-02,4:1.212029e-02):1.171512e-02):1.932395e-02,40:1.152787e-02):1.248751e-02,(49:8.100966e-03,((((38:2.280266e-02,74:1.190578e-02):1.235090e-02,50:1.201380e-02):5.761371e-03,(2:1.587979e-02,15:1.213203e-02):1.208014e-02):8.881252e-03,((((33:1.170081e-02,(52:1.815174e-02,21:8.000730e-03):8.669138e-03):2.448346e-02,((66:5.631162e-03,60:9.364975e-03):9.216110e-03,64:2.815474e-02):1.776841e-02):1.968633e-02,43:1.460208e-02):7.564524e-03,26:2.234045e-02):1.571398e-02):9.653748e-03):6.386791e-04):1.201380e-02,56:7.172198e-03):1.187165e-02):1.223890e-02,45:1.173260e-02):1.698489e-03):6.345904e-03,(((20:1.201380e-02,((76:1.494901e-02,(62:1.201380e-02,29:7.929273e-03):1.842289e-02):1.132904e-02,73:1.747605e-02):1.956642e-02):1.183014e-02,67:7.786174e-03):1.191736e-02,25:1.713849e-02):1.127888e-02):1.148843e-02):7.744071e-03):1.295619e-02):8.520301e-04):2.209236e-03,1:6.494933e-02);
   tree gen.600 = [&U] (((13:1.026071e-02,22:1.222361e-03):5.596013e-03,((((9:1.194355e-02,(70:1.013986e-02,72:1.221539e-02):1.503930e-02):5.634324e-03,(((75:4.221855e-02,57:3.215902e-02):1.357514e-03,(((41:1.216712e-02,28:1.211984e-02):1.239896e-02,((((46:1.006274e-02,17:1.180186e-02):1.195234e-02,32:1.488345e-02):1.862440e-02,11:1.297242e-02):1.165433e-02,(6:1.193118e-02,(((3:1.356557e-02,10:1.984180e-02):8.206592e-04,(((20:1.201380e-02,((76:1.494901e-02,(62:1.201380e-02,29:7.929273e-03):1.842289e-02):1.132904e-02,73:1.747605e-02):1.956642e-02):2.171518e-02,67:7.786174e-03):1.302143e-03,25:1.713849e-02):1.127888e-02):6.050979e-03,((((30:1.153080e-02,24:1.546859e-02):8.694959e-03,54:6.784494e-03):8.004820e-03,((49:8.100966e-03,(((48:6.810260e-03,(39:1.355096e-02,4:1.212029e-02):1.159230e-02):1.882357e-02,(((38:2.280266e-02,(74:1.190578e-02,50:1.145388e-02):1.283730e-02):3.738198e-03,(2:1.587979e-02,15:1.213203e-02):5.815891e-03):1.367253e-02,(((((33:1.170081e-02,(52:1.815174e-02,21:8.000730e-03):8.669138e-03):2.446657e-02,61:1.201380e-02):9.277414e-03,((66:5.631162e-03,60:9.364975e-03):9.216110e-03,64:2.815474e-02):1.776841e-02):1.968633e-02,43:1.460208e-02):7.564524e-03,26:2.234045e-02):1.571398e-02):1.728257e-02):4.641408e-03,40:1.152787e-02):1.110873e-03):8.127101e-03,56:7.172198e-03):1.187165e-02):6.584361e-03,45:1.173260e-02):1.747525e-03):1.148843e-02):7.744071e-03):1.251256e-02):5.274125e-03,19:1.586465e-03):2.649559e-02):1.057850e-02,69:5.215610e-02):2.051999e-02):1.035496e-02,8:1.477625e-02):1.125857e-02,(63:1.073908e-02,((71:2.289085e-02,(68:2.343808e-02,58:2.358913e-02):1.246692e-02):1.183345e-02,14:1.201380e-02):1.041301e-03):5.295472e-03):4.038714e-03):2.148591e-03,(36:1.176432e-02,(((31:1.248604e-02,59:1.201380e-02):1.155992e-02,34:1.201380e-02):6.904730e-03,((27:1.201380e-02,5:5.573869e-03):2.148977e-03,(((((37:6.987737e-03,23:1.310359e-02):1.247698e-02,(((16:1.201380e-02,(65:1.532571e-02,35:6.497930e-03):1.193788e-02):1.687272e-03,((51:1.201380e-02,(42:3.323558e-02,44:1.090387e-02):5.449289e-04):4.177454e-03,7:1.201380e-02):1.185786e-02):2.095121e-02,55:1.208814e-02):3.548453e-03):9.834805e-03,(47:1.115948e-02,53:1.212513e-02):1.614409e-02):8.543535e-03,12:1.037556e-02):1.104435e-02,18:9.853144e-03):8.331892e-03):1.562756e-02):1.109786e-02):8.520301e-04,1:6.494933e-02);
   tree gen.700 = [&U] (((((12:1.465835e-02,(16:3.435497e-03,(65:6.720150e-03,((14:8.903788e-03,35:1.442381e-02):3.799020e-03,(45:1.164606e-02,20:9.226316e-03):1.002464e-02):9.022521e-03):5.858738e-03):7.059354e-03):1.178229e-02,(((((7:1.186618e-02,((23:2.176550e-02,34:7.442024e-03):1.089923e-02,(33:1.263062e-02,52:1.235676e-02):5.978627e-03):9.278242e-03):1.034954e-02,((61:1.235676e-02,(64:7.804897e-03,43:9.251276e-03):1.006623e-02):1.402907e-02,(69:2.579711e-02,(66:6.391808e-03,59:9.788232e-03):2.420459e-02):1.122068e-02):1.117183e-02):9.962978e-03,((((44:1.235676e-02,51:8.904764e-03):1.673130e-02,(67:1.211484e-02,((63:1.518576e-02,((11:6.925389e-03,36:9.664474e-03):6.639907e-03,10:6.401360e-03):4.524038e-03):9.718336e-03,(73:3.287199e-02,31:1.217782e-02):2.843992e-03):3.668227e-03):1.269111e-02):5.799289e-03,(17:1.410292e-02,13:1.640715e-02):6.139406e-03):4.336754e-03,(30:1.235676e-02,32:1.235676e-02):1.171709e-02):8.865134e-03):1.034034e-02,((18:1.209855e-02,54:1.235676e-02):1.173002e-02,(49:1.241537e-02,47:1.235676e-02):1.700158e-03):7.534148e-03):3.484093e-03,48:8.969273e-03):1.235676e-02):9.425533e-03,((((60:1.693836e-02,68:1.343941e-02):1.212294e-02,71:1.286457e-02):1.196139e-02,((53:8.681189e-03,((19:1.388057e-02,(((25:7.090767e-03,42:1.189111e-02):1.211333e-02,(21:2.194282e-02,(26:1.186240e-02,(50:1.393896e-02,74:1.235676e-02):6.888976e-03):5.526704e-03):1.653836e-03):6.731965e-03,37:2.163819e-02):5.233006e-03):1.149886e-02,(((((38:1.241951e-02,3:7.103167e-03):1.714214e-02,40:1.345753e-02):1.168305e-02,(((28:6.862361e-03,46:1.228541e-02):8.054726e-03,41:1.230927e-02):1.386848e-02,39:7.804612e-03):1.006187e-02):1.313145e-02,((((27:1.264531e-02,((24:1.234743e-02,(6:8.578140e-03,22:1.235676e-02):4.611805e-03):7.996352e-03,56:5.709292e-03):1.286377e-02):1.706186e-03,57:1.235676e-02):1.182604e-02,(8:1.271943e-02,15:1.253206e-02):7.731237e-03):1.037555e-02,58:3.763076e-02):1.271297e-02):6.029146e-03,55:1.389857e-02):1.120669e-02):1.141181e-02):4.103229e-03,(4:1.182125e-02,5:1.170680e-02):8.400462e-03):2.246496e-02):1.021682e-02,75:1.457847e-02):1.743771e-02):1.201586e-02,((9:1.194207e-02,2:1.235676e-02):1.300234e-02,(70:2.562111e-02,72:3.181563e-02):4.453809e-03):1.098122e-02):1.252052e-02,(76:2.676359e-02,(29:1.056506e-02,62:8.720924e-03):8.430901e-03):8.669969e-03,1:2.677980e-02);
   tree gen.800 = [&U] (((((12:1.465835e-02,(16:3.435497e-03,(65:6.720150e-03,((14:8.903788e-03,35:1.442381e-02):3.799020e-03,(45:1.164606e-02,20:9.226316e-03):1.002464e-02):9.022521e-03):5.858738e-03):7.059354e-03):1.178229e-02,((((((17:1.410292e-02,(13:8.980306e-03,((73:3.287199e-02,31:1.217782e-02):2.843992e-03,((63:1.518576e-02,((11:6.925389e-03,36:9.664474e-03):6.007651e-03,10:6.401360e-03):4.524038e-03):9.718336e-03,67:1.211484e-02):3.668227e-03):1.223259e-02):6.139406e-03):4.336754e-03,32:1.150384e-02):1.141356e-02,30:1.235676e-02):8.865134e-03,(18:8.762656e-03,((49:1.241537e-02,47:1.235676e-02):1.700158e-03,54:1.217767e-02):1.149254e-02):7.534148e-03):1.034034e-02,48:8.969273e-03):3.484093e-03,(((44:1.235676e-02,(51:8.904764e-03,7:1.149059e-02):1.608223e-02):4.198066e-03,((23:2.176550e-02,(33:1.220612e-02,52:1.235676e-02):5.902604e-03):1.092057e-02,34:7.874881e-03):9.278242e-03):1.034954e-02,(61:1.235676e-02,((64:7.804897e-03,43:9.251276e-03):1.027379e-02,(69:2.714024e-02,((66:6.259372e-03,(26:1.186240e-02,(50:1.393896e-02,74:1.235676e-02):6.888976e-03):5.526704e-03):1.704274e-03,59:9.788232e-03):2.420459e-02):8.131674e-03):1.451242e-02):1.156822e-02):9.962978e-03):1.156361e-02):9.425533e-03,(((71:1.230018e-02,57:1.235676e-02):1.205696e-02,(53:8.538274e-03,((((38:1.241951e-02,3:7.103167e-03):1.714214e-02,(39:7.804612e-03,(((41:1.268678e-02,46:1.211864e-02):8.272155e-03,28:6.862361e-03):1.413167e-02,40:1.295976e-02):1.009469e-02):1.176670e-02):1.313145e-02,((((27:1.264531e-02,((24:1.368989e-02,(6:8.578140e-03,22:1.235676e-02):3.661703e-03):7.996352e-03,56:5.709292e-03):1.286377e-02):1.688006e-03,(8:1.271943e-02,15:9.442821e-03):7.731237e-03):1.037555e-02,58:4.163764e-02):5.237257e-03,55:1.389857e-02):5.769584e-03):1.077833e-02,((19:1.393450e-02,(4:1.182125e-02,5:1.170680e-02):8.400462e-03):4.047352e-03,(((25:7.090767e-03,42:6.955371e-03):1.211333e-02,21:2.153069e-02):6.731965e-03,37:2.163819e-02):3.984052e-03):1.232915e-02):1.113319e-02):2.186206e-02):1.021682e-02,((60:1.745778e-02,68:1.343941e-02):1.250557e-02,75:1.457847e-02):1.223955e-02):1.743771e-02):1.201586e-02,((9:1.194207e-02,2:1.235676e-02):1.300234e-02,(70:2.562111e-02,72:2.692014e-03):2.544366e-02):1.098122e-02):1.252052e-02,(76:2.676359e-02,(29:1.056506e-02,62:8.720924e-03):8.430901e-03):8.669969e-03,1:2.677980e-02);
   tree gen.900 = [&U] (((((12:1.265964e-02,(((((17:1.217994e-02,(13:7.755812e-03,((73:2.899640e-02,((((11:6.088886e-03,63:1.311514e-02):5.362885e-03,36:8.346692e-03):3.921931e-03,10:3.670048e-03):8.393210e-03,67:1.327205e-02):3.168053e-03):2.508918e-03,31:1.051734e-02):6.661128e-03):5.302278e-03):3.745424e-03,((25:6.123918e-03,42:6.006984e-03):1.046164e-02,32:9.614109e-03):5.772809e-03):9.857283e-03,30:1.067187e-02):7.656345e-03,(18:7.567840e-03,((49:1.072249e-02,47:1.067187e-02):1.468336e-03,54:1.051721e-02):9.925498e-03):6.506843e-03):8.930399e-03,48:7.746284e-03):1.753834e-03):1.773525e-03,(16:2.967056e-03,(65:5.803836e-03,((14:7.689728e-03,35:1.245708e-02):3.281012e-03,(45:1.005808e-02,20:7.968278e-03):8.657749e-03):7.792271e-03):5.059880e-03):6.096789e-03):1.883429e-02,(((71:1.062301e-02,57:1.067187e-02):1.041295e-02,(((((38:1.072607e-02,3:6.134627e-03):1.480476e-02,(39:8.395680e-03,(((41:1.095690e-02,46:1.046623e-02):6.084213e-03,28:5.926656e-03):1.220477e-02,40:1.119266e-02):8.718245e-03):1.016228e-02):1.134093e-02,(((27:1.092108e-02,((56:5.163802e-03,(6:7.174317e-03,22:1.067187e-02):3.175853e-03):7.015858e-03,24:1.182323e-02):1.062597e-02):1.761147e-03,((44:1.067187e-02,(51:7.690571e-03,7:9.923815e-03):1.388937e-02):3.625646e-03,(((52:1.067187e-02,(23:1.926096e-02,34:1.173699e-02):4.417613e-03):5.097765e-03,33:1.054178e-02):7.775937e-03,((61:8.373049e-03,((64:6.740675e-03,43:7.989835e-03):8.872928e-03,(69:3.986399e-02,(66:9.634536e-03,(((26:1.012627e-02,50:1.203834e-02):5.709152e-03,74:1.067187e-02):4.773121e-03,59:8.453575e-03):1.405566e-03):1.995208e-02):6.840678e-03):1.253360e-02):9.990854e-03,(8:1.098510e-02,15:8.155262e-03):6.152498e-03):8.604494e-03):1.010058e-02):8.781887e-03):8.960809e-03,58:3.596021e-02):3.512349e-03):4.871946e-03,55:1.200345e-02):9.339473e-03,(((19:1.203449e-02,(4:1.020939e-02,5:1.011054e-02):7.255032e-03):2.570260e-03,(21:1.807346e-02,37:1.522394e-02):5.879845e-03):7.289245e-03,53:7.374053e-03):9.615147e-03):1.888110e-02):8.823725e-03,((60:1.507735e-02,68:1.160690e-02):1.080040e-02,75:1.259064e-02):1.057065e-02):1.506002e-02):1.154668e-02,((9:1.031373e-02,2:1.067187e-02):1.122943e-02,(70:2.212759e-02,72:2.324949e-03):2.197433e-02):9.483900e-03):1.081330e-02,(76:2.311429e-02,(29:9.124478e-03,62:7.531798e-03):7.281321e-03):7.487791e-03,1:2.312829e-02);
   tree gen.1000 = [&U] (((((((19:1.408968e-02,(((((72:8.949585e-03,70:1.419921e-02):2.473255e-02,(((53:1.016126e-02,24:1.316692e-02):3.549619e-04,(((49:1.018255e-02,32:7.398716e-03):1.014490e-02,18:1.355832e-02):1.387127e-02,(46:7.398665e-03,16:6.423516e-03):2.990547e-04):2.718468e-03):2.852037e-03,(4:1.663462e-02,54:1.079167e-02):7.076693e-03):2.521183e-03):1.103152e-02,27:8.742228e-03):1.151796e-03,21:1.299248e-02):2.135323e-03,((12:9.770977e-03,((47:4.959981e-03,31:1.388533e-02):1.386706e-02,((7:1.022888e-02,51:4.167544e-03):7.558547e-03,(((34:6.307774e-03,37:4.327546e-03):1.303362e-02,((55:1.486442e-02,41:1.323764e-02):1.919653e-03,52:1.638494e-02):1.352577e-02):3.457309e-04,(23:7.186446e-03,30:8.357183e-03):1.355222e-02):2.511733e-03):1.029712e-02):6.043928e-03):1.153059e-02,((((63:1.943234e-02,11:1.220841e-02):3.919010e-03,36:1.306787e-02):9.646290e-03,10:1.165366e-02):4.518256e-03,15:1.144033e-02):2.504800e-03):1.891784e-03):7.898576e-03):9.409444e-04,40:2.242136e-02):7.803206e-03,(28:1.041705e-02,17:2.270585e-03):1.111868e-02):1.651862e-02,((48:1.041976e-02,(((20:5.212860e-03,33:1.459815e-02):1.434049e-02,8:1.391305e-02):7.744459e-03,73:1.391305e-02):1.603123e-02):1.958484e-02,((6:2.252924e-02,(((39:1.244039e-02,13:9.338356e-03):8.252594e-03,44:1.269879e-02):1.375762e-02,(14:9.981462e-03,35:1.060379e-02):6.579636e-03):1.847293e-02):6.366810e-03,(45:1.873498e-02,(65:1.239104e-02,((25:1.625594e-02,42:3.323163e-03):3.521940e-03,5:1.388624e-02):5.519872e-03):2.296770e-02):1.119483e-02):1.129874e-02):8.607892e-03):2.408418e-02,67:1.117165e-02):5.364436e-03,(22:2.288419e-03,56:4.315630e-03):8.511263e-03):1.132280e-02,((2:2.458763e-02,9:9.516324e-03):2.496273e-02,((38:1.391305e-02,3:8.708336e-03):1.977639e-02,((68:3.446314e-02,((74:1.246924e-02,(((58:1.389448e-02,(59:1.026502e-02,26:7.365097e-03):8.599675e-03):2.173577e-02,(((50:1.450519e-02,66:1.036093e-02):4.618014e-03,43:1.352444e-02):2.753509e-03,(61:2.385719e-02,(64:7.940836e-03,((75:2.634643e-02,(29:4.456386e-02,62:1.432455e-02):3.886675e-03):1.896859e-02,69:2.344224e-02):7.745019e-03):9.442803e-03):1.421220e-03):1.403457e-02):1.059282e-02,60:1.298153e-02):6.761446e-04):1.078563e-02,(57:2.077230e-02,71:1.446675e-02):1.653900e-02):3.245289e-03):1.818744e-02,76:1.952972e-02):1.612035e-02):1.314294e-02):2.133352e-03,1:2.249496e-02);
   tree gen.1100 = [&U] (75:2.140002e-02,(((((((19:1.137266e-02,((((72:4.061085e-03,70:1.146107e-02):1.996318e-02,(27:7.056398e-03,((((49:8.218974e-03,32:5.971965e-03):8.188580e-03,18:1.094376e-02):1.119636e-02,(46:4.939973e-03,16:5.184821e-03):2.413857e-04):1.198827e-03,(53:8.201784e-03,(24:1.062784e-02,(4:9.388064e-03,54:6.025903e-03):5.712041e-03):4.034923e-04):2.037338e-03):1.998568e-03):8.822704e-03):9.296865e-04,21:1.048704e-02):1.723552e-03,((((47:4.003510e-03,31:1.120772e-02):1.119297e-02,((7:8.256366e-03,51:3.363885e-03):6.081448e-03,((30:6.745604e-03,((34:5.091398e-03,37:2.982787e-03):1.052025e-02,((55:1.071842e-02,41:1.068492e-02):1.549471e-03,52:1.322531e-02):1.091749e-02):2.790610e-04):1.052463e-02,23:4.617136e-03):2.092065e-03):4.518754e-03):3.666325e-03,((((63:1.568505e-02,11:9.854166e-03):1.684229e-03,36:1.054789e-02):7.786123e-03,10:9.406395e-03):3.940905e-03,15:9.234207e-03):2.021780e-03):1.058896e-02,12:7.886765e-03):8.040004e-04):6.375433e-03):7.594949e-04,40:1.809768e-02):1.576804e-02,(28:8.408247e-03,17:1.832731e-03):8.974580e-03):2.672943e-03,((48:8.410436e-03,(((20:4.207624e-03,33:1.001386e-02):1.157511e-02,8:1.123009e-02):6.251036e-03,(((68:2.781735e-02,(57:1.676662e-02,71:1.167701e-02):1.334966e-02):1.717662e-03,(74:1.566626e-02,(((58:1.121510e-02,(59:8.285538e-03,26:5.944829e-03):6.941334e-03):1.754430e-02,60:1.047820e-02):8.550130e-03,(((64:6.409544e-03,(50:1.170804e-02,66:8.362951e-03):2.578909e-03):7.462701e-03,43:5.488622e-03):2.222529e-03,(61:1.925663e-02,((29:2.451885e-02,62:1.156224e-02):1.691400e-02,69:1.892170e-02):6.116523e-03):8.614867e-03):1.144390e-03):5.457585e-04):8.443889e-03):1.427023e-02,73:1.078240e-02):2.755064e-02):5.975589e-04):1.580815e-02,((((6:1.818476e-02,(39:6.515860e-03,(44:6.491803e-03,13:9.379686e-03):4.943066e-03):1.110463e-02):1.461749e-02,(14:8.056660e-03,35:8.558982e-03):5.310834e-03):5.095901e-03,45:1.512217e-02):8.645232e-03,((65:9.668866e-03,(25:1.312118e-02,42:2.682332e-03):6.860723e-03):2.448063e-04,5:1.120845e-02):1.853867e-02):9.119916e-03):6.947967e-03):1.943984e-02,67:9.017332e-03):4.329971e-03,(22:1.847126e-03,56:3.483414e-03):6.869971e-03):9.139337e-03,((2:1.984621e-02,9:7.681219e-03):2.014897e-02,((38:1.123009e-02,3:4.718016e-03):1.596276e-02,76:1.596564e-02):1.060849e-02):1.721961e-03):1.484235e-02,1:1.811671e-02);
   tree gen.1200 = [&U] (75:2.140002e-02,((((((((65:9.668866e-03,(25:1.312118e-02,42:2.682332e-03):6.097345e-03):2.872958e-03,(19:1.137266e-02,((((72:4.061085e-03,70:1.146107e-02):1.996318e-02,21:1.065401e-02):8.975357e-04,(((((49:8.218974e-03,(32:1.013487e-02,18:1.094376e-02):4.617623e-03):5.512237e-03,46:4.939973e-03):2.858542e-04,(16:5.023775e-03,(14:8.056660e-03,35:8.558982e-03):5.310834e-03):5.016626e-03):1.198827e-03,(53:8.201784e-03,(4:9.000240e-03,(24:1.062784e-02,54:6.025903e-03):5.504323e-03):7.481341e-04):2.037338e-03):1.998568e-03,27:7.056398e-03):8.918481e-03):1.723552e-03,((((47:4.003510e-03,31:1.120772e-02):1.119297e-02,((((55:8.469913e-03,41:1.068492e-02):1.513133e-03,(52:1.322531e-02,(34:5.091398e-03,37:2.982787e-03):1.030308e-02):9.067927e-03):2.790610e-04,23:4.617136e-03):1.052463e-02,30:6.745604e-03):2.046647e-03):3.666325e-03,((((63:1.568505e-02,11:9.854166e-03):1.684229e-03,36:1.054789e-02):5.065332e-03,10:9.406395e-03):3.940905e-03,15:9.234207e-03):2.021780e-03):1.058896e-02,12:7.886765e-03):8.040004e-04):6.375433e-03):7.508221e-04):1.454509e-02,40:1.809768e-02):1.576804e-02,(28:8.408247e-03,17:2.939229e-03):8.974580e-03):2.672943e-03,((48:8.410436e-03,(((20:4.207624e-03,33:1.001386e-02):1.157511e-02,8:1.123009e-02):6.251036e-03,((74:1.566626e-02,(((26:5.194333e-03,(59:8.285538e-03,(58:1.121510e-02,60:1.047820e-02):1.754430e-02):6.489553e-03):8.550130e-03,((64:6.409544e-03,(50:1.170804e-02,66:8.362951e-03):2.578909e-03):7.462701e-03,43:5.488622e-03):2.222529e-03):1.192850e-03,(61:1.925663e-02,(((76:1.596564e-02,(29:1.953429e-02,62:1.256994e-02):2.587717e-02):1.676688e-03,69:1.892170e-02):6.395236e-03,73:1.078240e-02):8.124163e-03):8.495277e-03):5.457585e-04):1.405012e-02,(68:2.781735e-02,(57:3.070356e-02,71:1.167701e-02):1.334966e-02):1.717662e-03):2.755064e-02):6.186298e-03):1.086495e-02,(5:1.120845e-02,((6:1.818476e-02,(39:6.515860e-03,(((7:7.938751e-03,51:3.363885e-03):6.081448e-03,44:6.404826e-03):4.374394e-03,13:4.819533e-03):7.383866e-03):1.110463e-02):1.504542e-02,45:1.512217e-02):8.539411e-03):9.119916e-03):6.947967e-03):1.943984e-02,67:9.017332e-03):3.130285e-03,(22:1.847126e-03,56:3.483414e-03):6.869971e-03):9.139337e-03,((38:1.123009e-02,3:4.718016e-03):1.596276e-02,(2:1.984621e-02,9:7.681219e-03):2.014897e-02):1.037590e-02):4.888478e-02,1:2.153506e-02);
   tree gen.1300 = [&U] (75:2.140002e-02,((67:9.017332e-03,((22:3.386240e-03,56:3.483414e-03):6.869971e-03,(((19:1.137266e-02,(((12:7.886765e-03,((((47:2.408526e-03,31:5.931881e-03):1.119297e-02,((((63:8.687423e-03,11:9.854166e-03):1.684229e-03,36:1.054789e-02):5.065332e-03,10:9.406395e-03):3.940905e-03,15:9.234207e-03):4.765282e-03):8.513548e-04,((4:9.000240e-03,((24:1.082474e-02,(((46:5.038985e-03,(28:8.408247e-03,17:2.939229e-03):8.974580e-03):1.555274e-02,((16:5.023775e-03,(14:8.056660e-03,35:8.558982e-03):5.310834e-03):5.016626e-03,(49:8.218974e-03,(32:1.013487e-02,18:1.094376e-02):4.617623e-03):5.238763e-03):5.418976e-04):1.129525e-03,((((7:7.938751e-03,51:3.016482e-03):6.081448e-03,44:6.404826e-03):4.374394e-03,13:4.819533e-03):7.383866e-03,53:8.163936e-03):1.993393e-03):1.081565e-02):5.390525e-03,54:6.025903e-03):7.749766e-04):1.998568e-03,27:7.056398e-03):8.918481e-03):1.058896e-02,((((55:8.469913e-03,41:1.068492e-02):7.078198e-04,((37:2.982787e-03,52:1.322531e-02):1.073372e-02,34:5.091398e-03):8.768473e-03):2.715086e-04,23:4.617136e-03):1.052463e-02,30:6.745604e-03):2.046647e-03):8.040004e-04):1.723552e-03,((72:4.036746e-03,70:8.041538e-03):2.785410e-02,21:1.065401e-02):8.975357e-04):6.375433e-03,(65:9.668866e-03,(25:1.312118e-02,42:3.917357e-03):6.097345e-03):2.872958e-03):7.508221e-04):1.454509e-02,40:1.809768e-02):1.642958e-03,((48:5.814819e-03,(((20:5.501345e-03,33:8.210934e-03):7.045628e-03,8:1.123009e-02):5.106829e-03,(((74:1.566626e-02,(((26:5.194333e-03,(59:8.285538e-03,(58:1.121510e-02,60:1.047820e-02):1.754430e-02):6.489553e-03):8.293133e-03,((64:6.409544e-03,(50:1.170804e-02,66:8.362951e-03):2.578909e-03):7.462701e-03,43:5.488622e-03):2.222529e-03):1.192850e-03,61:1.925663e-02):2.876867e-04):1.539051e-02,(68:2.684502e-02,(((76:5.998162e-03,(29:1.953429e-02,62:1.256994e-02):2.587717e-02):1.274374e-02,69:1.892170e-02):1.768170e-02,73:1.078240e-02):1.530686e-03):6.183892e-03):1.842800e-03,(57:3.106330e-02,71:1.167701e-02):1.374411e-02):3.263852e-02):2.811767e-03):1.086495e-02,(5:1.120845e-02,((6:1.818476e-02,39:6.760636e-03):1.504542e-02,45:1.512217e-02):8.539411e-03):9.119916e-03):6.947967e-03):1.943984e-02):3.168827e-03):9.484490e-03,((38:1.123009e-02,3:4.494089e-03):1.596276e-02,(2:1.984621e-02,9:7.681219e-03):2.014897e-02):1.037590e-02):4.888478e-02,1:2.153506e-02);
   tree gen.1400 = [&U] (75:2.140002e-02,(67:9.017332e-03,(((22:3.386240e-03,56:3.483414e-03):5.223759e-03,(4:9.000240e-03,((((12:7.886765e-03,(((((((63:8.687423e-03,11:9.854166e-03):1.684229e-03,36:1.054789e-02):5.065332e-03,10:9.406395e-03):3.940905e-03,15:9.234207e-03):4.765282e-03,(((24:1.082474e-02,(((28:8.408247e-03,(17:2.939229e-03,46:5.038985e-03):8.974580e-03):1.555274e-02,((16:5.023775e-03,((65:1.100062e-02,14:8.148855e-03):2.630735e-03,35:8.558982e-03):5.310834e-03):5.016626e-03,((18:1.094376e-02,49:8.218974e-03):4.453919e-03,32:1.013487e-02):5.229411e-03):5.195130e-04):4.738304e-03,((((7:7.938751e-03,51:3.016482e-03):6.081448e-03,44:6.404826e-03):4.374394e-03,13:4.819533e-03):7.383866e-03,53:8.163936e-03):1.993393e-03):6.070401e-03):5.390525e-03,54:6.025903e-03):4.667380e-04,27:7.056398e-03):8.918481e-03):1.518920e-03,(47:2.408526e-03,31:1.255226e-02):3.058714e-03):1.058896e-02,(((((37:2.982787e-03,52:1.322531e-02):1.073372e-02,34:5.091398e-03):8.415361e-03,(39:6.760636e-03,(55:8.469913e-03,41:1.068492e-02):7.078198e-04):1.488684e-02):2.715086e-04,23:4.617136e-03):1.052463e-02,30:6.745604e-03):2.046647e-03):8.410504e-04):1.659742e-03,19:1.137266e-02):6.141076e-03,40:1.782504e-02):1.903114e-03,(((72:4.036746e-03,70:8.041538e-03):2.785410e-02,21:1.065401e-02):8.975357e-04,(25:8.342660e-03,42:3.917357e-03):5.958571e-03):7.508221e-04):1.454509e-02):1.634650e-03):1.881876e-02,((48:5.814819e-03,(((20:5.501345e-03,33:8.210934e-03):7.045628e-03,8:1.123009e-02):5.106829e-03,((((74:1.566626e-02,(((26:5.194333e-03,(58:1.121510e-02,(60:1.047820e-02,59:8.285538e-03):1.754430e-02):6.489553e-03):8.293133e-03,((64:6.409544e-03,(50:7.686587e-03,66:8.362951e-03):1.982910e-03):7.462701e-03,43:5.488622e-03):2.222529e-03):1.192850e-03,61:1.925663e-02):2.876867e-04):1.539051e-02,(68:2.684502e-02,(((76:5.998162e-03,(29:1.953429e-02,62:1.256994e-02):1.239011e-02):2.499425e-02,69:1.892170e-02):1.768170e-02,73:2.059139e-02):1.530686e-03):6.183892e-03):1.842800e-03,(57:3.106330e-02,71:1.167701e-02):1.374411e-02):3.177327e-02,((38:1.123009e-02,3:2.230210e-03):1.596276e-02,(2:1.984621e-02,9:7.681219e-03):2.014897e-02):1.037590e-02):9.802908e-03):2.811767e-03):1.086495e-02,(5:1.120845e-02,(6:1.037910e-02,45:1.512217e-02):8.539411e-03):4.465798e-03):5.675904e-03):3.168827e-03):5.056642e-02,1:2.153506e-02);
   tree gen.1500 = [&U] (75:2.140002e-02,(67:9.017332e-03,((48:3.814461e-03,(((22:3.491470e-03,56:3.483414e-03):3.625668e-03,((4:9.000240e-03,(((12:7.886765e-03,(((((((63:8.687423e-03,11:9.854166e-03):1.684229e-03,36:1.054789e-02):5.361817e-03,10:7.430403e-03):2.967127e-03,15:9.234207e-03):4.765282e-03,(54:6.025903e-03,(27:7.002878e-03,((28:8.408247e-03,(17:2.939229e-03,46:5.038985e-03):8.974580e-03):1.450062e-02,(((16:5.023775e-03,(14:8.173376e-03,(65:1.100062e-02,35:8.702747e-03):1.975733e-03):5.310834e-03):6.480616e-03,((18:1.094376e-02,49:8.218974e-03):4.453919e-03,32:1.013487e-02):5.229411e-03):5.195130e-04,(24:1.082474e-02,((((7:7.938751e-03,51:3.016482e-03):3.040588e-03,44:6.404826e-03):4.374394e-03,13:4.819533e-03):7.383866e-03,53:5.909478e-03):1.933998e-03):5.934805e-03):4.738304e-03):3.756216e-03):4.706400e-04):8.918481e-03):1.518920e-03,(47:2.408526e-03,31:1.255226e-02):3.058714e-03):9.226778e-03,((((37:2.517486e-03,52:1.322531e-02):1.073372e-02,34:5.091398e-03):8.201336e-03,(23:4.554059e-03,(39:6.760636e-03,(55:8.469913e-03,41:1.068492e-02):7.078198e-04):1.488684e-02):2.680281e-04):1.052463e-02,30:9.939805e-03):2.046647e-03):1.371494e-03):1.290537e-03,19:1.137266e-02):6.141076e-03,40:1.782504e-02):1.903114e-03):1.451734e-02,(21:1.065401e-02,((25:8.342660e-03,42:3.917357e-03):5.958571e-03,(72:4.036746e-03,70:4.675159e-03):2.785410e-02):4.595668e-04):8.923537e-04):1.634650e-03):1.881876e-02,(((20:5.501345e-03,33:8.210934e-03):3.869464e-03,8:1.123009e-02):5.106829e-03,((((74:1.566626e-02,(((26:5.194333e-03,(58:1.121510e-02,(60:1.047820e-02,59:8.285538e-03):1.754430e-02):6.489553e-03):8.293133e-03,(((64:6.659040e-03,50:4.563897e-03):1.389713e-03,66:8.362951e-03):7.564879e-03,43:5.488622e-03):2.275085e-03):1.192850e-03,61:1.925663e-02):2.876867e-04):1.539051e-02,((68:2.672316e-02,73:2.068921e-02):1.967911e-03,((76:5.998162e-03,(29:1.953429e-02,62:1.256994e-02):1.239011e-02):2.499425e-02,69:2.022342e-02):1.768170e-02):6.183892e-03):1.842800e-03,(57:3.106330e-02,71:1.167701e-02):1.374411e-02):3.177327e-02,((38:1.123009e-02,3:2.230210e-03):1.596276e-02,(2:1.984621e-02,9:7.681219e-03):2.014897e-02):4.163544e-03):1.577021e-02):2.762501e-03):5.649871e-03):1.086495e-02,((6:1.069011e-02,5:1.120845e-02):8.386314e-03,45:1.512217e-02):4.465798e-03):1.747939e-03):5.056642e-02,1:2.153506e-02);
   tree gen.1600 = [&U] (75:1.963742e-02,(67:8.274622e-03,((6:9.371232e-03,5:1.088351e-02):6.988873e-03,(48:3.500284e-03,(((4:8.258937e-03,(((12:7.237173e-03,(((((((63:7.971886e-03,11:9.042530e-03):1.545508e-03,36:9.679116e-03):4.920193e-03,10:6.818400e-03):2.722740e-03,15:8.473634e-03):4.372791e-03,((27:6.426088e-03,(47:2.210148e-03,31:1.151840e-02):2.693166e-03):1.443374e-03,(((17:2.697140e-03,(46:4.759662e-03,28:7.900777e-03):8.356007e-03):1.330628e-02,(((16:4.609994e-03,((14:7.500178e-03,65:1.009456e-02):1.728394e-03,35:7.985947e-03):4.746416e-03):3.712057e-03,((18:6.261914e-03,49:6.744073e-03):4.087073e-03,32:8.914631e-03):4.798692e-03):4.767234e-04,(((((7:7.284878e-03,51:2.768030e-03):2.140404e-03,44:5.877294e-03):4.014098e-03,13:4.310254e-03):6.807536e-03,24:9.933166e-03):1.762872e-03,(53:5.422745e-03,(21:9.776494e-03,((25:7.655519e-03,42:3.594705e-03):5.467795e-03,(72:3.704260e-03,70:4.290091e-03):2.555991e-02):3.122606e-04):1.132330e-03):7.567555e-03):1.145679e-02):4.348035e-03):3.446836e-03,54:5.529581e-03):4.318758e-04):8.183912e-03):8.100353e-03,30:9.121115e-03):9.996519e-04,(((((37:2.310134e-03,52:1.213601e-02):9.849637e-03,34:4.672046e-03):4.046408e-03,45:9.535836e-03):1.016096e-02,23:4.178965e-03):2.411386e-04,(39:6.615239e-03,(55:7.772291e-03,41:9.804861e-03):6.495205e-04):1.366069e-02):4.933348e-03):1.258531e-03):1.184242e-03,19:1.043595e-02):5.635268e-03,40:1.635689e-02):1.746364e-03):1.536391e-03,(((20:4.600161e-03,33:7.534643e-03):4.440820e-03,8:9.025286e-03):4.686207e-03,((((74:1.437592e-02,(((26:4.766503e-03,(60:9.615167e-03,59:7.603102e-03):9.669926e-03):7.610071e-03,(((58:1.029137e-02,(64:5.096331e-03,66:7.674138e-03):1.288351e-03):6.221858e-03,50:4.187993e-03):6.941800e-03,43:6.083778e-03):2.087698e-03):1.094601e-03,61:1.767056e-02):2.639915e-04):2.873612e-02,((68:2.452212e-02,73:1.898515e-02):1.805825e-03,((76:9.798355e-03,(29:1.567120e-02,62:1.153462e-02):1.136960e-02):2.293561e-02,69:1.855773e-02):1.622535e-02):5.666158e-03):2.416124e-03,(57:1.879091e-02,71:1.071524e-02):2.524262e-02):2.915627e-02,((38:1.078644e-03,3:2.046519e-03):2.633620e-02,(2:1.821158e-02,9:7.048557e-03):1.848941e-02):3.820615e-03):1.447130e-02):2.534969e-03):1.726876e-02,(22:3.203896e-03,56:3.196504e-03):3.327041e-03):4.371397e-03):4.031481e-03):1.603971e-03):4.640153e-02,1:1.976133e-02);
   tree gen.1700 = [&U] (75:1.963742e-02,(67:8.274622e-03,(((6:9.371232e-03,((56:3.196504e-03,((4:8.258937e-03,(((12:7.237173e-03,(((((27:7.067237e-03,(47:2.210148e-03,31:8.685565e-03):5.139689e-03):2.590473e-04,(((17:2.697140e-03,(46:4.759662e-03,28:7.900777e-03):8.356007e-03):1.330628e-02,(((16:4.609994e-03,((14:7.500178e-03,65:1.009456e-02):1.924014e-03,35:7.985947e-03):4.746416e-03):5.804925e-03,((18:6.261914e-03,49:6.744073e-03):4.087073e-03,32:8.914631e-03):5.156831e-03):4.767234e-04,(((((7:7.284878e-03,51:2.414934e-03):2.140404e-03,44:5.877294e-03):3.758127e-03,13:4.310254e-03):7.752980e-03,24:9.933166e-03):1.762872e-03,(53:5.422745e-03,(21:9.776494e-03,((25:5.382552e-03,42:3.594705e-03):5.467795e-03,(72:3.704260e-03,70:4.290091e-03):2.555991e-02):3.122606e-04):1.132330e-03):7.567555e-03):1.145679e-02):4.643478e-03):2.967077e-03,54:5.529581e-03):4.318758e-04):4.560251e-03,30:9.121115e-03):4.811021e-03,((((63:7.971886e-03,11:9.042530e-03):1.545508e-03,36:9.679116e-03):4.920193e-03,10:6.818400e-03):3.256334e-03,15:8.473634e-03):2.330201e-03):6.911548e-03,((((52:7.827187e-03,45:8.070434e-03):2.489000e-03,34:4.576039e-03):1.016096e-02,23:4.178965e-03):2.411386e-04,(39:6.615239e-03,(37:2.310134e-03,(55:7.772291e-03,41:9.804861e-03):5.041608e-04):9.592876e-03):1.013676e-02):4.933348e-03):1.154466e-03):1.099961e-03,19:1.043595e-02):4.332938e-03,40:1.458617e-02):1.746364e-03):8.219968e-04,(((20:4.600161e-03,33:7.534643e-03):4.440820e-03,8:9.025286e-03):4.686207e-03,((2:1.622606e-02,9:6.949217e-03):1.848941e-02,((38:1.078644e-03,3:2.046519e-03):2.633620e-02,(((74:1.437592e-02,(((26:4.766503e-03,(60:9.615167e-03,59:7.603102e-03):9.669926e-03):7.610071e-03,(((58:1.029137e-02,50:4.187993e-03):6.941800e-03,43:6.083778e-03):6.432410e-03,(64:5.291639e-03,66:7.674138e-03):9.304692e-04):2.087698e-03):1.094601e-03,61:1.767056e-02):2.639915e-04):1.375034e-02,((68:2.452212e-02,73:1.898515e-02):1.805825e-03,((76:9.798355e-03,(29:1.567120e-02,62:1.153462e-02):1.136960e-02):2.293561e-02,69:2.848762e-02):7.343463e-03):5.666158e-03):1.606040e-02,(57:1.879091e-02,71:1.071524e-02):2.524262e-02):2.915627e-02):2.279403e-03):1.447130e-02):2.534969e-03):1.726876e-02):3.478955e-03,22:3.203896e-03):4.447123e-03):4.086760e-03,5:7.118137e-03):6.988873e-03,48:3.500284e-03):1.462504e-03):4.640153e-02,1:1.976133e-02);
   tree gen.1800 = [&U] (75:1.963742e-02,(67:8.274622e-03,((((6:5.093074e-03,((56:3.196504e-03,(4:8.244187e-03,30:9.121115e-03):4.706428e-03):3.478955e-03,22:3.203896e-03):2.588873e-03):1.702134e-02,(19:1.194594e-02,((((((52:7.827187e-03,45:8.070434e-03):2.489000e-03,34:4.576039e-03):1.016096e-02,23:4.178965e-03):2.411386e-04,(39:6.615239e-03,(55:7.772291e-03,(41:9.804861e-03,37:2.310134e-03):6.990657e-04):7.678090e-03):1.013676e-02):2.531868e-03,(((((27:7.067237e-03,(47:2.210148e-03,31:8.685565e-03):5.139689e-03):2.617269e-04,((46:4.759662e-03,(17:2.697140e-03,28:7.980433e-03):8.675818e-03):1.126627e-02,(((16:4.609994e-03,((14:7.500178e-03,65:1.009456e-02):1.924014e-03,35:7.985947e-03):4.746416e-03):5.804925e-03,(18:6.261914e-03,(49:6.744073e-03,32:9.505824e-03):4.185521e-03):5.156831e-03):4.767234e-04,(((((7:7.284878e-03,51:2.414934e-03):2.140404e-03,44:5.877294e-03):3.758127e-03,13:4.310254e-03):7.202857e-03,24:9.933166e-03):1.762872e-03,(53:5.422745e-03,(21:9.776494e-03,((25:3.716231e-03,42:3.594705e-03):5.467795e-03,(72:3.704260e-03,70:4.290091e-03):2.555991e-02):3.122606e-04):1.132330e-03):5.350696e-03):1.145679e-02):4.643478e-03):2.967077e-03):3.076548e-04,54:5.267084e-03):4.610930e-03,((((63:7.971886e-03,11:9.042530e-03):1.545508e-03,36:7.542076e-03):4.920193e-03,10:6.818400e-03):3.256334e-03,(15:1.518934e-02,(((20:4.600161e-03,33:7.534643e-03):4.440820e-03,8:1.356340e-02):5.421771e-03,((2:8.148072e-03,9:6.949217e-03):2.843531e-02,((38:1.078644e-03,3:2.046519e-03):2.633620e-02,(((74:1.437592e-02,((((59:7.603102e-03,((64:5.550396e-03,((58:1.216312e-02,50:4.187993e-03):3.783737e-03,43:6.083778e-03):6.432410e-03):9.729324e-04,66:7.674138e-03):2.087698e-03):9.669926e-03,26:4.766503e-03):7.610071e-03,60:9.615167e-03):1.261884e-03,61:1.767056e-02):5.210016e-04):1.375034e-02,((68:2.452212e-02,73:1.898515e-02):1.409227e-03,((76:9.798355e-03,(29:1.567120e-02,62:1.338903e-02):1.136960e-02):2.293561e-02,69:2.848762e-02):7.343463e-03):5.758809e-03):1.606040e-02,(57:1.879091e-02,71:1.071524e-02):2.524262e-02):2.915627e-02):1.553380e-03):1.447130e-02):1.741916e-03):8.340142e-04):3.242480e-03):5.528661e-03,12:7.237173e-03):1.013825e-03):1.347712e-03,40:1.458617e-02):4.194414e-03):1.746364e-03):4.119046e-03,5:4.782183e-03):6.988873e-03,48:2.332970e-03):1.462504e-03):4.640153e-02,1:1.976133e-02);
   tree gen.1900 = [&U] (75:1.963742e-02,((76:9.798355e-03,(29:1.567120e-02,62:1.338903e-02):1.136960e-02):2.293561e-02,(67:8.274622e-03,(((40:1.458617e-02,(((((((52:7.827187e-03,34:5.877980e-03):2.294148e-03,45:7.695211e-03):1.016096e-02,23:4.178965e-03):2.411386e-04,(39:6.615239e-03,55:7.772291e-03):1.013676e-02):7.516885e-03,(41:9.900860e-03,37:2.310134e-03):7.104355e-04):2.531868e-03,((((((63:7.971886e-03,11:9.042530e-03):1.545508e-03,36:7.542076e-03):4.920193e-03,10:6.818400e-03):3.256334e-03,(15:1.518934e-02,(((20:4.600161e-03,33:7.534643e-03):4.440820e-03,8:8.398185e-03):6.403288e-04,((2:7.046313e-03,9:6.949217e-03):2.843531e-02,((38:1.128161e-03,3:2.046519e-03):2.633620e-02,((69:2.875563e-02,((68:2.452212e-02,73:1.898515e-02):1.409227e-03,(74:1.437592e-02,((((59:7.603102e-03,(64:8.085040e-03,((58:1.089417e-02,(43:5.347821e-03,66:7.674138e-03):3.199143e-04):2.498452e-03,50:4.796550e-03):6.667975e-03):2.119872e-03):9.669926e-03,26:4.766503e-03):7.610071e-03,60:6.904695e-03):1.592123e-03,61:1.767056e-02):5.210016e-04):1.375034e-02):5.758809e-03):1.606040e-02,(57:1.879091e-02,71:1.071524e-02):2.524262e-02):2.915627e-02):1.553380e-03):1.447130e-02):5.933716e-03):5.597499e-04):4.052003e-03,12:7.237173e-03):5.528661e-03,((((27:7.067237e-03,(47:2.210148e-03,31:8.685565e-03):5.139689e-03):2.617269e-04,((((7:7.284878e-03,51:2.414934e-03):2.140404e-03,44:5.877294e-03):3.932548e-03,13:4.310254e-03):4.170856e-03,(((16:4.609994e-03,((14:7.500178e-03,65:1.009456e-02):1.924014e-03,35:7.985947e-03):4.746416e-03):5.804925e-03,(18:6.261914e-03,(49:6.744073e-03,32:9.505824e-03):4.185521e-03):5.156831e-03):4.767234e-04,(24:9.933166e-03,(53:5.422745e-03,(21:9.776494e-03,((25:3.716231e-03,42:3.436964e-03):4.866208e-03,(72:3.556113e-03,70:4.290091e-03):2.555991e-02):3.122606e-04):1.132330e-03):5.350696e-03):1.145679e-02):1.589458e-03):4.489666e-03):2.899455e-03,((46:4.759662e-03,17:2.806548e-03):1.074648e-02,28:7.980433e-03):8.124362e-03):3.076548e-04,54:5.267084e-03):3.932506e-03):1.013825e-03):1.147132e-03,19:7.077776e-03):4.194414e-03):1.746364e-03,(((((22:3.203896e-03,6:5.093074e-03):3.478955e-03,56:3.196504e-03):4.706428e-03,4:8.244187e-03):2.500620e-03,30:9.121115e-03):1.718771e-02,5:4.782183e-03):4.139078e-03):6.988873e-03,48:2.332970e-03):1.462504e-03):7.558234e-03):2.433426e-02,1:3.195870e-02);
   tree gen.2000 = [&U] (75:1.963742e-02,((76:9.798355e-03,(29:1.350574e-02,62:1.338903e-02):1.136960e-02):2.293561e-02,(((((((22:1.773014e-03,6:5.093074e-03):3.478955e-03,56:3.196504e-03):4.706428e-03,4:8.244187e-03):2.141792e-03,5:4.782183e-03):3.724686e-03,(((((((63:7.971886e-03,11:9.042530e-03):1.545508e-03,36:3.715581e-03):4.677292e-03,10:6.818400e-03):3.193361e-03,15:1.518934e-02):8.468289e-04,(((20:4.600161e-03,33:7.534643e-03):4.440820e-03,8:8.398185e-03):6.280431e-04,(67:8.274622e-03,((2:7.046313e-03,9:6.949217e-03):2.843531e-02,((38:1.128161e-03,3:2.046519e-03):3.939684e-02,((69:2.875563e-02,(73:1.898515e-02,(68:2.549107e-02,(74:1.437592e-02,((((59:7.603102e-03,(64:8.085040e-03,((58:1.066233e-02,66:8.977075e-03):1.252924e-03,(43:5.341251e-03,50:4.796550e-03):3.290350e-04):6.667975e-03):2.119872e-03):9.550207e-03,60:6.904695e-03):7.742308e-03,26:5.206451e-03):1.636549e-03,61:1.767056e-02):5.210016e-04):1.375034e-02):1.470527e-03):5.758809e-03):1.606040e-02,(57:3.682528e-02,71:1.071524e-02):2.524262e-02):2.915627e-02):1.097038e-03):1.495286e-02):1.503583e-03):6.072056e-03):3.612844e-03,12:7.237173e-03):5.528661e-03,(((((52:7.827187e-03,34:5.877980e-03):6.588641e-03,45:7.695211e-03):4.595147e-03,23:4.178965e-03):2.183116e-04,(39:6.615239e-03,55:7.772291e-03):6.285848e-03):4.351655e-04,(41:9.900860e-03,37:2.310134e-03):6.520825e-04):1.005988e-02):1.055835e-03):1.718771e-02,((((40:1.458617e-02,(((27:7.322549e-03,((((7:7.284878e-03,51:2.414934e-03):2.140404e-03,44:5.877294e-03):3.796057e-03,13:4.310254e-03):4.170856e-03,(53:5.422745e-03,(21:9.776494e-03,((25:3.716231e-03,42:3.436964e-03):4.866208e-03,(72:3.556113e-03,70:4.290091e-03):2.555991e-02):3.265646e-04):1.107884e-03):5.271443e-03):4.489666e-03):2.691974e-04,(47:3.709125e-03,31:8.685565e-03):2.452695e-03):2.764395e-03,((46:4.759662e-03,17:2.806548e-03):1.074648e-02,28:7.980433e-03):8.124362e-03):3.076548e-04):1.187452e-03,54:5.427671e-03):4.415967e-03,19:7.523255e-03):1.123332e-03,30:9.121115e-03):4.116753e-03):6.988873e-03,((((16:4.609994e-03,((14:7.500178e-03,65:1.009456e-02):1.924014e-03,35:7.985947e-03):4.746416e-03):5.804925e-03,(18:8.676139e-03,(49:6.744073e-03,32:9.505824e-03):4.185521e-03):3.200183e-03):4.767234e-04,24:9.933166e-03):1.147677e-02,48:2.311894e-03):1.549295e-03):7.673341e-03):2.433426e-02,1:3.195870e-02);
   tree gen.2100 = [&U] (75:1.963742e-02,((76:1.788940e-02,(29:9.315588e-03,62:1.338903e-02):1.136960e-02):2.293561e-02,(48:2.311894e-03,((((16:4.609994e-03,((14:9.154068e-03,65:1.009456e-02):8.504112e-04,35:7.985947e-03):4.746416e-03):5.804925e-03,(49:6.744073e-03,(32:9.505824e-03,18:8.676139e-03):4.185521e-03):3.200183e-03):4.767234e-04,24:9.933166e-03):1.147677e-02,((((((22:3.173814e-03,6:5.093074e-03):2.305980e-03,56:3.196504e-03):4.706428e-03,4:8.244187e-03):2.141792e-03,5:4.782183e-03):3.724686e-03,(((((((63:7.971886e-03,11:9.042530e-03):1.545508e-03,36:3.715581e-03):4.677292e-03,10:6.818400e-03):3.193361e-03,15:1.518934e-02):8.468289e-04,(((20:7.942577e-03,33:7.534643e-03):4.440820e-03,8:8.398185e-03):6.280431e-04,(67:8.274622e-03,((2:7.046313e-03,9:6.949217e-03):2.843531e-02,((38:1.128161e-03,3:2.046519e-03):3.939684e-02,((69:2.875563e-02,(73:1.898515e-02,(68:2.549107e-02,(74:1.437592e-02,(((59:7.603102e-03,(26:5.206451e-03,60:6.533720e-03):6.789131e-03):4.902424e-03,((((58:1.066233e-02,66:8.977075e-03):1.228657e-03,43:5.341251e-03):6.657476e-03,64:7.756818e-03):3.315463e-04,50:4.758855e-03):2.119872e-03):1.636549e-03,61:1.767056e-02):5.210016e-04):1.375034e-02):1.470527e-03):5.758809e-03):1.606040e-02,(57:3.682528e-02,71:1.071524e-02):2.524262e-02):2.915627e-02):1.097038e-03):1.495286e-02):1.503583e-03):6.072056e-03):3.612844e-03,12:7.237173e-03):1.619314e-03,(((((52:8.837782e-03,34:5.877980e-03):6.588641e-03,45:7.695211e-03):4.595147e-03,23:4.178965e-03):2.183116e-04,(39:6.615239e-03,55:7.772291e-03):6.285848e-03):4.351655e-04,(41:9.900860e-03,37:4.131392e-03):6.520825e-04):1.005988e-02):1.055835e-03):1.718771e-02,((((40:1.458617e-02,((((53:5.422745e-03,(47:3.241152e-03,31:8.685565e-03):2.439155e-03):5.306434e-03,(((((7:7.284878e-03,51:2.389502e-03):2.140404e-03,44:5.877294e-03):3.796057e-03,13:4.310254e-03):4.170856e-03,21:9.776494e-03):1.043140e-03,((25:3.716231e-03,42:3.436964e-03):4.866208e-03,(72:3.556113e-03,70:4.175151e-03):2.555991e-02):3.372875e-04):3.942766e-03):2.723277e-04,27:7.322549e-03):2.340515e-03,((46:4.759662e-03,17:2.806548e-03):1.074648e-02,28:7.980433e-03):8.124362e-03):8.464243e-04):1.187452e-03,54:5.427671e-03):3.770966e-03,19:7.523255e-03):3.036621e-03,30:9.121115e-03):3.767965e-04):6.988873e-03):1.549295e-03):7.673341e-03):2.433426e-02,1:3.195870e-02);
   tree gen.2200 = [&U] (75:1.963742e-02,((76:1.788940e-02,(29:9.315588e-03,62:1.338903e-02):1.136960e-02):2.293561e-02,(48:2.311894e-03,((((16:4.609994e-03,((14:9.154068e-03,65:1.009456e-02):8.504112e-04,35:7.985947e-03):4.746416e-03):5.804925e-03,(((4:8.154010e-03,5:4.782183e-03):3.724686e-03,((41:9.793252e-03,((((45:7.695211e-03,23:4.178965e-03):4.595147e-03,(52:8.837782e-03,34:5.877980e-03):6.588641e-03):2.183116e-04,(39:6.615239e-03,55:7.772291e-03):6.285848e-03):4.351655e-04,37:3.272810e-03):1.899959e-03):4.269371e-03,((((((2:5.071246e-03,9:6.949217e-03):2.911339e-02,(72:3.556113e-03,70:4.175151e-03):2.555991e-02):3.330008e-04,((38:2.146559e-03,3:2.046519e-03):3.543563e-02,((69:2.875563e-02,(68:2.106219e-02,(73:1.898515e-02,(74:1.437592e-02,(((59:7.603102e-03,(26:2.850405e-03,60:6.533720e-03):6.789131e-03):2.183753e-03,((((66:9.357444e-03,58:1.066233e-02):1.230392e-03,43:4.233482e-03):6.474357e-03,64:6.574525e-03):5.548058e-04,50:4.758855e-03):2.119872e-03):3.971979e-03,61:1.767056e-02):5.210016e-04):1.395446e-02):1.454615e-03):5.793885e-03):1.606040e-02,(57:3.682528e-02,71:1.071524e-02):2.524262e-02):2.915627e-02):1.097038e-03):1.495286e-02,(((((63:7.971886e-03,11:9.042530e-03):1.545508e-03,36:5.480286e-03):2.823882e-03,10:6.818400e-03):3.193361e-03,15:1.518934e-02):8.468289e-04,((20:7.942577e-03,33:7.534643e-03):4.440820e-03,8:8.398185e-03):6.280431e-04):1.503583e-03):4.577736e-03,67:8.274622e-03):5.073459e-03,12:5.493945e-03):1.638375e-03):1.055835e-03):8.705755e-03,(18:8.676139e-03,(32:8.761945e-03,49:7.927592e-03):1.746544e-03):3.106466e-03):6.685541e-03):6.916581e-04,24:9.933166e-03):8.544268e-03,((40:1.466505e-02,19:7.523255e-03):3.036621e-03,((54:5.427671e-03,(((((47:3.241152e-03,31:8.685565e-03):2.439155e-03,(((((7:4.864236e-03,51:2.389502e-03):2.140404e-03,44:5.877294e-03):3.796057e-03,13:4.310254e-03):4.170856e-03,(25:3.716231e-03,42:3.436964e-03):4.882675e-03):1.035251e-03,21:1.000132e-02):3.942766e-03):2.771579e-03,53:5.422745e-03):2.723277e-04,(((22:3.063312e-03,56:3.185153e-03):2.858453e-03,6:2.860722e-03):3.080026e-03,27:7.227719e-03):2.066812e-03):2.340515e-03,((46:4.759662e-03,17:2.806548e-03):1.074648e-02,28:7.980433e-03):8.124362e-03):5.992470e-04):2.169310e-03,30:9.121115e-03):9.252537e-04):3.662143e-04):3.851107e-03):7.673341e-03):2.433426e-02,1:3.195870e-02);
   tree gen.2300 = [&U] ((75:6.527973e-02,(76:2.038498e-02,(62:1.532847e-02,29:1.242618e-02):1.011308e-02):2.081047e-02):3.617776e-02,((((((((60:6.914942e-03,59:9.245954e-03):5.445419e-04,(26:7.184590e-03,((58:5.817862e-03,(43:4.228533e-03,(66:5.999102e-03,64:9.840080e-03):8.708162e-03):5.143884e-03):2.076797e-03,(50:3.356177e-03,61:1.174795e-02):3.078510e-03):4.281379e-03):1.944462e-03):4.207805e-03,74:1.441373e-02):4.208984e-03,73:3.891558e-02):1.896598e-02,68:1.765096e-02):1.807780e-02,((((2:3.201330e-03,9:1.465845e-03):2.349333e-02,(70:5.407940e-03,72:1.701959e-03):2.992854e-02):3.902243e-04,(38:3.544436e-02,3:1.087115e-02):1.395987e-02):1.172337e-03,(((20:9.407593e-03,33:9.019870e-03):1.951394e-03,((10:8.684825e-03,(36:6.671618e-03,(63:8.223667e-03,11:1.015826e-02):9.815258e-04):3.242026e-03):6.668602e-03,(8:1.024269e-02,15:8.739324e-03):3.910460e-04):2.534693e-03):2.051380e-04,(((30:8.502727e-03,(21:1.014104e-02,(((((45:9.115320e-03,39:1.144455e-02):4.843028e-03,23:8.406036e-03):2.585253e-03,55:6.817314e-03):6.831891e-03,37:2.466155e-03):3.199230e-03,52:4.763952e-03):4.646331e-03):4.848929e-03):2.135404e-03,((((48:1.461856e-02,((42:1.804259e-02,25:6.902630e-03):1.072679e-02,(((22:1.939008e-03,(56:3.727670e-03,27:5.846618e-03):2.993441e-03):1.670084e-03,(6:7.137392e-03,24:8.222089e-03):9.037781e-04):2.558062e-03,67:1.292362e-02):4.295824e-03):2.812750e-05):1.144862e-03,(49:5.627753e-03,((47:2.617552e-03,(54:3.879872e-03,32:2.779632e-03):1.740401e-03):4.860743e-04,31:4.122028e-03):5.569567e-04):1.554973e-02):1.521426e-03,(((4:4.765715e-03,(((28:7.934187e-03,(17:8.664804e-03,(46:2.923582e-03,41:4.414967e-03):4.992907e-03):5.317020e-04):5.067631e-03,19:4.909076e-03):1.764421e-03,(12:6.094745e-03,34:1.123846e-02):3.595169e-03):4.155406e-04):1.698410e-04,(40:4.624571e-03,(18:7.715659e-03,(13:6.518432e-03,53:8.525033e-03):6.588731e-04):9.676979e-04):3.115975e-04):4.945219e-03,5:3.648929e-03):2.646645e-03):5.448383e-04,((51:3.198098e-03,7:4.273107e-03):1.003110e-03,44:5.229095e-03):1.816916e-02):5.996858e-05):2.010020e-04,((14:4.660059e-03,(35:6.747456e-03,65:9.383183e-03):7.063053e-04):1.179018e-03,16:4.405051e-03):1.245865e-02):7.159856e-03):1.454901e-02):1.004022e-03):1.881505e-02,69:4.095608e-02):8.507799e-03,(57:1.729259e-02,71:2.083222e-02):8.163241e-03):1.464794e-02,1:5.067423e-02);
   tree gen.2400 = [&U] ((75:5.504606e-02,(76:1.718930e-02,(62:1.292548e-02,29:1.047817e-02):8.527686e-03):1.754809e-02):3.050630e-02,((((((((60:5.830911e-03,59:7.796499e-03):4.591760e-04,(26:6.058287e-03,((43:3.565641e-03,((66:5.058644e-03,64:8.297486e-03):7.343014e-03,58:4.905816e-03):4.337495e-03):1.751224e-03,(50:2.830041e-03,61:9.906261e-03):2.595903e-03):3.610202e-03):1.639635e-03):3.548163e-03,74:1.215414e-02):3.549156e-03,73:3.281492e-02):1.599275e-02,68:2.451507e-02):1.524380e-02,69:3.453554e-02):1.588810e-02,((((2:2.699469e-03,9:1.236050e-03):1.981036e-02,(70:4.561088e-03,72:1.435148e-03):2.523674e-02):3.290502e-04,(38:2.988787e-02,3:9.166918e-03):1.177143e-02):9.871032e-04,(((20:7.932798e-03,33:7.605857e-03):1.645481e-03,((10:7.839455e-03,(36:2.836112e-03,(63:6.934472e-03,11:8.565784e-03):8.276555e-04):2.733785e-03):5.406515e-03,(8:8.636977e-03,15:7.567300e-03):3.297431e-04):2.137338e-03):1.729792e-04,(((30:7.169785e-03,(21:8.551262e-03,(((23:7.088252e-03,((45:7.559185e-03,39:9.650431e-03):3.997936e-03,55:5.748587e-03):2.151938e-03):5.760879e-03,37:2.079544e-03):2.697698e-03,52:4.017124e-03):3.917942e-03):4.088779e-03):1.267135e-03,((5:3.076899e-03,(((4:4.018611e-03,(((28:6.690373e-03,(17:7.306453e-03,(46:4.543083e-03,41:3.722849e-03):4.210187e-03):4.483489e-04):4.273197e-03,19:5.404955e-03):2.307126e-03,(12:5.139293e-03,34:9.476645e-03):3.031567e-03):2.936135e-04):1.432156e-04,((40:3.899593e-03,(13:5.496560e-03,53:7.188594e-03):6.748481e-04):6.025010e-04,18:7.261541e-03):2.627494e-04):4.169974e-03,(((48:1.232686e-02,((22:1.703536e-03,(6:6.018488e-03,(24:7.228832e-03,(56:3.143297e-03,27:4.347008e-03):2.502173e-03):1.382268e-03):7.510811e-04):2.213361e-03,67:1.089763e-02):3.694576e-03):1.327877e-05,(42:1.521412e-02,25:5.820529e-03):9.045191e-03):9.416294e-04,(31:3.475832e-03,((47:2.379814e-03,49:4.745510e-03):4.114689e-04,(54:3.271638e-03,32:4.344760e-03):7.066421e-04):4.209551e-04):1.311206e-02):6.322195e-04):2.231739e-03):2.453527e-04,(7:3.603227e-03,(44:4.409348e-03,51:1.762899e-03):8.267440e-04):1.429570e-02):5.295550e-05):4.202663e-04,((14:3.929518e-03,(35:5.689681e-03,65:7.912215e-03):5.955803e-04):9.941877e-04,16:3.714487e-03):1.050555e-02):6.037431e-03):7.680592e-03):4.854586e-03):7.174062e-03,(57:2.326497e-02,71:1.221271e-02):1.378325e-02):1.235164e-02,1:4.273021e-02);
   tree gen.2500 = [&U] ((75:6.320561e-02,(76:1.973729e-02,(62:1.484144e-02,29:1.203136e-02):9.791757e-03):2.014927e-02):3.502829e-02,(((((((60:6.695235e-03,(59:8.952185e-03,(26:4.895723e-03,((43:4.094181e-03,((66:5.808494e-03,64:9.527433e-03):8.431479e-03,58:5.633012e-03):4.980448e-03):2.010811e-03,(50:3.249542e-03,61:1.137468e-02):2.980697e-03):4.145348e-03):2.171162e-03):1.443799e-04):4.074112e-03,74:1.395576e-02):4.075253e-03,73:3.767912e-02):1.836338e-02,68:2.814898e-02):1.750341e-02,69:3.965479e-02):1.824321e-02,(((2:3.099615e-03,9:1.545766e-03):2.274688e-02,(70:5.237184e-03,72:1.361218e-03):2.897762e-02):3.778258e-04,((38:3.431819e-02,3:1.052574e-02):1.312200e-02,(((20:9.108687e-03,33:8.733284e-03):1.889392e-03,((10:9.001508e-03,(36:3.256513e-03,(63:7.962378e-03,11:9.835502e-03):9.503400e-04):3.139018e-03):6.207930e-03,(8:9.917249e-03,15:8.689012e-03):6.483681e-04):2.454159e-03):1.986202e-04,(((30:8.137696e-03,21:9.704551e-03):1.362438e-03,((((((((24:8.300372e-03,(22:1.956054e-03,(56:3.609232e-03,27:4.991372e-03):2.599481e-03):1.581341e-03):8.067435e-04,6:6.910617e-03):2.551351e-03,48:1.415409e-02):2.329312e-03,67:1.251300e-02):1.524710e-05,(42:1.746932e-02,25:5.853402e-03):1.038597e-02):1.081208e-03,(31:4.812325e-03,((47:2.732577e-03,49:5.613322e-03):6.225627e-04,(54:2.992513e-03,32:4.988790e-03):8.113887e-04):3.225693e-04):1.505567e-02):7.259343e-04,(5:3.495856e-03,((4:5.548178e-03,(((40:4.477635e-03,(13:6.311323e-03,53:8.254169e-03):7.748818e-04):4.567828e-04,(((28:7.682096e-03,(17:8.389499e-03,(46:5.216511e-03,41:4.274692e-03):4.834269e-03):5.148083e-04):4.906618e-03,19:6.206139e-03):2.730422e-03,(37:2.045919e-03,(((45:8.679694e-03,(39:1.108093e-02,55:6.600708e-03):4.590556e-03):2.333649e-03,23:7.753511e-03):6.423890e-03,52:4.612588e-03):1.753006e-03):4.498704e-03):4.533152e-03):2.081766e-04,(12:5.901098e-03,34:6.657428e-03):3.480940e-03):3.371362e-04):4.177960e-03,18:8.559726e-03):8.050811e-04):2.535463e-03):3.675441e-04,(7:4.137339e-03,(44:5.062952e-03,51:2.024216e-03):9.492934e-04):1.641477e-02):6.080517e-05):4.789277e-04,((14:4.511996e-03,(35:6.533070e-03,65:9.085053e-03):6.838640e-04):1.141557e-03,16:4.265090e-03):1.206280e-02):6.932368e-03):8.819097e-03):1.093765e-03):1.214640e-02):8.237483e-03,(57:2.671357e-02,71:1.402302e-02):1.582636e-02):1.418254e-02,1:4.906417e-02);
   tree gen.2600 = [&U] ((75:6.331486e-02,(76:1.977141e-02,(62:1.486709e-02,29:1.205216e-02):9.808682e-03):2.018409e-02):3.508883e-02,(((((((((60:6.766042e-03,59:7.792645e-03):1.401967e-04,26:4.904185e-03):2.130042e-03,((43:4.019295e-03,(64:9.813547e-03,(61:1.139434e-02,(50:5.017946e-03,66:5.818533e-03):2.950106e-03):1.802803e-03):8.446053e-03):5.059074e-03,58:5.642748e-03):4.317173e-03):4.062028e-03,74:1.397988e-02):4.082296e-03,73:3.774425e-02):1.839512e-02,68:2.819763e-02):1.753367e-02,69:3.972333e-02):2.074823e-02,(((2:3.104972e-03,9:1.548438e-03):2.278620e-02,(70:5.246237e-03,72:1.363571e-03):2.279241e-02):3.784788e-04,((38:3.437751e-02,3:1.054394e-02):1.314468e-02,((((((31:5.059281e-03,(47:2.737300e-03,(49:5.623024e-03,(54:2.240431e-03,32:5.752815e-03):2.099341e-04):1.016083e-03):2.151379e-04):1.129914e-02,(42:1.582450e-02,25:5.863520e-03):1.040392e-02):1.015685e-03,5:3.501898e-03):2.561626e-03,((((((56:3.416689e-03,(24:8.314719e-03,22:1.959435e-03):1.510050e-03):2.486087e-03,27:3.216228e-03):8.081379e-04,6:6.922562e-03):2.555761e-03,(((20:9.124431e-03,33:8.748379e-03):1.892658e-03,((10:9.017067e-03,(36:3.262141e-03,(63:7.976141e-03,11:9.852502e-03):9.519826e-04):3.629487e-03):4.138562e-03,(8:9.934390e-03,15:8.704030e-03):6.494888e-04):2.458401e-03):2.247265e-04,67:1.257727e-02):7.100234e-03):1.948306e-03,48:1.030235e-02):1.527346e-05,(((4:5.557768e-03,(12:5.911298e-03,34:6.668935e-03):3.351585e-03):3.466922e-04,(((13:6.322232e-03,53:8.268436e-03):7.762211e-04,(((17:8.403999e-03,((46:4.541372e-03,41:4.282080e-03):3.436057e-03,28:7.695374e-03):5.156981e-04):4.915099e-03,19:6.216866e-03):2.735141e-03,(37:2.049456e-03,(((45:8.694696e-03,(39:1.110008e-02,55:6.612117e-03):4.598490e-03):5.845383e-03,23:7.766913e-03):2.926215e-03,52:4.620561e-03):1.756036e-03):2.185142e-03):2.508074e-03):3.856595e-04,40:4.485375e-03):2.085365e-04):6.924213e-04,18:8.574521e-03):4.242960e-03):1.399563e-03):3.681794e-04,((7:4.144490e-03,(44:5.071703e-03,51:2.865031e-03):3.708550e-04):1.665110e-02,((14:4.519795e-03,(35:6.544362e-03,65:9.100756e-03):6.850461e-04):1.143531e-03,16:4.272462e-03):1.208365e-02):5.877618e-05):4.670950e-04,(30:8.151762e-03,21:9.721325e-03):1.364793e-03):8.818364e-03):1.095656e-03):1.216739e-02):6.185768e-03,(57:2.675974e-02,71:1.404725e-02):1.585372e-02):2.275647e-02,1:4.914897e-02);
   tree gen.2700 = [&U] ((75:6.331486e-02,(76:1.977141e-02,(62:1.486709e-02,29:1.205216e-02):9.931956e-03):2.083250e-02):3.508883e-02,(((((((((59:7.792645e-03,26:4.904185e-03):1.401967e-04,60:6.766042e-03):2.130042e-03,((43:4.019295e-03,(64:9.813547e-03,(61:2.252526e-02,(50:5.017946e-03,66:6.059534e-03):2.950106e-03):1.802803e-03):8.446053e-03):4.267188e-03,58:7.657256e-03):4.317173e-03):4.062028e-03,74:1.397988e-02):4.082296e-03,73:3.774425e-02):1.839512e-02,68:2.819763e-02):1.449202e-02,69:3.972333e-02):2.074823e-02,(((2:3.104972e-03,9:1.548438e-03):2.278620e-02,(70:5.246237e-03,72:1.363571e-03):2.279241e-02):3.784788e-04,((38:2.831338e-02,3:1.054394e-02):1.314468e-02,((((((31:5.059281e-03,(47:1.493707e-03,(49:5.623024e-03,(54:2.399397e-03,32:3.203981e-03):1.943352e-04):1.016083e-03):2.151379e-04):1.129914e-02,(42:1.582450e-02,25:5.863520e-03):1.040392e-02):1.015685e-03,5:3.501898e-03):2.561626e-03,((((((56:3.416689e-03,27:3.161222e-03):2.609148e-03,(24:8.314719e-03,22:1.959435e-03):1.468076e-03):7.915468e-04,6:5.838928e-03):2.555761e-03,(((20:9.124431e-03,33:8.748379e-03):1.892658e-03,((10:4.759086e-03,(36:3.262141e-03,(63:1.155647e-02,11:9.852502e-03):9.519826e-04):3.629487e-03):4.138562e-03,(8:7.016819e-03,15:8.704030e-03):6.494888e-04):1.280410e-03):2.247265e-04,67:1.257727e-02):7.100234e-03):1.435932e-03,48:1.030235e-02):1.527346e-05,((4:5.443793e-03,18:8.574521e-03):6.924213e-04,((((((17:8.403999e-03,((46:4.541372e-03,41:4.282080e-03):3.436057e-03,28:7.695374e-03):5.156981e-04):4.915099e-03,19:6.216866e-03):2.735141e-03,13:7.592913e-03):7.650835e-04,53:8.268436e-03):2.541123e-03,(37:2.049456e-03,(((45:7.573741e-03,(39:1.110008e-02,55:6.612117e-03):4.598490e-03):5.845383e-03,23:7.766913e-03):2.926215e-03,(52:4.750362e-03,(12:5.911298e-03,34:6.668935e-03):3.335305e-03):3.519104e-04):1.756036e-03):1.757352e-03):1.795189e-04,40:4.485375e-03):4.132730e-04):2.255564e-03):1.589690e-03):1.725262e-04,((7:4.144490e-03,(44:5.071703e-03,51:2.865031e-03):3.708550e-04):1.665110e-02,((14:2.779659e-03,(35:6.544362e-03,65:9.100756e-03):6.084569e-04):1.143531e-03,16:4.272462e-03):1.208365e-02):5.877618e-05):4.670950e-04,(30:8.151762e-03,21:9.090604e-03):1.333316e-04):1.316425e-02):1.111461e-03):2.424203e-02):6.185768e-03,(57:2.675974e-02,71:1.404725e-02):1.585372e-02):2.275647e-02,1:4.914897e-02);
   tree gen.2800 = [&U] (75:6.617783e-02,(((((((((26:4.904185e-03,(59:7.547985e-03,60:6.766042e-03):1.426821e-04):2.130042e-03,((43:4.019295e-03,((64:9.813547e-03,61:2.252526e-02):1.737441e-03,(50:6.025496e-03,66:6.059534e-03):2.829866e-03):8.446053e-03):4.267188e-03,58:7.657256e-03):4.317173e-03):4.062028e-03,74:1.397988e-02):4.082296e-03,73:3.774425e-02):1.839512e-02,68:2.819763e-02):1.449202e-02,69:4.507321e-02):2.074823e-02,((((2:5.392142e-03,9:1.548438e-03):2.278620e-02,(70:5.246237e-03,72:1.363571e-03):2.279241e-02):7.221908e-04,((((47:1.493707e-03,((49:6.381499e-03,(54:2.399397e-03,32:3.203981e-03):1.943352e-04):1.016083e-03,31:5.059281e-03):4.264860e-04):1.129914e-02,((5:3.526381e-03,(((((((17:8.403999e-03,((46:4.541372e-03,41:4.282080e-03):3.189533e-03,28:7.695374e-03):5.156981e-04):4.915099e-03,19:6.216866e-03):2.735141e-03,13:7.592913e-03):7.650835e-04,53:8.268436e-03):2.023350e-03,(((45:7.394514e-03,(39:1.110008e-02,55:4.858010e-03):4.455306e-03):5.845383e-03,23:7.766913e-03):2.926215e-03,((52:4.555256e-03,(12:5.911298e-03,34:6.668935e-03):3.335305e-03):3.519104e-04,37:2.049456e-03):1.756036e-03):1.757352e-03):6.154885e-04,40:4.485375e-03):4.132730e-04,((4:5.443793e-03,18:8.574521e-03):6.924213e-04,(((((56:3.416689e-03,27:3.161222e-03):2.609148e-03,(24:8.314719e-03,22:1.959435e-03):1.468076e-03):7.915468e-04,6:5.760234e-03):2.555761e-03,(((20:4.328109e-03,33:8.748379e-03):1.892658e-03,67:1.257727e-02):4.811814e-04,((10:4.953046e-03,(36:3.262141e-03,(63:1.084504e-02,11:9.852502e-03):9.519826e-04):3.629487e-03):4.138562e-03,(8:7.016819e-03,15:6.102075e-03):6.494888e-04):1.280410e-03):7.100234e-03):1.240268e-03,48:1.030235e-02):1.527346e-05):2.255564e-03):1.589690e-03):1.646570e-04,(42:1.582450e-02,25:5.863520e-03):1.069750e-02):4.760775e-04):1.015685e-03,30:8.261831e-03):1.749050e-03,(((7:4.144490e-03,(44:5.071703e-03,51:2.865031e-03):3.708550e-04):1.665110e-02,((14:2.779659e-03,(35:6.544362e-03,65:9.100756e-03):3.990168e-04):1.143531e-03,16:4.272462e-03):1.208365e-02):3.054859e-05,21:8.686879e-03):1.437197e-04):1.316425e-02):1.123677e-03,(38:2.831338e-02,3:1.011574e-02):1.368372e-02):2.424203e-02):6.185768e-03,(57:2.675974e-02,71:1.404725e-02):1.585372e-02):2.288612e-02,(76:1.977141e-02,(62:1.486709e-02,29:1.205216e-02):9.931956e-03):2.083250e-02):3.607483e-02,1:4.914897e-02);
   tree gen.2900 = [&U] (75:6.617783e-02,((((((((((59:7.547985e-03,(((50:6.025496e-03,66:6.059534e-03):2.829866e-03,((64:8.167090e-03,61:2.252526e-02):1.737441e-03,43:4.019295e-03):8.446053e-03):4.267188e-03,58:7.657256e-03):4.317173e-03):2.450695e-03,60:6.766042e-03):2.295879e-05,26:4.904185e-03):4.062028e-03,74:1.397988e-02):8.504852e-03,73:3.774425e-02):9.133722e-03,68:2.819763e-02):1.449202e-02,69:4.559963e-02):2.074823e-02,((((2:5.392142e-03,9:1.548438e-03):2.278620e-02,(70:5.246237e-03,72:1.363571e-03):2.279241e-02):7.221908e-04,((((5:3.526381e-03,(((((17:8.403999e-03,((41:2.604058e-03,28:7.695374e-03):2.844003e-03,46:4.541372e-03):9.723262e-04):4.210790e-03,19:6.216866e-03):3.097074e-03,(13:7.831319e-03,((53:8.268436e-03,(((45:7.394514e-03,(39:1.110008e-02,55:8.844800e-03):1.148394e-03):5.845383e-03,23:7.766913e-03):2.926215e-03,((52:4.555256e-03,(12:5.911298e-03,34:5.050758e-03):3.295743e-03):5.181118e-04,37:2.406661e-03):1.634951e-03):1.731345e-03):1.958890e-03,48:1.030235e-02):1.409968e-05):7.661249e-04):6.050536e-04,40:4.485375e-03):4.132730e-04,((((20:4.328109e-03,33:8.748379e-03):1.892658e-03,67:1.199690e-02):4.811814e-04,((10:4.953046e-03,(63:1.084504e-02,(11:7.689227e-03,36:3.262141e-03):9.519826e-04):3.629487e-03):2.678041e-03,(8:7.016819e-03,15:6.102075e-03):6.494888e-04):2.704466e-03):7.100234e-03,((((56:3.416689e-03,(24:8.314719e-03,22:1.959435e-03):1.468076e-03):2.609148e-03,27:3.161222e-03):5.569288e-04,6:5.760234e-03):2.566685e-03,(4:5.443793e-03,(18:8.316289e-03,(47:1.493707e-03,((49:6.381499e-03,(54:2.399397e-03,32:3.203981e-03):1.943352e-04):1.169261e-03,31:5.059281e-03):3.951685e-04):1.129914e-02):3.610824e-04):6.924213e-04):1.125648e-03):2.255564e-03):1.589690e-03):2.599281e-04,(42:1.582450e-02,25:3.694156e-03):1.064339e-02):5.526115e-04,30:8.261831e-03):1.749050e-03,(((44:5.071703e-03,(51:2.865031e-03,7:4.144490e-03):3.708550e-04):1.665110e-02,((14:2.779659e-03,(35:6.544362e-03,65:9.100756e-03):3.990168e-04):1.143531e-03,16:3.719229e-03):1.208365e-02):2.628217e-05,21:8.686879e-03):1.437197e-04):1.316425e-02):9.633450e-04,(38:2.342677e-02,3:1.011574e-02):1.368372e-02):2.424203e-02):6.185768e-03,(57:2.675974e-02,71:1.404725e-02):1.585372e-02):2.288612e-02,(76:1.977141e-02,(62:1.450994e-02,29:1.205216e-02):1.132059e-02):2.083250e-02):3.607483e-02,1:4.914897e-02);
   tree gen.3000 = [&U] (75:6.617783e-02,((((((((((59:7.547985e-03,(((50:6.025496e-03,66:6.059534e-03):2.829866e-03,((64:8.167090e-03,61:2.191980e-02):1.429183e-03,43:4.755312e-03):8.446053e-03):4.267188e-03,58:7.657256e-03):4.317173e-03):2.450695e-03,60:6.766042e-03):2.295879e-05,26:2.865798e-03):4.062028e-03,74:1.397988e-02):1.315874e-02,73:3.419259e-02):3.057350e-03,68:2.819763e-02):1.449202e-02,69:4.559963e-02):2.074823e-02,((((2:5.392142e-03,9:1.548438e-03):2.278620e-02,(70:5.246237e-03,72:1.363571e-03):2.060681e-02):7.221908e-04,((((5:3.526381e-03,((((13:7.831319e-03,((53:8.268436e-03,(45:7.564936e-03,((39:1.110008e-02,55:5.817931e-03):5.338091e-04,(23:7.766913e-03,((52:4.555256e-03,34:4.982662e-03):5.181118e-04,37:2.406661e-03):1.634951e-03):2.308605e-03):6.615865e-03):1.671959e-03):1.961127e-03,48:1.030235e-02):8.723174e-04):7.264071e-05,40:7.350946e-03):6.050536e-04,((17:5.021544e-03,(28:7.695374e-03,(41:3.284334e-03,46:4.552530e-03):1.714876e-03):9.260272e-04):6.361084e-03,19:6.216866e-03):3.145114e-03):3.374408e-04,((((20:4.328109e-03,33:8.748379e-03):1.976892e-03,((10:4.953046e-03,(63:1.084504e-02,(11:7.689227e-03,36:3.622054e-03):9.519826e-04):3.039620e-03):2.678041e-03,(8:7.016819e-03,15:6.102075e-03):6.494888e-04):1.947619e-03):8.956911e-04,67:1.199690e-02):6.993543e-03,((12:5.911298e-03,((((24:8.314719e-03,27:3.161222e-03):2.609148e-03,56:2.625668e-03):1.520737e-03,22:1.956737e-03):5.569288e-04,6:5.760234e-03):2.501596e-03):3.311105e-03,(4:2.771389e-03,(18:8.316289e-03,(47:1.493707e-03,((49:5.154563e-03,(54:1.318685e-03,32:3.203981e-03):1.943352e-04):1.169261e-03,31:5.059281e-03):3.951685e-04):1.129914e-02):3.610824e-04):6.924213e-04):1.125648e-03):2.255564e-03):1.589690e-03):2.599281e-04,(42:1.582450e-02,25:3.694156e-03):8.953289e-03):5.526115e-04,30:8.264752e-03):1.749050e-03,(((44:5.071703e-03,(51:2.865031e-03,7:4.144490e-03):3.708550e-04):1.665110e-02,((14:2.779659e-03,(35:6.544362e-03,65:9.100756e-03):3.990168e-04):1.143531e-03,16:3.969275e-03):1.208365e-02):2.628217e-05,21:8.686879e-03):1.437197e-04):1.316425e-02):9.633450e-04,(38:2.342677e-02,3:1.011574e-02):1.368372e-02):2.424203e-02):6.185768e-03,(57:2.675974e-02,71:1.404725e-02):1.585372e-02):2.167307e-02,(76:1.977141e-02,(62:1.450994e-02,29:1.205216e-02):1.132059e-02):2.083250e-02):3.607483e-02,1:4.914897e-02);
   tree gen.3100 = [&U] (75:6.617783e-02,((((((((((((50:6.025496e-03,66:6.059534e-03):2.829866e-03,((64:8.167090e-03,43:1.079873e-02):1.429183e-03,61:2.191980e-02):3.447852e-03):4.267188e-03,58:7.657256e-03):4.317173e-03,(60:6.766042e-03,26:2.865798e-03):4.220275e-05):2.450695e-03,59:7.547985e-03):4.006935e-03,74:1.397988e-02):1.315874e-02,73:3.419259e-02):3.057350e-03,68:2.819763e-02):1.449202e-02,69:4.559963e-02):2.074823e-02,((((2:5.392142e-03,9:1.548438e-03):2.278620e-02,(70:5.246237e-03,72:1.363571e-03):2.060681e-02):7.221908e-04,(((42:1.582450e-02,25:3.694156e-03):9.515754e-03,(30:8.264752e-03,((5:3.568332e-03,(((13:6.233893e-03,(53:5.100278e-03,48:1.030235e-02):6.168842e-04):7.264071e-05,40:7.350946e-03):6.050536e-04,((((17:5.021544e-03,(46:4.384322e-03,28:7.695374e-03):1.458742e-03):9.497375e-04,41:3.371836e-03):6.361084e-03,19:7.455128e-03):2.138807e-03,(45:3.795994e-03,((39:1.110008e-02,55:5.817931e-03):5.338091e-04,(23:7.766913e-03,((52:4.555256e-03,34:4.982662e-03):5.181118e-04,37:3.099632e-03):1.634951e-03):2.308605e-03):6.615865e-03):5.881702e-03):2.543447e-04):3.604579e-04):1.655716e-03,((((20:4.328109e-03,33:8.748379e-03):1.976892e-03,((10:4.953046e-03,(63:1.084504e-02,(11:4.795820e-03,36:3.622054e-03):9.519826e-04):3.039620e-03):2.678041e-03,(8:7.016819e-03,15:6.102075e-03):6.494888e-04):1.947619e-03):8.956911e-04,67:1.199690e-02):6.993543e-03,(4:2.771389e-03,((12:5.911298e-03,((((24:8.314719e-03,27:3.470205e-03):2.609148e-03,56:2.625668e-03):1.520737e-03,22:1.956737e-03):5.569288e-04,6:5.760234e-03):2.572700e-03):3.358888e-03,(18:8.316289e-03,(47:1.493707e-03,((49:5.154563e-03,(54:1.318685e-03,32:3.203981e-03):1.943352e-04):1.169261e-03,31:5.059281e-03):2.087873e-04):1.129914e-02):3.610824e-04):1.146401e-03):6.924213e-04):2.255564e-03):2.599281e-04):7.647485e-04):4.902200e-04,(((44:5.071703e-03,(51:2.865031e-03,7:4.144490e-03):3.708550e-04):1.665110e-02,((14:1.818346e-03,(35:6.544362e-03,65:9.100756e-03):3.990168e-04):1.143531e-03,16:3.969275e-03):1.208365e-02):2.628217e-05,21:8.686879e-03):1.437197e-04):1.316425e-02):9.633450e-04,(38:2.342677e-02,3:1.011574e-02):1.368372e-02):2.424203e-02):3.310141e-03,(57:2.675974e-02,71:1.404725e-02):3.124735e-02):2.167307e-02,(76:1.977141e-02,(62:1.450994e-02,29:1.205216e-02):1.132059e-02):2.083250e-02):3.607483e-02,1:4.914897e-02);
   tree gen.3200 = [&U] (75:6.617783e-02,((((((((((43:7.172454e-03,((64:7.968932e-03,50:6.025496e-03):1.484599e-03,(66:6.197642e-03,61:2.191980e-02):3.269523e-03):2.829866e-03):2.425335e-03,58:7.926864e-03):6.057954e-03,((60:6.766042e-03,26:2.865798e-03):4.220275e-05,59:7.547985e-03):2.402531e-03):4.138906e-03,74:1.397988e-02):1.116827e-02,73:3.419259e-02):3.057350e-03,68:2.819763e-02):1.449202e-02,69:4.559963e-02):2.074823e-02,((((2:5.392142e-03,9:1.548438e-03):2.278620e-02,(70:5.246237e-03,72:1.521748e-03):2.060681e-02):7.221908e-04,(38:2.342677e-02,3:6.888269e-03):1.368372e-02):9.633450e-04,((((((((44:5.071703e-03,(51:2.865031e-03,7:4.144490e-03):4.524848e-04):1.665110e-02,13:6.295062e-03):2.667088e-05,((53:5.100278e-03,48:1.030235e-02):6.168842e-04,5:3.705487e-03):5.470484e-05):5.734981e-04,(40:7.485872e-03,(((17:5.062769e-03,(41:3.435368e-03,(46:2.726943e-03,28:7.695374e-03):1.458742e-03):9.726227e-04):3.967147e-03,19:7.455128e-03):2.138807e-03,(45:3.795994e-03,((39:1.110008e-02,55:5.817931e-03):5.707127e-04,((23:7.766913e-03,(52:4.555256e-03,34:4.982662e-03):5.181118e-04):7.857829e-04,37:4.418106e-03):2.379590e-03):6.615865e-03):5.881702e-03):2.543447e-04):3.580680e-04):4.947127e-04,((((20:4.328109e-03,33:8.748379e-03):1.976892e-03,((10:4.953046e-03,((11:4.182426e-03,63:1.114728e-02):9.198129e-04,36:3.782615e-03):1.511879e-03):2.678041e-03,(8:7.016819e-03,15:6.102075e-03):6.494888e-04):1.947619e-03):8.956911e-04,67:1.199690e-02):6.993543e-03,(((12:5.911298e-03,((((24:8.314719e-03,27:3.470205e-03):2.609148e-03,56:2.625668e-03):5.503805e-04,22:1.956737e-03):5.569288e-04,6:5.760234e-03):2.572700e-03):3.434781e-03,4:5.266681e-03):1.130511e-03,(18:8.316289e-03,(47:1.493707e-03,((49:4.660543e-03,(54:2.158589e-03,32:3.203981e-03):1.943352e-04):1.169261e-03,31:5.059281e-03):2.087873e-04):1.129914e-02):3.610824e-04):3.744400e-04):2.255564e-03):1.322083e-03,(42:1.582450e-02,25:3.694156e-03):9.515754e-03):7.334255e-04,30:8.264752e-03):4.835782e-04,(((14:1.818346e-03,(35:6.544362e-03,65:9.100756e-03):3.990168e-04):1.143531e-03,16:3.969275e-03):1.188288e-02,21:8.686879e-03):1.437197e-04):1.377752e-02):2.424203e-02):3.310141e-03,(57:2.675974e-02,71:1.404725e-02):3.124735e-02):2.167307e-02,(76:1.977141e-02,(62:1.450994e-02,29:1.205216e-02):2.015935e-02):2.083250e-02):3.607483e-02,1:4.914897e-02);
   tree gen.3300 = [&U] (75:6.617783e-02,((((((((((66:6.302161e-03,(64:7.889671e-03,(50:6.025496e-03,(61:2.212159e-02,43:4.057307e-03):3.312668e-03):1.448093e-03):2.919747e-03):2.357183e-03,58:7.926864e-03):5.959238e-03,((60:6.766042e-03,26:2.865798e-03):4.220275e-05,59:7.547985e-03):2.402531e-03):4.138906e-03,74:1.397988e-02):1.116827e-02,73:3.419259e-02):3.057350e-03,68:2.819763e-02):1.449202e-02,69:4.559963e-02):1.162712e-02,((((2:5.392142e-03,9:1.548438e-03):1.496009e-02,(70:3.825278e-03,72:1.521748e-03):2.060681e-02):4.499697e-03,(38:2.342677e-02,3:6.888269e-03):1.368372e-02):9.633450e-04,(((14:1.317022e-03,(35:6.544362e-03,65:9.100756e-03):3.990168e-04):1.611802e-03,16:3.969275e-03):1.188288e-02,((((((12:5.911298e-03,((((24:8.314719e-03,27:3.470205e-03):2.609148e-03,(22:1.439309e-03,56:2.570930e-03):1.601537e-04):9.733395e-04,6:5.760234e-03):2.572700e-03,4:5.266681e-03):3.507097e-03):1.097222e-03,(18:8.316289e-03,(47:1.493707e-03,((49:4.660543e-03,(54:1.544755e-03,32:3.203981e-03):9.111565e-04):1.169261e-03,31:5.059281e-03):1.160403e-04):1.129914e-02):5.214380e-04):1.828144e-04,(((20:4.328109e-03,33:8.748379e-03):1.976892e-03,(((10:4.953046e-03,((11:4.182426e-03,63:1.114728e-02):9.198129e-04,36:3.782615e-03):1.511879e-03):2.678041e-03,(8:7.016819e-03,15:6.102075e-03):6.494888e-04):1.947619e-03,67:1.199690e-02):8.778250e-04):7.320856e-03,((5:3.705487e-03,((((44:5.071703e-03,(51:2.865031e-03,7:4.144490e-03):4.524848e-04):1.659501e-02,13:6.295062e-03):7.357698e-05,53:5.100278e-03):1.094160e-05,48:1.030235e-02):6.059971e-04):5.653777e-04,((40:7.485872e-03,((17:5.062769e-03,(41:3.435368e-03,(46:2.726943e-03,28:6.546272e-03):1.178994e-03):9.726227e-04):3.967147e-03,19:8.550661e-03):2.138807e-03):2.550800e-04,(45:4.519893e-03,((39:1.110008e-02,55:5.817931e-03):5.707127e-04,((23:7.766913e-03,37:4.406749e-03):7.821213e-04,(52:6.204317e-03,34:4.982662e-03):5.181118e-04):2.379590e-03):6.615865e-03):5.881702e-03):3.727776e-04):4.947127e-04):2.255564e-03):1.322083e-03,(42:1.321043e-02,25:3.694156e-03):9.515754e-03):7.600480e-04,30:8.264752e-03):3.002029e-04,21:8.686879e-03):1.821590e-04):1.377752e-02):2.424203e-02):3.310141e-03,(57:2.675974e-02,71:2.739830e-02):3.124735e-02):3.161347e-02,(76:1.977141e-02,(62:1.450994e-02,29:1.205216e-02):2.015935e-02):2.083250e-02):1.461396e-02,1:7.298601e-02);
   tree gen.3400 = [&U] (75:6.617783e-02,(((((((((((61:2.212159e-02,66:6.302161e-03):2.880465e-03,(43:4.106265e-03,(64:8.207666e-03,50:6.025496e-03):3.230691e-03):1.431617e-03):2.272261e-03,58:7.926864e-03):4.528130e-03,((26:2.865798e-03,59:7.547985e-03):4.220275e-05,60:6.766042e-03):2.402531e-03):4.576557e-03,74:1.397988e-02):1.116827e-02,73:3.419259e-02):3.057350e-03,68:2.819763e-02):1.449202e-02,69:4.559963e-02):1.162712e-02,((((2:5.392142e-03,9:1.548438e-03):1.496009e-02,(70:3.825278e-03,72:1.521748e-03):2.060681e-02):4.499697e-03,(38:2.342677e-02,3:6.888269e-03):1.368372e-02):9.633450e-04,(((35:4.391162e-03,(65:9.100756e-03,14:1.317022e-03):7.813903e-04):1.611802e-03,16:3.969275e-03):9.619085e-03,((((((((44:5.071703e-03,(51:2.865031e-03,7:4.144490e-03):4.524848e-04):1.659501e-02,13:6.295062e-03):7.583016e-05,(5:3.705487e-03,(53:5.100278e-03,48:1.030235e-02):6.059971e-04):1.051238e-05):5.653777e-04,(((45:4.519893e-03,39:1.093332e-02):6.459531e-03,(((23:7.766913e-03,37:4.406749e-03):8.054760e-04,(52:6.047683e-03,55:5.817931e-03):5.564428e-04):4.312078e-04,34:4.982662e-03):2.332485e-03):5.881702e-03,(40:7.485872e-03,((17:6.618073e-03,(41:1.775443e-03,(46:2.726943e-03,28:6.546272e-03):1.178994e-03):9.726227e-04):2.364730e-03,19:8.550661e-03):2.111265e-03):5.314906e-04):5.664036e-05):4.947127e-04,(((20:4.328109e-03,33:5.934978e-03):3.966110e-03,(((10:4.953046e-03,((11:4.182426e-03,63:1.114728e-02):9.198129e-04,36:3.782615e-03):2.276668e-03):2.678041e-03,(8:6.568487e-03,15:6.102075e-03):7.000462e-04):1.947619e-03,67:1.199690e-02):8.778250e-04):7.320856e-03,((12:5.911298e-03,(((24:8.077736e-03,(27:3.470205e-03,(22:1.439309e-03,56:2.570930e-03):1.601537e-04):2.572934e-03):1.012888e-03,6:5.760234e-03):2.572700e-03,4:5.266681e-03):3.507097e-03):1.097222e-03,(18:8.316289e-03,((47:1.493707e-03,(49:4.660543e-03,(54:1.544755e-03,32:3.203981e-03):9.111565e-04):1.169261e-03):1.171001e-04,31:5.059281e-03):1.111081e-02):5.223691e-04):1.828144e-04):2.255564e-03):1.322083e-03,(42:1.321043e-02,25:2.742171e-03):9.515754e-03):7.600480e-04,30:8.656904e-03):4.252316e-04,21:8.686879e-03):1.821590e-04):1.377752e-02):2.424203e-02):3.310141e-03,(57:2.675974e-02,71:2.739830e-02):3.124735e-02):3.161347e-02,(76:1.977141e-02,(62:1.450994e-02,29:1.205216e-02):2.015935e-02):3.967193e-02):1.461396e-02,1:7.298601e-02);
   tree gen.3500 = [&U] (75:5.792772e-02,(((((((((((61:1.936379e-02,66:5.516497e-03):2.521370e-03,(43:3.594355e-03,(64:7.184451e-03,50:5.274324e-03):2.827935e-03):1.253144e-03):1.988988e-03,58:6.938655e-03):1.988482e-03,((26:2.508532e-03,59:6.607010e-03):3.694152e-05,60:7.278751e-03):4.889617e-05):4.006018e-03,74:1.223707e-02):9.775971e-03,73:2.992995e-02):5.515096e-03,68:2.468235e-02):1.268536e-02,69:3.991492e-02):1.017761e-02,((((2:4.719927e-03,9:1.355401e-03):1.309508e-02,(70:3.348397e-03,72:1.332038e-03):1.803785e-02):3.938739e-03,(38:1.892894e-02,3:2.971624e-03):1.197783e-02):6.361501e-04,(((35:3.843735e-03,(65:7.966204e-03,14:1.152834e-03):6.839777e-04):1.410866e-03,16:4.849408e-03):8.419915e-03,((((((((44:4.439436e-03,(51:2.507860e-03,7:3.627814e-03):9.657227e-04):1.452618e-02,13:5.510284e-03):6.637674e-05,(34:4.361495e-03,(((23:6.798645e-03,(52:5.159617e-03,55:5.092634e-03):4.775799e-04):6.836229e-04,37:3.857378e-03):3.774510e-04,(45:3.956418e-03,39:9.570307e-03):5.654249e-03):2.041704e-03):2.716697e-03):1.681938e-04,(53:6.913465e-03,(48:9.017998e-03,5:3.243540e-03):5.304500e-04):9.201848e-06):7.456794e-04,((((12:5.477313e-03,((((46:2.386987e-03,28:5.730177e-03):1.032014e-03,17:5.793027e-03):8.651720e-04,41:1.554106e-03):2.129660e-03,19:7.484687e-03):1.848063e-03):4.820271e-04,(((22:1.259877e-03,(24:7.070720e-03,(56:2.250423e-03,27:2.931446e-03):1.377751e-04):2.259156e-03):8.495457e-04,6:5.042130e-03):2.251973e-03,4:4.610107e-03):6.722354e-04):4.905575e-05,40:6.552641e-03):3.473086e-03,((18:7.279533e-03,((47:1.307493e-03,(49:4.079533e-03,(54:1.789657e-03,32:2.804554e-03):1.161628e-03):6.284528e-04):1.025017e-04,31:4.428562e-03):9.725675e-03):4.572476e-04,((20:3.788542e-03,33:5.195090e-03):3.471672e-03,(((10:4.335571e-03,((11:3.661021e-03,63:9.757597e-03):8.051438e-04,36:3.311052e-03):1.992846e-03):2.344181e-03,(8:4.539916e-03,15:5.341355e-03):1.617727e-03):1.610260e-03,67:1.050130e-02):7.683903e-04):6.408196e-03):1.600237e-04):1.285579e-03):1.822312e-03,(42:1.156354e-02,25:2.778859e-03):8.329466e-03):6.652961e-04,30:7.577685e-03):3.722198e-04,21:7.603923e-03):1.594500e-04):1.205993e-02):2.121988e-02):2.897480e-03,(57:2.342372e-02,71:2.398267e-02):2.735188e-02):2.767236e-02,(76:1.730659e-02,(62:1.270104e-02,29:1.054967e-02):1.764617e-02):3.472620e-02):1.279210e-02,1:6.388716e-02);
   tree gen.3600 = [&U] (75:5.744733e-02,((((((((((((61:1.936379e-02,(64:7.184451e-03,50:5.274324e-03):2.947087e-03):1.252888e-03,66:5.516497e-03):2.521370e-03,43:3.594355e-03):1.988988e-03,58:6.938655e-03):1.988482e-03,((59:6.607010e-03,60:7.278751e-03):3.694152e-05,26:2.508532e-03):4.889617e-05):4.006018e-03,74:1.223707e-02):9.775971e-03,73:2.992995e-02):5.515096e-03,68:2.468235e-02):1.268536e-02,69:4.518888e-02):1.017761e-02,((((2:4.719927e-03,9:1.355401e-03):1.309508e-02,(70:3.348397e-03,72:1.332038e-03):2.440077e-02):3.938739e-03,(38:1.892894e-02,3:2.971624e-03):1.197783e-02):6.361501e-04,(((35:3.843735e-03,(65:6.938236e-03,14:1.152834e-03):3.078544e-04):2.179273e-03,16:4.849408e-03):8.419915e-03,(((42:1.156354e-02,25:2.778859e-03):8.308480e-03,((((((44:4.439436e-03,(51:2.507860e-03,7:3.627814e-03):2.015869e-03):1.452618e-02,13:5.510284e-03):2.290524e-04,(34:4.361495e-03,(((23:6.798645e-03,(52:3.031499e-03,55:5.092634e-03):4.775799e-04):6.836229e-04,37:3.857378e-03):3.774510e-04,(45:3.956418e-03,39:9.570307e-03):5.654249e-03):2.041704e-03):2.716697e-03):2.314490e-05,(53:6.913465e-03,(48:9.017998e-03,5:3.243540e-03):5.304500e-04):7.597577e-06):7.456794e-04,(((18:1.070522e-02,(49:4.079533e-03,((54:1.789657e-03,32:2.804554e-03):1.147610e-03,(47:1.312371e-03,31:4.428562e-03):1.018646e-04):6.363097e-04):9.531337e-03):4.572476e-04,(((20:3.788542e-03,33:5.195090e-03):3.471672e-03,(((10:4.335571e-03,(36:4.254556e-03,(11:3.661021e-03,63:9.757597e-03):1.287505e-03):2.025523e-03):2.344181e-03,(8:4.539916e-03,15:5.341355e-03):1.617727e-03):1.610260e-03,67:1.050130e-02):7.683903e-04):6.408196e-03,(((22:1.259877e-03,(24:7.070720e-03,(56:2.250423e-03,27:2.931446e-03):1.377751e-04):1.395913e-03):1.695528e-04,6:5.042130e-03):2.866932e-03,(4:4.610107e-03,(12:5.477313e-03,((((46:2.605818e-03,28:5.730177e-03):1.032014e-03,17:5.793027e-03):7.546211e-04,41:1.554106e-03):2.129660e-03,19:7.484687e-03):1.970012e-03):3.388221e-04):6.722354e-04):4.905575e-05):1.600237e-04):3.473086e-03,40:6.552641e-03):1.285579e-03):1.822312e-03,30:7.576320e-03):6.982399e-04):4.201113e-04,21:7.603923e-03):1.594500e-04):1.205993e-02):2.121988e-02):2.897480e-03,(57:2.342372e-02,71:2.398267e-02):2.735188e-02):2.767236e-02,(76:1.730659e-02,(62:1.270104e-02,29:1.054967e-02):1.764617e-02):3.472620e-02):1.279210e-02,1:6.388716e-02);
   tree gen.3700 = [&U] (75:5.744733e-02,((((((((((((61:1.936379e-02,(50:5.274324e-03,64:7.184451e-03):2.947087e-03):1.252888e-03,66:5.516497e-03):2.521370e-03,43:3.594355e-03):1.690673e-03,58:6.938655e-03):1.988482e-03,((59:6.607010e-03,60:7.278751e-03):3.694152e-05,26:3.485884e-03):4.889617e-05):8.729023e-03,74:1.223707e-02):9.775971e-03,73:2.992995e-02):5.515096e-03,68:2.468235e-02):1.268536e-02,69:4.518888e-02):1.017761e-02,((((2:4.719927e-03,9:1.355401e-03):1.309508e-02,(70:3.348397e-03,72:1.846160e-03):2.440077e-02):3.938739e-03,(38:1.892894e-02,3:2.971624e-03):1.197783e-02):6.361501e-04,(((((((44:4.439436e-03,(51:2.507860e-03,7:3.616395e-03):2.490854e-03):1.452618e-02,13:5.510284e-03):4.159869e-04,((34:4.874931e-03,((23:6.512153e-03,37:3.857378e-03):3.774510e-04,(45:3.956418e-03,39:9.570307e-03):5.654249e-03):2.041704e-03):6.848341e-05,(52:3.111801e-03,55:5.368561e-03):4.775799e-04):3.233386e-03):2.314490e-05,(53:6.913465e-03,(48:9.017998e-03,5:4.835870e-03):5.304500e-04):7.597577e-06):7.456794e-04,(((((20:3.788542e-03,33:5.195090e-03):3.471672e-03,(((10:4.335571e-03,(36:2.992087e-03,(11:3.661021e-03,63:9.757597e-03):1.287505e-03):3.001559e-03):2.344181e-03,(8:4.539916e-03,15:5.341355e-03):1.617727e-03):1.610260e-03,67:1.050130e-02):7.683903e-04):6.408196e-03,(((((46:2.605818e-03,28:5.730177e-03):8.334471e-04,17:5.793027e-03):8.802372e-04,41:1.554106e-03):2.129660e-03,19:7.484687e-03):1.970012e-03,((((56:2.292683e-03,27:2.931446e-03):1.431617e-04,(24:7.070720e-03,22:1.259877e-03):1.352696e-03):1.695528e-04,6:5.042130e-03):2.781375e-03,(12:5.477313e-03,4:4.610107e-03):3.516369e-04):6.763914e-04):1.048387e-04):8.801328e-05,40:6.552641e-03):1.429273e-03,((47:1.735726e-03,31:3.202820e-03):1.018646e-04,(((54:1.639814e-03,32:2.804554e-03):1.184788e-03,49:4.079533e-03):6.173686e-04,18:1.070522e-02):9.531337e-03):2.461107e-03):6.498494e-04):2.230714e-03,((35:3.843735e-03,(65:6.773841e-03,14:1.152834e-03):9.164993e-04):2.179273e-03,16:4.849408e-03):8.621334e-03):3.488461e-04,(((42:1.171844e-02,25:2.778859e-03):8.308480e-03,30:7.357494e-03):4.201113e-04,21:7.603923e-03):1.594500e-04):1.205993e-02):2.121988e-02):2.897480e-03,(57:2.342372e-02,71:2.398267e-02):2.735188e-02):2.767236e-02,(76:1.730659e-02,(62:1.270104e-02,29:1.054967e-02):1.764617e-02):4.922360e-02):1.279210e-02,1:6.364553e-02);
   tree gen.3800 = [&U] (75:5.744733e-02,(((((((((((61:1.936379e-02,(66:5.516497e-03,(50:5.274324e-03,64:7.184451e-03):4.358413e-03):1.009777e-04):1.980815e-03,43:3.594355e-03):1.690673e-03,58:6.938655e-03):1.014802e-03,((59:6.607010e-03,60:7.278751e-03):4.685070e-05,26:3.485884e-03):3.764291e-05):8.729023e-03,74:1.223707e-02):9.775971e-03,73:2.992995e-02):5.515096e-03,68:2.468235e-02):1.268536e-02,69:4.518888e-02):1.017761e-02,((((2:4.719927e-03,9:1.355401e-03):1.309508e-02,(70:3.348397e-03,72:1.846160e-03):2.440077e-02):3.938739e-03,(38:1.892894e-02,3:2.971624e-03):1.197783e-02):6.361501e-04,(((((((44:4.439436e-03,(51:2.507860e-03,7:3.616395e-03):2.490854e-03):1.452618e-02,13:5.510284e-03):4.159869e-04,(34:4.760681e-03,(((23:6.512153e-03,37:3.857378e-03):3.774510e-04,(45:3.956418e-03,39:9.570307e-03):5.654249e-03):2.041704e-03,(52:3.111801e-03,55:4.442488e-03):4.775799e-04):7.106573e-05):3.233386e-03):2.314490e-05,((48:9.110649e-03,53:6.913465e-03):5.082078e-04,5:4.835870e-03):7.597577e-06):7.456794e-04,((((20:3.788542e-03,33:5.195090e-03):3.471672e-03,(((10:4.335571e-03,(36:2.992087e-03,(11:3.661021e-03,63:9.757597e-03):8.102337e-04):3.001559e-03):2.840158e-03,(8:4.539916e-03,15:5.341355e-03):1.617727e-03):9.665614e-04,67:1.303323e-02):7.371382e-04):6.582720e-03,((((28:5.730177e-03,((17:5.793027e-03,46:2.605818e-03):8.232558e-04,41:1.554106e-03):6.997684e-04):2.149034e-03,19:7.484687e-03):1.896858e-03,((((56:2.292683e-03,(24:6.431251e-03,22:1.259877e-03):1.347670e-03):1.455332e-04,27:2.931446e-03):1.695528e-04,6:5.042130e-03):2.781375e-03,(12:5.477313e-03,4:4.610107e-03):3.516369e-04):6.763914e-04):1.048387e-04,40:6.552641e-03):8.807740e-05):1.429273e-03,((47:1.735726e-03,31:3.202820e-03):1.018646e-04,(18:1.070522e-02,(49:4.032387e-03,(54:1.712542e-03,32:2.804554e-03):1.184788e-03):6.270036e-04):9.340273e-03):2.461107e-03):6.498494e-04):1.737390e-03,((35:3.843735e-03,(65:6.773841e-03,14:2.334774e-03):7.928689e-05):2.179273e-03,16:4.849408e-03):8.621334e-03):3.488461e-04,(((42:1.171844e-02,25:2.778859e-03):8.308480e-03,30:7.357494e-03):2.737924e-04,21:7.603923e-03):1.594500e-04):2.477856e-02):2.121988e-02):2.897480e-03,(57:2.342372e-02,71:2.398267e-02):2.735188e-02):2.767236e-02,(76:1.730659e-02,(62:1.270104e-02,29:1.054967e-02):1.764617e-02):4.922360e-02):1.279210e-02,1:6.364553e-02);
   tree gen.3900 = [&U] (75:5.744733e-02,(((((((((((61:1.936379e-02,((64:7.184451e-03,66:5.516497e-03):4.463249e-03,50:5.274324e-03):5.729356e-05):1.980815e-03,43:3.594355e-03):1.690673e-03,58:5.630672e-03):2.109055e-03,((26:3.485884e-03,59:6.607010e-03):4.685070e-05,60:7.278751e-03):6.168775e-05):8.729023e-03,74:1.223707e-02):9.775971e-03,73:2.992995e-02):5.515096e-03,68:2.468235e-02):1.268536e-02,69:4.518888e-02):1.017761e-02,((((2:4.719927e-03,9:1.355401e-03):1.309508e-02,(70:3.348397e-03,72:1.846160e-03):2.440077e-02):3.938739e-03,(38:1.892894e-02,3:2.971624e-03):1.532255e-02):5.651691e-04,(((((12:5.477313e-03,4:4.610107e-03):6.387083e-04,40:6.552641e-03):1.048387e-04,((((20:3.788542e-03,33:3.246114e-03):3.471672e-03,(((10:4.335571e-03,(36:3.409144e-03,(11:5.501035e-03,63:9.757597e-03):8.102337e-04):3.001559e-03):3.525571e-03,(8:4.539916e-03,15:5.341355e-03):1.617727e-03):9.665614e-04,67:1.303323e-02):7.371382e-04):6.582720e-03,((41:1.554106e-03,((17:5.793027e-03,46:2.605818e-03):8.232558e-04,28:5.730177e-03):3.505468e-04):3.813244e-03,19:7.484687e-03):5.226420e-04):1.400653e-03,(((((56:2.292683e-03,(24:6.431251e-03,22:4.127040e-03):1.813938e-03):2.679713e-04,27:2.931446e-03):2.644948e-04,6:5.042130e-03):2.781375e-03,((((44:4.439436e-03,(51:2.507860e-03,7:3.616395e-03):2.490854e-03):1.452618e-02,13:5.510284e-03):4.174667e-04,30:7.357494e-03):2.680585e-04,(((23:6.512153e-03,37:3.857378e-03):3.774510e-04,(((52:3.111801e-03,55:4.442488e-03):4.552153e-04,45:4.068691e-03):7.494396e-05,39:9.570307e-03):3.881025e-03):1.399318e-03,34:4.554998e-03):3.233386e-03):1.647855e-05):6.868605e-04,((48:9.110649e-03,53:6.913465e-03):5.082078e-04,5:4.262953e-03):7.597577e-06):7.456794e-04):9.907171e-05):6.344169e-04,((47:1.735726e-03,31:3.202820e-03):1.018646e-04,(18:1.070522e-02,(49:4.032387e-03,(54:1.712542e-03,32:2.804554e-03):1.184788e-03):5.148241e-04):9.340273e-03):2.461107e-03):1.737390e-03,(21:7.910384e-03,((42:1.171844e-02,25:2.778859e-03):7.999554e-03,((35:4.061218e-03,(65:6.773841e-03,14:2.334774e-03):7.928689e-05):2.641300e-03,16:4.849408e-03):9.220387e-03):3.488738e-04):1.594500e-04):2.477856e-02):2.121988e-02):2.897480e-03,(57:2.342372e-02,71:2.398267e-02):2.735188e-02):2.767236e-02,(76:1.730659e-02,(62:1.270104e-02,29:1.054967e-02):2.046684e-02):4.922360e-02):1.279210e-02,1:6.364553e-02);
   tree gen.4000 = [&U] (75:3.322663e-02,((76:2.983091e-02,(29:1.224860e-02,62:1.320043e-02):2.394654e-02):4.119991e-02,((57:2.933162e-02,71:2.301174e-02):2.561614e-02,((69:3.122630e-02,(68:2.259440e-02,(73:3.408870e-02,(74:1.363548e-02,(((50:5.880252e-03,(61:1.793203e-02,(64:6.617083e-03,43:4.823379e-03):1.002811e-03):2.672134e-03):1.738734e-03,(66:8.932542e-03,58:6.838183e-03):2.727453e-04):2.370447e-03,((59:8.655799e-03,60:1.262788e-02):2.227204e-03,26:1.364992e-03):3.536009e-04):3.402008e-03):1.074612e-02):2.697992e-03):6.255843e-03):1.250744e-02,((((((47:3.440030e-03,31:3.547155e-03):1.515030e-03,(((54:5.500122e-03,32:9.197733e-03):1.575951e-04,49:5.180643e-03):1.271755e-04,18:8.477051e-03):4.252786e-03):2.251576e-03,(53:4.953281e-03,((((((46:4.274232e-03,41:4.973293e-03):4.719485e-04,(17:5.484192e-03,28:1.010253e-02):1.598522e-03):5.755628e-03,((19:7.181230e-03,(((((21:1.014931e-02,(16:3.458235e-03,(14:7.509765e-03,(35:2.872150e-03,65:5.647267e-03):3.038755e-04):4.019166e-03):5.577285e-03):3.982276e-04,((((7:3.418233e-03,51:3.505572e-03):2.151051e-03,44:5.018511e-03):4.486043e-04,13:2.198518e-03):4.176747e-03,(25:3.332929e-03,42:3.487821e-03):6.416847e-03):1.366049e-03):6.227893e-04,30:1.155470e-02):7.939320e-04,40:9.169542e-03):9.179865e-05,((56:6.776841e-03,6:3.047878e-03):1.439499e-04,(22:2.038232e-03,27:3.242221e-03):3.647393e-04):3.936127e-03):8.921212e-05):2.676214e-04,12:5.844865e-03):7.993374e-04):8.989650e-04,((4:2.210123e-03,5:6.009038e-03):1.584790e-03,(34:6.760759e-03,(45:3.903936e-03,(((52:5.656681e-03,23:3.923275e-03):7.437401e-05,(39:3.021938e-03,55:5.434121e-03):2.351640e-03):2.568866e-03,37:2.398204e-03):2.620826e-03):9.764442e-04):1.980725e-03):4.385365e-03):2.891228e-03,48:3.182619e-03):3.642023e-03,24:7.533034e-03):1.483318e-03):8.300636e-04):3.649042e-03,(((15:3.951700e-03,8:3.519009e-03):1.021603e-02,((63:9.076742e-03,(11:7.984994e-03,36:3.054741e-03):7.237940e-04):8.657794e-04,10:6.957253e-03):5.028853e-03):9.201852e-05,((20:7.810186e-03,33:7.641166e-03):1.003064e-03,67:1.254089e-02):1.103831e-03):1.322186e-03):2.758696e-03,((2:5.388744e-03,9:4.679942e-03):2.202267e-02,(72:3.608734e-03,70:4.236932e-03):2.593812e-02):6.049200e-03):7.866125e-03,(38:4.008403e-03,3:2.957466e-03):3.349893e-02):2.015181e-02):5.155978e-03):3.298788e-02):2.090508e-02,1:9.190220e-02);
   tree gen.4100 = [&U] (75:5.744733e-02,((((((((((26:3.611914e-03,59:6.607010e-03):4.783863e-05,((((50:5.274324e-03,(61:1.814561e-02,66:6.446887e-03):3.792412e-03):5.889630e-05,64:8.831265e-03):1.159527e-03,43:3.594355e-03):2.724210e-03,58:5.630672e-03):1.742197e-03):6.278639e-05,60:7.278751e-03):8.729023e-03,74:1.285330e-02):9.775971e-03,73:2.992995e-02):5.515096e-03,68:2.468235e-02):1.288091e-02,69:4.670707e-02):1.440660e-02,((((2:4.719927e-03,9:1.355401e-03):1.309508e-02,(70:3.348397e-03,72:1.846160e-03):2.440077e-02):3.938739e-03,(38:1.892894e-02,3:2.971624e-03):1.532255e-02):5.651691e-04,((((40:7.496965e-03,((((20:3.788542e-03,33:3.246114e-03):3.471672e-03,(((10:4.335571e-03,(36:3.409144e-03,(11:5.160564e-03,63:9.757597e-03):8.102337e-04):3.412265e-03):3.525571e-03,(8:4.539916e-03,15:5.341355e-03):1.617727e-03):9.665614e-04,67:1.303323e-02):3.474826e-04):6.582720e-03,((53:6.913465e-03,((((44:4.439436e-03,(51:2.507860e-03,7:3.616395e-03):2.490854e-03):8.343514e-03,13:2.856217e-03):6.973153e-04,30:9.316667e-03):2.680585e-04,((23:6.512153e-03,(37:4.048915e-03,34:7.734457e-03):2.379829e-04):1.012970e-03,(((52:3.111801e-03,55:4.442488e-03):4.552153e-04,45:4.068691e-03):7.494396e-05,39:9.570307e-03):3.881025e-03):2.404952e-03):1.612620e-05):5.554550e-04,48:9.110649e-03):7.330936e-04):8.492771e-04,((41:1.554106e-03,((17:5.681857e-03,46:2.605818e-03):1.701341e-04,28:4.664231e-03):3.505468e-04):3.813244e-03,19:7.484687e-03):5.226420e-04):9.958671e-05):1.731165e-04,(12:7.454781e-03,4:5.281619e-03):6.387083e-04):6.344169e-04,(((((24:6.568207e-03,27:2.837762e-03):2.073112e-04,56:2.292683e-03):3.924774e-04,22:4.127040e-03):1.451783e-03,6:5.042130e-03):3.179759e-03,(((47:1.735726e-03,31:3.202820e-03):1.218152e-04,((54:1.520088e-03,32:2.804554e-03):1.184788e-03,(49:4.032387e-03,18:1.070522e-02):5.148241e-04):9.340273e-03):2.197062e-03,5:4.262953e-03):7.464218e-06):4.916235e-04):1.737390e-03,(21:7.910384e-03,((42:1.171844e-02,25:1.716010e-03):7.349265e-03,((14:2.334774e-03,(65:7.357650e-03,35:4.061218e-03):7.030902e-05):1.647369e-03,16:4.849408e-03):9.351350e-03):6.724112e-05):4.164466e-04):2.327498e-02):2.169998e-02):2.897480e-03,(57:2.342372e-02,71:2.443674e-02):2.762818e-02):3.041600e-02,(76:1.730659e-02,(62:1.270104e-02,29:1.054967e-02):2.046684e-02):3.181507e-02):3.411004e-02,1:6.364553e-02);
   tree gen.4200 = [&U] (75:5.744733e-02,((((((((((26:3.611914e-03,59:3.703863e-03):4.783863e-05,(((((61:1.814561e-02,50:5.274324e-03):3.792412e-03,64:8.831265e-03):5.889630e-05,66:6.446887e-03):5.554751e-04,43:3.594355e-03):2.724210e-03,58:5.630672e-03):8.061261e-04):6.278639e-05,60:7.278751e-03):8.729023e-03,74:1.285330e-02):9.775971e-03,73:2.992995e-02):4.546815e-03,68:2.468235e-02):1.288091e-02,69:4.670707e-02):1.440660e-02,((((2:4.719927e-03,9:1.355401e-03):1.309508e-02,(70:3.348397e-03,72:1.846160e-03):2.285874e-02):3.938739e-03,(38:1.651212e-02,3:2.971624e-03):1.532255e-02):5.651691e-04,((((40:7.496965e-03,((((20:3.788542e-03,33:3.246114e-03):3.471672e-03,((8:4.539916e-03,15:5.341355e-03):1.617727e-03,((10:4.335571e-03,(36:3.409144e-03,(11:5.160564e-03,63:9.757597e-03):8.282588e-04):3.412265e-03):3.699205e-03,67:1.303323e-02):6.372187e-04):5.297177e-04):6.400059e-03,((53:6.913465e-03,((((44:7.752133e-03,(51:2.507860e-03,7:3.616395e-03):2.525038e-03):7.411597e-03,13:2.856217e-03):6.973153e-04,30:9.316667e-03):5.916746e-04,((23:6.512153e-03,(37:4.048915e-03,34:7.734457e-03):4.209459e-04):7.099724e-04,((52:3.111801e-03,55:4.442488e-03):4.552153e-04,(45:4.068691e-03,39:9.570307e-03):7.250168e-05):3.738280e-03):2.773213e-03):1.612620e-05):3.377370e-04,48:6.901135e-03):9.932450e-04):8.492771e-04,((41:1.554106e-03,((17:5.681857e-03,46:2.605818e-03):1.701341e-04,28:4.664231e-03):3.505468e-04):3.813244e-03,19:7.484687e-03):5.226420e-04):9.958671e-05):1.731165e-04,(12:7.454781e-03,4:5.281619e-03):2.967719e-04):6.344169e-04,(((((24:7.173657e-03,27:4.315439e-03):1.206369e-04,56:2.292683e-03):3.924774e-04,22:4.127040e-03):1.451783e-03,6:5.042130e-03):3.631879e-03,(((47:3.166949e-03,31:3.202820e-03):1.218152e-04,((54:1.520088e-03,32:2.804554e-03):3.389457e-03,(49:4.032387e-03,18:1.070522e-02):5.148241e-04):7.453890e-03):2.197062e-03,5:4.262953e-03):7.464218e-06):2.046929e-04):1.737390e-03,(21:7.910384e-03,((42:1.171844e-02,25:1.716010e-03):7.349265e-03,((14:2.334774e-03,(65:7.357650e-03,35:4.061218e-03):7.030902e-05):1.647369e-03,16:4.849408e-03):9.351350e-03):6.724112e-05):4.164466e-04):2.327498e-02):2.169998e-02):2.897480e-03,(57:2.342372e-02,71:2.896398e-02):2.389229e-02):3.041600e-02,(76:1.730659e-02,(62:1.270104e-02,29:1.054967e-02):2.046684e-02):3.181507e-02):3.411004e-02,1:6.364553e-02);
   tree gen.4300 = [&U] (75:5.744733e-02,((((((((26:3.611914e-03,(59:3.856715e-03,((((64:8.831265e-03,(66:6.446887e-03,(61:1.814561e-02,50:5.274324e-03):3.792412e-03):5.941737e-05):5.631975e-04,43:3.594355e-03):2.726571e-03,58:5.630672e-03):8.061261e-04,60:8.804518e-03):4.783863e-05):6.515100e-05):8.651795e-03,74:1.285330e-02):9.775971e-03,73:2.992995e-02):4.546815e-03,68:2.468235e-02):1.288091e-02,69:4.670707e-02):1.440660e-02,((38:1.651212e-02,3:2.971624e-03):1.532255e-02,((((48:6.901135e-03,((((((44:7.752133e-03,(51:2.507860e-03,7:3.616395e-03):2.525038e-03):7.411597e-03,13:2.856217e-03):6.973153e-04,30:9.316667e-03):5.916746e-04,((34:7.734457e-03,(((45:4.068691e-03,(52:3.111801e-03,55:4.442488e-03):4.466855e-04):7.250168e-05,(37:4.048915e-03,23:6.512153e-03):3.302064e-04):3.738280e-03,39:9.570307e-03):6.785391e-04):3.922360e-03,53:7.014587e-03):1.674395e-05):9.915910e-04,12:7.511471e-03):9.897181e-05,(((20:3.788542e-03,33:3.246114e-03):3.471672e-03,((8:4.539916e-03,15:5.341355e-03):1.617727e-03,((10:4.335571e-03,(36:3.409144e-03,(11:5.160564e-03,63:9.757597e-03):8.282588e-04):3.412265e-03):3.699205e-03,67:1.303323e-02):6.372187e-04):5.297177e-04):4.780114e-03,(((41:1.554106e-03,((17:5.681857e-03,46:2.605818e-03):7.859723e-05,28:4.664231e-03):3.505468e-04):3.813244e-03,19:7.484687e-03):5.226420e-04,40:7.496965e-03):8.103401e-04):3.224375e-04):1.746900e-04):1.324218e-03,((((24:7.173657e-03,(27:4.315439e-03,56:2.292683e-03):1.177425e-04):4.006959e-04,22:4.127040e-03):1.517491e-03,6:5.042130e-03):3.631879e-03,(((47:1.805766e-03,31:3.202820e-03):1.640087e-04,((54:1.520088e-03,32:4.349408e-03):1.471959e-03,(49:6.965835e-03,18:1.070522e-02):5.148241e-04):7.453890e-03):2.197062e-03,(5:4.374047e-03,4:5.281619e-03):2.919101e-04):7.464218e-06):2.046929e-04):1.737390e-03,(21:7.910384e-03,((42:7.406975e-03,25:1.716010e-03):1.002557e-02,((14:1.871509e-03,(65:7.357650e-03,35:4.061218e-03):3.817992e-05):1.647369e-03,16:4.849408e-03):9.351350e-03):6.724112e-05):3.495574e-04):2.327498e-02,((2:4.719927e-03,9:1.355401e-03):1.440347e-02,(70:3.348397e-03,72:1.846160e-03):2.285874e-02):3.938739e-03):5.564843e-04):2.212444e-02):2.897480e-03,(57:2.342372e-02,71:2.896398e-02):2.389229e-02):3.041600e-02,(76:1.979904e-02,(62:1.270104e-02,29:1.054967e-02):2.046684e-02):3.181507e-02):3.411004e-02,1:6.364553e-02);
   tree gen.4400 = [&U] (75:5.264003e-02,((((((((26:2.633930e-03,((60:8.804518e-03,59:3.856715e-03):4.327446e-05,((64:8.831265e-03,((66:5.496552e-03,43:3.748835e-03):3.114477e-05,(61:1.814561e-02,50:5.274324e-03):3.869599e-03):5.764978e-04):2.726571e-03,58:5.630672e-03):8.061261e-04):1.061284e-04):8.530738e-03,74:1.285330e-02):9.775971e-03,73:2.992995e-02):4.546815e-03,68:2.468235e-02):1.288091e-02,69:4.670707e-02):1.440660e-02,((38:1.651212e-02,3:2.971624e-03):1.532255e-02,((((((24:7.173657e-03,(27:4.315439e-03,56:2.292683e-03):1.177425e-04):4.006959e-04,22:4.127040e-03):1.517491e-03,6:5.042130e-03):3.631879e-03,((((47:2.566952e-03,31:3.202820e-03):1.640087e-04,(18:1.070522e-02,(49:6.082266e-03,(54:1.520088e-03,32:4.349408e-03):1.471959e-03):9.011801e-04):7.453890e-03):2.197062e-03,(5:4.785075e-03,4:5.281619e-03):2.919101e-04):1.510453e-05,(48:6.901135e-03,(((((44:7.752133e-03,(51:2.507860e-03,7:3.616395e-03):2.525038e-03):7.411597e-03,13:2.856217e-03):6.973153e-04,30:9.316667e-03):5.916746e-04,(((34:7.734457e-03,(((45:4.068691e-03,(52:3.111801e-03,55:4.853922e-03):4.466855e-04):7.250168e-05,(37:4.048915e-03,23:6.512153e-03):3.302064e-04):3.738280e-03,39:9.696773e-03):6.785391e-04):3.923653e-03,53:7.014587e-03):1.606428e-05,12:7.511471e-03):9.507820e-04):9.362066e-05,(((20:6.100831e-03,33:3.246114e-03):2.272521e-03,(((8:2.310905e-03,15:8.042032e-03):1.617727e-03,(10:4.335571e-03,(36:3.409144e-03,(11:5.160564e-03,63:9.757597e-03):8.282588e-04):3.412265e-03):3.808307e-03):6.239148e-04,67:1.303323e-02):5.511352e-04):2.245113e-03,((((41:1.554106e-03,(17:5.681857e-03,46:2.605818e-03):7.859723e-05):1.314278e-04,28:4.664231e-03):3.741796e-03,19:9.546827e-03):5.347639e-04,40:7.496965e-03):8.103401e-04):1.209945e-04):4.234892e-04):1.324218e-03):2.046929e-04):1.737390e-03,(21:7.910384e-03,((42:7.406975e-03,25:1.716010e-03):1.002557e-02,((14:1.871509e-03,(65:7.357650e-03,35:4.061218e-03):3.817992e-05):1.647369e-03,16:4.849408e-03):9.351350e-03):6.724112e-05):3.495574e-04):2.327498e-02,((2:4.719927e-03,9:1.355401e-03):1.440347e-02,(70:3.348397e-03,72:1.846160e-03):2.285874e-02):3.938739e-03):5.564843e-04):2.212444e-02):2.897480e-03,(57:2.342372e-02,71:2.896398e-02):2.389229e-02):3.041600e-02,(76:1.979904e-02,(62:1.270104e-02,29:1.416394e-02):2.868645e-02):3.181507e-02):3.411004e-02,1:6.364553e-02);
   tree gen.4500 = [&U] (75:3.322663e-02,((76:2.983091e-02,(29:9.102936e-03,62:1.320043e-02):2.394654e-02):4.119991e-02,((57:2.933162e-02,71:2.334775e-02):2.920985e-02,((69:3.465224e-02,(68:2.259440e-02,(73:3.408870e-02,(74:1.329489e-02,(((26:1.139014e-03,59:8.329914e-03):2.270812e-04,60:1.353386e-02):2.159662e-03,(61:1.793203e-02,(50:6.153721e-03,(43:4.823379e-03,(58:6.838183e-03,(66:9.320883e-03,64:6.824890e-03):9.854016e-04):7.924465e-04):8.012107e-04):2.180066e-03):2.066052e-03):4.094777e-03):1.243626e-02):2.478736e-03):7.097006e-03):1.250744e-02,((((((19:7.210150e-03,40:9.113340e-03):1.011180e-04,((37:3.155958e-03,(((45:3.903936e-03,(39:3.279897e-03,55:4.978481e-03):1.357069e-03):1.355407e-04,34:7.152537e-03):1.316522e-03,(52:5.656681e-03,23:3.923275e-03):2.792882e-03):2.704060e-03):1.361682e-03,((12:4.617932e-03,((4:2.050215e-03,5:3.089295e-03):1.603537e-03,(((46:4.111643e-03,41:4.973293e-03):4.863858e-04,17:5.484192e-03):1.632463e-03,28:4.774936e-03):5.607852e-03):1.706763e-03):3.985556e-04,((56:7.080479e-03,(24:8.428814e-03,27:3.217554e-03):1.903952e-04):2.093116e-04,(6:3.148729e-03,22:1.876098e-03):3.433548e-04):2.733565e-03):2.187747e-03):6.461871e-04):3.468628e-03,(48:3.323058e-03,(((((16:4.535561e-03,(14:6.314456e-03,(35:2.023725e-03,65:5.640478e-03):1.044910e-03):2.554974e-03):7.491166e-03,((21:1.014931e-02,30:1.125299e-02):7.017943e-04,(25:4.987405e-03,42:3.487821e-03):6.416847e-03):2.741668e-04):1.392387e-04,(((7:3.418666e-03,51:2.868379e-03):2.151051e-03,44:5.018511e-03):6.259420e-04,13:2.995372e-03):3.137671e-03):1.274107e-03,53:4.953281e-03):1.426276e-03,((47:2.843741e-03,31:1.934006e-03):6.024567e-04,(18:8.477051e-03,((54:5.500122e-03,32:3.434241e-03):2.556992e-04,49:4.242536e-03):2.827414e-05):4.252786e-03):1.507884e-03):8.300636e-04):3.250329e-04):3.620268e-03,((20:8.039547e-03,33:7.641166e-03):1.166570e-03,(((15:3.529925e-03,8:3.519009e-03):5.563860e-03,67:1.749690e-02):1.111916e-04,((63:9.076742e-03,(11:7.984994e-03,36:2.568018e-03):1.589004e-03):1.849868e-03,10:4.947265e-03):2.305747e-03):4.607265e-04):1.369894e-03):2.758696e-03,((2:4.967134e-03,9:5.232903e-03):2.202267e-02,(72:1.792422e-03,70:4.236932e-03):2.593812e-02):1.143118e-02):3.728263e-03,(38:4.008403e-03,3:2.957466e-03):2.941343e-02):2.015181e-02):5.155978e-03):3.298788e-02):2.090508e-02,1:7.178694e-02);
   tree gen.4600 = [&U] (75:3.322663e-02,((76:2.983091e-02,(29:9.102936e-03,62:1.320043e-02):2.394654e-02):4.119991e-02,((57:2.933162e-02,71:2.334775e-02):2.920985e-02,((69:3.465224e-02,(68:2.259440e-02,(73:3.408870e-02,(74:1.584150e-02,(((26:1.139014e-03,59:8.329914e-03):1.393275e-03,60:1.353386e-02):1.076693e-03,((50:6.145902e-03,61:1.793203e-02):2.185651e-03,((43:4.823379e-03,(66:9.247766e-03,64:6.824890e-03):9.445333e-04):8.157811e-04,58:6.838183e-03):8.012107e-04):2.066052e-03):4.094777e-03):1.243626e-02):2.478736e-03):7.097006e-03):1.250744e-02,(((((19:7.210150e-03,(((((4:2.040639e-03,5:3.726733e-03):1.631763e-03,12:4.617932e-03):1.764274e-03,(37:3.155958e-03,(((45:3.903936e-03,34:7.152537e-03):1.392428e-04,(39:3.306966e-03,55:4.978481e-03):1.297693e-03):1.316522e-03,(52:5.656681e-03,23:3.923275e-03):2.792882e-03):2.504906e-03):1.361682e-03):2.701182e-04,((46:4.235156e-03,((28:4.779742e-03,17:5.618202e-03):4.967558e-04,41:3.195696e-03):3.265671e-04):6.845709e-03,(((24:8.618087e-03,56:7.080479e-03):1.877045e-04,27:3.217554e-03):2.093116e-04,(6:3.148729e-03,22:1.876098e-03):3.433548e-04):2.733565e-03):2.187747e-03):6.461871e-04,40:9.265466e-03):1.023849e-04):3.468628e-03,(48:3.323058e-03,((((((21:9.774914e-03,30:1.165751e-02):7.151100e-04,(16:4.535561e-03,(14:6.223001e-03,(35:2.023725e-03,65:5.640478e-03):5.363854e-04):2.074624e-03):7.491166e-03):2.735164e-04,(25:4.987405e-03,42:3.487821e-03):6.416847e-03):1.392387e-04,(((7:3.418666e-03,51:2.868379e-03):1.979556e-03,44:5.018511e-03):6.259420e-04,13:2.995372e-03):3.137671e-03):1.274107e-03,53:4.953281e-03):1.426276e-03,((47:2.407274e-03,31:1.934006e-03):8.672734e-04,(((54:5.372628e-03,32:3.434241e-03):1.294515e-04,18:8.477051e-03):1.256230e-03,49:4.242536e-03):2.117716e-03):1.507884e-03):8.300636e-04):2.517189e-04):3.620268e-03,((20:4.711175e-03,33:7.641166e-03):1.166570e-03,(((15:3.529925e-03,8:3.519009e-03):5.563860e-03,67:1.749690e-02):1.111916e-04,((63:9.076742e-03,(11:7.984994e-03,36:3.256985e-03):1.734301e-03):1.849868e-03,10:4.947265e-03):2.305747e-03):4.607265e-04):1.369894e-03):2.758696e-03,((2:4.967134e-03,9:5.232903e-03):2.202267e-02,(72:1.476746e-03,70:4.236932e-03):2.593812e-02):1.143118e-02):3.728263e-03,(38:4.008403e-03,3:2.957466e-03):2.941343e-02):2.015181e-02):5.155978e-03):3.298788e-02):2.090508e-02,1:7.178694e-02);
   tree gen.4700 = [&U] (75:4.897896e-02,((((((((26:2.736638e-03,((60:8.913300e-03,59:4.218243e-03):5.175943e-05,((64:8.940377e-03,(61:1.836980e-02,((66:5.564463e-03,43:3.795152e-03):1.896400e-05,50:5.114173e-03):3.876609e-03):3.173402e-04):2.678096e-03,58:5.700240e-03):8.368580e-04):2.358698e-04):8.636137e-03,74:9.131412e-03):9.896755e-03,73:3.029974e-02):5.184218e-03,68:2.498731e-02):1.304006e-02,69:4.728414e-02):1.458460e-02,((38:1.671613e-02,3:3.008339e-03):1.551186e-02,((21:8.008118e-03,((((48:6.986400e-03,(6:5.302176e-03,(((24:7.262289e-03,56:2.286684e-03):6.198398e-05,22:4.178030e-03):9.812057e-04,27:3.626119e-03):3.772323e-04):3.676752e-03):6.701569e-05,53:7.197550e-03):2.823737e-03,(((14:1.894632e-03,(65:7.448555e-03,35:4.111395e-03):7.475945e-05):1.197827e-03,16:4.909323e-03):5.343255e-03,((((12:7.604277e-03,((((45:4.118960e-03,23:6.568528e-03):5.094540e-05,34:7.830017e-03):3.888173e-03,(52:3.483440e-03,55:4.913893e-03):8.910003e-05):8.824464e-04,(37:2.667557e-03,39:3.954417e-03):3.206885e-04):3.454379e-03):1.240236e-03,((((5:4.928453e-03,4:2.933447e-03):9.697236e-04,40:6.521994e-03):1.536956e-05,((((17:5.616943e-03,28:4.721859e-03):1.338687e-04,46:3.236779e-03):8.220357e-05,41:1.765761e-03):3.886594e-03,19:9.664780e-03):5.413710e-04):6.175087e-05,((47:2.598667e-03,31:3.242392e-03):1.055440e-04,((18:6.383064e-03,(54:1.538869e-03,32:4.403146e-03):1.490145e-03):5.448112e-04,49:6.138890e-03):4.934525e-03):2.224207e-03):1.470646e-03):4.010681e-04,((20:5.612537e-03,33:4.072691e-03):2.300598e-03,(((10:4.389137e-03,(36:3.451265e-03,(11:5.224324e-03,63:9.878154e-03):1.596914e-03):3.454424e-03):3.855359e-03,67:1.319425e-02):4.223072e-04,(8:3.537373e-03,15:8.141393e-03):3.317131e-03):3.368955e-04):2.272851e-03):2.944737e-05,(((44:7.847912e-03,(51:3.362070e-03,7:3.661076e-03):1.610450e-03):7.503169e-03,13:2.891506e-03):8.512909e-04,30:9.431776e-03):5.835012e-04):9.871538e-05):4.671660e-04):2.231798e-04,(42:6.308286e-03,25:1.737212e-03):4.708978e-03):2.042410e-04):2.429614e-02,((2:4.778243e-03,9:2.122598e-03):1.458142e-02,(70:3.389767e-03,72:1.868970e-03):2.314116e-02):5.797738e-03):5.633598e-04):2.239779e-02):2.933279e-03,(57:3.426516e-02,71:1.949586e-02):2.350733e-02):3.629760e-02,(76:2.004366e-02,(62:1.101942e-02,29:1.433894e-02):2.904088e-02):3.220815e-02):3.453147e-02,1:6.596858e-02);
   tree gen.4800 = [&U] (75:4.774933e-02,((((((((26:2.736638e-03,((60:8.913300e-03,59:4.218243e-03):9.928988e-05,((((66:5.564463e-03,43:3.795152e-03):1.868877e-05,64:8.940377e-03):3.767430e-03,(61:1.836980e-02,50:5.114173e-03):3.173402e-04):2.580444e-03,58:5.700240e-03):9.897857e-04):2.358698e-04):8.636137e-03,74:9.131412e-03):9.896755e-03,73:3.029974e-02):5.184218e-03,68:2.498731e-02):1.304006e-02,69:4.728414e-02):1.458460e-02,((38:1.671613e-02,3:2.107083e-03):1.551186e-02,(((42:6.308286e-03,25:1.737212e-03):4.708978e-03,((((48:6.986400e-03,53:7.090437e-03):6.530169e-05,(6:5.302176e-03,(((24:7.262289e-03,56:2.286684e-03):6.198398e-05,22:4.178030e-03):9.812057e-04,27:3.626119e-03):3.772323e-04):3.676752e-03):2.823737e-03,(((14:1.894632e-03,(65:7.448555e-03,35:4.111395e-03):7.475945e-05):1.197827e-03,16:4.909323e-03):5.343255e-03,((((12:7.604277e-03,(37:2.667557e-03,(39:3.954417e-03,(((45:4.118960e-03,23:6.568528e-03):5.094540e-05,34:7.830017e-03):3.888173e-03,(52:3.483440e-03,55:4.913893e-03):2.157847e-04):7.927758e-04):3.206885e-04):3.454379e-03):1.240236e-03,((((5:4.928453e-03,4:2.933447e-03):9.697236e-04,40:6.521994e-03):1.536956e-05,((((17:5.616943e-03,46:3.236779e-03):1.338687e-04,28:5.585325e-03):8.220357e-05,41:1.765761e-03):3.886594e-03,19:9.664780e-03):5.413710e-04):6.175087e-05,((47:2.598667e-03,31:3.242392e-03):1.055440e-04,((18:6.383064e-03,(54:1.538869e-03,32:4.403146e-03):6.530505e-04):1.377959e-03,49:5.080908e-03):4.934525e-03):2.224207e-03):1.345080e-03):4.010681e-04,((20:5.612537e-03,33:4.072691e-03):2.300598e-03,(((10:6.761365e-03,(36:3.451265e-03,(11:5.224324e-03,63:9.878154e-03):1.449977e-03):3.454424e-03):2.602590e-03,67:1.319425e-02):4.223072e-04,(8:3.537373e-03,15:8.141393e-03):3.317131e-03):3.368955e-04):2.113264e-03):2.944737e-05,(((44:7.847912e-03,(51:3.362070e-03,7:3.661076e-03):1.610450e-03):3.857867e-03,13:2.891506e-03):3.976958e-03,30:7.776006e-03):5.835012e-04):9.871538e-05):4.671660e-04):2.231798e-04,21:1.253005e-02):3.692386e-04):2.429614e-02,((2:4.778243e-03,9:2.122598e-03):1.427126e-02,(70:3.389767e-03,72:1.868970e-03):2.314116e-02):5.552392e-03):5.633598e-04):2.239779e-02):2.933279e-03,(57:3.426516e-02,71:1.949586e-02):2.350733e-02):3.629760e-02,(76:2.004366e-02,(62:1.101942e-02,29:1.433894e-02):2.904088e-02):4.659284e-02):3.453147e-02,1:6.596858e-02);
   tree gen.4900 = [&U] (75:3.347392e-02,((76:3.005293e-02,(29:9.170685e-03,62:1.329867e-02):2.412476e-02):4.150654e-02,((57:2.954992e-02,71:2.352152e-02):2.942725e-02,((69:3.491014e-02,(68:2.346057e-02,(73:3.434241e-02,(74:1.306403e-02,(26:1.147492e-03,(59:8.391909e-03,(60:8.531438e-03,(((64:6.875684e-03,((66:7.038665e-03,50:6.218246e-03):1.264979e-03,43:4.074256e-03):9.725663e-04):2.341706e-03,61:1.806549e-02):1.131860e-03,58:6.889076e-03):9.162036e-04):1.403644e-03):5.494430e-04):4.151379e-03):1.302715e-02):2.497184e-03):7.149826e-03):1.260053e-02,(((((19:7.263811e-03,48:3.347790e-03):3.601175e-03,(((12:4.626669e-03,((((21:9.847664e-03,30:1.174427e-02):7.204322e-04,((25:3.776399e-03,42:3.513779e-03):6.379068e-03,((((7:3.444110e-03,51:4.155261e-03):9.244735e-04,44:7.406027e-03):1.721863e-03,13:5.710625e-03):3.114660e-03,(16:4.569316e-03,(14:6.269316e-03,(35:1.733405e-03,65:5.682457e-03):4.432691e-04):1.249292e-03):3.770798e-03):2.980073e-05):5.063579e-04):1.093487e-03,53:4.990146e-03):1.436891e-03,((47:3.473615e-03,31:1.948400e-03):8.737281e-04,((54:5.412613e-03,32:4.271473e-03):5.126826e-04,(49:4.079813e-03,18:8.540141e-03):1.141504e-03):2.133477e-03):1.921813e-03):6.139563e-04):2.205183e-04,(((17:5.828232e-03,(28:9.900850e-03,46:4.266676e-03):5.004529e-04):2.658098e-04,41:3.360744e-03):7.112680e-03,((24:8.459660e-03,((6:4.365534e-03,56:7.217925e-03):2.208197e-04,27:2.716510e-03):1.502750e-04):3.670807e-04,22:2.949983e-03):1.644821e-03):1.050439e-03):1.344280e-03,(((4:2.055826e-03,5:3.754470e-03):2.540888e-03,40:9.696348e-03):1.841170e-03,((34:7.205769e-03,(52:8.211879e-03,(((39:3.299242e-03,55:4.188727e-03):1.562334e-03,45:3.932991e-03):2.517642e-04,37:2.407166e-03):6.518621e-04):7.918869e-04):8.375786e-04,23:3.451774e-03):2.211693e-03):6.794246e-04):1.946458e-04):3.647212e-03,((20:5.012314e-03,33:7.698036e-03):1.175252e-03,(((15:3.556197e-03,8:4.354676e-03):5.605269e-03,67:1.762712e-02):4.884082e-05,((63:9.144295e-03,(11:5.898418e-03,36:3.281225e-03):4.674545e-04):1.863635e-03,10:3.930847e-03):2.773752e-03):5.712035e-04):1.380090e-03):7.576031e-03,((2:5.004102e-03,9:5.271848e-03):2.892936e-02,(72:1.487736e-03,70:4.543634e-03):2.613117e-02):4.428422e-03):2.010019e-03,(38:4.038236e-03,3:2.979477e-03):3.073508e-02):1.764706e-02):5.194351e-03):3.323339e-02):2.106067e-02,1:7.232122e-02);
   tree gen.5000 = [&U] (75:3.347392e-02,((76:3.005293e-02,(29:9.170685e-03,62:1.329867e-02):2.412476e-02):4.150654e-02,((57:2.954992e-02,71:2.352152e-02):2.942725e-02,((69:3.491014e-02,(68:2.346057e-02,(73:3.434241e-02,(74:1.306403e-02,(26:1.147492e-03,((59:8.126554e-03,60:8.531438e-03):1.120555e-03,(((64:6.875684e-03,61:1.806549e-02):2.383392e-03,((43:4.196381e-03,66:7.038665e-03):1.205649e-03,50:6.218246e-03):9.538691e-04):1.131860e-03,58:6.889076e-03):9.162036e-04):5.494430e-04):4.151379e-03):1.302715e-02):2.497184e-03):7.149826e-03):1.260053e-02,(((((19:7.263811e-03,48:3.347790e-03):3.601175e-03,((((4:2.055826e-03,5:3.754470e-03):2.540888e-03,40:9.696348e-03):1.924304e-03,((((12:4.626669e-03,(((21:9.420782e-03,((25:3.806576e-03,42:3.513779e-03):6.298560e-03,30:1.174427e-02):7.395622e-04):5.068683e-04,((((7:3.444110e-03,51:4.155261e-03):1.089741e-03,44:7.406027e-03):1.721863e-03,13:5.710625e-03):3.114660e-03,(16:4.569316e-03,(14:6.269316e-03,(35:1.733405e-03,65:9.039517e-03):4.432691e-04):1.249292e-03):3.770798e-03):6.711628e-05):1.093487e-03,53:4.990146e-03):1.463093e-03):3.728540e-04,(((46:4.266676e-03,17:2.488845e-03):4.957708e-04,28:9.900850e-03):3.581912e-04,41:3.360744e-03):3.111348e-03):1.005065e-03,((27:2.716510e-03,((6:4.365534e-03,56:7.217925e-03):2.208197e-04,24:8.459660e-03):1.502750e-04):3.011670e-04,22:2.949983e-03):1.644821e-03):7.535886e-04,((52:8.211879e-03,(45:3.932991e-03,((39:3.299242e-03,55:4.188727e-03):1.495931e-03,37:2.407166e-03):2.581138e-04):6.518621e-04):7.918869e-04,(34:6.885730e-03,23:3.451774e-03):3.889840e-04):2.211693e-03):6.610915e-04):6.352787e-04,((47:3.473615e-03,31:1.948400e-03):8.737281e-04,((54:5.412613e-03,32:4.271473e-03):5.126826e-04,(49:2.861502e-03,18:8.540141e-03):2.149998e-04):2.133477e-03):1.921813e-03):2.249665e-04):3.647212e-03,((20:5.012314e-03,33:7.698036e-03):1.175252e-03,(((15:3.115443e-03,8:4.354676e-03):5.605269e-03,67:1.762712e-02):4.884082e-05,((63:9.144295e-03,(11:5.898418e-03,36:3.281225e-03):4.674545e-04):1.863635e-03,10:3.930847e-03):2.773752e-03):5.712035e-04):1.380090e-03):1.086257e-02,((2:5.004102e-03,9:5.271848e-03):2.892936e-02,(72:1.487736e-03,70:3.047420e-03):2.613117e-02):4.428422e-03):2.895212e-04,(38:4.038236e-03,3:2.979477e-03):3.073508e-02):1.764706e-02):5.194351e-03):3.323339e-02):2.106067e-02,1:7.232122e-02);
   tree gen.5100 = [&U] (75:3.731005e-02,((76:3.005293e-02,(29:9.170685e-03,62:1.329867e-02):2.412476e-02):4.150654e-02,((57:2.954992e-02,71:2.352152e-02):2.942725e-02,((69:3.491014e-02,(68:2.346057e-02,(73:3.434241e-02,(74:1.306403e-02,(26:1.912685e-03,(59:8.384354e-03,(60:8.531438e-03,(((64:6.875684e-03,61:1.836551e-02):1.579982e-03,((43:4.196381e-03,66:7.038665e-03):1.994045e-03,50:6.218246e-03):2.508776e-05):1.131860e-03,58:6.889076e-03):9.162036e-04):1.107045e-03):6.777695e-04):4.151379e-03):1.302715e-02):2.497184e-03):7.149826e-03):1.260053e-02,(((((((12:4.626669e-03,((52:8.211879e-03,34:6.953689e-03):7.918869e-04,((45:4.105056e-03,23:3.451774e-03):3.734483e-04,((39:3.299242e-03,55:4.188727e-03):1.495931e-03,37:2.407166e-03):3.395239e-04):3.078001e-04):2.195947e-03):3.906076e-04,((((((6:4.426315e-03,27:2.716510e-03):2.120791e-04,(56:7.217925e-03,24:8.459660e-03):1.502750e-04):3.011670e-04,22:3.075166e-03):1.637768e-03,(((4:2.055826e-03,5:3.754470e-03):2.540888e-03,(((21:9.420782e-03,30:1.174427e-02):5.068683e-04,((25:3.957696e-03,42:3.513779e-03):6.004388e-03,(((7:3.444110e-03,(51:4.081817e-03,44:7.406027e-03):1.073081e-03):1.805672e-03,13:5.710625e-03):3.114660e-03,(16:4.569316e-03,(14:6.269316e-03,(35:1.733405e-03,65:9.039517e-03):4.432691e-04):1.249292e-03):3.770798e-03):6.711628e-05):7.238374e-04):1.078036e-03,40:9.817158e-03):1.509502e-03):1.287769e-03,19:7.386137e-03):6.610915e-04):3.354458e-04,(((46:4.266676e-03,17:2.488845e-03):4.957708e-04,28:9.900850e-03):3.581912e-04,41:3.360744e-03):3.111348e-03):3.471229e-03,53:4.848771e-03):9.833807e-04):6.139619e-04,48:3.086707e-03):1.810552e-04,((47:3.473615e-03,31:1.948400e-03):8.737281e-04,((54:5.412613e-03,32:4.271473e-03):9.740206e-04,(49:2.861502e-03,18:8.540141e-03):2.149998e-04):1.366949e-03):1.921813e-03):3.467689e-03,((20:5.012314e-03,33:7.698036e-03):1.175252e-03,(((15:3.281760e-03,8:4.354676e-03):5.605269e-03,((63:9.144295e-03,(11:5.898418e-03,36:3.281225e-03):4.674545e-04):1.863635e-03,10:4.972806e-03):2.773752e-03):4.884082e-05,67:1.762712e-02):1.205294e-03):6.013278e-04):1.086257e-02,((2:5.004102e-03,9:5.271848e-03):2.892936e-02,(72:1.487736e-03,70:3.047420e-03):2.613117e-02):4.428422e-03):2.895212e-04,(38:4.038236e-03,3:2.979477e-03):3.073508e-02):1.764706e-02):5.194351e-03):3.323339e-02):2.590264e-02,1:6.121392e-02);
   tree gen.5200 = [&U] (75:3.731005e-02,((76:3.005293e-02,(29:9.170685e-03,62:1.362388e-02):2.412476e-02):4.150654e-02,((57:2.954992e-02,71:2.352152e-02):2.942725e-02,((69:3.491014e-02,(68:2.346057e-02,(73:2.884939e-02,(74:1.306403e-02,(26:3.394443e-03,(59:8.384354e-03,(60:8.531438e-03,(((64:6.875684e-03,61:1.836551e-02):4.496790e-04,((43:4.196381e-03,66:7.038665e-03):1.994045e-03,50:6.218246e-03):1.797446e-05):1.131860e-03,58:6.386274e-03):9.162036e-04):1.107045e-03):6.777695e-04):4.151379e-03):1.428311e-02):2.497184e-03):7.149826e-03):1.260053e-02,(((((((12:4.626669e-03,((52:8.211879e-03,34:6.953689e-03):7.918869e-04,((45:4.105056e-03,23:3.451774e-03):3.734483e-04,((39:3.299242e-03,55:4.188727e-03):1.495931e-03,37:2.407166e-03):3.395239e-04):3.078001e-04):2.195947e-03):3.906076e-04,((((((6:4.518647e-03,27:4.149345e-03):2.093325e-04,56:7.217925e-03):1.993445e-04,24:8.459660e-03):2.825673e-04,22:3.075166e-03):1.637768e-03,53:4.848771e-03):3.471229e-03,((((46:4.266676e-03,17:4.329480e-03):4.957708e-04,28:9.900850e-03):3.581912e-04,41:3.360744e-03):3.111348e-03,((((21:9.420782e-03,30:1.174427e-02):5.068683e-04,((25:3.957696e-03,42:3.513779e-03):6.004388e-03,(((7:3.028313e-03,(51:3.097939e-03,44:7.406027e-03):1.073081e-03):1.805672e-03,13:5.710625e-03):3.114660e-03,(16:4.569316e-03,(14:6.284050e-03,(35:1.733405e-03,65:9.605490e-03):4.432691e-04):1.249292e-03):3.770798e-03):6.711628e-05):7.238374e-04):1.078036e-03,((4:2.065636e-03,5:3.754470e-03):2.511919e-03,40:1.086690e-02):1.581940e-03):1.287769e-03,19:7.386137e-03):6.806868e-04):3.456183e-04):9.833807e-04):6.139619e-04,48:3.086707e-03):1.810552e-04,((47:3.473615e-03,31:1.948400e-03):6.939231e-04,((54:5.412613e-03,32:4.271473e-03):9.740206e-04,(49:2.861502e-03,18:8.540141e-03):4.926284e-04):1.366949e-03):1.921813e-03):3.467689e-03,((20:5.012314e-03,33:7.698036e-03):1.175252e-03,(((15:3.281760e-03,8:4.354676e-03):5.605269e-03,((63:9.144295e-03,(11:5.898418e-03,36:3.281225e-03):9.880934e-04):1.863635e-03,10:4.972806e-03):2.773752e-03):4.884082e-05,67:1.762712e-02):5.128781e-04):6.013278e-04):1.086257e-02,((2:5.004102e-03,9:5.271848e-03):2.892936e-02,(72:1.487736e-03,70:3.047420e-03):2.613117e-02):4.428422e-03):2.895212e-04,(38:4.038236e-03,3:2.979477e-03):3.073508e-02):1.764706e-02):5.194351e-03):3.323339e-02):2.590264e-02,1:6.121392e-02);
   tree gen.5300 = [&U] (75:3.935349e-02,((76:2.984781e-02,(29:9.108093e-03,62:1.353089e-02):2.396010e-02):4.122325e-02,((57:2.934823e-02,71:2.336098e-02):2.922640e-02,((69:3.581848e-02,(68:2.330044e-02,(73:2.865249e-02,(74:1.297487e-02,((26:3.371275e-03,59:8.577299e-03):6.688827e-04,(60:8.473208e-03,((64:6.828756e-03,((43:3.943538e-03,61:1.749004e-02):1.779052e-05,(50:6.103440e-03,66:6.990624e-03):1.990587e-03):4.403367e-04):1.117654e-03,58:6.342686e-03):9.099503e-04):1.099489e-03):4.555429e-03):1.418562e-02):2.480140e-03):7.101026e-03):1.251453e-02,(((((((12:6.408976e-03,((45:4.077039e-03,23:3.428215e-03):1.534749e-04,(((52:8.126211e-03,34:6.906229e-03):8.136469e-04,(39:3.276723e-03,55:4.160138e-03):1.485721e-03):5.599786e-04,37:3.358313e-03):3.372066e-04):2.180959e-03):3.879416e-04,((((((6:3.667041e-03,27:4.121025e-03):1.949620e-04,56:7.168661e-03):9.811675e-05,24:8.401921e-03):5.877658e-04,22:3.054178e-03):1.626590e-03,53:4.815677e-03):3.447537e-03,((28:9.833274e-03,((46:4.237555e-03,17:4.299930e-03):4.773512e-04,41:3.337807e-03):3.681492e-04):3.641843e-03,((((4:2.067280e-03,5:3.728844e-03):2.401653e-03,(21:9.356483e-03,(30:1.166412e-02,((25:3.930683e-03,42:3.489797e-03):5.963407e-03,(((7:3.007644e-03,(51:3.076795e-03,44:7.355479e-03):1.065757e-03):1.793348e-03,13:5.671648e-03):3.093402e-03,(16:4.538130e-03,(14:6.241160e-03,(35:1.721574e-03,65:9.539931e-03):3.576142e-04):1.240765e-03):3.745062e-03):6.866915e-05):7.370697e-04):4.894970e-04):1.070679e-03):1.552136e-03,40:1.079273e-02):1.278980e-03,19:7.335725e-03):6.760409e-04):3.432594e-04):9.766689e-04):6.097714e-04,48:2.869331e-03):1.439527e-04,((47:3.449907e-03,31:1.935102e-03):6.891869e-04,((54:5.055955e-03,32:4.242319e-03):9.673726e-04,(49:2.841971e-03,18:8.481853e-03):4.892661e-04):1.357619e-03):1.546635e-03):3.444022e-03,((20:4.978104e-03,33:7.645495e-03):1.167231e-03,(((15:3.259361e-03,8:4.324954e-03):5.567012e-03,((63:9.081883e-03,(11:5.858160e-03,36:3.258830e-03):7.078336e-04):1.850916e-03,10:4.173135e-03):2.754820e-03):4.850747e-05,67:1.750681e-02):5.093776e-04):5.972236e-04):1.078843e-02,((2:4.969947e-03,9:5.235867e-03):2.873191e-02,(72:1.477582e-03,70:3.026621e-03):2.595282e-02):4.398197e-03):2.875451e-04,(38:4.010674e-03,3:2.959141e-03):3.052530e-02):1.752661e-02):5.158899e-03):3.300656e-02):2.572585e-02,1:8.022080e-02);
   tree gen.5400 = [&U] (75:4.019596e-02,((76:2.984781e-02,(29:9.108093e-03,62:1.353089e-02):2.396010e-02):4.122325e-02,((57:2.934823e-02,71:2.336098e-02):2.922640e-02,((69:4.619355e-02,(68:2.330044e-02,(73:2.865249e-02,(74:1.317872e-02,(((59:8.577299e-03,60:8.195937e-03):6.688827e-04,26:3.371275e-03):1.073936e-03,((64:6.828756e-03,((43:3.943538e-03,61:1.749004e-02):1.779052e-05,(50:6.103440e-03,66:6.990624e-03):1.819908e-03):4.976245e-04):1.117654e-03,58:6.342686e-03):9.099503e-04):4.355394e-03):1.418562e-02):2.480140e-03):7.101026e-03):1.251453e-02,(((((((12:6.408976e-03,((45:4.077039e-03,23:3.428215e-03):1.534749e-04,(((52:8.126211e-03,34:6.906229e-03):3.379968e-04,(39:3.276723e-03,55:4.160138e-03):1.485721e-03):6.857661e-04,37:3.358313e-03):5.068355e-04):2.180959e-03):7.975089e-04,(4:2.067280e-03,5:3.229292e-03):2.401653e-03):6.097714e-04,(48:2.869331e-03,((40:5.152837e-03,19:1.248402e-02):1.243729e-03,(((25:3.930683e-03,42:3.680572e-03):5.925116e-03,(21:9.356483e-03,(30:1.166412e-02,(((7:3.007644e-03,(51:5.144263e-03,44:7.355479e-03):1.065757e-03):1.793348e-03,13:5.671648e-03):3.093402e-03,(16:4.538130e-03,(14:6.241160e-03,(35:1.721574e-03,65:9.539931e-03):3.548986e-04):9.356248e-04):4.398608e-03):6.866915e-05):4.894970e-04):7.332073e-04):1.171721e-03,(((((6:3.667041e-03,27:4.121025e-03):1.949620e-04,56:7.168661e-03):9.811675e-05,24:8.401921e-03):5.877658e-04,22:3.054178e-03):1.626590e-03,((28:9.833274e-03,(41:3.337807e-03,(17:4.299930e-03,46:4.237555e-03):4.922637e-04):5.280480e-04):3.803072e-03,53:4.719553e-03):3.275504e-04):1.795928e-04):6.927148e-04):1.666254e-03):3.773889e-03):1.763831e-04,((47:3.449907e-03,31:1.935102e-03):6.891869e-04,((54:5.055955e-03,32:4.242319e-03):9.673726e-04,(49:2.841971e-03,18:8.481853e-03):4.892661e-04):1.357619e-03):1.546635e-03):3.444022e-03,((20:4.978104e-03,33:7.645495e-03):1.167231e-03,(67:1.750681e-02,((15:3.304656e-03,8:4.324954e-03):5.627443e-03,((63:9.081883e-03,(11:5.858160e-03,36:3.258830e-03):7.078336e-04):1.850916e-03,10:4.173135e-03):2.754820e-03):5.862116e-05):5.093776e-04):5.972236e-04):1.078843e-02,((2:5.729566e-03,9:5.235867e-03):2.888014e-02,(72:1.477582e-03,70:3.026621e-03):2.595282e-02):4.398197e-03):2.875451e-04,(38:4.010674e-03,3:2.959141e-03):3.052530e-02):1.752661e-02):5.158899e-03):3.300656e-02):2.572585e-02,1:8.022080e-02);
   tree gen.5500 = [&U] (75:3.990132e-02,((76:2.962903e-02,(29:9.041331e-03,62:1.343171e-02):2.378448e-02):4.092108e-02,((57:2.913311e-02,71:2.318974e-02):2.901217e-02,((69:4.585495e-02,(68:2.312965e-02,(73:2.844247e-02,(74:1.308213e-02,((26:3.346564e-03,((64:6.778702e-03,((43:4.835580e-03,61:1.736184e-02):1.766012e-05,(50:6.058702e-03,66:6.939384e-03):1.316743e-03):4.939770e-04):1.109461e-03,58:6.296195e-03):9.032804e-04):1.066064e-03,(59:3.867130e-03,60:8.135862e-03):6.639799e-04):4.323470e-03):1.408164e-02):3.953224e-03):7.048977e-03):1.242280e-02,((((((48:2.848299e-03,((40:5.115067e-03,19:1.239251e-02):1.234613e-03,(((((6:3.640162e-03,27:4.090818e-03):1.935329e-04,56:7.116115e-03):9.739756e-05,24:8.340335e-03):5.834575e-04,22:3.031791e-03):1.614667e-03,((((17:4.268412e-03,46:4.206494e-03):4.886555e-04,(41:3.313341e-03,28:9.761197e-03):6.202233e-04):3.775196e-03,53:4.684959e-03):3.251495e-04,((25:3.901872e-03,42:3.653594e-03):5.881685e-03,(21:9.287901e-03,(30:1.157862e-02,((((7:2.985598e-03,51:5.193812e-03):8.427839e-04,44:7.301564e-03):8.264515e-04,13:5.630076e-03):3.070728e-03,(16:4.504866e-03,(14:6.195413e-03,(35:1.708955e-03,65:9.470004e-03):6.870566e-04):9.287668e-04):4.366367e-03):3.033205e-05):1.189450e-03):5.234481e-05):1.086817e-03):1.782764e-04):6.876373e-04):1.654041e-03):3.746227e-03,((47:3.424620e-03,31:4.233544e-03):6.841352e-04,(((54:5.018895e-03,32:4.211223e-03):9.602819e-04,49:3.279469e-03):1.118994e-04,18:8.419682e-03):1.343259e-03):1.535298e-03):1.740229e-04,(12:6.361999e-03,(45:2.427098e-03,((((34:6.701582e-03,52:8.066647e-03):5.539160e-04,(39:3.252705e-03,55:4.129644e-03):1.474831e-03):4.659794e-05,23:3.526451e-03):4.930825e-04,37:3.333697e-03):1.505555e-04):2.217100e-03):7.916632e-04):5.922313e-04,(4:2.052127e-03,5:3.205622e-03):2.384049e-03):3.418777e-03,((20:4.941615e-03,33:7.589454e-03):1.158675e-03,(67:1.679866e-02,((15:3.280433e-03,8:4.293253e-03):5.586194e-03,((63:9.015314e-03,(11:5.815220e-03,36:3.234943e-03):5.423111e-04):1.837349e-03,10:4.142546e-03):2.734628e-03):5.819147e-05):5.056439e-04):5.680929e-04):1.070935e-02,(((2:5.430043e-03,9:5.197488e-03):2.866846e-02,(72:1.378954e-03,70:3.004436e-03):2.576259e-02):4.564212e-03,(38:3.981276e-03,3:3.843003e-03):3.030156e-02):2.739388e-04):1.696262e-02):5.121084e-03):3.276463e-02):2.553728e-02,1:8.346573e-02);
   tree gen.5600 = [&U] (75:3.990132e-02,((76:2.962903e-02,(29:9.041331e-03,62:1.343171e-02):2.378448e-02):4.092108e-02,((57:2.913311e-02,71:2.318974e-02):2.901217e-02,((69:4.585495e-02,(68:2.312965e-02,(73:2.844247e-02,(74:1.308213e-02,((26:3.346564e-03,((64:6.778702e-03,((43:4.835580e-03,61:1.736184e-02):1.766012e-05,(50:6.058702e-03,66:6.939384e-03):7.968677e-04):4.939770e-04):1.109461e-03,58:6.296195e-03):9.032804e-04):1.066064e-03,(60:8.135862e-03,59:3.846729e-03):4.696245e-04):4.617599e-03):1.498833e-02):3.953224e-03):7.048977e-03):1.242280e-02,((((((48:2.848299e-03,((((27:4.471297e-03,56:7.116115e-03):4.395878e-04,(24:7.857465e-03,6:3.728959e-03):1.062929e-04):5.802264e-04,22:3.031791e-03):1.895680e-03,(((40:5.252916e-03,19:1.239251e-02):1.268750e-03,((46:4.255370e-03,((17:4.268412e-03,41:3.442212e-03):2.997909e-04,28:9.761197e-03):4.826724e-04):3.775196e-03,53:4.684959e-03):3.251495e-04):1.386038e-03,((25:3.901872e-03,42:3.653594e-03):5.881685e-03,(21:9.633491e-03,(30:1.157862e-02,((((7:2.985598e-03,51:5.193812e-03):8.427839e-04,44:7.301564e-03):8.264515e-04,13:5.630076e-03):1.925016e-03,(16:4.504866e-03,(14:6.195413e-03,(35:1.708955e-03,65:8.621047e-03):6.870566e-04):9.287668e-04):4.366367e-03):3.033205e-05):1.189450e-03):5.234481e-05):1.086817e-03):1.782764e-04):1.062405e-03):3.746227e-03,((47:3.424620e-03,31:4.233544e-03):6.841352e-04,(((54:5.018895e-03,32:4.211223e-03):8.851264e-04,18:8.419682e-03):1.118994e-04,49:6.016013e-03):1.343259e-03):1.561165e-03):1.687820e-04,(12:6.361999e-03,(45:2.427098e-03,(37:2.586490e-03,((39:3.252705e-03,55:4.129644e-03):1.474831e-03,(52:8.066647e-03,(23:3.526451e-03,34:6.701582e-03):5.546043e-04):4.487237e-04):4.722341e-05):1.505555e-04):2.217100e-03):7.861194e-04):5.657969e-04,(4:2.052127e-03,5:3.205622e-03):2.384049e-03):3.298257e-03,((20:4.941615e-03,33:7.589454e-03):1.158675e-03,(67:1.679866e-02,((15:3.280433e-03,8:4.293253e-03):5.586194e-03,(((11:5.815220e-03,63:8.861122e-03):5.247812e-04,36:3.136818e-03):1.837349e-03,10:4.142546e-03):2.734628e-03):5.819147e-05):5.056439e-04):5.680929e-04):1.070935e-02,(((2:5.430043e-03,9:5.197488e-03):2.866846e-02,(72:1.378954e-03,70:1.294501e-03):2.576259e-02):4.564212e-03,(38:3.981276e-03,3:3.843003e-03):3.030156e-02):2.739388e-04):1.696262e-02):5.121084e-03):3.276463e-02):2.553728e-02,1:8.346573e-02);
   tree gen.5700 = [&U] (75:3.990132e-02,((76:2.962903e-02,(29:9.041331e-03,62:1.343171e-02):2.378448e-02):4.092108e-02,((57:2.913311e-02,71:2.318974e-02):2.901217e-02,((69:4.585495e-02,(68:2.312965e-02,(73:2.844247e-02,(74:1.308213e-02,(60:7.780851e-03,((((64:8.119602e-03,(61:1.736184e-02,((50:6.058702e-03,66:6.939384e-03):7.968677e-04,43:6.771311e-03):1.795850e-05):4.790990e-04):1.109461e-03,58:6.296195e-03):9.032804e-04,59:3.846729e-03):1.066064e-03,26:3.346564e-03):4.631799e-04):4.617599e-03):1.498833e-02):3.953224e-03):7.048977e-03):1.242280e-02,((((2:5.430043e-03,9:5.197488e-03):2.866846e-02,(72:1.043602e-03,70:1.294501e-03):2.576259e-02):5.418430e-03,((((((48:2.848299e-03,(24:7.581770e-03,(((27:4.471297e-03,56:7.116115e-03):4.395878e-04,22:3.031791e-03):5.806318e-04,6:3.728959e-03):1.460564e-04):1.895680e-03):1.040591e-03,(((40:1.035610e-02,19:1.239251e-02):1.268750e-03,(((46:4.102649e-03,28:9.761197e-03):4.787540e-04,(17:4.268412e-03,41:3.442212e-03):2.978563e-04):3.775196e-03,53:5.454653e-03):3.251495e-04):1.386038e-03,((25:3.901872e-03,42:3.653594e-03):5.881685e-03,(21:9.633491e-03,(30:1.157862e-02,((((7:2.517191e-03,51:5.193812e-03):8.427839e-04,44:7.301564e-03):8.264515e-04,13:5.630076e-03):1.925016e-03,(16:4.504866e-03,(14:6.195413e-03,(35:1.956507e-03,65:8.621047e-03):6.870566e-04):9.296677e-04):4.366367e-03):2.082740e-05):1.189450e-03):5.234481e-05):1.086817e-03):1.782764e-04):3.638842e-03,((47:1.686980e-03,31:4.233544e-03):6.841352e-04,(((54:5.018895e-03,32:3.690698e-03):6.446215e-04,18:8.419682e-03):1.118994e-04,49:6.016013e-03):1.343259e-03):1.561165e-03):3.645105e-04,(12:6.361999e-03,(45:2.317806e-03,(37:2.586490e-03,(52:8.066647e-03,((39:5.316938e-03,55:4.129644e-03):1.474831e-03,(23:3.479616e-03,34:6.701582e-03):5.646183e-04):4.578997e-04):4.722341e-05):1.505555e-04):2.422823e-03):7.861194e-04):5.657969e-04,(4:2.052127e-03,5:3.205622e-03):2.384049e-03):3.298257e-03,((20:4.941615e-03,33:7.589454e-03):1.158675e-03,(((15:3.280433e-03,8:4.293253e-03):5.764076e-03,67:1.679866e-02):6.074578e-05,(((11:5.815220e-03,63:8.861122e-03):5.247812e-04,36:3.136818e-03):1.837349e-03,10:4.142546e-03):2.734628e-03):5.056439e-04):5.680929e-04):1.083810e-02):3.003254e-04,(38:3.981276e-03,3:3.843003e-03):3.030156e-02):1.739839e-02):5.121084e-03):3.276463e-02):2.553728e-02,1:8.346573e-02);
   tree gen.5800 = [&U] (75:3.990132e-02,((76:2.962903e-02,(29:9.041331e-03,62:1.343171e-02):2.378448e-02):4.092108e-02,((57:2.913311e-02,71:2.318974e-02):2.901217e-02,((69:4.585495e-02,(68:2.312965e-02,(73:2.844247e-02,(74:1.308213e-02,(60:7.780851e-03,((((64:8.119602e-03,(50:6.058702e-03,(61:1.736184e-02,(66:6.865031e-03,43:6.771311e-03):1.795850e-05):8.365673e-04):4.603460e-04):1.109461e-03,58:6.296195e-03):8.605747e-04,59:3.686077e-03):1.229580e-03,26:3.346564e-03):4.386203e-04):4.617599e-03):1.498833e-02):3.953224e-03):6.539710e-03):1.242280e-02,(((((((48:2.848299e-03,(24:7.581770e-03,(((27:4.471297e-03,56:7.116115e-03):4.395878e-04,22:3.031791e-03):5.806318e-04,6:2.912361e-03):1.316361e-04):1.895680e-03):1.040591e-03,(((40:1.035610e-02,((17:4.454214e-03,((46:4.102649e-03,28:9.761197e-03):4.787540e-04,41:3.442212e-03):3.001932e-04):3.775196e-03,53:5.454653e-03):3.201805e-04):1.271887e-03,19:1.239251e-02):1.386038e-03,((25:3.901872e-03,42:3.653594e-03):5.881685e-03,(((21:9.633491e-03,(16:4.504866e-03,(14:6.195413e-03,(35:1.956507e-03,65:8.621047e-03):6.870566e-04):9.296677e-04):4.366367e-03):2.635081e-04,(((7:3.021271e-03,51:5.193812e-03):6.435541e-04,44:7.301564e-03):8.264515e-04,13:5.630076e-03):1.925016e-03):8.775553e-04,30:1.157862e-02):5.139339e-05):1.086817e-03):3.907077e-04):3.638842e-03,((47:1.686980e-03,31:2.976760e-03):6.841352e-04,(((54:5.018895e-03,32:3.690698e-03):6.446215e-04,18:8.419682e-03):1.118994e-04,49:6.515136e-03):1.013179e-03):1.872905e-03):3.645105e-04,(12:6.361999e-03,(45:2.317806e-03,(52:8.066647e-03,(((39:5.316938e-03,55:4.129644e-03):1.268128e-03,(23:3.479616e-03,34:6.701582e-03):5.646183e-04):4.578997e-04,37:2.586490e-03):3.732059e-05):1.505555e-04):2.422823e-03):7.861194e-04):5.657969e-04,(4:2.052127e-03,5:3.205622e-03):1.338434e-03):3.298257e-03,((20:4.941615e-03,33:7.589454e-03):1.158675e-03,(((15:3.886202e-03,8:4.293253e-03):5.225533e-03,67:1.679866e-02):6.074578e-05,(((11:5.815220e-03,63:8.861122e-03):5.247812e-04,36:3.136818e-03):1.837349e-03,10:4.142546e-03):2.734628e-03):9.069955e-04):5.680929e-04):1.061839e-02,(((2:5.430043e-03,9:5.197488e-03):2.866846e-02,(72:1.043602e-03,70:1.294501e-03):2.576259e-02):4.870090e-03,(38:3.981276e-03,3:3.843003e-03):2.991485e-02):2.902398e-04):1.739839e-02):2.220609e-03):3.276463e-02):2.553728e-02,1:8.346573e-02);
   tree gen.5900 = [&U] (75:3.857220e-02,((76:2.864207e-02,(29:8.740162e-03,62:1.298429e-02):2.299221e-02):3.955799e-02,((57:2.816268e-02,71:2.241729e-02):2.804577e-02,((69:4.432751e-02,(68:2.235920e-02,(73:2.749504e-02,(74:1.264636e-02,((60:7.521668e-03,59:3.620265e-03):5.354448e-04,(((64:7.849135e-03,(((66:6.750045e-03,43:5.043924e-03):1.683623e-05,61:1.678351e-02):8.439664e-04,50:5.856885e-03):4.450117e-04):1.072505e-03,58:6.086467e-03):8.319087e-04,26:3.235089e-03):4.240097e-04):4.463786e-03):1.448906e-02):3.821541e-03):6.321871e-03):1.200899e-02,((((((((48:2.753422e-03,(24:7.329219e-03,(((27:5.964282e-03,56:6.879075e-03):4.384880e-04,22:2.930801e-03):5.612908e-04,6:2.815349e-03):1.272513e-04):1.832534e-03):1.005928e-03,(((((46:3.965989e-03,41:3.403747e-03):4.536813e-04,(28:8.998842e-03,17:4.305842e-03):2.901937e-04):2.850882e-03,(53:5.272957e-03,40:1.001114e-02):2.191284e-04):1.229520e-03,19:1.197971e-02):8.034547e-04,((25:3.771899e-03,42:3.531892e-03):5.685764e-03,(21:9.312596e-03,((((7:2.920632e-03,51:5.020805e-03):1.073131e-03,44:5.704987e-03):2.361144e-03,13:3.295861e-03):1.348575e-03,(30:1.119293e-02,(16:4.354807e-03,(14:5.989042e-03,(35:1.891335e-03,65:8.333878e-03):6.641706e-04):8.987002e-04):4.160745e-03):8.487151e-04):2.714686e-04):5.001188e-05):1.050614e-03):2.027175e-04):3.517631e-03,((47:1.630786e-03,31:2.877603e-03):6.613465e-04,((18:7.311890e-03,49:6.298115e-03):3.422805e-04,(54:2.587610e-03,32:3.567759e-03):6.231489e-04):8.283811e-04):1.810518e-03):3.523686e-04,(12:5.064587e-03,(45:2.240599e-03,(52:7.797944e-03,((23:3.363709e-03,((39:5.139829e-03,55:3.992085e-03):1.240813e-03,34:6.478350e-03):5.376436e-04):4.426469e-04,37:2.500333e-03):4.580182e-05):1.455405e-04):2.342118e-03):7.599335e-04):5.469500e-04,(4:1.983770e-03,5:3.098842e-03):1.293851e-03):2.279179e-03,((20:4.777008e-03,33:7.336647e-03):1.120079e-03,(((15:3.756752e-03,8:4.150243e-03):5.051469e-03,67:1.623909e-02):5.872232e-05,(((11:5.621514e-03,63:8.565955e-03):5.073005e-04,36:3.032330e-03):1.776146e-03,10:4.004557e-03):2.643536e-03):8.767832e-04):5.491695e-04):1.026469e-02,((2:5.249166e-03,9:5.024358e-03):2.771350e-02,(72:1.008840e-03,70:1.251381e-03):2.490443e-02):4.834855e-03):2.682025e-04,(38:3.848659e-03,3:4.712601e-03):2.891838e-02):1.739575e-02):2.146640e-03):3.167323e-02):2.468663e-02,1:8.068546e-02);
   tree gen.6000 = [&U] (75:3.857220e-02,((76:2.864207e-02,(29:8.740162e-03,62:1.298429e-02):2.299221e-02):3.955799e-02,((57:2.816268e-02,71:2.241729e-02):2.804577e-02,((69:4.432751e-02,(68:2.235920e-02,(73:2.749504e-02,(74:1.264636e-02,((60:7.521668e-03,(((64:7.849135e-03,(((66:6.750045e-03,43:5.043924e-03):1.683623e-05,61:1.678351e-02):8.439664e-04,50:4.609703e-03):4.450117e-04):1.072505e-03,58:6.086467e-03):8.319087e-04,26:3.235089e-03):4.240097e-04):5.354448e-04,59:3.620265e-03):4.740804e-03):1.448906e-02):3.821541e-03):6.321871e-03):1.200899e-02,((((((48:2.576861e-03,(((22:2.930801e-03,(6:2.815349e-03,24:7.329219e-03):5.612908e-04):4.384880e-04,27:5.964282e-03):1.200911e-04,56:6.879075e-03):1.777983e-03):6.324459e-04,((47:1.630786e-03,31:2.877603e-03):6.613465e-04,((18:7.311890e-03,49:6.279439e-03):2.142186e-04,(54:1.923047e-03,32:3.567759e-03):6.231489e-04):8.283811e-04):1.810518e-03):3.523686e-04,((12:5.064587e-03,(45:2.240599e-03,(52:4.480291e-03,(((39:5.139829e-03,55:3.992085e-03):1.674377e-03,(34:6.478350e-03,23:3.363709e-03):5.376436e-04):1.721859e-04,37:2.500333e-03):3.238433e-04):1.186746e-04):2.342118e-03):7.716319e-04,((19:1.197971e-02,((25:3.771899e-03,42:3.531892e-03):5.685764e-03,(21:9.312596e-03,((((7:2.920632e-03,51:5.020805e-03):1.073131e-03,44:5.704987e-03):2.361144e-03,13:3.295861e-03):1.348575e-03,(30:1.119293e-02,(16:4.354807e-03,(14:5.989042e-03,(35:1.891335e-03,65:8.333878e-03):4.048387e-04):9.541689e-04):4.160745e-03):8.487151e-04):3.722557e-04):4.109024e-05):1.050614e-03):8.034547e-04,((41:3.403747e-03,((46:3.880506e-03,28:8.998842e-03):4.742043e-04,17:4.305842e-03):2.901937e-04):2.850882e-03,(53:5.272957e-03,(40:1.015926e-02,(4:1.983770e-03,5:3.098842e-03):1.293851e-03):5.565119e-04):2.191284e-04):1.229520e-03):2.027175e-04):2.536106e-03):2.540885e-03,((20:4.777008e-03,33:7.336647e-03):1.120079e-03,(((15:3.756752e-03,8:4.150243e-03):5.083541e-03,67:1.623909e-02):5.872232e-05,(((11:4.178065e-03,63:8.565955e-03):4.281197e-04,36:3.032330e-03):2.076365e-03,10:4.004557e-03):2.643536e-03):8.767832e-04):5.491695e-04):1.026469e-02,((2:5.249166e-03,9:5.024358e-03):2.771350e-02,(72:1.008840e-03,70:1.251381e-03):2.490443e-02):4.834855e-03):2.682025e-04,(38:3.848659e-03,3:4.712601e-03):2.891838e-02):1.739575e-02):2.146640e-03):3.167323e-02):2.468663e-02,1:8.068546e-02);
   tree gen.6100 = [&U] (75:4.190010e-02,((76:3.489122e-02,(29:9.494238e-03,62:1.410454e-02):2.497591e-02):4.297094e-02,((57:3.059248e-02,71:2.435139e-02):3.046548e-02,((69:4.815196e-02,(68:2.428829e-02,(73:2.986723e-02,(74:1.373745e-02,((60:8.170616e-03,(((61:1.823154e-02,((66:4.927378e-03,(64:8.526336e-03,50:5.237091e-03):4.965891e-04):9.161701e-04,43:5.479099e-03):1.901891e-05):1.174077e-03,58:6.611590e-03):6.790820e-04,26:3.514203e-03):4.605921e-04):5.816415e-04,59:3.932611e-03):5.149828e-03):1.573914e-02):4.151253e-03):6.207625e-03):1.350441e-02,((((((48:3.724787e-03,((47:2.229052e-03,31:2.516242e-03):7.184056e-04,((18:7.942739e-03,49:6.821211e-03):2.476059e-04,(54:2.088962e-03,32:3.875576e-03):6.769125e-04):4.388774e-04):1.966724e-03):5.285339e-04,(27:6.478864e-03,((24:7.961563e-03,(22:3.100062e-03,6:3.058250e-03):3.685653e-04):4.718040e-04,56:7.472582e-03):1.356053e-04):1.931382e-03):3.827699e-04,((12:5.501545e-03,((((39:5.583279e-03,55:4.336510e-03):1.158703e-03,(34:7.037283e-03,23:3.653920e-03):5.840299e-04):1.870417e-04,37:2.576453e-03):3.517836e-04,(45:2.492042e-03,52:4.898776e-03):1.409826e-04):2.420821e-03):8.382061e-04,((19:6.535821e-03,(((((7:3.172615e-03,51:2.354028e-03):1.165717e-03,44:6.197197e-03):2.564856e-03,13:3.580218e-03):1.464926e-03,(30:1.215863e-02,(16:4.730527e-03,(14:6.505760e-03,(35:2.054514e-03,65:8.903087e-03):4.397670e-04):1.036492e-03):4.519722e-03):9.219398e-04):4.043728e-04,(21:1.011606e-02,(25:4.097328e-03,42:3.836613e-03):6.176316e-03):4.463539e-05):1.141258e-03):8.727745e-04,((17:4.677338e-03,((46:4.215305e-03,28:9.775236e-03):5.151173e-04,41:3.697412e-03):3.152308e-04):3.096848e-03,(53:5.727893e-03,(40:1.103578e-02,(4:2.797926e-03,5:3.366201e-03):1.405480e-03):1.252969e-03):3.670930e-05):1.335599e-03):2.202074e-04):2.754914e-03):2.760106e-03,((20:5.189155e-03,33:7.969632e-03):2.391399e-03,(((15:4.080873e-03,8:4.508315e-03):5.522135e-03,67:1.764016e-02):6.378871e-05,(((11:4.538536e-03,63:9.305002e-03):4.650567e-04,36:4.230047e-03):2.255508e-03,10:4.350059e-03):2.871613e-03):9.524295e-04):5.965503e-04):1.115030e-02,((2:5.702050e-03,9:5.457846e-03):3.010454e-02,(72:1.095879e-03,70:1.551736e-03):2.744691e-02):5.251992e-03):2.913423e-04,(38:4.180710e-03,3:5.119191e-03):3.251221e-02):1.889660e-02):2.331846e-03):3.440590e-02):2.681652e-02,1:8.764678e-02);
   tree gen.6200 = [&U] (75:4.190010e-02,((76:3.489122e-02,(29:9.494238e-03,62:1.410454e-02):2.497591e-02):4.679888e-02,((57:3.059248e-02,71:2.435139e-02):3.046548e-02,((69:5.656719e-02,(68:2.207725e-02,(73:2.986723e-02,(74:1.373745e-02,((60:9.339270e-03,(((61:1.823154e-02,(((66:4.927378e-03,64:8.526336e-03):4.965891e-04,43:5.479099e-03):8.925964e-04,50:5.237091e-03):4.157980e-05):1.174077e-03,58:6.611590e-03):6.790820e-04,26:3.514203e-03):4.605921e-04):5.816415e-04,59:3.932611e-03):5.149828e-03):1.573914e-02):4.151253e-03):6.207625e-03):1.350441e-02,((((48:3.724787e-03,((27:6.478864e-03,((22:3.015713e-03,(24:7.961563e-03,6:3.058250e-03):5.337888e-04):2.844209e-04,56:7.472582e-03):2.597347e-04):3.311754e-03,(((47:2.229052e-03,31:2.516242e-03):7.184056e-04,((18:8.205165e-03,(54:2.161389e-03,32:3.875576e-03):8.358735e-04):1.388107e-04,49:6.821211e-03):4.528900e-04):2.025623e-03,((12:5.501545e-03,((23:3.653920e-03,((34:7.037283e-03,55:4.411141e-03):6.300526e-04,39:5.583279e-03):4.539791e-04):2.678624e-04,((37:2.576453e-03,45:2.602482e-03):1.351570e-04,52:4.898776e-03):3.522675e-04):2.420821e-03):8.382061e-04,((19:7.704225e-03,(17:4.677338e-03,((46:4.215305e-03,28:9.775236e-03):5.151173e-04,41:3.697412e-03):3.152308e-04):3.096848e-03):3.574415e-05,((((((7:3.172615e-03,51:2.354028e-03):1.165717e-03,44:6.197197e-03):1.470621e-03,13:3.580218e-03):1.464926e-03,(30:1.215863e-02,(16:4.730527e-03,(14:6.505760e-03,(35:2.054514e-03,65:8.903087e-03):4.397670e-04):1.036492e-03):4.519722e-03):9.219398e-04):4.043728e-04,(21:1.011606e-02,(25:4.097328e-03,42:3.836613e-03):6.176316e-03):4.463539e-05):1.923589e-03,((40:1.103578e-02,(4:2.797926e-03,5:3.366201e-03):1.405480e-03):1.253158e-03,53:5.727893e-03):1.368878e-03):2.264453e-04):2.202074e-04):2.792208e-03):5.671291e-04):3.979208e-04):2.734030e-03,((20:5.189155e-03,33:7.969632e-03):2.391399e-03,(((15:4.669448e-03,8:4.508315e-03):6.978863e-03,67:1.764016e-02):6.378871e-05,(((11:4.538536e-03,63:9.305002e-03):4.650567e-04,36:2.751264e-03):2.255508e-03,10:4.350059e-03):2.871613e-03):7.267703e-04):5.965503e-04):1.115030e-02,((2:5.702050e-03,9:5.457846e-03):3.010454e-02,(72:1.095879e-03,70:1.551736e-03):2.744691e-02):4.662603e-03):2.913423e-04,(38:4.180710e-03,3:5.119191e-03):3.251221e-02):1.889660e-02):2.331846e-03):3.440590e-02):2.681652e-02,1:8.764678e-02);
   tree gen.6300 = [&U] (75:4.028438e-02,((76:3.354578e-02,(29:9.128129e-03,62:1.356066e-02):2.401281e-02):4.499426e-02,((57:2.941279e-02,71:2.341237e-02):2.929069e-02,((69:5.438589e-02,(68:1.884911e-02,(73:2.871552e-02,(74:1.320772e-02,(((((61:1.752851e-02,((66:4.737373e-03,(64:8.196113e-03,50:5.035143e-03):8.869112e-04):4.774400e-04,43:5.267819e-03):3.912644e-05):4.529281e-04,58:6.356639e-03):6.588200e-04,60:8.979137e-03):4.337156e-04,26:3.378692e-03):5.592127e-04,59:3.780965e-03):4.951244e-03):1.513222e-02):3.991176e-03):9.238185e-03):1.298367e-02,((((48:3.581155e-03,(((((22:3.065451e-03,24:7.654557e-03):5.296836e-04,6:2.940320e-03):2.843195e-04,27:6.229031e-03):2.430487e-04,56:7.184431e-03):3.184049e-03,(((47:2.143097e-03,31:2.419213e-03):6.907030e-04,((18:7.888765e-03,(54:2.078043e-03,32:3.726129e-03):8.036412e-04):1.334580e-04,49:6.558178e-03):4.354261e-04):1.947513e-03,((12:5.289399e-03,((23:3.513021e-03,(34:6.557520e-03,(55:3.121571e-03,39:5.367982e-03):8.033229e-04):2.015197e-04):2.575333e-04,((37:2.477102e-03,45:2.502127e-03):1.299452e-04,52:4.709873e-03):6.051912e-04):2.847586e-03):8.058839e-04,((19:7.773920e-03,(((46:4.052758e-03,28:9.398292e-03):3.769334e-04,41:3.618283e-03):3.122626e-04,17:4.496975e-03):2.977430e-03):3.436582e-05,((((((7:3.050276e-03,51:2.263254e-03):1.120766e-03,44:5.958226e-03):1.413913e-03,13:2.563282e-03):2.332029e-03,(30:1.168978e-02,(16:4.548113e-03,(14:6.254890e-03,(35:6.569085e-03,65:8.559774e-03):3.222813e-04):1.148436e-03):4.345436e-03):4.033740e-04):8.275276e-04,(21:9.725973e-03,(25:3.939330e-03,42:3.688669e-03):5.938150e-03):4.291420e-05):1.849413e-03,((40:1.061022e-02,(4:2.690034e-03,5:3.236396e-03):1.351284e-03):1.723341e-03,53:5.507019e-03):9.519824e-04):2.380148e-04):2.117160e-04):2.684537e-03):5.452600e-04):3.825765e-04):2.628602e-03,((20:4.989055e-03,33:7.662314e-03):2.299184e-03,(((15:4.489389e-03,8:4.334469e-03):6.709750e-03,67:1.695993e-02):6.132894e-05,(((11:4.363525e-03,63:8.946190e-03):4.471236e-04,36:3.234006e-03):2.168533e-03,10:4.182315e-03):2.760880e-03):6.987452e-04):5.735467e-04):1.072033e-02,((2:5.482172e-03,9:5.247385e-03):2.894368e-02,(72:1.053621e-03,70:1.491899e-03):2.638852e-02):4.482808e-03):2.801078e-04,(38:4.019497e-03,3:4.921789e-03):3.125851e-02):1.816793e-02):2.241928e-03):3.307917e-02):2.578244e-02,1:8.426702e-02);
   tree gen.6400 = [&U] (75:3.930469e-02,((76:3.354578e-02,(29:9.128129e-03,62:1.356066e-02):2.401281e-02):4.499426e-02,((57:2.941279e-02,71:2.341237e-02):2.929069e-02,((69:5.438589e-02,(68:1.884911e-02,(73:2.871552e-02,(74:1.320772e-02,(((61:1.752851e-02,((66:4.737373e-03,43:5.267819e-03):4.774400e-04,(64:8.196113e-03,50:5.035143e-03):4.758065e-04):3.912644e-05):4.529281e-04,58:7.974753e-03):1.308988e-03,(59:3.780965e-03,(60:8.817045e-03,26:3.378692e-03):4.710345e-04):5.982036e-04):4.951244e-03):1.513222e-02):3.991176e-03):9.238185e-03):1.298367e-02,((((48:3.581155e-03,((((((24:7.732522e-03,6:2.940320e-03):2.968791e-04,22:3.108821e-03):6.331670e-04,27:6.229031e-03):2.111673e-04,56:7.184431e-03):3.304528e-03,(4:1.840599e-03,5:3.236396e-03):1.351284e-03):1.679901e-03,(((47:2.143097e-03,31:2.419213e-03):6.907030e-04,((18:7.888765e-03,(54:2.078043e-03,32:3.726129e-03):8.036412e-04):1.731746e-04,49:6.558178e-03):7.024084e-04):1.947513e-03,((12:5.289399e-03,((37:2.477102e-03,45:2.502127e-03):8.986756e-05,(((34:6.557520e-03,(55:3.121571e-03,39:3.639528e-03):8.033229e-04):2.015197e-04,52:4.709873e-03):2.556111e-04,23:3.513021e-03):4.785753e-04):2.948400e-03):8.058839e-04,((((((7:3.050276e-03,51:2.263254e-03):1.120766e-03,44:5.958226e-03):1.413913e-03,13:2.563282e-03):2.332029e-03,(30:1.168978e-02,(16:4.548113e-03,(14:6.254890e-03,(35:3.132748e-03,65:8.559774e-03):3.222813e-04):1.320949e-03):4.345436e-03):4.033740e-04):8.275276e-04,(21:9.725973e-03,(25:3.939330e-03,42:3.688669e-03):5.938150e-03):4.291420e-05):1.849413e-03,((19:7.773920e-03,((41:3.618283e-03,(17:4.496975e-03,46:4.052758e-03):3.574345e-04):3.075034e-04,28:9.740589e-03):3.045040e-03):3.508748e-05,(40:5.664328e-03,53:5.507019e-03):9.398501e-04):1.527787e-04):1.641425e-04):2.684537e-03):5.452600e-04):3.534541e-04):2.628602e-03,((20:4.989055e-03,33:7.662314e-03):2.299184e-03,(((15:4.489389e-03,8:4.334469e-03):6.709750e-03,67:1.342087e-02):6.132894e-05,(((11:4.363525e-03,63:8.946190e-03):4.471236e-04,36:4.366324e-03):2.168533e-03,10:4.182315e-03):2.760880e-03):8.827399e-04):3.826042e-04):1.072033e-02,((2:5.482172e-03,9:5.247385e-03):2.894368e-02,(72:1.053621e-03,70:1.473419e-03):2.575259e-02):4.846933e-03):1.792355e-04,(38:4.019497e-03,3:4.921789e-03):3.125851e-02):1.816793e-02):2.241928e-03):3.307917e-02):2.578244e-02,1:8.426702e-02);
   tree gen.6500 = [&U] (75:3.930469e-02,((76:3.354578e-02,(29:9.128129e-03,62:1.356066e-02):2.401281e-02):4.499426e-02,((57:2.941279e-02,71:2.341237e-02):2.929069e-02,((69:5.438589e-02,(68:1.884911e-02,(73:2.871552e-02,(74:1.320772e-02,((((61:1.752851e-02,(((66:4.630571e-03,50:5.035143e-03):2.211248e-04,43:5.267819e-03):4.329615e-04,64:7.856842e-03):7.763752e-05):4.529281e-04,58:7.974753e-03):1.308988e-03,59:3.780965e-03):4.817175e-04,(60:8.817045e-03,26:3.276641e-03):5.982036e-04):4.728971e-03):1.513222e-02):3.991176e-03):9.238185e-03):1.298367e-02,((((48:3.581155e-03,((4:1.840599e-03,5:3.236396e-03):1.541851e-03,((27:6.229031e-03,(56:7.184431e-03,((24:7.732522e-03,6:2.940320e-03):3.684402e-04,22:3.108821e-03):8.728868e-04):2.065901e-04):3.166185e-03,(((47:2.143097e-03,31:2.419213e-03):8.467521e-04,(((54:2.078043e-03,32:3.726129e-03):8.036412e-04,49:6.558178e-03):1.731746e-04,18:7.888765e-03):7.024084e-04):1.947513e-03,((12:5.289399e-03,(((34:6.557520e-03,(52:4.709873e-03,(55:3.114464e-03,39:3.639528e-03):8.372900e-04):2.016530e-04):2.556111e-04,(23:4.508724e-03,45:2.502127e-03):4.105330e-05):4.465178e-04,37:2.477102e-03):2.948400e-03):1.776610e-03,((((((7:3.050276e-03,51:1.879404e-03):1.120766e-03,44:5.958226e-03):1.413913e-03,13:2.563282e-03):2.332029e-03,(30:1.168978e-02,(16:4.548113e-03,(14:6.254890e-03,(35:3.241449e-03,65:8.559774e-03):3.222813e-04):1.320949e-03):4.345436e-03):4.033740e-04):8.275276e-04,(21:9.725973e-03,(25:3.939330e-03,42:3.688669e-03):5.938150e-03):4.291420e-05):1.849413e-03,((19:9.003672e-03,(((46:4.052758e-03,41:2.003528e-03):3.650133e-04,17:4.496975e-03):3.021609e-04,28:9.740589e-03):3.134503e-03):1.520473e-04,(40:5.664328e-03,53:5.507019e-03):9.398501e-04):3.743734e-05):1.771563e-04):2.436815e-03):3.027412e-04):1.726381e-03):3.534541e-04):1.380263e-03,((20:4.989055e-03,33:7.662314e-03):2.299184e-03,((67:1.342087e-02,(((11:4.363525e-03,63:8.946190e-03):4.471236e-04,36:4.366324e-03):1.016403e-03,10:4.182315e-03):2.760880e-03):6.132894e-05,(15:4.489389e-03,8:4.334469e-03):6.709750e-03):8.827399e-04):3.826042e-04):1.270700e-02,((2:5.482172e-03,9:5.247385e-03):2.894368e-02,(72:1.053621e-03,70:1.473419e-03):2.575259e-02):4.846933e-03):1.792355e-04,(38:4.019497e-03,3:4.921789e-03):3.125851e-02):1.816793e-02):2.241928e-03):3.307917e-02):2.578244e-02,1:8.426702e-02);
   tree gen.6600 = [&U] (75:3.930469e-02,((76:3.354578e-02,(29:9.128129e-03,62:1.356066e-02):2.401281e-02):4.499426e-02,((57:2.941279e-02,71:2.341237e-02):2.929069e-02,((69:5.438589e-02,(68:1.884911e-02,(73:2.871552e-02,(74:1.320772e-02,(((((50:5.035143e-03,((43:5.106221e-03,61:1.752851e-02):3.981081e-04,66:4.630571e-03):2.172746e-04):7.587753e-05,64:7.856842e-03):4.529281e-04,58:7.974753e-03):1.290511e-03,59:3.780965e-03):4.458986e-04,(60:8.817045e-03,26:3.715598e-03):1.674054e-04):4.728971e-03):1.513222e-02):3.991176e-03):8.344971e-03):1.249887e-02,((((48:3.581155e-03,((((((24:7.732522e-03,6:2.940320e-03):9.591257e-04,22:3.108821e-03):5.054786e-05,27:6.229031e-03):2.101424e-04,56:7.184431e-03):3.299820e-03,(4:1.840599e-03,5:3.236396e-03):1.541851e-03):1.001760e-03,(((21:9.725973e-03,(((((7:3.050276e-03,51:1.879404e-03):1.120766e-03,44:5.958226e-03):1.413913e-03,13:2.563282e-03):3.025139e-03,(30:1.168978e-02,(16:4.548113e-03,(14:6.254890e-03,(35:3.241449e-03,65:8.559774e-03):3.222813e-04):1.320949e-03):4.345436e-03):4.033740e-04):8.124451e-05,(25:3.939330e-03,42:3.688669e-03):5.705688e-03):4.317300e-05):1.822145e-03,((19:9.003672e-03,(((41:2.003528e-03,17:4.496975e-03):2.736795e-04,46:4.052758e-03):3.021609e-04,28:9.740589e-03):3.134503e-03):1.139872e-04,(40:5.664328e-03,53:5.507019e-03):9.398501e-04):4.394908e-05):1.771563e-04,((12:6.225278e-03,(((34:6.557520e-03,(23:4.307573e-03,45:2.502127e-03):4.176218e-05):2.484598e-04,(52:4.709873e-03,(55:3.280612e-03,39:3.639528e-03):8.372900e-04):2.016530e-04):4.465178e-04,37:2.477102e-03):2.948400e-03):3.006634e-03,((47:2.143097e-03,31:2.549440e-03):7.783048e-04,((49:6.517569e-03,18:7.888765e-03):1.745809e-04,(54:2.078043e-03,32:3.726129e-03):7.902140e-04):7.024084e-04):1.947513e-03):8.817891e-04):3.027412e-04):3.534541e-04):1.380263e-03,((20:4.989055e-03,33:7.662314e-03):2.299184e-03,((67:1.342087e-02,(((11:4.363525e-03,63:8.946190e-03):4.471236e-04,36:4.366324e-03):1.016403e-03,10:4.182315e-03):2.760880e-03):6.132894e-05,(15:5.198642e-03,8:4.334469e-03):6.709750e-03):8.827399e-04):3.826042e-04):1.911538e-02,((2:5.482172e-03,9:5.247385e-03):2.894368e-02,(72:1.053621e-03,70:1.473419e-03):2.575259e-02):4.846933e-03):1.792355e-04,(38:4.019497e-03,3:4.921789e-03):3.125851e-02):1.816793e-02):2.241928e-03):3.307917e-02):2.578244e-02,1:8.426702e-02);
   tree gen.6700 = [&U] (75:3.869584e-02,((76:3.302614e-02,(29:8.986729e-03,62:1.335059e-02):2.364084e-02):4.429728e-02,((57:2.895717e-02,71:2.304970e-02):2.337376e-02,((69:5.354343e-02,(68:1.855713e-02,(73:2.827070e-02,(74:1.300312e-02,(((((50:4.957146e-03,((43:5.027122e-03,66:4.484571e-03):4.081227e-04,61:1.725698e-02):2.139089e-04):7.470214e-05,64:7.735135e-03):4.459120e-04,58:7.851220e-03):9.655216e-04,59:3.722396e-03):2.630071e-04,(60:8.680464e-03,26:3.037089e-03):8.737495e-04):4.655716e-03):1.489781e-02):3.381742e-03):8.215702e-03):1.230526e-02,((((48:3.525680e-03,(((21:9.575313e-03,(((((7:2.432844e-03,51:1.850291e-03):1.103405e-03,44:6.479946e-03):1.245015e-03,13:2.523575e-03):2.978278e-03,(30:1.150869e-02,(16:4.477660e-03,(14:6.157998e-03,(35:3.191237e-03,65:8.427178e-03):3.172890e-04):1.300486e-03):4.278123e-03):3.971255e-04):7.998599e-05,(25:3.878308e-03,42:3.631529e-03):5.617303e-03):7.129036e-05):1.793919e-03,((19:8.864200e-03,(((41:1.972492e-03,17:4.427314e-03):2.694400e-04,46:3.989978e-03):2.974802e-04,28:9.589702e-03):3.085947e-03):1.122215e-04,(((12:6.128845e-03,((52:4.636915e-03,(55:3.229793e-03,39:3.583150e-03):8.243199e-04):1.985293e-04,(37:2.438730e-03,(45:2.463368e-03,(23:4.240847e-03,34:5.282438e-03):4.111526e-05):2.446110e-04):4.427425e-04):2.804517e-03):2.960059e-03,((47:2.109899e-03,31:2.650557e-03):4.507607e-04,((49:6.416608e-03,18:7.766563e-03):1.718766e-04,(54:2.045853e-03,32:3.550004e-03):1.114818e-03):2.349511e-04):8.595910e-04):8.681297e-04,(40:5.576584e-03,53:5.421712e-03):9.152026e-04):9.883735e-04):6.942648e-05):1.744120e-04,((27:6.132540e-03,(((56:3.763523e-03,24:6.385641e-03):4.912356e-05,6:2.894773e-03):9.442683e-04,22:3.060664e-03):2.015707e-04):3.267041e-03,(4:1.812087e-03,5:3.186263e-03):1.478866e-03):2.980515e-04):3.479789e-04):1.358882e-03,((20:6.637863e-03,33:7.543620e-03):1.138684e-03,((67:1.321298e-02,(((11:4.295932e-03,63:8.807608e-03):4.401974e-04,36:4.298687e-03):1.000658e-03,10:4.117529e-03):2.718113e-03):6.037892e-05,(15:5.118112e-03,8:4.267325e-03):6.605812e-03):8.690658e-04):3.766774e-04):1.902559e-02,(38:3.957233e-03,3:4.845548e-03):3.077429e-02):1.795252e-04,((2:5.397250e-03,9:5.166100e-03):2.849532e-02,(72:1.915749e-03,70:1.450595e-03):2.535367e-02):4.771851e-03):1.916744e-02):2.207199e-03):3.256676e-02):2.538306e-02,1:8.296167e-02);
   tree gen.6800 = [&U] (75:3.869584e-02,((76:3.302614e-02,(29:8.986729e-03,62:1.335059e-02):2.364084e-02):4.429728e-02,((57:2.895717e-02,71:2.304970e-02):2.337376e-02,((69:5.354343e-02,(68:2.558300e-02,(73:2.827070e-02,(74:1.300312e-02,(((60:8.680464e-03,26:3.037089e-03):8.737495e-04,59:3.805265e-03):2.689171e-04,(((50:6.303841e-03,((43:5.027122e-03,66:4.460065e-03):2.113249e-04,61:1.725698e-02):4.105859e-04):1.429328e-04,64:7.735135e-03):3.712759e-04,58:7.851220e-03):9.655216e-04):4.655716e-03):1.489781e-02):3.381742e-03):8.215702e-03):1.230526e-02,((((48:3.131560e-03,(((21:9.575313e-03,(((((7:2.538633e-03,51:1.850291e-03):7.875457e-04,44:4.149087e-03):1.245015e-03,13:2.523575e-03):2.978278e-03,(30:1.150869e-02,(16:5.637670e-03,(14:6.157998e-03,(35:3.191237e-03,65:8.427178e-03):9.294335e-04):7.341343e-04):4.232838e-03):3.971255e-04):7.998599e-05,(25:3.784934e-03,42:3.631529e-03):5.617303e-03):7.129036e-05):1.793919e-03,((27:6.132540e-03,(((56:3.763523e-03,24:6.385641e-03):4.912356e-05,6:2.894773e-03):4.406927e-04,22:3.150018e-03):9.408474e-05):3.267041e-03,(4:1.812087e-03,5:3.186263e-03):1.478866e-03):2.980515e-04):1.744120e-04,((19:8.864200e-03,(41:1.972492e-03,((17:4.645966e-03,46:3.989978e-03):2.889785e-04,28:9.589702e-03):3.034933e-04):2.488931e-03):1.122215e-04,(((12:6.128845e-03,(52:4.636915e-03,((55:3.685203e-03,39:3.583150e-03):8.243199e-04,((37:2.656926e-03,(23:4.240847e-03,34:4.080240e-03):4.120954e-05):1.018850e-04,45:2.463368e-03):4.268802e-04):3.023569e-04):2.804517e-03):2.960059e-03,((47:2.109899e-03,31:2.650557e-03):9.779032e-04,((49:6.416608e-03,18:7.766563e-03):1.718766e-04,(54:2.045853e-03,32:3.550004e-03):1.114818e-03):2.349511e-04):8.595910e-04):8.681297e-04,(40:5.576584e-03,53:5.421712e-03):1.375158e-03):9.883735e-04):8.419908e-05):3.479789e-04):2.038304e-03,((20:6.637863e-03,33:7.543620e-03):1.138684e-03,((67:1.321298e-02,(((11:4.295932e-03,63:8.807608e-03):4.401974e-04,36:4.298687e-03):1.000658e-03,10:4.117529e-03):2.718113e-03):6.037892e-05,(15:5.118112e-03,8:4.267325e-03):6.605812e-03):8.690658e-04):3.766774e-04):1.902559e-02,(38:3.957233e-03,3:4.845548e-03):3.077429e-02):1.795252e-04,((2:5.397250e-03,9:5.166100e-03):2.849532e-02,(72:1.915749e-03,70:1.450595e-03):2.535367e-02):4.771851e-03):1.916744e-02):2.207199e-03):3.256676e-02):2.538306e-02,1:8.296167e-02);
   tree gen.6900 = [&U] (75:5.628167e-02,((76:3.302614e-02,(29:8.986729e-03,62:1.335059e-02):2.364084e-02):4.429728e-02,((57:2.895717e-02,71:2.304970e-02):2.337376e-02,((69:5.354343e-02,(68:2.558300e-02,(73:2.827070e-02,(74:1.300312e-02,(59:3.805265e-03,((60:9.077182e-03,26:3.037089e-03):5.260870e-04,(((((43:5.027122e-03,66:4.460065e-03):2.113249e-04,61:1.725698e-02):4.105859e-04,64:7.735135e-03):1.429328e-04,50:6.303841e-03):3.712759e-04,58:7.851220e-03):1.698810e-03):2.262294e-04):4.655716e-03):1.369733e-02):3.381742e-03):8.215702e-03):1.230526e-02,(((((19:8.864200e-03,(41:1.972492e-03,((17:4.645966e-03,46:3.989978e-03):2.889785e-04,28:9.589702e-03):3.034933e-04):2.488931e-03):1.084084e-04,((4:1.812087e-03,5:3.186263e-03):1.108546e-03,(((((12:6.128845e-03,(52:4.636915e-03,((55:3.685203e-03,39:3.583150e-03):8.243199e-04,(37:2.656926e-03,(45:4.762088e-03,(23:4.240847e-03,34:5.961902e-03):4.142121e-05):9.961436e-05):4.268802e-04):1.928484e-04):2.804517e-03):1.980423e-03,((47:2.109899e-03,31:2.650557e-03):9.779032e-04,((49:6.416608e-03,18:7.766563e-03):1.718766e-04,(54:2.045853e-03,32:3.550004e-03):1.140637e-03):1.420792e-04):8.595910e-04):8.681297e-04,(40:5.576584e-03,53:5.421712e-03):1.375158e-03):9.202930e-04,((27:6.132540e-03,(((56:3.763523e-03,24:6.385641e-03):1.054744e-04,6:2.894773e-03):4.406927e-04,22:3.150018e-03):9.408474e-05):3.267041e-03,48:3.131560e-03):3.479789e-04):1.755181e-04,(21:9.575313e-03,(((30:1.150869e-02,(16:5.637670e-03,(14:6.157998e-03,(35:3.191237e-03,65:6.036390e-03):9.294335e-04):7.341343e-04):4.232838e-03):3.971255e-04,(25:3.784934e-03,42:3.631529e-03):5.617303e-03):7.998599e-05,(((7:2.538633e-03,51:1.850291e-03):7.875457e-04,44:4.149087e-03):1.245015e-03,13:2.523575e-03):2.978278e-03):2.159433e-04):1.785092e-03):1.732785e-04):2.765287e-04):2.618712e-03,((20:6.414387e-03,33:3.113012e-03):1.138684e-03,((67:1.321298e-02,(((11:4.295932e-03,63:8.807608e-03):4.401974e-04,36:6.327725e-03):1.000658e-03,10:4.117529e-03):2.718113e-03):6.037892e-05,(15:5.118112e-03,8:4.267325e-03):6.605812e-03):8.690658e-04):3.766774e-04):1.902559e-02,(38:3.957233e-03,3:4.845548e-03):3.077429e-02):1.795252e-04,((2:5.347849e-03,9:5.166100e-03):2.849532e-02,(72:3.610808e-03,70:1.450595e-03):2.535367e-02):4.771851e-03):1.916744e-02):2.207199e-03):3.256676e-02):2.538306e-02,1:8.296167e-02);
   tree gen.7000 = [&U] (75:5.510773e-02,((76:3.233726e-02,(29:8.799281e-03,62:1.307212e-02):2.314773e-02):4.337331e-02,((57:2.835317e-02,71:2.256892e-02):2.288622e-02,((69:5.242660e-02,(68:2.504938e-02,(73:2.768102e-02,(74:1.273190e-02,(59:3.725894e-03,((60:8.887846e-03,26:2.973740e-03):5.151137e-04,((((43:4.922265e-03,66:4.367036e-03):2.088972e-04,(61:1.689703e-02,64:7.573792e-03):4.080347e-04):1.399515e-04,50:6.172354e-03):3.635317e-04,58:7.687456e-03):1.663375e-03):2.215106e-04):4.558606e-03):1.341162e-02):3.311205e-03):8.044336e-03):1.204859e-02,(((((19:8.679307e-03,((17:4.467502e-03,46:3.906754e-03):2.979767e-04,(41:1.931349e-03,28:9.389676e-03):2.890767e-04):1.772015e-03):1.061472e-04,((4:1.774290e-03,5:3.119802e-03):1.085423e-03,((((40:5.589095e-03,((12:6.001007e-03,((52:4.491662e-03,((45:4.566241e-03,23:3.738703e-03):4.391118e-05,34:5.837547e-03):9.753657e-05):2.981102e-04,((55:3.608335e-03,39:3.508411e-03):8.071259e-04,37:2.575240e-03):3.195105e-04):2.746019e-03):1.939114e-03,((47:2.065890e-03,31:2.595270e-03):9.575057e-04,((49:6.282768e-03,18:7.604566e-03):1.682915e-04,(54:2.003180e-03,32:3.475957e-03):8.174394e-04):4.969279e-04):6.952602e-04):8.500219e-04):1.321515e-03,53:5.308624e-03):9.010972e-04,(((56:3.644519e-03,(24:6.252447e-03,6:2.834393e-03):1.048593e-04):4.315006e-04,(27:6.004625e-03,22:1.799526e-03):8.853649e-05):3.272976e-03,48:3.066240e-03):3.407206e-04):1.718571e-04,(21:9.375587e-03,(((30:1.090550e-02,(((7:2.485681e-03,51:2.549609e-03):2.265062e-04,44:4.062544e-03):1.596020e-03,13:2.470937e-03):2.916156e-03):3.292961e-04,(16:5.520078e-03,(14:6.029552e-03,(35:4.107025e-03,65:5.910480e-03):9.100470e-04):7.188215e-04):5.975732e-03):1.555375e-04,(25:3.705986e-03,42:4.439008e-03):5.500136e-03):2.114390e-04):1.747858e-03):1.696642e-04):2.707608e-04):2.564090e-03,((20:6.280593e-03,33:3.048080e-03):1.208918e-03,((67:1.293737e-02,(((11:4.206325e-03,63:8.623896e-03):4.310156e-04,36:6.195739e-03):9.797862e-04,10:4.031644e-03):2.661417e-03):5.911952e-05,(15:6.768179e-03,8:4.178316e-03):6.468026e-03):1.305319e-03):3.688205e-04):1.862875e-02,(38:3.874691e-03,3:4.744477e-03):3.013239e-02):1.757806e-04,((2:5.236302e-03,9:5.058344e-03):2.790096e-02,(72:3.535493e-03,70:1.420338e-03):2.482483e-02):4.672318e-03):1.876764e-02):2.161160e-03):3.188747e-02):2.485361e-02,1:7.461019e-02);
   tree gen.7100 = [&U] (75:5.603154e-02,((76:3.287936e-02,(29:8.946790e-03,62:1.329126e-02):2.455563e-02):4.410041e-02,((57:2.882848e-02,71:2.294726e-02):2.326988e-02,((69:5.330546e-02,(68:2.546930e-02,(73:2.814506e-02,(74:1.294533e-02,((26:3.451420e-03,(59:3.779571e-03,60:9.036840e-03):2.230371e-04):5.137859e-04,(((61:1.718029e-02,(43:5.004781e-03,(66:4.440244e-03,64:7.904071e-03):2.154100e-04):3.986914e-04):2.215447e-04,50:6.275826e-03):3.696258e-04,58:7.816327e-03):1.691260e-03):4.635025e-03):1.363645e-02):3.181923e-03):8.179189e-03):1.744823e-02,((((19:8.824805e-03,((17:4.542395e-03,46:3.972246e-03):3.029719e-04,(41:8.027166e-04,28:9.547083e-03):2.939227e-04):1.801720e-03):1.079266e-04,((4:1.804033e-03,5:2.762835e-03):1.818185e-03,((((6:2.881908e-03,(56:3.536526e-03,(24:6.058768e-03,22:1.813633e-03):1.056165e-04):4.254497e-04):8.774893e-05,27:6.105285e-03):3.208253e-03,(48:3.117642e-03,((40:5.682790e-03,((12:6.101607e-03,(52:4.439155e-03,(((55:3.668825e-03,39:3.567225e-03):8.206564e-04,37:2.618410e-03):3.248667e-04,((45:4.642788e-03,34:5.935406e-03):4.548676e-05,23:3.801378e-03):1.220280e-04):1.815042e-04):3.424709e-03):1.971621e-03,((47:2.100522e-03,31:2.638777e-03):9.735571e-04,((49:6.388091e-03,18:7.732047e-03):2.948031e-04,(54:2.036761e-03,32:3.534227e-03):8.181226e-04):5.052583e-04):7.069154e-04):8.642715e-04):1.343668e-03,53:5.187213e-03):9.090323e-04):3.501406e-04):1.692195e-04,((30:1.108832e-02,((((7:2.527351e-03,51:2.592350e-03):2.303033e-04,44:4.130647e-03):1.622775e-03,13:2.512359e-03):2.965041e-03,(16:5.612615e-03,(14:5.583883e-03,(35:4.175874e-03,65:6.009562e-03):9.253028e-04):7.308716e-04):6.075908e-03):3.334195e-04):1.603528e-04,((25:3.768113e-03,42:4.513422e-03):5.692818e-03,21:9.532757e-03):2.149836e-04):1.777159e-03):1.725084e-04):2.752998e-04):2.607074e-03,((20:6.385880e-03,33:3.099177e-03):1.229184e-03,((67:1.315425e-02,(((11:4.276839e-03,63:8.768465e-03):4.382410e-04,36:6.299603e-03):9.962112e-04,10:3.274679e-03):2.706033e-03):6.011058e-05,(15:6.881639e-03,8:4.248360e-03):6.576455e-03):1.327201e-03):3.750034e-04):1.894104e-02,((38:5.881279e-03,3:4.824013e-03):3.063752e-02,((2:5.324082e-03,9:5.143141e-03):2.836868e-02,(72:3.594761e-03,70:2.395999e-03):2.524099e-02):4.750644e-03):1.854640e-04):1.852486e-02):2.197389e-03):3.242202e-02):2.527025e-02,1:7.586093e-02);
   tree gen.7200 = [&U] (75:5.507880e-02,(((((((((60:6.154371e-03,26:3.165567e-03):2.195711e-04,(59:5.483069e-03,((61:1.959882e-02,((43:3.943917e-03,(66:6.978246e-03,64:9.126985e-03):3.616860e-04):3.227050e-04,50:5.294115e-03):9.115250e-04):6.307266e-04,58:3.219506e-03):6.290037e-04):3.171120e-06):3.556149e-03,74:1.244033e-02):1.155603e-02,73:3.149060e-02):4.732803e-03,68:2.316309e-02):8.544070e-03,69:4.383213e-02):1.351984e-02,(((38:7.847725e-03,3:2.405044e-03):2.885475e-02,((2:2.854027e-03,9:7.041022e-03):2.320487e-02,(70:2.054374e-03,72:1.754632e-03):2.043841e-02):5.920932e-03):4.599639e-04,((((((40:6.750974e-03,(53:8.708372e-03,(((6:4.550141e-03,(24:6.779783e-03,(22:4.686091e-03,(27:3.515006e-03,56:3.112310e-03):1.447845e-04):1.660338e-04):6.011486e-04):4.054995e-03,((49:5.892825e-03,((47:2.707308e-03,31:2.785879e-03):6.486928e-04,(54:1.121204e-03,32:4.109336e-03):1.789356e-03):2.916875e-04):1.909257e-04,18:8.448312e-03):1.748111e-03):2.905380e-05,(((12:3.128125e-03,(((((34:6.202505e-03,55:6.251155e-03):3.703785e-04,39:3.251635e-03):4.085400e-04,(45:3.748879e-03,37:3.348623e-03):1.345435e-04):3.501052e-04,23:3.946593e-03):1.507379e-04,52:6.635270e-03):1.581336e-03):1.340219e-03,(((17:5.184982e-03,41:6.359771e-04):5.553378e-05,(46:4.815124e-03,28:5.220343e-03):5.597801e-04):8.466487e-04,19:1.127502e-02):5.021121e-04):2.339490e-04,(48:4.589493e-03,(5:3.047509e-03,4:1.707508e-03):1.588556e-03):1.421147e-04):2.564581e-04):9.930706e-04):2.562514e-04):8.609059e-04,((((65:6.654920e-03,35:3.889003e-03):1.262767e-03,14:1.897643e-03):9.278287e-04,16:4.449765e-03):5.230228e-03,30:6.823385e-03):3.321693e-04):1.552643e-04,((44:4.462764e-03,(51:3.172508e-03,7:1.966035e-03):1.456645e-03):8.856449e-04,13:3.308517e-03):3.626037e-03):2.498306e-05,(42:4.130635e-03,25:4.295890e-03):3.592125e-03):7.270282e-04,21:1.145777e-02):8.097697e-04,((20:4.588428e-03,33:5.074618e-03):1.748928e-03,(67:1.620456e-02,((8:4.066012e-03,15:5.349730e-03):5.365168e-03,(10:5.030319e-03,(63:6.191532e-03,(11:8.274311e-03,36:3.923461e-03):2.088810e-04):2.529197e-03):1.790165e-03):2.355454e-04):1.545256e-03):1.835612e-03):2.295986e-02):2.310267e-02):2.916269e-03,(57:2.930203e-02,71:2.537574e-02):2.800890e-02):2.991571e-02,(76:2.807250e-02,(62:8.665348e-03,29:1.258001e-02):2.426157e-02):4.319130e-02):2.476741e-02,1:6.568798e-02);
   tree gen.7300 = [&U] (75:5.603154e-02,((76:3.287936e-02,(29:8.946790e-03,62:1.058545e-02):2.455563e-02):4.410041e-02,((57:2.882848e-02,71:2.294726e-02):2.326988e-02,((69:5.330546e-02,(68:2.546930e-02,(73:2.814506e-02,(74:1.294533e-02,((59:3.779571e-03,(26:3.451420e-03,60:8.870064e-03):2.986876e-04):1.901950e-04,(((((61:1.718029e-02,43:4.938007e-03):2.082272e-04,64:8.083570e-03):3.954785e-04,66:4.440244e-03):1.148588e-04,50:6.275826e-03):7.473716e-04,58:7.816327e-03):1.437793e-03):4.635025e-03):1.363645e-02):3.181923e-03):8.179189e-03):1.744823e-02,(((38:5.881279e-03,3:4.824013e-03):3.063752e-02,(((19:8.824805e-03,(((17:4.542395e-03,46:3.972246e-03):3.029719e-04,41:3.873618e-04):2.899441e-04,28:9.547083e-03):9.327993e-04):8.185551e-04,(((((56:4.276674e-03,24:6.058768e-03):1.056041e-04,(27:2.941600e-03,22:1.769134e-03):8.455616e-05):8.995144e-04,6:6.110331e-03):3.304879e-03,(((30:1.108832e-02,((25:3.768113e-03,42:3.715661e-03):5.692818e-03,21:9.532757e-03):9.436394e-05):1.724174e-04,((((7:2.366034e-03,51:2.592350e-03):3.957092e-04,44:4.130647e-03):1.622775e-03,13:2.512359e-03):4.641849e-03,(16:5.612615e-03,(14:4.756241e-03,(35:4.175874e-03,65:5.569889e-03):1.273118e-03):6.312107e-04):6.075908e-03):1.779465e-04):1.777159e-03,(4:2.710107e-03,5:2.762835e-03):1.818185e-03):1.665413e-04):7.891446e-04,(48:2.146432e-03,((40:6.034004e-03,53:5.187213e-03):1.343668e-03,((12:6.101607e-03,((45:4.642788e-03,37:2.531080e-03):5.498180e-05,((55:4.350653e-03,39:3.567225e-03):7.913953e-04,(52:4.439155e-03,(34:5.607630e-03,23:3.674364e-03):6.943514e-05):3.427714e-04):2.256672e-04):3.492887e-03):1.971621e-03,((47:2.100522e-03,31:2.638777e-03):9.735571e-04,((49:6.388091e-03,(54:2.036761e-03,32:3.561440e-03):8.181226e-04):7.142960e-04,18:8.053425e-03):1.189982e-04):7.069154e-04):4.438316e-04):6.598763e-04):5.074895e-04):2.752998e-04):2.607074e-03,((20:6.385880e-03,33:3.099177e-03):1.229184e-03,((67:1.315425e-02,(((11:4.276839e-03,63:8.768465e-03):3.030640e-04,36:6.299603e-03):9.962112e-04,10:3.274679e-03):2.706033e-03):6.011058e-05,(15:3.466627e-03,8:4.248360e-03):6.576455e-03):1.327201e-03):4.804367e-04):1.894104e-02):1.837641e-04,((2:4.954818e-03,9:7.554317e-03):2.836868e-02,(72:3.594761e-03,70:3.418700e-03):2.524099e-02):5.047246e-03):1.791743e-02):2.197389e-03):3.242202e-02):2.527025e-02,1:7.586093e-02);
   tree gen.7400 = [&U] (75:5.603154e-02,((76:3.212441e-02,(29:8.946790e-03,62:1.058545e-02):2.455563e-02):4.410041e-02,((57:2.882848e-02,71:2.294726e-02):2.326988e-02,((69:5.330546e-02,(68:2.546930e-02,(73:2.814506e-02,(74:1.294533e-02,(59:3.779571e-03,(26:3.451420e-03,(60:8.870064e-03,(((((61:1.718029e-02,43:4.938007e-03):2.082272e-04,64:8.083570e-03):3.954785e-04,66:4.440244e-03):1.148588e-04,50:3.167964e-03):7.845310e-04,58:7.816327e-03):2.054050e-03):1.988032e-04):2.986876e-04):4.635025e-03):1.463573e-02):3.181923e-03):8.179189e-03):1.744823e-02,(((38:3.097828e-03,3:4.824013e-03):3.063752e-02,(((19:8.824805e-03,(41:2.474307e-04,((17:4.491069e-03,46:3.972246e-03):1.891061e-04,28:9.547083e-03):2.897621e-04):9.327993e-04):8.185551e-04,(((((27:2.941600e-03,(56:4.276674e-03,22:1.870807e-03):2.630892e-04):8.084693e-05,24:6.289797e-03):6.697044e-04,6:6.110331e-03):3.292832e-03,((((25:3.869347e-03,42:3.715661e-03):5.837912e-03,(30:1.108832e-02,21:9.532757e-03):2.182800e-04):1.724174e-04,((((7:2.366034e-03,51:2.592350e-03):5.783366e-04,44:3.842628e-03):1.894906e-03,13:2.512359e-03):4.641849e-03,(16:5.612615e-03,(14:4.756241e-03,(35:4.175874e-03,65:5.915709e-03):1.048188e-03):6.312107e-04):6.075908e-03):1.779465e-04):1.777159e-03,(4:2.710107e-03,5:2.762835e-03):1.818185e-03):1.665413e-04):8.874454e-04,(48:2.146432e-03,((40:6.034004e-03,53:5.187213e-03):1.343668e-03,((12:6.101607e-03,((45:4.642788e-03,37:2.531080e-03):5.498180e-05,((55:4.350653e-03,39:3.567225e-03):7.708135e-04,((52:4.439155e-03,34:5.607630e-03):6.690422e-05,23:3.674364e-03):3.305325e-04):2.256672e-04):3.492887e-03):1.971621e-03,((47:2.100522e-03,31:2.638777e-03):9.735571e-04,(49:6.388091e-03,((54:2.703714e-03,32:3.561440e-03):1.017855e-03,18:7.837387e-03):4.676894e-04):8.726982e-05):9.824977e-04):4.438316e-04):3.534080e-04):4.482608e-04):2.752998e-04):2.607074e-03,((20:5.555394e-03,33:3.099177e-03):2.183236e-03,((67:1.315425e-02,(((11:4.276839e-03,63:8.768465e-03):3.030640e-04,36:6.299603e-03):9.962112e-04,10:3.274679e-03):3.599614e-03):6.011058e-05,(15:3.466627e-03,8:4.248360e-03):6.665055e-03):1.327201e-03):4.804367e-04):1.894104e-02):1.837641e-04,((2:4.954818e-03,9:7.554317e-03):2.836868e-02,(72:3.594761e-03,70:3.418700e-03):2.524099e-02):5.047246e-03):1.791743e-02):2.197389e-03):3.242202e-02):2.527025e-02,1:7.586093e-02);
   tree gen.7500 = [&U] (75:5.666146e-02,((((((((26:3.282483e-03,((59:7.576190e-03,((64:6.215752e-03,(61:2.012556e-02,(66:7.178762e-03,(43:3.889871e-03,50:5.446238e-03):6.044212e-04):4.331074e-05):6.470007e-04):8.157548e-04,58:3.934907e-03):6.605867e-04):3.005477e-06,60:6.436217e-03):2.937604e-04):3.855095e-03,74:1.279780e-02):1.188808e-02,73:3.239546e-02):3.699028e-03,68:2.382867e-02):8.789579e-03,69:4.509162e-02):1.362209e-02,((((2:4.453806e-03,9:7.243342e-03):2.387165e-02,(70:2.113405e-03,72:1.548874e-03):2.102570e-02):5.327927e-03,((((30:7.258727e-03,(((65:6.846146e-03,35:4.000751e-03):1.299052e-03,14:1.952171e-03):1.377043e-03,16:5.249829e-03):5.380516e-03):7.698301e-04,((40:8.010700e-03,(53:8.958602e-03,(((((24:7.250199e-03,(6:4.408107e-03,56:2.943386e-03):3.668371e-04):1.488261e-04,22:4.820743e-03):1.691112e-04,27:3.738985e-03):4.171513e-03,((((54:2.915402e-03,32:2.783330e-03):8.555523e-05,18:8.691069e-03):3.000690e-04,49:6.062152e-03):1.964118e-04,(47:2.785101e-03,31:2.695482e-03):9.886489e-04):1.459774e-03):1.716640e-04,(((12:3.218010e-03,((34:5.204419e-03,55:2.387053e-03):3.677273e-04,(((39:3.448181e-03,37:4.716439e-03):1.144576e-04,45:3.856775e-03):3.542151e-04,(52:6.825931e-03,23:4.059996e-03):1.595310e-04):4.294851e-04):1.591127e-03):1.338985e-03,(48:4.721370e-03,(5:3.135078e-03,4:1.756572e-03):1.366832e-03):2.636643e-04):2.406714e-04,((17:5.333969e-03,(41:6.542515e-04,(46:4.953484e-03,28:6.835875e-03):5.758651e-04):5.018263e-05):8.127004e-04,19:1.159900e-02):7.293599e-04):2.638273e-04):1.021606e-03):2.636146e-04):9.713486e-04,21:7.479096e-03):1.616878e-04):1.438081e-04,(((44:4.590999e-03,(51:3.263668e-03,7:2.094782e-03):1.306297e-03):1.168988e-03,13:3.403585e-03):3.587206e-03,(42:4.210745e-03,25:4.734029e-03):3.695343e-03):2.920616e-05):8.240218e-04,((20:4.720274e-03,33:5.220434e-03):1.469855e-03,(67:1.667019e-02,((8:2.959676e-03,15:5.503452e-03):4.390731e-03,(10:5.811711e-03,((63:6.369443e-03,11:5.542041e-03):3.966048e-04,36:4.036200e-03):2.478321e-03):1.784372e-03):2.423136e-04):1.589658e-03):1.888357e-03):1.936266e-02):4.466323e-04,(38:7.766308e-03,3:2.193756e-03):3.082771e-02):2.403343e-02):3.000067e-03,(57:3.014401e-02,71:2.610489e-02):2.881372e-02):3.077532e-02,(76:2.887915e-02,(62:8.914342e-03,29:1.294149e-02):2.495871e-02):4.443238e-02):2.547908e-02,1:6.757548e-02);
   tree gen.7600 = [&U] (75:5.503348e-02,((76:3.155220e-02,(29:8.787425e-03,62:1.039690e-02):2.411824e-02):4.331487e-02,((57:2.831497e-02,71:2.253851e-02):2.285539e-02,((69:4.988569e-02,(68:2.501563e-02,(73:2.764372e-02,(74:1.271474e-02,(26:3.358385e-03,((((((61:1.668575e-02,43:4.850049e-03):4.174036e-04,50:3.111535e-03):1.128128e-04,(64:7.939581e-03,66:6.877402e-03):3.825129e-04):7.705566e-04,58:7.677099e-03):2.017462e-03,60:8.712066e-03):1.933810e-04,59:7.687275e-03):3.066614e-04):5.123604e-03):1.359643e-02):3.125245e-03):8.033498e-03):1.334876e-02,(((38:3.042648e-03,3:4.738085e-03):3.009179e-02,((2:4.866561e-03,9:7.419756e-03):2.786336e-02,(72:3.530729e-03,70:3.093388e-03):2.479139e-02):4.957342e-03):1.804908e-04,(((((((12:5.992922e-03,((55:4.273157e-03,39:3.503684e-03):7.304352e-04,(((52:4.993346e-03,34:5.507745e-03):6.571249e-05,(23:3.608914e-03,45:4.560088e-03):6.287744e-04):5.400244e-05,37:2.485995e-03):2.320110e-04):2.361959e-03):1.936502e-03,((47:2.063107e-03,31:2.591774e-03):9.562157e-04,((49:6.556733e-03,(54:2.655554e-03,32:3.498002e-03):1.319931e-03):4.589570e-04,18:7.697783e-03):1.444879e-04):9.649970e-04):4.359258e-04,40:6.137469e-03):1.342379e-03,53:5.094816e-03):6.678643e-04,(48:3.106844e-03,(((25:3.800424e-03,42:5.040072e-03):5.733924e-03,((30:1.089081e-02,((((7:4.686878e-03,51:2.546173e-03):2.510690e-04,44:3.774181e-03):1.716849e-03,13:4.451872e-03):1.623239e-03,(16:5.512640e-03,(14:4.671521e-03,(35:4.101491e-03,65:5.810335e-03):5.636794e-04):6.199672e-04):5.967681e-03):1.747769e-04):3.015983e-05,21:9.362955e-03):3.837540e-04):1.818960e-03,(19:8.667613e-03,((28:9.377025e-03,(41:2.389112e-04,17:4.411072e-03):5.092199e-04):1.711081e-04,46:3.810579e-03):9.410817e-04):6.431946e-04):4.033682e-04):2.703960e-04):1.265069e-04,(((22:1.846736e-03,((27:2.879718e-03,56:4.200496e-03):2.591502e-04,24:6.177760e-03):1.224424e-04):3.554772e-04,6:6.001491e-03):3.234178e-03,(4:3.144048e-03,5:2.713622e-03):3.775510e-03):8.700496e-04):2.560636e-03,((20:5.456439e-03,33:3.043973e-03):1.420238e-03,((67:1.291994e-02,(((11:4.200658e-03,63:8.612277e-03):2.976656e-04,36:3.631175e-03):9.784662e-04,10:4.589193e-03):3.653803e-03):5.000067e-05,(15:3.404878e-03,8:3.174828e-03):6.546334e-03):1.372901e-03):4.718789e-04):1.860365e-02):1.759828e-02):1.634409e-03):3.184450e-02):2.482013e-02,1:7.450966e-02);
   tree gen.7700 = [&U] (75:5.666146e-02,((((((((26:3.282483e-03,((59:7.576190e-03,((66:7.178762e-03,((61:2.012556e-02,64:6.386479e-03):2.888964e-04,(43:3.719610e-03,50:5.446238e-03):6.112465e-04):3.383267e-04):7.678442e-05,58:3.934907e-03):1.321896e-03):3.005477e-06,60:6.436217e-03):2.937604e-04):3.855095e-03,74:1.279780e-02):1.188808e-02,73:3.239546e-02):3.699028e-03,68:2.433404e-02):1.009127e-02,69:4.509162e-02):1.305577e-02,((38:7.766308e-03,3:2.193756e-03):3.082771e-02,(((2:4.453806e-03,9:7.243342e-03):2.387165e-02,(70:2.113405e-03,72:1.548874e-03):2.102570e-02):5.327927e-03,(((42:4.210745e-03,25:4.734029e-03):3.695343e-03,(((44:4.590999e-03,(51:3.263668e-03,7:2.094782e-03):1.306297e-03):1.168988e-03,13:3.403585e-03):3.587206e-03,((((65:6.846146e-03,35:4.000751e-03):4.408495e-04,14:1.952171e-03):8.472326e-04,16:5.249829e-03):5.380516e-03,((((40:8.010700e-03,53:8.944573e-03):4.734005e-04,((((6:4.408107e-03,(24:7.250199e-03,22:4.820743e-03):3.639231e-04):2.380582e-04,(56:2.943386e-03,27:3.738985e-03):1.018736e-04):4.171513e-03,(((18:8.691069e-03,((54:2.915402e-03,32:2.783330e-03):8.671381e-05,49:6.062152e-03):2.999639e-04):1.395621e-04,(47:3.487706e-03,31:2.841325e-03):1.005897e-03):1.491688e-03,(48:4.721370e-03,(5:3.135078e-03,4:1.756572e-03):1.515781e-03):2.636643e-04):2.388946e-04):1.735072e-04,((12:3.218010e-03,((39:3.436310e-03,45:3.126640e-03):3.542151e-04,((52:6.825931e-03,23:4.059996e-03):2.191605e-05,((34:5.204419e-03,55:2.387053e-03):2.618117e-04,37:4.716439e-03):5.969323e-04):3.477349e-04):1.591127e-03):5.709600e-04,(((41:6.542515e-04,17:3.153686e-03):5.384149e-04,(46:4.953484e-03,28:6.835875e-03):9.954481e-05):8.127004e-04,19:1.159900e-02):1.067350e-03):2.638273e-04):1.021606e-03):9.573662e-04,21:7.479096e-03):1.564304e-04,30:1.055840e-02):8.059130e-04):5.279604e-04):1.066343e-04):7.807080e-04,((20:4.720274e-03,33:5.220434e-03):2.422362e-03,((10:5.811711e-03,((63:6.369443e-03,11:5.542041e-03):3.966048e-04,36:4.036200e-03):2.478321e-03):3.759373e-03,((8:2.959676e-03,15:5.503452e-03):4.390731e-03,67:1.407976e-02):2.423136e-04):1.589658e-03):1.245759e-03):1.936266e-02):3.833866e-04):2.405992e-02):3.000067e-03,(57:3.014401e-02,71:2.610489e-02):2.241134e-02):3.077532e-02,(76:2.887915e-02,(62:8.914342e-03,29:1.294149e-02):2.495871e-02):4.443238e-02):2.547908e-02,1:6.757548e-02);
   tree gen.7800 = [&U] (75:5.666146e-02,((((((((26:3.282483e-03,(59:7.576190e-03,(60:6.436217e-03,((61:2.012556e-02,((43:3.719610e-03,(66:7.178762e-03,64:6.490632e-03):3.480391e-04):3.120647e-04,50:5.446238e-03):3.345558e-04):6.421809e-05,58:3.934907e-03):1.266773e-03):2.979293e-06):2.937604e-04):3.855095e-03,74:1.279780e-02):1.188808e-02,73:3.239546e-02):3.699028e-03,68:2.433404e-02):1.009127e-02,69:4.509162e-02):1.305577e-02,(((38:7.766308e-03,3:2.193756e-03):3.082771e-02,((2:4.453806e-03,9:7.243342e-03):2.387165e-02,(70:2.113405e-03,72:1.548874e-03):2.102570e-02):5.486703e-03):3.965496e-04,(((42:4.210745e-03,25:5.557639e-03):3.695343e-03,(((44:4.590999e-03,(51:3.263668e-03,7:2.094782e-03):1.306297e-03):1.168988e-03,13:3.403585e-03):3.587206e-03,((((65:6.846146e-03,35:4.000751e-03):4.408495e-04,14:1.952171e-03):8.472326e-04,16:5.249829e-03):5.380516e-03,((((40:8.010700e-03,53:8.944573e-03):1.000919e-03,((((18:8.691069e-03,((54:2.915402e-03,32:2.783330e-03):8.671381e-05,49:6.062152e-03):2.999639e-04):1.395621e-04,(47:3.487706e-03,31:2.841325e-03):1.005897e-03):1.491688e-03,(48:4.721370e-03,(5:3.135078e-03,4:1.756572e-03):1.515781e-03):2.636643e-04):2.388946e-04,(((22:4.820743e-03,(56:4.828220e-03,((6:4.254327e-03,27:3.738985e-03):1.109540e-04,24:6.917420e-03):3.764140e-04):2.099156e-04):4.209715e-03,(12:3.218010e-03,((39:3.436310e-03,45:3.126640e-03):3.542151e-04,((52:6.825931e-03,23:4.059996e-03):1.816657e-05,((34:5.204419e-03,55:2.387053e-03):2.618117e-04,37:4.716439e-03):5.969323e-04):3.171193e-04):2.555572e-03):5.470024e-04):2.631743e-04,((46:4.887772e-03,(41:6.971936e-04,(17:3.153686e-03,28:6.986696e-03):8.941554e-05):1.002077e-04):8.127004e-04,19:1.159900e-02):1.067350e-03):1.653574e-04):1.021606e-03):9.573662e-04,21:7.479096e-03):2.121260e-04,30:1.055840e-02):8.059130e-04):5.279604e-04):1.066343e-04):7.807080e-04,((20:6.336340e-03,33:4.874094e-03):2.422362e-03,((10:5.811711e-03,((63:8.619481e-03,11:5.542041e-03):3.966048e-04,36:4.036200e-03):2.478321e-03):3.759373e-03,((8:2.959676e-03,15:5.503452e-03):4.390731e-03,67:1.407976e-02):2.423136e-04):8.711702e-04):1.245759e-03):1.936266e-02):2.363804e-02):3.000067e-03,(57:3.014401e-02,71:2.610489e-02):2.241134e-02):3.077532e-02,(76:2.887915e-02,(62:8.914342e-03,29:1.294149e-02):2.495871e-02):4.443238e-02):2.547908e-02,1:6.757548e-02);
   tree gen.7900 = [&U] (75:5.666146e-02,((((((((26:3.282483e-03,((59:6.832272e-03,60:6.436217e-03):3.020264e-06,((61:2.012556e-02,((43:3.719610e-03,(66:7.178762e-03,64:6.490632e-03):3.480391e-04):3.120647e-04,50:5.446238e-03):4.710011e-04):6.421809e-05,58:9.518876e-03):5.012523e-04):3.273158e-04):3.855095e-03,74:1.495906e-02):1.218542e-02,73:3.239546e-02):3.699028e-03,68:2.433404e-02):1.009127e-02,69:4.509162e-02):1.305577e-02,(((38:7.766308e-03,3:2.193756e-03):3.082771e-02,((2:4.453806e-03,9:7.243342e-03):2.387165e-02,(70:2.113405e-03,72:1.548874e-03):2.102570e-02):5.486703e-03):2.577442e-04,(((42:4.210745e-03,25:5.557639e-03):3.695343e-03,(((44:4.590999e-03,(51:3.263668e-03,7:2.094782e-03):1.306297e-03):1.168988e-03,13:3.403585e-03):3.587206e-03,((((65:6.846146e-03,35:4.000751e-03):4.408495e-04,14:1.952171e-03):8.472326e-04,16:3.647262e-03):5.380516e-03,(21:7.479096e-03,(((40:8.010700e-03,53:8.944573e-03):7.613773e-04,(((((18:8.691069e-03,((54:2.915402e-03,32:2.783330e-03):8.671381e-05,49:6.062152e-03):2.999639e-04):4.221617e-04,(47:3.487706e-03,31:2.841325e-03):1.005897e-03):1.491688e-03,48:4.721370e-03):3.563664e-04,(5:3.135078e-03,4:1.756572e-03):1.466529e-03):1.199569e-04,(((22:4.820743e-03,((6:4.254327e-03,27:3.738985e-03):2.628457e-04,(24:5.946496e-03,56:4.828220e-03):3.764140e-04):2.099156e-04):4.209715e-03,(12:3.218010e-03,((52:6.800676e-03,(39:3.436310e-03,45:3.126640e-03):1.448271e-04):1.505377e-04,(23:4.059996e-03,((34:5.204419e-03,55:2.387053e-03):2.618117e-04,37:4.716439e-03):6.335993e-04):1.629048e-04):2.555572e-03):5.470024e-04):2.631743e-04,((46:2.733295e-03,(17:3.099215e-03,(41:6.971936e-04,28:6.986696e-03):9.344645e-05):1.002077e-04):2.756520e-03,19:1.159900e-02):1.067350e-03):1.653574e-04):9.805737e-04):9.963567e-04,30:1.055840e-02):2.041544e-04):8.059130e-04):5.279604e-04):1.018936e-04):7.807080e-04,((20:6.255445e-03,33:4.874094e-03):2.422362e-03,((10:5.494210e-03,((63:8.619481e-03,11:5.542041e-03):3.966048e-04,36:4.840578e-03):2.478321e-03):3.513500e-03,((8:2.959676e-03,15:5.503452e-03):4.390731e-03,67:1.407976e-02):2.423136e-04):8.378367e-04):7.400024e-04):1.936266e-02):2.363804e-02):3.000067e-03,(57:3.014401e-02,71:2.610489e-02):2.241134e-02):3.077532e-02,(76:2.887915e-02,(62:8.914342e-03,29:1.294149e-02):2.495871e-02):4.443238e-02):2.547908e-02,1:6.757548e-02);
   tree gen.8000 = [&U] (75:5.503348e-02,((76:3.155220e-02,(29:8.787425e-03,62:1.224347e-02):2.411824e-02):4.331487e-02,((57:2.831497e-02,71:2.253851e-02):2.408962e-02,((69:5.586432e-02,(68:2.501563e-02,(73:2.764372e-02,(74:1.271474e-02,(26:3.358385e-03,(((((50:3.087573e-03,64:7.939581e-03):3.534462e-04,((66:8.628977e-03,61:1.746314e-02):4.723275e-04,43:4.844554e-03):1.166485e-04):4.684526e-04,58:4.578672e-03):1.841292e-03,60:8.712066e-03):2.338084e-04,59:7.687275e-03):3.066614e-04):5.123604e-03):1.359643e-02):3.401290e-03):8.033498e-03):1.334876e-02,((38:3.042648e-03,3:2.275772e-03):2.892154e-02,((((4:3.144048e-03,5:2.879638e-03):4.134602e-03,(((((22:2.028604e-03,24:5.968483e-03):9.654692e-05,6:5.866001e-03):3.740223e-04,27:4.857160e-03):2.820855e-04,56:4.207813e-03):3.369497e-03,(40:6.305904e-03,(((((((((7:4.686878e-03,51:2.546173e-03):2.661454e-04,44:5.465782e-03):1.716849e-03,13:4.451872e-03):2.734773e-03,(16:5.512640e-03,(14:3.287885e-03,(35:4.101491e-03,65:5.810335e-03):5.636794e-04):2.262431e-03):5.859711e-03):1.952036e-04,(30:1.089081e-02,((25:4.980731e-03,42:5.448235e-03):5.721001e-03,21:9.362955e-03):1.231633e-05):5.694346e-04):1.818960e-03,(19:8.667613e-03,(17:5.142653e-03,((41:3.380630e-04,46:3.810579e-03):5.083166e-04,28:8.288519e-03):4.794767e-04):1.854904e-03):1.337169e-03):7.922424e-05,(48:3.106844e-03,(12:5.992922e-03,((39:5.570060e-03,55:4.699288e-03):4.033521e-04,(34:5.507745e-03,((37:2.143804e-03,23:3.503579e-03):5.379157e-04,(52:5.083578e-03,45:4.349752e-03):9.381161e-05):4.826617e-04):3.811312e-04):2.395291e-03):5.499121e-04):1.186007e-04):6.935299e-04,((47:1.547857e-03,31:2.094328e-03):4.753136e-04,(49:6.860339e-03,(18:7.697783e-03,(54:2.655554e-03,32:3.498002e-03):1.155047e-03):5.172897e-04):1.224681e-04):8.710914e-04):7.668456e-04,53:6.843235e-03):7.245592e-04):1.028398e-03):4.868367e-05):2.536376e-03,((20:5.460546e-03,33:3.390705e-03):1.992570e-03,((67:1.662124e-02,(15:3.404878e-03,8:3.138845e-03):8.558673e-03):4.764982e-05,(((11:4.200658e-03,63:6.633247e-03):5.713475e-04,36:3.631175e-03):1.789137e-03,10:4.589193e-03):2.686401e-03):1.372901e-03):5.275244e-04):1.896018e-02,((2:6.164954e-03,9:7.419756e-03):2.793150e-02,(72:1.911812e-03,70:2.266270e-03):2.479139e-02):4.352589e-03):1.808849e-04):1.759828e-02):1.634409e-03):2.927516e-02):2.482013e-02,1:7.450966e-02);
   tree gen.8100 = [&U] (75:5.666146e-02,((((((((26:4.223603e-03,((59:6.832272e-03,60:6.436217e-03):3.020264e-06,((61:2.012556e-02,(((43:3.403696e-03,66:7.178762e-03):3.473498e-04,64:6.490632e-03):3.054709e-04,50:5.446238e-03):3.014978e-04):4.106705e-05,58:5.067883e-03):6.548899e-04):3.575986e-04):3.855095e-03,74:1.495906e-02):1.218542e-02,73:3.239546e-02):3.699028e-03,68:2.433404e-02):1.009127e-02,69:4.509162e-02):1.305577e-02,(((38:7.766308e-03,3:2.193756e-03):3.082771e-02,((2:4.453806e-03,9:7.243342e-03):2.387165e-02,(70:2.113405e-03,72:1.722903e-03):2.102570e-02):5.486703e-03):2.577442e-04,((((44:4.590999e-03,(51:3.263668e-03,7:2.094782e-03):1.306297e-03):1.168988e-03,13:2.918227e-03):3.394868e-03,((((((((6:4.254327e-03,((22:4.820743e-03,27:3.200490e-03):2.382003e-04,56:4.828220e-03):3.805567e-04):2.628457e-04,24:5.993848e-03):4.803597e-03,(12:3.218010e-03,(23:6.130049e-03,((45:3.126640e-03,(((34:5.204419e-03,55:2.387053e-03):6.163055e-04,37:4.716439e-03):6.335993e-04,39:3.709209e-03):1.397987e-04):1.488792e-04,52:6.800676e-03):4.068916e-04):2.555572e-03):5.470024e-04):2.574403e-04,(((((49:6.108594e-03,((54:2.174904e-03,32:2.743794e-03):8.671381e-05,18:8.691069e-03):3.216112e-04):3.198449e-04,(47:3.487706e-03,31:2.841325e-03):1.005897e-03):6.872473e-04,48:1.924730e-03):2.530733e-04,(5:3.135078e-03,4:1.756572e-03):1.466529e-03):8.596736e-05,53:8.944573e-03):5.519000e-04):7.613773e-04,40:8.010700e-03):1.637350e-04,((46:2.733295e-03,(17:3.099215e-03,(41:6.971936e-04,28:6.986696e-03):9.344645e-05):1.002077e-04):2.756520e-03,19:1.159900e-02):1.789893e-03):9.766260e-04,30:1.055840e-02):3.895967e-04,((((65:6.846146e-03,35:5.656417e-03):4.408495e-04,14:1.952171e-03):8.472326e-04,16:3.647262e-03):5.634429e-03,((42:4.853840e-03,25:5.557639e-03):6.845120e-03,21:7.479096e-03):7.297522e-04):1.232087e-04):8.069764e-04):7.807080e-04,((20:6.255445e-03,33:4.874094e-03):2.422362e-03,((10:5.494210e-03,((63:7.569630e-03,11:5.542041e-03):3.966048e-04,36:4.840578e-03):2.202693e-03):3.513500e-03,((8:5.042547e-03,15:5.503452e-03):4.270977e-03,67:1.412612e-02):2.387123e-04):6.092369e-04):4.384804e-04):1.936266e-02):2.363804e-02):3.000067e-03,(57:3.014401e-02,71:2.610489e-02):2.241134e-02):3.077532e-02,(76:2.887915e-02,(62:8.914342e-03,29:8.298911e-03):2.352252e-02):5.017714e-02):2.547908e-02,1:6.757548e-02);
   tree gen.8200 = [&U] (75:5.666146e-02,((((((((26:4.223603e-03,((59:6.832272e-03,60:6.436217e-03):3.178356e-06,((50:6.605948e-03,(64:6.490632e-03,((43:3.410836e-03,66:7.178762e-03):3.450908e-04,61:1.683264e-02):3.120419e-04):5.550409e-05):2.903622e-04,58:5.067883e-03):6.548899e-04):3.575986e-04):3.855095e-03,74:1.436902e-02):1.250590e-02,73:3.239546e-02):3.699028e-03,68:2.433404e-02):1.009127e-02,69:4.509162e-02):1.305577e-02,((38:7.864731e-03,3:2.193756e-03):3.099917e-02,(((2:4.453806e-03,9:7.243342e-03):2.387165e-02,(70:2.113405e-03,72:1.722903e-03):2.102570e-02):5.486703e-03,((((44:4.590999e-03,(51:3.263668e-03,7:2.094782e-03):1.306297e-03):1.168988e-03,13:2.918227e-03):3.711369e-03,(((42:4.853840e-03,25:5.557639e-03):6.845120e-03,(((65:6.846146e-03,35:5.656417e-03):4.408495e-04,14:1.952171e-03):8.472326e-04,16:3.647262e-03):5.634429e-03):7.297522e-04,(21:9.103143e-03,((((((((49:6.108594e-03,((54:2.138641e-03,32:2.743794e-03):9.073322e-05,18:8.691069e-03):6.221997e-04):3.198449e-04,(47:3.432449e-03,31:2.841325e-03):6.467754e-04):8.322141e-04,48:1.924730e-03):2.530733e-04,(53:8.944573e-03,(((6:4.204351e-03,((22:2.475367e-03,27:3.200490e-03):4.973401e-04,56:4.828220e-03):3.437202e-04):2.628457e-04,24:5.993848e-03):4.803597e-03,(12:3.218010e-03,(23:6.130049e-03,((45:3.126640e-03,(((34:5.204419e-03,55:2.387053e-03):9.602515e-04,39:3.709209e-03):3.080108e-04,37:3.369436e-03):1.345875e-04):4.761423e-04,52:6.800676e-03):9.918938e-05):1.966470e-03):1.422769e-03):2.574403e-04):4.150459e-04):1.425302e-04,(5:3.135078e-03,4:4.650677e-03):1.466529e-03):7.613773e-04,40:8.010700e-03):2.135684e-04,((46:2.733295e-03,(17:3.099215e-03,(41:8.123573e-04,28:6.986696e-03):3.111747e-05):1.002077e-04):2.756520e-03,19:1.159900e-02):1.789893e-03):9.766260e-04,30:1.055840e-02):3.895967e-04):1.232087e-04):8.069764e-04):7.807080e-04,((20:6.255445e-03,33:4.874094e-03):2.422362e-03,(((8:4.845278e-03,15:5.503452e-03):4.101401e-03,(10:5.494210e-03,((63:7.569630e-03,11:5.542041e-03):1.965612e-04,36:4.840578e-03):2.202693e-03):3.513500e-03):2.376088e-04,67:1.412612e-02):6.092369e-04):4.384804e-04):1.936266e-02):2.538405e-04):1.879064e-02):3.000067e-03,(57:3.014401e-02,71:2.610489e-02):2.241134e-02):3.077532e-02,(76:2.887915e-02,(62:8.914342e-03,29:8.298911e-03):2.352252e-02):5.017714e-02):2.547908e-02,1:6.757548e-02);
   tree gen.8300 = [&U] (75:5.666146e-02,(((((((((59:6.832272e-03,60:6.436217e-03):3.178356e-06,(26:4.223603e-03,(((50:6.605948e-03,64:6.490632e-03):5.751796e-05,(66:7.178762e-03,(61:1.683264e-02,43:3.410836e-03):3.444063e-04):2.729441e-04):2.576905e-04,58:5.067883e-03):7.251658e-04):3.727952e-04):3.747607e-03,74:1.436902e-02):1.250590e-02,73:3.239546e-02):3.699028e-03,68:2.433404e-02):1.009127e-02,69:4.509162e-02):1.305577e-02,((38:7.864731e-03,3:2.193756e-03):3.099917e-02,(((2:4.453806e-03,9:7.243342e-03):2.387165e-02,(70:2.113405e-03,72:1.722903e-03):2.102570e-02):5.486703e-03,((((44:4.590999e-03,(51:3.744500e-03,7:2.094782e-03):8.600275e-04):1.168988e-03,13:5.244201e-03):1.678111e-03,(((42:5.550567e-03,25:6.093690e-03):7.139210e-03,(((65:6.846146e-03,35:4.476583e-03):3.199381e-04,14:1.952171e-03):8.312064e-04,16:3.647262e-03):5.634429e-03):7.297522e-04,(21:9.103143e-03,(((((((54:2.219829e-03,32:2.743794e-03):3.971296e-05,49:6.108594e-03):6.046378e-04,18:8.691069e-03):2.980771e-04,(47:3.432449e-03,31:2.841325e-03):6.467754e-04):8.322141e-04,((46:2.733295e-03,(17:3.099215e-03,(41:8.123573e-04,28:6.986696e-03):3.111747e-05):1.002077e-04):2.140369e-03,19:1.159900e-02):1.789893e-03):2.881966e-04,(((48:2.007991e-03,(53:8.944573e-03,(((6:4.204351e-03,24:5.993848e-03):2.628457e-04,(27:3.271868e-03,(22:2.475367e-03,56:4.952324e-03):5.017723e-04):3.437202e-04):4.803597e-03,(12:3.218010e-03,(23:6.130049e-03,(((39:3.709209e-03,37:3.369436e-03):3.880108e-04,(34:5.204419e-03,55:2.387053e-03):5.982453e-04):1.345875e-04,(52:6.800676e-03,45:3.126640e-03):2.410009e-04):4.105833e-05):1.768081e-03):1.422769e-03):2.574403e-04):4.150459e-04):1.425302e-04,(5:3.135078e-03,4:4.650677e-03):1.466529e-03):7.613773e-04,40:8.010700e-03):2.494749e-04):6.377184e-04,30:1.055840e-02):1.628176e-04):4.356087e-04):8.069764e-04):3.091613e-03,((20:6.255445e-03,33:4.874094e-03):2.422362e-03,(((8:4.845278e-03,15:5.503452e-03):4.101401e-03,(10:5.494210e-03,((63:7.569630e-03,11:5.542041e-03):1.965612e-04,36:4.840578e-03):2.202693e-03):3.513500e-03):2.376088e-04,67:1.412612e-02):6.092369e-04):4.384804e-04):2.106808e-02):2.538405e-04):1.879064e-02):3.000067e-03,(57:3.014401e-02,71:2.610489e-02):2.241134e-02):3.077532e-02,(76:2.887915e-02,(62:8.914342e-03,29:8.298911e-03):2.352252e-02):5.017714e-02):2.547908e-02,1:6.757548e-02);
   tree gen.8400 = [&U] (75:5.666146e-02,((((((((((((50:6.605948e-03,64:6.490632e-03):5.751796e-05,(61:1.674904e-02,66:8.493030e-03):3.219360e-04):2.681752e-04,43:3.410836e-03):2.565550e-04,58:5.797853e-03):3.765513e-04,(26:4.223603e-03,(59:6.832272e-03,60:6.436217e-03):3.178356e-06):3.727952e-04):3.747607e-03,74:1.373458e-02):1.250590e-02,73:3.239546e-02):3.699028e-03,68:2.433404e-02):1.009127e-02,69:4.509162e-02):1.305577e-02,((((((44:7.583785e-03,(51:3.744500e-03,7:2.094782e-03):8.600275e-04):1.168988e-03,13:5.244201e-03):1.685032e-03,(((((((54:2.219829e-03,32:2.743794e-03):4.565419e-04,49:6.108594e-03):1.012058e-04,18:8.691069e-03):3.859892e-04,(47:3.432449e-03,31:2.841325e-03):6.014085e-04):8.322141e-04,(((46:2.670698e-03,17:3.099215e-03):1.035879e-04,(41:8.123573e-04,28:8.719414e-03):3.111747e-05):2.140369e-03,19:1.159900e-02):1.206905e-03):4.164877e-04,(((48:2.007991e-03,(53:8.944573e-03,(((6:4.204351e-03,24:5.993848e-03):2.628457e-04,(27:3.271868e-03,(22:2.475367e-03,56:4.952324e-03):5.017723e-04):3.437202e-04):4.803597e-03,(12:3.218010e-03,(23:6.130049e-03,((((45:3.126640e-03,39:3.789430e-03):2.469425e-04,(34:5.204419e-03,55:5.844948e-03):5.982453e-04):4.032566e-04,37:3.369436e-03):1.403618e-04,52:6.800676e-03):4.071938e-05):1.768081e-03):1.422769e-03):2.574403e-04):4.150459e-04):1.425302e-04,(5:3.135078e-03,4:4.650677e-03):1.466529e-03):7.613773e-04,40:8.010700e-03):2.494749e-04):6.377184e-04,30:1.055840e-02):1.628176e-04):4.212515e-04,(((42:5.550567e-03,25:2.561600e-03):7.139210e-03,(((65:6.846146e-03,35:4.476583e-03):3.199381e-04,14:1.952171e-03):8.312064e-04,16:3.647262e-03):5.634429e-03):4.721700e-04,21:8.994324e-03):8.069764e-04):3.091613e-03,((20:6.255445e-03,33:4.874094e-03):1.192876e-03,((8:4.845278e-03,15:5.503452e-03):4.250370e-03,(67:1.449537e-02,(10:5.494210e-03,((63:9.261599e-03,11:5.542041e-03):1.965612e-04,36:4.840578e-03):2.320540e-03):3.513500e-03):2.376377e-04):6.546442e-04):3.520024e-04):2.106808e-02,(((2:4.453806e-03,9:7.243342e-03):2.387165e-02,(70:1.494631e-03,72:1.722903e-03):2.102570e-02):5.607273e-03,(38:7.864731e-03,3:2.342069e-03):3.099917e-02):1.370789e-04):1.879064e-02):3.000067e-03,(57:3.014401e-02,71:2.610489e-02):2.241134e-02):3.077532e-02,(76:2.887915e-02,(62:8.914342e-03,29:8.298911e-03):2.352252e-02):5.017714e-02):2.452611e-02,1:6.757548e-02);
   tree gen.8500 = [&U] (75:5.666146e-02,(((((((((((50:6.605948e-03,(61:1.674904e-02,(66:5.458432e-03,64:6.300484e-03):3.176939e-04):5.258623e-05):2.798799e-04,43:3.410836e-03):2.676320e-04,58:5.797853e-03):3.808167e-04,((26:4.223603e-03,59:6.832272e-03):3.318052e-06,60:7.701802e-03):3.579376e-04):3.747607e-03,74:1.373458e-02):1.250590e-02,73:3.239546e-02):3.699028e-03,68:2.433404e-02):1.009127e-02,69:4.509162e-02):1.305577e-02,(((21:8.994324e-03,(((53:9.231866e-03,(48:2.007991e-03,((((6:4.204351e-03,24:5.993848e-03):2.732103e-04,(22:2.475367e-03,56:4.952324e-03):3.821272e-04):3.559435e-04,27:3.346242e-03):4.803597e-03,(12:3.218010e-03,(23:6.130049e-03,((37:3.369436e-03,52:6.800676e-03):1.403618e-04,((45:3.126640e-03,39:3.789430e-03):2.469425e-04,(34:5.204419e-03,55:5.844948e-03):5.982453e-04):3.995773e-04):1.274490e-05):1.768081e-03):1.422769e-03):2.574403e-04):4.190531e-04):1.459113e-04,(40:8.010700e-03,((5:3.135078e-03,4:4.650677e-03):2.879894e-03,(((((54:2.219829e-03,32:2.743794e-03):4.565419e-04,49:6.108594e-03):3.077414e-04,18:8.691069e-03):3.859892e-04,(47:1.981193e-03,31:1.260592e-03):6.014085e-04):1.152723e-03,((46:3.970616e-03,(41:8.123573e-04,(17:3.099215e-03,28:8.387832e-03):3.230258e-05):1.069598e-04):2.140369e-03,19:1.159900e-02):1.206905e-03):6.926927e-04):2.494749e-04):7.570856e-04):6.163659e-04,((((44:7.583785e-03,(51:3.095336e-03,7:2.094782e-03):8.600275e-04):1.168988e-03,13:5.244201e-03):1.663478e-03,30:1.055840e-02):1.718313e-04,((42:5.550567e-03,25:2.975500e-03):7.139210e-03,(((65:6.846146e-03,35:4.476583e-03):3.199381e-04,14:1.952171e-03):8.312064e-04,16:3.647262e-03):5.634429e-03):4.721700e-04):3.992234e-04):8.069764e-04):3.091613e-03,((20:6.255445e-03,33:4.874094e-03):1.192876e-03,((8:4.248341e-03,15:5.503452e-03):4.250370e-03,(67:1.449537e-02,(10:5.494210e-03,((63:9.261599e-03,11:5.542041e-03):1.965612e-04,36:4.840578e-03):2.320540e-03):3.513500e-03):2.376377e-04):4.781906e-04):3.520024e-04):2.106808e-02,(((2:4.453806e-03,9:7.243342e-03):2.387165e-02,(70:1.494631e-03,72:1.722903e-03):2.102570e-02):5.607273e-03,(38:3.194399e-03,3:2.342069e-03):3.099917e-02):2.770107e-04):1.879064e-02):3.000067e-03,(57:3.014401e-02,71:2.610489e-02):2.241134e-02):3.077532e-02,(76:2.887915e-02,(62:8.914342e-03,29:8.298911e-03):2.352252e-02):5.017714e-02):2.452611e-02,1:6.757548e-02);
   tree gen.8600 = [&U] (75:5.543453e-02,((76:3.178213e-02,(29:8.851463e-03,62:1.233269e-02):2.220201e-02):4.363052e-02,((57:2.852132e-02,71:3.080327e-02):2.426517e-02,((69:4.448936e-02,(68:2.519793e-02,(73:2.784517e-02,(74:1.280740e-02,((60:8.775554e-03,26:2.503609e-03):2.750424e-04,((((64:7.997440e-03,(61:1.759040e-02,50:3.244123e-03):1.259768e-03):8.451667e-05,(66:8.691860e-03,43:4.879858e-03):1.454065e-04):3.008451e-04,58:5.192233e-03):1.736919e-03,59:7.307318e-03):8.272119e-05):3.058082e-03):1.369551e-02):3.426077e-03):8.092041e-03):1.344604e-02,(((((16:5.552813e-03,(14:3.186249e-03,(35:4.131381e-03,65:7.883012e-03):5.677872e-04):1.061566e-03):5.902413e-03,((((7:4.738087e-03,51:5.989855e-03):1.220906e-03,44:5.505613e-03):5.251454e-04,13:4.484314e-03):1.645531e-03,((40:8.956878e-03,((4:2.161647e-03,5:4.339924e-03):4.122457e-03,((((30:1.063108e-02,((12:6.036595e-03,(((((39:2.881717e-03,55:5.635777e-03):4.456052e-04,(52:5.120624e-03,23:3.637548e-03):7.547002e-04):5.327830e-04,45:4.829147e-03):7.169966e-05,37:4.989729e-03):2.658708e-04,34:5.855974e-03):3.504140e-03):1.114115e-03,48:3.203418e-03):8.152795e-05):4.754146e-05,(((6:5.661387e-03,((22:3.188781e-03,56:3.378506e-03):2.649755e-04,24:8.639632e-03):2.870334e-04):3.292291e-04,27:5.017807e-03):3.243014e-03,(19:8.730777e-03,((41:4.427573e-04,28:8.392136e-03):3.344220e-04,(17:5.154160e-03,46:5.867561e-03):3.338600e-04):2.176829e-03):1.101865e-03):7.821879e-04):8.377174e-04,53:6.893104e-03):1.446166e-03,((47:3.053131e-03,31:3.831094e-03):1.355653e-03,(((54:1.881458e-03,32:3.523493e-03):1.236788e-03,18:7.753880e-03):6.017055e-04,49:6.910333e-03):7.232536e-04):7.234728e-04):5.632059e-04):2.698156e-05):1.182426e-03,((25:3.759521e-03,42:5.487938e-03):5.762692e-03,21:9.545614e-03):5.827573e-04):8.441478e-05):3.293681e-04):2.537169e-03,((20:5.500339e-03,33:3.415415e-03):1.282671e-03,((67:1.387921e-02,(15:3.429691e-03,8:3.161719e-03):7.895481e-03):1.568513e-04,(((11:4.231270e-03,36:3.304369e-03):1.183024e-03,63:5.974209e-03):1.916162e-03,10:5.084476e-03):2.705978e-03):5.183009e-04):1.095534e-03):1.909835e-02,((2:6.209880e-03,9:5.887038e-03):2.813504e-02,(72:1.925745e-03,70:3.324522e-03):2.497205e-02):4.384308e-03):1.281806e-04,(38:2.803281e-03,3:2.682611e-03):2.913230e-02):1.748693e-02):1.646320e-03):2.948850e-02):2.500100e-02,1:7.505264e-02);
   tree gen.8700 = [&U] (75:5.666146e-02,(((((((((((((66:5.589449e-03,61:1.674904e-02):2.959292e-04,64:6.300484e-03):8.517082e-05,50:6.605948e-03):2.533187e-04,43:3.410836e-03):2.676320e-04,58:5.797853e-03):3.408771e-04,((59:6.260940e-03,60:7.701802e-03):3.318052e-06,26:4.223603e-03):3.579376e-04):3.747607e-03,74:1.280347e-02):1.250590e-02,73:3.239546e-02):3.699028e-03,68:2.433404e-02):1.009127e-02,69:4.509162e-02):1.305577e-02,(((2:4.453806e-03,9:7.243342e-03):2.387165e-02,(70:1.494631e-03,72:1.722903e-03):2.057190e-02):4.517348e-03,(((21:8.994324e-03,((((((12:3.218010e-03,((23:6.130049e-03,(((34:6.293829e-03,45:3.175960e-03):2.039850e-04,55:5.844948e-03):3.852244e-04,(39:3.789430e-03,37:3.369436e-03):8.752270e-05):4.101727e-04):6.896284e-05,52:6.765276e-03):1.718653e-03):7.056625e-04,((((22:2.534020e-03,(6:4.771552e-03,24:5.993848e-03):3.763706e-04):1.811334e-04,56:5.183646e-03):2.151253e-04,27:3.346242e-03):4.803597e-03,((53:4.462167e-03,((49:6.108594e-03,((54:2.219829e-03,32:2.743794e-03):4.650714e-04,18:8.691069e-03):3.040300e-04):3.859892e-04,(47:1.164625e-03,31:1.260592e-03):8.795526e-04):9.821990e-04):6.590271e-04,48:1.983331e-03):2.221096e-04):2.574403e-04):1.481123e-04,(5:3.049008e-03,4:4.650677e-03):2.922751e-03):7.643915e-04,40:8.010700e-03):2.529378e-04,((46:3.970616e-03,((41:8.123573e-04,17:3.044218e-03):3.100992e-05,28:8.387832e-03):1.395569e-04):2.140369e-03,19:1.159900e-02):1.144805e-03):6.209891e-04,((((42:2.566869e-03,25:2.975500e-03):6.875942e-03,30:1.055840e-02):3.155265e-04,(((65:6.846146e-03,35:4.476583e-03):3.199381e-04,14:1.952171e-03):9.813900e-04,16:5.152813e-03):3.973866e-03):2.513766e-04,((44:7.583785e-03,(51:3.095336e-03,7:2.094782e-03):1.145926e-03):1.168988e-03,13:2.771070e-03):2.487646e-03):5.963707e-04):9.900336e-04):3.091613e-03,((20:6.255445e-03,33:4.874094e-03):1.192876e-03,((10:5.468781e-03,((63:9.261599e-03,11:5.542041e-03):1.965612e-04,36:4.840578e-03):1.652001e-03):4.635809e-03,(67:1.449537e-02,(8:5.023353e-03,15:6.216059e-03):4.250370e-03):2.376377e-04):3.672414e-04):6.875657e-04):2.106808e-02,(38:3.194399e-03,3:2.342069e-03):3.184064e-02):6.108671e-04):1.886700e-02):3.000067e-03,(57:3.014401e-02,71:2.610489e-02):2.241134e-02):3.077532e-02,(76:2.887915e-02,(62:8.914342e-03,29:8.298911e-03):2.352252e-02):5.017714e-02):2.452611e-02,1:6.757548e-02);
   tree gen.8800 = [&U] (75:5.666146e-02,(((((((((((((66:5.589449e-03,61:1.674904e-02):3.050533e-04,43:3.410836e-03):2.566598e-04,64:6.300484e-03):8.517082e-05,50:6.504209e-03):1.609433e-04,58:7.588163e-03):3.408771e-04,((59:6.260940e-03,60:7.701802e-03):3.318052e-06,26:2.789381e-03):3.579376e-04):3.747607e-03,74:1.512097e-02):1.250590e-02,73:3.239546e-02):3.699028e-03,68:2.433404e-02):5.646814e-03,69:4.509162e-02):1.305577e-02,(((2:4.453806e-03,9:7.243342e-03):2.387165e-02,(70:1.494631e-03,72:1.722903e-03):2.057190e-02):6.337774e-03,(((21:8.994324e-03,((((((12:3.218010e-03,((((((34:6.293829e-03,45:3.175960e-03):2.039850e-04,55:5.844948e-03):3.881793e-04,37:3.369436e-03):8.642995e-05,23:6.130049e-03):4.321043e-04,39:3.801612e-03):6.783951e-05,52:6.765276e-03):1.718653e-03):7.056625e-04,((((22:2.534020e-03,(6:4.771552e-03,24:5.993848e-03):3.763706e-04):1.811334e-04,56:5.183646e-03):4.092013e-04,27:3.346242e-03):4.803597e-03,((53:4.462167e-03,((((54:2.129938e-03,32:2.743794e-03):7.297927e-04,49:6.108594e-03):2.449142e-04,18:8.691069e-03):4.752467e-04,(47:1.164625e-03,31:1.260592e-03):8.795526e-04):9.821990e-04):6.590271e-04,48:1.983331e-03):1.245242e-04):1.978623e-04):1.481123e-04,(5:3.049008e-03,4:4.650677e-03):2.922751e-03):7.643915e-04,40:8.010700e-03):3.318949e-04,((46:3.970616e-03,((41:8.123573e-04,17:3.044218e-03):3.100992e-05,28:8.387832e-03):1.395569e-04):2.140369e-03,19:6.895013e-03):1.144805e-03):5.892536e-04,((((42:2.566869e-03,25:2.530158e-03):6.139811e-03,(((65:6.846146e-03,35:4.476583e-03):3.199381e-04,14:1.952171e-03):9.813900e-04,16:5.152813e-03):3.973866e-03):1.658759e-04,30:1.055840e-02):2.598398e-04,((44:7.583785e-03,(51:3.095336e-03,7:2.094782e-03):1.145926e-03):1.168988e-03,13:2.771070e-03):2.487646e-03):5.963707e-04):4.370030e-04):3.333577e-03,((20:6.255445e-03,33:4.874094e-03):1.192876e-03,((10:5.468781e-03,((63:9.261599e-03,11:5.542041e-03):1.965612e-04,36:4.840578e-03):1.652001e-03):4.635809e-03,(67:1.449537e-02,(8:5.023353e-03,15:6.216059e-03):4.250370e-03):1.966424e-04):3.672414e-04):6.875657e-04):2.106808e-02,(38:3.194399e-03,3:2.342069e-03):3.184064e-02):6.108671e-04):1.886700e-02):3.000067e-03,(57:3.014401e-02,71:2.610489e-02):2.241134e-02):3.077532e-02,(76:2.887915e-02,(62:8.914342e-03,29:8.298911e-03):2.352252e-02):5.017714e-02):2.452611e-02,1:6.757548e-02);
   tree gen.8900 = [&U] (75:5.666146e-02,(((((((((((((66:5.589449e-03,61:1.674904e-02):2.227341e-04,43:3.410836e-03):2.566598e-04,64:6.300484e-03):8.517082e-05,50:6.504209e-03):1.609433e-04,58:7.588163e-03):3.408771e-04,((59:6.260940e-03,60:7.701802e-03):3.318052e-06,26:2.789381e-03):3.579376e-04):3.747607e-03,74:1.512097e-02):1.250590e-02,73:3.239546e-02):3.699028e-03,68:2.433404e-02):5.646814e-03,69:4.509162e-02):1.305577e-02,(((2:4.453806e-03,9:7.243342e-03):2.387165e-02,(70:1.494631e-03,72:1.816712e-03):2.057190e-02):6.273731e-03,(((21:8.994324e-03,(((((12:2.668271e-03,(((((34:6.293829e-03,(45:4.768040e-03,55:5.844948e-03):2.008832e-04):3.741835e-04,37:3.369436e-03):8.642995e-05,23:6.130049e-03):4.321043e-04,39:3.801612e-03):6.783951e-05,52:6.765276e-03):1.718653e-03):1.179408e-03,(((22:2.534020e-03,(56:5.183646e-03,(6:5.026872e-03,24:5.993848e-03):3.449262e-04):1.551633e-04):1.887291e-04,27:3.346242e-03):4.803597e-03,((53:3.202362e-03,((49:6.108594e-03,((54:2.461469e-03,32:2.743794e-03):4.165440e-04,18:8.691069e-03):2.527389e-04):4.752467e-04,(47:1.164625e-03,31:1.260592e-03):8.795526e-04):9.821990e-04):6.590271e-04,48:1.983331e-03):1.245242e-04):3.194779e-04):2.827084e-04,((5:3.049008e-03,4:4.650677e-03):3.199711e-03,40:8.003801e-03):4.621785e-04):3.318949e-04,((46:3.970616e-03,((41:8.123573e-04,17:3.044218e-03):3.100992e-05,28:8.387832e-03):1.395569e-04):2.140369e-03,19:6.895013e-03):1.144805e-03):9.964397e-04,((42:2.566869e-03,25:2.530158e-03):6.139811e-03,(((((65:6.846146e-03,35:4.476583e-03):3.199381e-04,14:1.952171e-03):9.813900e-04,16:5.152813e-03):3.855390e-03,30:1.055840e-02):2.598398e-04,((44:7.583785e-03,(51:3.095336e-03,7:2.094782e-03):1.145926e-03):1.168988e-03,13:2.771070e-03):2.487646e-03):1.600108e-04):5.878601e-04):1.500857e-05):3.333577e-03,((20:6.255445e-03,33:4.874094e-03):1.192876e-03,((10:5.468781e-03,((63:9.261599e-03,11:5.542041e-03):1.965612e-04,36:4.840578e-03):1.652001e-03):4.635809e-03,(67:1.449537e-02,(8:5.023353e-03,15:6.216059e-03):4.250370e-03):1.966424e-04):3.672414e-04):6.875657e-04):2.106808e-02,(38:3.010342e-03,3:2.342069e-03):3.184064e-02):3.126206e-04):2.105107e-02):3.000067e-03,(57:3.014401e-02,71:2.610489e-02):2.241134e-02):3.077532e-02,(76:2.887915e-02,(62:8.914342e-03,29:1.286539e-02):2.352252e-02):5.017714e-02):2.452611e-02,1:6.757548e-02);
   tree gen.9000 = [&U] (75:5.666146e-02,((((((((((((64:6.300484e-03,(66:5.589449e-03,61:1.674904e-02):2.227341e-04):5.499170e-04,43:3.410836e-03):4.315757e-05,50:6.504209e-03):2.243099e-04,58:7.588163e-03):3.408771e-04,(60:7.701802e-03,(26:2.789381e-03,59:6.732248e-03):5.023078e-04):2.861177e-04):3.747607e-03,74:1.512097e-02):1.250590e-02,73:3.239546e-02):3.699028e-03,68:2.433404e-02):5.646814e-03,69:4.509162e-02):1.305577e-02,(((2:4.453806e-03,9:7.243342e-03):2.387165e-02,(70:1.494631e-03,72:1.816712e-03):2.057190e-02):6.273731e-03,((((21:8.994324e-03,((42:2.566869e-03,25:2.530158e-03):6.139811e-03,(((((65:6.846146e-03,35:4.476583e-03):3.199381e-04,14:1.952171e-03):9.813900e-04,16:5.152813e-03):3.855390e-03,30:9.845069e-03):2.598398e-04,((44:7.583785e-03,(51:3.095336e-03,7:2.094782e-03):5.394804e-04):1.905795e-03,13:2.210143e-03):2.487646e-03):3.873676e-04):2.989000e-04):1.507108e-05,((((12:2.668271e-03,(((((45:4.768040e-03,23:6.130049e-03):3.502508e-04,(55:5.844948e-03,34:6.293829e-03):2.860671e-04):8.762278e-05,37:3.369436e-03):4.507262e-04,39:3.801612e-03):1.060863e-04,52:6.765276e-03):1.718653e-03):1.179408e-03,((((24:5.993848e-03,(6:5.026872e-03,22:2.534020e-03):3.449262e-04):1.531660e-04,56:3.996274e-03):1.806947e-04,27:3.346242e-03):4.635839e-03,(53:3.202362e-03,(((((54:2.575112e-03,32:2.743794e-03):4.113377e-04,49:6.108594e-03):1.311028e-04,18:8.691069e-03):4.752467e-04,(47:1.164625e-03,31:1.260592e-03):8.795526e-04):9.821990e-04,48:1.983331e-03):6.280879e-04):1.251262e-04):2.126407e-04):2.827084e-04,((5:3.049008e-03,4:4.650677e-03):3.199711e-03,40:8.003801e-03):4.621785e-04):3.318949e-04,((46:3.970616e-03,((41:8.756327e-04,17:3.044218e-03):2.194853e-05,28:8.387832e-03):1.395569e-04):2.140369e-03,19:6.895013e-03):2.020794e-03):9.015043e-04):3.333577e-03,((20:6.255445e-03,33:4.874094e-03):1.834527e-03,((10:3.734024e-03,((63:9.261599e-03,11:5.542041e-03):1.965612e-04,36:4.840578e-03):1.652001e-03):3.851868e-03,(67:1.449537e-02,(8:5.023353e-03,15:3.487195e-03):4.250370e-03):2.240851e-04):1.909464e-04):6.875657e-04):2.053040e-02,(38:3.010342e-03,3:2.342069e-03):3.184064e-02):3.126206e-04):2.105107e-02):3.000067e-03,(57:3.014401e-02,71:2.610489e-02):2.241134e-02):3.077532e-02,(76:2.887915e-02,(62:8.914342e-03,29:1.286539e-02):2.352252e-02):5.017714e-02):2.534088e-02,1:6.757548e-02);
   tree gen.9100 = [&U] (75:5.395262e-02,((76:3.144142e-02,(29:1.372418e-02,62:1.220049e-02):2.108897e-02):5.016988e-02,((57:2.821557e-02,71:3.047306e-02):2.400504e-02,((69:4.401244e-02,(68:2.679279e-02,(73:2.754667e-02,(74:1.267010e-02,(60:8.681480e-03,((26:2.542554e-03,59:7.228983e-03):8.052174e-05,(((43:6.087424e-03,66:8.598683e-03):6.072023e-04,(50:4.796438e-03,(64:8.634110e-03,61:1.832339e-02):8.132359e-05):5.931261e-04):2.521018e-04,58:5.136572e-03):1.800618e-03):2.512722e-04):3.017474e-03):1.354869e-02):3.389349e-03):8.005294e-03):1.330189e-02,((((2:6.143310e-03,9:5.823929e-03):2.783344e-02,(72:1.599316e-03,70:3.288883e-03):2.093771e-02):5.889945e-03,(38:2.773229e-03,3:1.634615e-03):2.882000e-02):1.268065e-04,(((48:1.655520e-03,(((53:6.819210e-03,(((19:8.637183e-03,(41:3.419554e-04,((46:5.616754e-03,17:5.161561e-03):4.114380e-04,28:8.213508e-03):1.192040e-03):2.182410e-03):1.573407e-03,(27:4.688904e-03,(6:5.462571e-03,((24:8.547014e-03,22:3.060259e-03):4.483545e-04,56:2.670259e-03):2.579817e-04):4.205980e-04):2.707756e-03):4.848129e-04,((47:3.020401e-03,31:3.790025e-03):8.750701e-04,(49:6.836254e-03,((54:1.425950e-03,32:3.485722e-03):1.175880e-03,18:7.447135e-03):3.493892e-04):1.160028e-03):1.210572e-03):1.838878e-03):2.447836e-04,((4:2.176287e-03,5:4.354601e-03):1.371348e-03,40:8.860860e-03):8.730588e-04):1.120053e-05,((12:5.971882e-03,((37:4.021353e-03,(39:3.695260e-03,55:4.026659e-03):4.227986e-04):3.045215e-04,(52:5.065730e-03,((45:4.777379e-03,23:3.761562e-03):1.134178e-04,34:6.139207e-03):5.983079e-04):4.910162e-04):3.302006e-03):1.057206e-03,30:1.051712e-02):7.836655e-05):4.613501e-05):1.142711e-03,((((25:3.540579e-03,42:5.429107e-03):6.234646e-03,(((7:4.687294e-03,51:5.925644e-03):8.562408e-04,44:5.446593e-03):5.195158e-04,13:4.436242e-03):1.713248e-03):2.361396e-04,(16:5.493287e-03,(14:3.152092e-03,(35:4.087092e-03,65:7.798505e-03):5.128203e-04):1.120198e-03):3.764338e-03):1.006962e-03,21:9.443285e-03):9.854809e-05):1.779905e-03,((20:5.441375e-03,33:3.378801e-03):1.268921e-03,((15:2.452734e-03,8:4.532099e-03):7.810841e-03,((((11:4.393212e-03,36:2.950794e-03):8.392910e-04,63:6.163029e-03):1.388364e-03,10:5.029970e-03):4.248739e-03,67:1.429431e-02):1.959021e-04):5.127447e-04):4.637246e-04):2.066697e-02):1.729947e-02):2.539356e-03):2.917238e-02):2.473299e-02,1:7.704769e-02);
   tree gen.9200 = [&U] (75:5.666146e-02,((((((((((43:3.410836e-03,((50:6.504209e-03,(66:7.951076e-03,61:1.674904e-02):2.153867e-04):2.921781e-04,64:6.300484e-03):4.111790e-05):2.296479e-04,58:7.588163e-03):3.476198e-04,((26:2.733891e-03,60:7.824805e-03):2.918048e-04,59:6.732248e-03):7.153402e-04):3.747607e-03,74:1.512097e-02):1.250590e-02,73:3.239546e-02):3.699028e-03,68:2.433404e-02):5.646814e-03,69:4.509162e-02):1.305577e-02,((38:6.238476e-03,3:2.342069e-03):3.162096e-02,((((21:8.994324e-03,((44:5.533657e-03,(51:3.095336e-03,7:2.523595e-03):5.394804e-04):6.498026e-04,13:3.400936e-03):3.475638e-03):3.689379e-04,((42:2.566869e-03,25:2.530158e-03):7.871285e-03,(((((65:6.846146e-03,35:4.476583e-03):3.199381e-04,14:1.952171e-03):9.267440e-04,16:5.152813e-03):6.304476e-03,30:1.350138e-02):9.252117e-05,((((((46:4.162844e-03,28:6.559851e-03):2.460327e-05,(41:8.756327e-04,17:2.914760e-03):1.366933e-04):4.392203e-03,19:6.895013e-03):2.020794e-03,((53:3.202362e-03,(((((54:2.575112e-03,32:2.743794e-03):4.113377e-04,49:6.108594e-03):1.114401e-04,18:8.691069e-03):7.491692e-04,(47:1.164625e-03,31:2.888050e-03):8.795526e-04):9.821990e-04,48:1.983331e-03):6.280879e-04):3.268277e-04,(12:2.668271e-03,(((((45:4.768040e-03,23:6.130049e-03):3.653798e-04,(55:5.844948e-03,34:6.763140e-03):3.324589e-04):2.597311e-05,37:3.369436e-03):4.507262e-04,39:3.801612e-03):2.205228e-04,52:6.404947e-03):1.718653e-03):1.179408e-03):2.172155e-04):3.313589e-04,((((24:5.993848e-03,(6:5.026872e-03,22:2.534020e-03):5.684150e-04):1.531660e-04,56:3.996274e-03):1.806947e-04,27:3.346242e-03):4.635839e-03,(5:3.049008e-03,4:4.650677e-03):2.692848e-03):1.669428e-04):3.318475e-04,40:8.011524e-03):1.679863e-03):1.578413e-05):2.989000e-04):3.647271e-03,((20:6.255445e-03,33:4.874094e-03):1.834527e-03,(((10:7.985622e-03,((63:6.653413e-03,11:5.550453e-03):3.109571e-04,36:4.840578e-03):2.108739e-03):3.929038e-03,67:1.449537e-02):3.671305e-04,(8:5.023353e-03,15:3.487195e-03):4.250370e-03):1.045799e-04):6.875657e-04):2.053040e-02,((2:6.186039e-03,9:7.243342e-03):2.387165e-02,(70:1.494631e-03,72:1.816712e-03):2.057190e-02):5.517312e-03):4.381823e-04):2.241610e-02):3.000067e-03,(57:3.014401e-02,71:2.610489e-02):2.241134e-02):3.077532e-02,(76:2.887915e-02,(62:8.914342e-03,29:1.286539e-02):2.352252e-02):5.017714e-02):2.534088e-02,1:6.757548e-02);
   tree gen.9300 = [&U] (75:5.666146e-02,((((((((((43:3.410836e-03,((61:1.674904e-02,64:6.300484e-03):2.921781e-04,(66:7.721697e-03,50:6.504209e-03):2.167482e-04):4.111790e-05):2.296479e-04,58:7.588163e-03):3.476198e-04,((26:2.733891e-03,60:7.824805e-03):2.918048e-04,59:6.732248e-03):7.153402e-04):3.747607e-03,74:1.512097e-02):1.250590e-02,73:3.239546e-02):3.699028e-03,68:2.433404e-02):5.646814e-03,69:4.509162e-02):1.305577e-02,((38:6.238476e-03,3:2.342069e-03):3.162096e-02,((((21:8.994324e-03,(((42:2.566869e-03,25:3.203481e-03):6.795330e-03,((((65:6.846146e-03,35:4.476583e-03):2.955212e-04,14:1.952171e-03):1.224580e-03,16:5.152813e-03):6.304476e-03,30:1.350138e-02):9.772428e-05):2.915132e-04,((((((46:4.162844e-03,28:6.559851e-03):2.460327e-05,(41:8.756327e-04,17:2.914760e-03):1.366933e-04):4.392203e-03,19:6.895013e-03):2.020794e-03,((53:3.202362e-03,(((((54:2.575112e-03,32:2.743794e-03):4.113377e-04,49:6.108594e-03):1.114401e-04,18:8.691069e-03):7.491692e-04,(47:1.164625e-03,31:3.291393e-03):1.332823e-03):1.189408e-03,48:1.983331e-03):4.914616e-04):3.268277e-04,(12:2.554224e-03,((((55:5.844948e-03,34:6.763140e-03):3.324589e-04,37:3.369436e-03):2.597311e-05,(45:4.579111e-03,23:6.130049e-03):1.211011e-04):2.722325e-04,(39:3.801612e-03,52:6.404947e-03):8.578121e-05):1.718653e-03):1.636742e-03):2.172155e-04):3.313589e-04,(((((24:5.993848e-03,6:4.927817e-03):1.531660e-04,56:3.996274e-03):5.478143e-04,22:2.534020e-03):2.129108e-04,27:3.346242e-03):4.635839e-03,(5:3.049008e-03,4:4.650677e-03):2.692848e-03):1.669428e-04):3.318475e-04,40:7.790666e-03):1.679863e-03):5.008194e-05):3.667109e-04,((44:5.533657e-03,(51:3.095336e-03,7:2.523595e-03):5.394804e-04):6.498026e-04,13:3.400936e-03):2.696320e-03):3.647271e-03,((20:6.255445e-03,33:4.874094e-03):1.834527e-03,(((10:7.985622e-03,((63:6.653413e-03,11:5.550453e-03):3.109571e-04,36:4.840578e-03):2.108739e-03):3.929038e-03,(8:4.878187e-03,15:3.487195e-03):3.978673e-03):3.712768e-04,67:1.449537e-02):2.366492e-04):6.875657e-04):2.053040e-02,((2:6.186039e-03,9:7.243342e-03):2.387165e-02,(70:1.494631e-03,72:1.816712e-03):2.057190e-02):5.517312e-03):4.381823e-04):2.241610e-02):3.000067e-03,(57:3.014401e-02,71:2.610489e-02):2.241134e-02):3.077532e-02,(76:2.887915e-02,(62:8.914342e-03,29:1.286539e-02):2.352252e-02):5.017714e-02):2.534088e-02,1:6.757548e-02);
   tree gen.9400 = [&U] (75:5.724048e-02,(((((((((43:3.445692e-03,(58:7.665707e-03,(((66:7.800605e-03,50:6.570675e-03):2.189631e-04,61:1.715982e-02):1.603807e-04,64:6.364869e-03):4.250512e-05):1.887601e-04):6.437327e-04,((26:2.761829e-03,59:4.245724e-03):2.947867e-04,60:7.904767e-03):7.226503e-04):3.785904e-03,74:1.527549e-02):1.263369e-02,73:3.272651e-02):3.736829e-03,68:2.458271e-02):5.704519e-03,69:4.555241e-02):1.318919e-02,((38:6.302227e-03,3:4.461607e-03):3.194410e-02,((((((((65:6.916107e-03,35:4.522329e-03):2.985411e-04,14:1.972120e-03):1.203114e-03,16:5.205470e-03):5.238790e-03,21:9.086237e-03):3.876024e-05,(((42:2.593100e-03,25:3.236218e-03):6.864772e-03,30:1.363935e-02):1.636610e-04,(((5:3.080166e-03,4:4.698203e-03):2.720366e-03,(((53:3.235087e-03,(((((54:2.601427e-03,32:2.771833e-03):4.155412e-04,49:6.171018e-03):1.125789e-04,18:8.779883e-03):7.568250e-04,(47:1.176526e-03,31:3.325028e-03):1.346443e-03):1.201563e-03,48:2.003598e-03):4.964839e-04):3.301676e-04,(12:2.580326e-03,((((55:5.904677e-03,34:6.832253e-03):3.358563e-04,37:3.403868e-03):2.623853e-05,(45:2.860380e-03,23:6.192692e-03):1.223387e-04):2.750145e-04,(39:3.840461e-03,52:6.470399e-03):8.665781e-05):1.736216e-03):1.653468e-03):2.194352e-04,(((46:4.205384e-03,(41:1.425788e-03,(17:4.789293e-03,28:6.626886e-03):1.389093e-04):2.584456e-05):4.437087e-03,19:6.965473e-03):2.041445e-03,((24:6.045923e-03,6:4.978175e-03):1.511044e-04,(27:3.380437e-03,(56:4.037112e-03,22:2.559915e-03):2.150866e-04):8.659686e-04):4.683213e-03):3.347451e-04):1.686487e-04):3.352387e-04,40:7.870279e-03):1.061072e-03):3.068947e-04):1.131973e-04,((44:5.590205e-03,(51:3.126967e-03,7:2.549384e-03):5.449933e-04):6.564430e-04,13:3.435690e-03):2.723874e-03):3.684543e-03,((20:6.319369e-03,33:4.923902e-03):1.853274e-03,(((10:8.067228e-03,((63:6.872653e-03,11:5.607173e-03):3.141348e-04,36:4.890044e-03):2.130289e-03):3.969188e-03,67:1.464350e-02):3.750709e-04,(8:4.928037e-03,15:3.522831e-03):4.019331e-03):2.390676e-04):6.945920e-04):2.074020e-02,((2:6.249255e-03,9:7.317361e-03):2.411560e-02,(70:1.999262e-03,72:1.835277e-03):2.078213e-02):5.573694e-03):4.426601e-04):2.264517e-02):1.702881e-03,(57:3.045205e-02,71:2.637166e-02):2.264036e-02):3.108982e-02,(76:2.917426e-02,(62:9.005438e-03,29:1.299686e-02):2.376290e-02):5.068990e-02):2.559984e-02,1:6.826604e-02);
   tree gen.9500 = [&U] (75:5.763596e-02,(((((((((58:7.718669e-03,((43:3.469498e-03,64:6.408844e-03):2.111549e-04,((66:7.854499e-03,50:6.616072e-03):2.204760e-04,61:1.727838e-02):1.581626e-04):4.279879e-05):6.727688e-04,((26:2.780910e-03,59:4.211217e-03):3.070773e-04,60:7.959380e-03):7.276431e-04):3.812060e-03,74:1.538103e-02):1.284998e-02,73:3.295262e-02):3.762646e-03,68:2.475255e-02):5.743932e-03,69:4.586713e-02):1.328031e-02,((38:6.345769e-03,3:4.492433e-03):3.216480e-02,((((((42:2.611016e-03,25:3.258577e-03):6.912200e-03,((5:3.101447e-03,4:4.730662e-03):2.739161e-03,((((53:3.257438e-03,(((((54:2.619401e-03,32:4.166772e-03):5.935560e-04,49:6.213653e-03):1.133567e-04,18:8.840543e-03):7.620539e-04,(47:2.249938e-03,31:3.348001e-03):1.355746e-03):1.209864e-03,48:2.017441e-03):4.999141e-04):3.324487e-04,(12:2.598153e-03,(23:6.235477e-03,(((39:3.866995e-03,52:6.515103e-03):8.725653e-05,((55:5.945473e-03,34:6.879457e-03):3.381767e-04,37:3.427386e-03):2.641982e-05):1.272373e-04,45:3.303908e-03):2.774478e-04):1.770916e-03):1.664892e-03):2.109840e-04,(((46:3.922205e-03,(17:4.822382e-03,(28:6.672671e-03,41:1.435639e-03):1.398690e-04):2.602312e-05):4.467743e-03,19:7.013598e-03):2.055549e-03,((56:4.075450e-03,(27:5.546480e-03,(24:6.087694e-03,6:5.012569e-03):1.453020e-04):8.797336e-04):2.200282e-04,22:2.577601e-03):4.715569e-03):3.370578e-04):3.127430e-04,40:7.924655e-03):1.698139e-04):1.164154e-03):1.325563e-04,(30:1.373359e-02,(((65:6.963890e-03,35:4.553574e-03):3.006037e-04,14:1.985746e-03):1.211426e-03,16:5.241434e-03):3.876158e-03):2.389517e-04):1.518656e-04,(((44:5.628828e-03,(51:3.148571e-03,7:2.566998e-03):5.487587e-04):6.609783e-04,13:3.459427e-03):5.069775e-03,21:9.024352e-03):2.243665e-05):3.710000e-03,((20:5.061758e-03,33:3.566501e-03):1.866079e-03,(((10:3.058790e-03,((63:6.920136e-03,11:5.645913e-03):3.163052e-04,36:4.923829e-03):2.145007e-03):3.996612e-03,67:1.474467e-02):3.509240e-06,(8:4.962085e-03,15:3.547170e-03):4.047101e-03):5.664368e-04):6.993909e-04):2.088350e-02,((2:6.292431e-03,9:7.367917e-03):2.428221e-02,(70:2.830496e-03,72:1.847957e-03):2.092571e-02):5.612203e-03):4.457184e-04):2.280162e-02):1.714647e-03,(57:3.066244e-02,71:2.655386e-02):2.279678e-02):3.130462e-02,(76:2.937583e-02,(62:9.067656e-03,29:1.308666e-02):2.392707e-02):5.104012e-02):2.577670e-02,1:6.873769e-02);
   tree gen.9600 = [&U] (75:5.763596e-02,(((((((((58:7.718669e-03,((43:6.097010e-03,64:6.408844e-03):1.034700e-04,((66:7.854499e-03,50:6.616072e-03):2.204760e-04,61:1.727838e-02):1.581626e-04):4.279879e-05):7.408865e-04,((26:2.759724e-03,60:7.959380e-03):3.211279e-04,59:4.211217e-03):7.140201e-04):3.812060e-03,74:1.538103e-02):1.284998e-02,73:3.295262e-02):3.762646e-03,68:2.475255e-02):5.743932e-03,69:4.586713e-02):1.328031e-02,((38:6.345769e-03,3:4.492433e-03):3.216480e-02,((((((42:2.611016e-03,25:3.258577e-03):6.912200e-03,(40:6.917689e-03,(((5:3.101447e-03,4:4.730662e-03):2.739161e-03,((53:8.510807e-03,((((54:3.054735e-03,32:2.280567e-03):3.759185e-04,(49:6.062393e-03,18:8.840543e-03):1.082124e-04):7.852897e-04,(47:2.249938e-03,31:3.348001e-03):1.355746e-03):1.209864e-03,48:2.017441e-03):4.999141e-04):4.283696e-04,(12:6.646812e-03,(((37:3.427386e-03,((55:5.945473e-03,34:6.879457e-03):3.225582e-04,(39:3.866995e-03,52:6.515103e-03):8.725653e-05):3.778917e-05):1.293220e-04,23:6.016042e-03):2.791562e-04,45:3.303908e-03):1.121770e-03):1.664892e-03):2.041394e-04):1.777849e-04,(((46:3.922205e-03,((17:4.822382e-03,41:1.455288e-03):1.371632e-04,28:6.672671e-03):2.602312e-05):4.166532e-03,19:7.013598e-03):2.055549e-03,((56:4.075450e-03,((24:5.927204e-03,22:2.577601e-03):2.269712e-04,6:5.012569e-03):1.414890e-04):8.571544e-04,27:4.816917e-03):4.894067e-03):3.370578e-04):3.127430e-04):1.164154e-03):2.028639e-04,(30:1.373359e-02,(((65:6.963890e-03,35:4.553574e-03):6.076473e-04,14:1.664183e-03):1.211426e-03,16:5.241434e-03):3.876158e-03):8.077532e-05):2.916958e-04,(((44:5.628828e-03,(51:3.148571e-03,7:2.566998e-03):6.862961e-04):6.609783e-04,13:3.459427e-03):5.069775e-03,21:9.024352e-03):2.243665e-05):3.710000e-03,((20:5.061758e-03,33:3.566501e-03):8.922761e-04,((67:1.474467e-02,(8:4.962085e-03,15:3.547170e-03):4.047101e-03):3.509240e-06,(10:3.058790e-03,((63:6.920136e-03,11:5.645913e-03):3.163052e-04,36:4.923829e-03):2.145007e-03):3.996612e-03):5.664368e-04):6.993909e-04):2.088350e-02,((2:6.292431e-03,9:7.367917e-03):2.428221e-02,(70:3.275257e-03,72:1.847957e-03):2.092571e-02):5.612203e-03):4.457184e-04):2.280162e-02):1.714647e-03,(57:3.066244e-02,71:2.655386e-02):2.279678e-02):3.130462e-02,(76:2.937583e-02,(62:9.067656e-03,29:1.308666e-02):2.392707e-02):5.104012e-02):2.577670e-02,1:6.873769e-02);
   tree gen.9700 = [&U] (75:5.763596e-02,(((((((((58:7.718669e-03,((((66:7.790920e-03,50:6.616072e-03):2.240068e-04,43:6.097010e-03):1.037092e-04,64:6.408844e-03):1.548296e-04,61:1.727838e-02):7.020832e-05):1.165344e-03,(60:7.959380e-03,(26:2.665185e-03,59:4.211217e-03):3.303991e-04):3.612806e-04):3.812060e-03,74:1.538103e-02):1.284998e-02,73:3.295262e-02):3.762646e-03,68:2.475255e-02):5.743932e-03,69:4.586713e-02):1.328031e-02,((38:6.345769e-03,3:4.492433e-03):3.216480e-02,(((((42:2.486898e-03,25:3.919261e-03):6.369549e-03,((40:6.917689e-03,(((((((54:2.789873e-03,32:2.280567e-03):3.759185e-04,(49:6.062393e-03,18:6.784374e-03):1.082124e-04):7.730459e-04,(47:2.249938e-03,31:3.348001e-03):1.355746e-03):1.390059e-03,53:8.510807e-03):4.903035e-04,48:2.017441e-03):2.041394e-04,((((46:3.922205e-03,((17:4.822382e-03,41:1.455288e-03):1.371632e-04,28:6.672671e-03):2.602312e-05):4.166532e-03,19:7.013598e-03):1.225911e-03,((24:5.927204e-03,22:2.577601e-03):2.269712e-04,((56:4.075450e-03,6:5.016764e-03):8.571544e-04,27:4.816917e-03):1.430161e-04):4.941963e-03):3.370578e-04,(12:6.646812e-03,(((37:3.427386e-03,((55:5.945473e-03,39:3.992547e-03):3.108981e-04,(52:6.515103e-03,34:7.063187e-03):8.725653e-05):3.778917e-05):1.293220e-04,23:6.016042e-03):2.791562e-04,45:3.303908e-03):1.135548e-03):1.607682e-03):4.438439e-04):1.777849e-04,(5:3.101447e-03,4:4.730662e-03):1.173682e-03):3.127430e-04):1.164154e-03,(30:1.373359e-02,(((65:6.963890e-03,35:4.553574e-03):7.255699e-04,14:1.664183e-03):3.182206e-04,16:5.241434e-03):3.876158e-03):8.077532e-05):1.327460e-04):2.916958e-04,(((44:5.628828e-03,(51:3.148571e-03,7:2.566998e-03):6.862961e-04):6.609783e-04,13:3.459427e-03):5.069775e-03,21:9.024352e-03):2.243665e-05):2.748180e-03,((20:5.061758e-03,33:3.513405e-03):8.922761e-04,((67:1.474467e-02,(10:3.058790e-03,((63:1.135339e-02,11:5.645913e-03):3.163052e-04,36:4.923829e-03):2.145007e-03):2.792336e-03):4.777666e-06,(8:3.680043e-03,15:3.547170e-03):4.039845e-03):7.330387e-04):9.786696e-04):2.088350e-02,((2:6.292431e-03,9:8.136274e-03):2.428221e-02,(70:3.275257e-03,72:1.847957e-03):2.092571e-02):5.612203e-03):4.457184e-04):2.280162e-02):1.714647e-03,(57:3.066244e-02,71:2.655386e-02):2.279678e-02):3.130462e-02,(76:2.937583e-02,(62:9.067656e-03,29:1.308666e-02):2.392707e-02):5.104012e-02):2.577670e-02,1:6.873769e-02);
   tree gen.9800 = [&U] (75:5.603774e-02,((((((((67:1.387250e-02,(8:3.141914e-03,15:3.663615e-03):8.814751e-03):8.809209e-04,((36:6.790398e-03,(11:4.979318e-03,63:7.642914e-03):1.218821e-03):3.103073e-03,10:5.945111e-03):2.249580e-03):8.806262e-04,(20:8.112718e-03,33:4.049631e-03):8.402757e-04):3.618724e-04,(((14:4.085956e-03,(65:5.402373e-03,35:5.492958e-03):2.533411e-04):4.058848e-04,16:5.589078e-03):3.624470e-03,((21:9.313536e-03,((44:4.222835e-03,(51:3.561434e-03,7:2.670347e-03):8.871492e-04):1.789981e-03,13:4.072663e-03):2.986739e-03):1.139210e-04,(((((23:3.811015e-03,39:4.982492e-03):3.491378e-04,((45:4.629921e-03,(37:2.831239e-03,(34:5.553562e-03,55:4.306882e-03):2.471955e-04):8.031403e-04):5.785258e-04,52:5.386716e-03):3.827915e-05):2.831550e-03,12:3.922507e-03):1.494875e-03,(53:6.347097e-03,(((4:4.386882e-03,5:2.914679e-03):1.881795e-03,(30:1.055578e-02,48:3.719752e-03):5.868082e-04):1.483767e-04,(((19:8.354296e-03,(((46:3.698088e-03,28:6.148967e-03):3.331813e-04,17:5.468061e-03):5.053810e-04,41:4.705697e-04):1.638068e-03):6.121945e-04,((31:4.729227e-03,47:1.959445e-03):5.459629e-04,(49:6.998008e-03,((54:1.679399e-03,32:4.830157e-03):2.440686e-04,18:8.009423e-03):1.203353e-05):1.971151e-04):1.160687e-03):1.022905e-04,((56:6.561671e-03,(((6:2.793950e-03,27:5.018998e-03):1.668956e-05,24:7.347006e-03):5.502782e-04,22:1.663279e-03):2.250775e-04):3.171497e-03,40:7.870319e-03):5.182620e-04):5.430933e-04):6.772061e-04):8.422013e-05):6.709207e-04,(25:4.346673e-03,42:5.117389e-03):5.504948e-03):1.508349e-04):3.146400e-04):2.244973e-03):2.110924e-02,(((9:8.693836e-03,2:4.003701e-03):1.829183e-02,(70:5.249587e-03,72:6.006115e-04):1.964384e-02):4.685571e-03,(38:4.589412e-03,3:2.363784e-03):3.508631e-02):7.294648e-04):1.829119e-02,(69:4.082713e-02,((73:3.596047e-02,((26:6.655171e-03,(60:9.027176e-03,((58:7.837332e-03,(50:4.213321e-03,(((43:3.747316e-03,61:1.949114e-02):1.620686e-04,64:8.580602e-03):3.803210e-04,66:8.253502e-03):2.524488e-04):3.105703e-04):6.251734e-04,59:4.816145e-03):1.852502e-04):5.842888e-04):5.236757e-03,74:1.285383e-02):1.064912e-02):4.716288e-03,68:2.744365e-02):6.762964e-03):1.458032e-02):1.130545e-03,(71:2.047828e-02,57:2.891446e-02):2.382804e-02):3.736701e-02,(76:3.523111e-02,(29:1.031639e-02,62:1.297291e-02):2.561435e-02):4.294269e-02):2.993468e-02,1:8.014020e-02);
   tree gen.9900 = [&U] (75:5.763596e-02,(((((((((26:2.665185e-03,59:4.211217e-03):3.303991e-04,(60:7.875746e-03,(((66:7.790920e-03,50:6.616072e-03):2.631116e-04,(64:6.408844e-03,(58:7.718669e-03,61:1.727838e-02):1.591127e-04):7.113884e-05):1.030126e-04,43:6.097010e-03):1.206427e-03):3.527545e-04):3.812060e-03,74:1.538103e-02):1.284998e-02,73:3.295262e-02):3.762646e-03,68:2.475255e-02):5.743932e-03,69:4.586713e-02):1.328031e-02,((((2:3.966042e-03,9:6.559509e-03):2.385933e-02,(70:3.275257e-03,72:1.847957e-03):2.092571e-02):5.612203e-03,(38:2.128360e-03,3:4.492433e-03):3.473620e-02):4.452272e-04,((((42:2.486898e-03,25:3.919261e-03):6.369549e-03,((((65:6.963890e-03,35:4.553574e-03):1.912801e-04,14:1.664183e-03):9.922408e-04,16:5.241434e-03):3.876158e-03,(30:1.373359e-02,(40:6.917689e-03,(((53:8.829014e-03,((((54:2.789873e-03,32:2.280567e-03):3.759185e-04,(49:6.062393e-03,18:6.784374e-03):1.082124e-04):7.730459e-04,(47:2.746843e-03,31:3.348001e-03):1.355746e-03):1.390059e-03,48:2.031892e-03):5.023120e-04):2.041394e-04,(((((46:4.124894e-03,(17:4.822382e-03,41:1.455288e-03):1.371632e-04):1.556357e-05,28:6.621449e-03):4.120176e-03,19:7.013598e-03):1.225911e-03,(((24:5.927204e-03,22:2.776326e-03):2.269712e-04,56:4.075450e-03):8.380566e-04,(6:5.016764e-03,27:4.816917e-03):4.927879e-04):3.115124e-03):1.187429e-03,(12:2.842113e-03,(((37:3.427386e-03,45:3.230284e-03):1.355973e-04,(52:6.515103e-03,34:7.063187e-03):4.849496e-05):1.356988e-04,((55:5.011655e-03,39:3.992547e-03):1.133222e-04,23:6.016042e-03):1.773288e-04):1.129529e-03):6.967827e-04):4.438439e-04):1.057820e-04,(5:3.101447e-03,4:2.885797e-03):2.129935e-03):3.127430e-04):1.164154e-03):2.551137e-05):1.327460e-04):2.916958e-04,(((44:5.628828e-03,(51:3.148571e-03,7:2.566998e-03):6.862961e-04):1.041480e-03,13:3.459427e-03):5.069775e-03,21:9.024352e-03):2.243665e-05):2.748180e-03,((20:5.061758e-03,33:3.513405e-03):1.043351e-03,((67:1.474467e-02,(10:3.704246e-03,((63:1.135339e-02,11:5.645913e-03):4.303317e-04,36:4.923829e-03):2.231319e-03):2.792336e-03):5.189902e-06,(8:3.680043e-03,15:3.505140e-03):4.039845e-03):7.330387e-04):9.715066e-04):2.088350e-02):2.217113e-02):1.506458e-03,(57:3.066244e-02,71:2.655386e-02):2.279678e-02):3.130462e-02,(76:2.937583e-02,(62:1.140058e-02,29:9.450884e-03):2.694745e-02):5.104012e-02):2.577670e-02,1:6.873769e-02);
   tree gen.10000 = [&U] (75:5.763596e-02,(((((((((26:2.665185e-03,59:4.211217e-03):3.303991e-04,(60:7.875746e-03,((50:6.616072e-03,(64:8.039743e-03,(58:7.718669e-03,61:1.727838e-02):8.968561e-05):1.550027e-04):1.030126e-04,(66:7.596201e-03,43:6.070198e-03):2.655315e-04):1.206427e-03):3.527545e-04):3.812060e-03,74:1.538103e-02):1.284998e-02,73:3.295262e-02):3.762646e-03,68:2.475255e-02):5.743932e-03,69:4.586713e-02):1.328031e-02,((((2:3.966042e-03,9:6.559509e-03):2.385933e-02,(70:3.275257e-03,72:1.847957e-03):2.092571e-02):5.612203e-03,(38:5.455832e-03,3:4.492433e-03):3.473620e-02):4.452272e-04,(((30:1.373359e-02,((42:2.486898e-03,25:3.919261e-03):6.268604e-03,((40:6.917689e-03,((((((((46:4.124894e-03,(17:4.822382e-03,41:1.455288e-03):2.211387e-05):1.350315e-04,28:6.621449e-03):3.661413e-03,19:7.013598e-03):1.209865e-03,((((54:2.789873e-03,32:2.280567e-03):3.759185e-04,(49:6.836141e-03,18:6.784374e-03):1.082124e-04):4.524665e-04,(47:2.746843e-03,31:3.348001e-03):1.355746e-03):8.694543e-04,48:2.213790e-03):5.023120e-04):2.080886e-04,(((24:5.927204e-03,22:2.776326e-03):2.269712e-04,56:4.075450e-03):8.380566e-04,(6:3.225839e-03,27:4.816917e-03):4.927879e-04):3.115124e-03):1.187429e-03,(12:2.842113e-03,((37:3.423376e-03,(52:6.515103e-03,34:7.063187e-03):8.467802e-05):1.356988e-04,((55:5.011655e-03,(39:4.301047e-03,45:3.230284e-03):1.475200e-04):1.188972e-04,23:3.559852e-03):1.773288e-04):1.129529e-03):6.967827e-04):4.309995e-04,53:7.825676e-03):1.097065e-04,(5:3.101447e-03,4:2.885797e-03):2.129935e-03):3.127430e-04):1.164154e-03,(((65:6.963890e-03,35:4.553574e-03):1.912801e-04,14:1.664183e-03):9.922408e-04,16:5.241434e-03):3.876158e-03):2.551137e-05):1.374941e-04):2.916958e-04,(((44:5.628828e-03,(51:3.148571e-03,7:2.566998e-03):6.862961e-04):1.041480e-03,13:3.459427e-03):5.069775e-03,21:9.151047e-03):2.243665e-05):2.748180e-03,((20:5.061758e-03,33:3.513405e-03):1.363606e-03,(((10:3.704246e-03,((63:1.135339e-02,11:5.645913e-03):4.303317e-04,36:4.923829e-03):2.231319e-03):2.792336e-03,(8:3.680043e-03,15:3.505140e-03):4.039845e-03):5.189902e-06,67:1.474467e-02):7.330387e-04):6.686056e-04):2.088350e-02):2.217113e-02):1.506458e-03,(57:3.066244e-02,71:2.655386e-02):2.279678e-02):3.130462e-02,(76:2.937583e-02,(62:1.140058e-02,29:9.450884e-03):2.694745e-02):5.104012e-02):2.577670e-02,1:6.873769e-02);
   tree gen.10100 = [&U] (75:5.763596e-02,(((((((((60:7.875746e-03,((64:8.039743e-03,(((58:7.718669e-03,50:6.412374e-03):1.055420e-04,61:1.727838e-02):8.894677e-05,(66:7.596201e-03,43:6.070198e-03):2.655315e-04):1.550027e-04):1.230474e-03,59:4.211217e-03):3.527545e-04):3.303991e-04,26:2.665185e-03):5.063079e-03,74:1.538103e-02):1.284998e-02,73:3.295262e-02):3.762646e-03,68:2.475255e-02):5.743932e-03,69:4.586713e-02):1.328031e-02,(((2:3.966042e-03,9:6.559509e-03):2.385933e-02,(70:3.275257e-03,72:1.847957e-03):2.108342e-02):5.612203e-03,((38:5.455832e-03,3:4.492433e-03):3.546219e-02,((((42:2.486898e-03,25:3.919261e-03):6.636827e-03,(((((((46:4.124894e-03,(17:4.822382e-03,41:1.455288e-03):2.211387e-05):1.350315e-04,28:6.621449e-03):3.661413e-03,19:7.013598e-03):7.291808e-04,((((((18:6.784374e-03,49:6.928843e-03):1.075062e-04,(54:2.789873e-03,32:2.280567e-03):3.698184e-04):4.524665e-04,(47:2.746843e-03,31:3.348001e-03):1.363817e-03):1.973258e-03,(40:7.195511e-03,48:2.213790e-03):1.998942e-04):5.023120e-04,(56:4.075450e-03,(6:3.225839e-03,((24:5.748127e-03,27:4.816917e-03):2.267673e-04,22:2.776326e-03):8.542016e-04):4.927879e-04):3.115124e-03):1.187429e-03,(12:7.221985e-03,((37:3.423376e-03,(52:6.515103e-03,34:7.063187e-03):8.467802e-05):1.356988e-04,(((55:5.011655e-03,39:5.103091e-03):1.588130e-04,45:3.230284e-03):1.223708e-04,23:3.559852e-03):1.773288e-04):1.129529e-03):6.967827e-04):3.001889e-04):4.309995e-04,53:7.825676e-03):1.097065e-04,(5:3.101447e-03,4:1.931923e-03):2.129935e-03):1.214132e-03,(((65:6.963890e-03,35:4.553574e-03):1.912801e-04,14:1.664183e-03):1.192753e-03,16:5.241434e-03):3.876158e-03):2.551137e-05):9.787709e-05,(((44:5.628828e-03,(51:3.701534e-03,7:2.566998e-03):6.862961e-04):1.041480e-03,13:3.459427e-03):5.069775e-03,(30:1.350094e-02,21:9.151047e-03):2.981674e-04):2.243665e-05):2.748180e-03,((20:5.061758e-03,33:3.494083e-03):1.130985e-03,((8:3.680043e-03,15:3.505140e-03):4.039845e-03,(67:1.445603e-02,(10:4.571342e-03,((63:1.135339e-02,11:5.645913e-03):4.303317e-04,36:4.923829e-03):3.441563e-03):2.792336e-03):3.879072e-06):7.555899e-04):6.686056e-04):2.088350e-02):4.326746e-04):2.145341e-02):1.506458e-03,(57:3.066244e-02,71:2.655386e-02):2.279678e-02):3.130462e-02,(76:2.937583e-02,(62:1.140058e-02,29:9.450884e-03):2.694745e-02):5.104012e-02):2.577670e-02,1:6.873769e-02);
   tree gen.10200 = [&U] (75:5.763596e-02,((((((((60:7.875746e-03,((((((58:7.278127e-03,50:6.412374e-03):1.055420e-04,61:1.727838e-02):8.894677e-05,64:8.433806e-03):1.558162e-04,(66:7.596201e-03,43:6.070198e-03):2.655315e-04):1.230474e-03,59:4.211217e-03):3.527545e-04,26:2.665185e-03):2.348639e-04):5.090998e-03,74:1.538103e-02):1.284998e-02,73:3.295262e-02):3.762646e-03,68:2.475255e-02):5.743932e-03,69:4.586713e-02):1.328031e-02,(((2:3.966042e-03,9:6.559509e-03):2.385933e-02,(70:3.275257e-03,72:1.847957e-03):2.108342e-02):5.612203e-03,((38:5.455832e-03,3:4.492433e-03):3.546219e-02,(((((42:2.486898e-03,25:3.919261e-03):6.636827e-03,(((((((46:4.124894e-03,(17:4.822382e-03,41:7.365580e-04):7.124997e-04):1.350315e-04,28:6.621449e-03):3.661413e-03,19:7.013598e-03):7.291808e-04,(((((18:6.784374e-03,49:6.928843e-03):6.463381e-05,(54:2.789873e-03,32:3.203401e-03):3.698184e-04):4.506879e-04,(47:2.746843e-03,31:3.348001e-03):1.363817e-03):7.849850e-04,((6:3.214624e-03,(24:5.751480e-03,27:4.816917e-03):2.442029e-04):7.820908e-04,(22:2.776326e-03,56:4.075450e-03):3.803707e-04):3.115124e-03):1.187429e-03,(12:7.221985e-03,((((55:5.011655e-03,39:5.103091e-03):3.733949e-04,45:3.230284e-03):1.212685e-04,(37:3.423376e-03,(52:6.515103e-03,34:7.063187e-03):8.467802e-05):1.356988e-04):1.852868e-04,23:3.559852e-03):1.129529e-03):6.967827e-04):3.001889e-04):4.309995e-04,(53:8.128718e-03,(40:7.195511e-03,48:2.213790e-03):1.998942e-04):4.995209e-04):1.097065e-04,(5:3.101447e-03,4:1.931923e-03):2.129935e-03):1.214132e-03,(((65:6.963890e-03,35:4.553574e-03):1.912801e-04,14:3.675126e-03):5.618557e-04,16:4.472984e-03):3.876158e-03):2.551137e-05):6.215317e-05,(((44:5.628828e-03,(51:3.701534e-03,7:1.931231e-03):6.862961e-04):1.041480e-03,13:3.459427e-03):5.069775e-03,30:1.340142e-02):2.976397e-04):5.097765e-05,21:9.151047e-03):2.732899e-03,((20:5.061758e-03,33:3.494083e-03):1.167423e-03,((8:3.680043e-03,15:3.505140e-03):4.039845e-03,(67:1.445603e-02,(10:4.571342e-03,(63:1.135339e-02,(11:5.560164e-03,36:4.923829e-03):4.155092e-04):3.443654e-03):2.792336e-03):3.879072e-06):7.555899e-04):6.160976e-04):2.088350e-02):5.304948e-04):2.145341e-02):1.506458e-03,(57:3.066244e-02,71:2.655386e-02):2.279678e-02):3.130462e-02,(76:2.937583e-02,(62:1.140058e-02,29:9.450884e-03):2.694745e-02):5.104012e-02):2.577670e-02,1:6.873769e-02);
   tree gen.10300 = [&U] (75:5.763596e-02,(((((((((26:2.665185e-03,60:7.875746e-03):2.306171e-04,((43:6.070198e-03,((((58:7.162623e-03,66:7.596201e-03):2.723490e-04,50:6.412374e-03):1.055420e-04,61:1.727838e-02):8.894677e-05,64:8.433806e-03):2.374237e-04):1.241865e-03,59:4.211217e-03):3.527545e-04):4.929343e-03,74:1.538103e-02):1.284998e-02,73:3.295262e-02):3.762646e-03,68:2.475255e-02):5.743932e-03,69:4.586713e-02):1.328031e-02,(((38:5.455832e-03,3:4.492433e-03):2.596115e-02,((2:3.966042e-03,9:6.559509e-03):2.385933e-02,(70:3.275257e-03,72:1.847957e-03):2.108342e-02):5.612203e-03):5.502055e-04,(((30:1.340142e-02,((((44:5.628828e-03,(51:3.701534e-03,7:1.931231e-03):6.862961e-04):2.410121e-03,13:6.354517e-03):2.824945e-03,((42:4.842937e-03,25:3.919261e-03):6.344967e-03,(((65:6.963890e-03,35:4.553574e-03):1.912801e-04,14:3.675126e-03):5.618557e-04,16:4.472984e-03):3.876158e-03):7.866482e-05):9.739141e-06,(((((((((18:6.784374e-03,49:6.928843e-03):6.463381e-05,(54:2.789873e-03,32:3.203401e-03):3.698184e-04):6.147275e-04,(47:2.746843e-03,31:3.348001e-03):1.363817e-03):6.550711e-04,((6:4.086324e-03,(24:7.124938e-03,27:4.816917e-03):2.442029e-04):7.820908e-04,(22:2.776326e-03,56:4.075450e-03):3.803707e-04):3.115124e-03):1.131579e-03,48:2.213790e-03):8.738203e-04,(12:7.221985e-03,(((37:3.423376e-03,(52:6.515103e-03,34:7.063187e-03):1.277364e-04):7.865171e-05,23:3.559852e-03):1.308888e-04,((55:5.011655e-03,39:5.103091e-03):3.733949e-04,45:3.230284e-03):1.212685e-04):1.207468e-03):6.967827e-04):5.660672e-04,(53:8.128718e-03,40:7.397494e-03):2.505391e-04):4.309995e-04,((17:4.822382e-03,((46:4.806457e-03,41:7.628051e-04):1.350315e-04,28:6.621449e-03):7.117363e-04):3.604267e-03,19:7.013598e-03):7.291808e-04):1.097065e-04,(5:3.101447e-03,4:1.931923e-03):7.798237e-04):1.214132e-03):3.768778e-04):5.097765e-05,21:9.151047e-03):2.732899e-03,((20:5.061758e-03,33:3.494083e-03):1.167423e-03,((8:3.680043e-03,15:3.505140e-03):4.039845e-03,(67:1.445603e-02,(10:4.571342e-03,(63:1.135339e-02,(11:5.560164e-03,36:4.923829e-03):4.155092e-04):1.575408e-03):2.792336e-03):3.879072e-06):7.323066e-04):6.160976e-04):2.088350e-02):2.145341e-02):1.506458e-03,(57:3.066244e-02,71:2.655386e-02):2.279678e-02):3.130462e-02,(76:2.937583e-02,(62:1.140058e-02,29:9.450884e-03):2.694745e-02):5.104012e-02):2.577670e-02,1:6.873769e-02);
   tree gen.10400 = [&U] (75:4.938639e-02,((((((((((((50:6.656621e-03,66:7.596201e-03):1.119013e-04,(43:6.070198e-03,(61:1.783193e-02,(64:8.433806e-03,58:7.419047e-03):9.287435e-05):2.507426e-04):7.950102e-04):1.295395e-03,26:2.665185e-03):3.433341e-04,59:4.211217e-03):2.306171e-04,60:7.875746e-03):4.929343e-03,74:1.538103e-02):1.284998e-02,73:3.295262e-02):3.762646e-03,68:2.475255e-02):1.203096e-02,69:4.586713e-02):1.328031e-02,(((38:5.455832e-03,3:4.492433e-03):2.596115e-02,(((30:1.340142e-02,(((44:5.628828e-03,(51:3.701534e-03,7:1.931231e-03):6.039304e-04):1.915668e-03,13:6.354517e-03):3.394402e-03,(((((((((18:6.784374e-03,(54:2.789873e-03,32:3.203401e-03):3.160375e-04):1.157227e-04,49:6.928843e-03):6.147275e-04,(47:1.925871e-03,31:3.348001e-03):1.363817e-03):4.517878e-04,48:2.213790e-03):4.821977e-04,(53:8.128718e-03,(((27:4.816917e-03,(24:7.124938e-03,6:4.086324e-03):2.442029e-04):7.820908e-04,22:2.776326e-03):3.897541e-04,56:4.075450e-03):3.382801e-03):8.822918e-04):1.646225e-04,((12:7.221985e-03,((23:3.561626e-03,((55:4.320383e-03,39:5.103091e-03):5.919630e-04,45:3.236374e-03):1.212685e-04):1.308888e-04,(37:3.423376e-03,(52:6.515103e-03,34:7.063187e-03):1.277364e-04):7.865171e-05):1.207468e-03):6.967827e-04,40:7.466171e-03):2.435806e-04):6.430661e-04,((17:4.822382e-03,((46:4.806457e-03,41:7.628051e-04):1.350315e-04,28:6.621449e-03):7.117363e-04):3.604267e-03,19:7.013598e-03):7.291808e-04):1.097065e-04,(5:3.101447e-03,4:1.931923e-03):7.798237e-04):1.163235e-03,((42:4.369695e-03,25:3.919261e-03):6.344967e-03,(((65:6.963890e-03,35:4.553574e-03):1.912801e-04,14:3.675126e-03):2.297077e-04,16:4.472984e-03):3.876158e-03):7.337822e-05):3.368712e-04):2.862972e-05):5.097765e-05,21:9.151047e-03):2.732899e-03,((20:5.061758e-03,33:3.494083e-03):1.167423e-03,((8:3.680043e-03,15:3.505140e-03):4.039845e-03,(67:1.445603e-02,(10:4.571342e-03,(63:1.135339e-02,(11:5.560164e-03,36:4.923829e-03):4.155092e-04):1.575408e-03):2.792336e-03):3.879072e-06):7.323066e-04):5.952112e-04):2.014902e-02):5.502055e-04,((2:3.966042e-03,9:6.559509e-03):2.385933e-02,(70:3.275257e-03,72:1.847957e-03):2.108342e-02):5.612203e-03):2.145341e-02):1.506458e-03,(57:3.066244e-02,71:2.655386e-02):2.279678e-02):3.130462e-02,(76:2.937583e-02,(62:1.140058e-02,29:9.450884e-03):2.694745e-02):5.104012e-02):2.577670e-02,1:6.873769e-02);
   tree gen.10500 = [&U] (75:4.938639e-02,(((((((((((43:6.070198e-03,(64:8.433806e-03,58:7.419047e-03):9.442462e-05):7.758706e-04,(50:6.656621e-03,(61:1.783193e-02,66:7.719278e-03):2.453025e-04):1.174065e-04):1.295395e-03,(26:2.665185e-03,59:4.211217e-03):3.337982e-04):2.279017e-04,60:7.875746e-03):4.929343e-03,74:1.538103e-02):1.284998e-02,73:3.295262e-02):3.762646e-03,68:2.475255e-02):1.203096e-02,69:4.586713e-02):1.328031e-02,(((38:4.020380e-03,3:4.492433e-03):2.596115e-02,(((30:1.340142e-02,((((44:5.628828e-03,(51:4.036460e-03,7:1.931231e-03):1.594993e-04):1.915668e-03,13:6.354517e-03):3.394402e-03,((((((((18:6.784374e-03,(54:2.789873e-03,32:3.203401e-03):3.160375e-04):1.157227e-04,49:6.928843e-03):6.147275e-04,(47:1.925871e-03,31:3.348001e-03):1.363817e-03):4.517878e-04,48:2.323056e-03):4.821977e-04,((((17:4.822382e-03,41:9.874451e-04):6.632334e-04,(46:4.995481e-03,28:6.930093e-03):2.482726e-04):3.604267e-03,19:7.013598e-03):7.291808e-04,(24:7.124938e-03,(6:4.114231e-03,((27:4.624591e-03,22:2.776326e-03):7.991226e-04,56:4.075450e-03):3.388509e-04):1.854686e-04):3.547846e-03):8.637905e-04):6.430661e-04,((12:7.221985e-03,(((23:3.409011e-03,45:3.269333e-03):1.291720e-04,(37:3.397774e-03,(55:4.320383e-03,39:5.103091e-03):5.919630e-04):1.280429e-04):7.910578e-05,(52:6.515103e-03,34:7.063187e-03):1.277364e-04):1.222304e-03):6.967827e-04,40:7.466171e-03):2.435806e-04):1.708033e-04,53:8.038244e-03):1.097065e-04,(5:3.101447e-03,4:1.931923e-03):9.342801e-04):9.484273e-04):4.259757e-05,((42:4.369695e-03,25:3.919261e-03):6.344967e-03,(((65:6.963890e-03,35:4.553574e-03):1.912801e-04,14:3.675126e-03):2.297077e-04,16:4.472984e-03):3.876158e-03):5.954931e-05):1.344075e-04):5.240980e-05,21:9.151047e-03):2.732899e-03,((20:5.061758e-03,33:6.001567e-03):1.760731e-03,((8:3.680043e-03,15:3.505140e-03):4.039845e-03,(67:1.445603e-02,(10:4.571342e-03,(63:1.135339e-02,(11:5.560164e-03,36:4.923829e-03):4.155092e-04):1.575408e-03):2.792336e-03):4.074279e-06):6.385666e-05):1.314844e-03):2.014902e-02):5.502055e-04,((2:6.031827e-03,9:6.559509e-03):2.385933e-02,(70:3.335567e-03,72:1.847957e-03):2.108342e-02):5.612203e-03):2.145341e-02):1.506458e-03,(57:3.066244e-02,71:2.655386e-02):2.279678e-02):2.897768e-02,(76:2.937583e-02,(62:1.140058e-02,29:1.301638e-02):2.313341e-02):5.104012e-02):2.577670e-02,1:6.873769e-02);
   tree gen.10600 = [&U] (75:5.611320e-02,(((((((9:7.363260e-03,2:4.791172e-03):1.831647e-02,(70:4.974641e-03,72:6.014203e-04):1.967029e-02):4.735096e-03,((((67:1.389118e-02,((36:6.799542e-03,(11:6.358979e-03,63:7.653206e-03):1.220462e-03):2.488043e-03,10:5.016757e-03):3.729589e-03):5.736522e-05,(8:4.392088e-03,15:3.668549e-03):6.224157e-03):3.618232e-04,(20:8.123643e-03,33:5.598526e-03):1.487866e-03):1.172994e-03,((21:9.646544e-03,(((((19:8.351036e-03,(((28:8.429038e-03,17:5.220016e-03):5.058035e-04,41:1.105316e-03):4.758526e-04,46:3.128470e-03):1.380912e-03):6.673466e-04,(((31:4.735596e-03,47:3.079245e-03):5.466981e-04,((18:8.188909e-03,(54:1.681660e-03,32:4.836662e-03):4.795587e-04):2.088675e-04,49:4.608215e-03):1.395518e-04):1.939702e-03,((((4:2.472033e-03,5:3.438955e-03):2.039149e-03,48:3.724762e-03):6.287957e-04,30:1.057000e-02):4.216822e-04,(((((23:5.065799e-03,(39:3.929350e-03,52:3.295080e-03):6.272144e-05):4.456383e-05,45:4.850046e-03):2.500143e-04,37:2.591975e-03):2.739082e-04,(34:5.715707e-03,55:4.312681e-03):2.256508e-04):1.383727e-03,12:7.390958e-03):1.526569e-03):4.310191e-04):1.673854e-04):3.613450e-04,(53:6.355644e-03,((56:6.910266e-03,(24:7.758206e-03,(27:5.868763e-03,(22:3.116040e-03,6:3.885341e-03):7.824963e-05):7.665015e-05):8.202850e-05):3.178985e-03,40:6.746270e-03):1.344872e-04):5.143627e-04):3.401651e-04,((14:2.568378e-03,(65:9.032497e-03,35:2.705068e-03):2.850813e-04):3.051612e-04,16:5.596604e-03):3.629351e-03):9.123617e-05,((44:5.971299e-03,(51:3.566230e-03,7:1.218229e-03):8.883439e-04):5.594750e-04,13:4.078148e-03):3.185559e-03):1.858246e-04):4.365026e-04,(25:4.380712e-03,42:5.124280e-03):5.175843e-03):2.052493e-03):1.571995e-02):8.221616e-04,(38:4.123271e-03,3:2.663841e-03):3.394888e-02):1.816283e-02,(69:4.782120e-02,((73:3.198563e-02,(((59:7.182372e-03,60:9.039332e-03):3.729468e-05,(26:4.793658e-03,(58:4.868591e-03,((64:8.428751e-03,66:8.264617e-03):1.831230e-04,(61:1.951739e-02,(50:4.156522e-03,43:3.800012e-03):1.852864e-04):1.037763e-04):4.658309e-04):6.927690e-04):2.255391e-04):5.243809e-03,74:9.685410e-03):1.322966e-02):4.722640e-03,68:2.748061e-02):7.221104e-03):1.459995e-02):1.132067e-03,(71:2.119969e-02,57:2.895340e-02):2.386013e-02):2.826687e-02,(76:3.527855e-02,(29:1.033028e-02,62:9.322608e-03):2.564884e-02):4.300052e-02):2.997499e-02,1:8.024812e-02);
   tree gen.10700 = [&U] (75:5.611320e-02,(((((((9:7.363260e-03,2:4.791172e-03):1.831647e-02,(70:4.974641e-03,72:6.014203e-04):1.967029e-02):3.212527e-03,((((67:1.389118e-02,((36:4.045198e-03,(11:6.358979e-03,63:6.535469e-03):1.220462e-03):2.488043e-03,10:5.016757e-03):3.729589e-03):5.736522e-05,(8:4.392088e-03,15:3.668549e-03):6.224157e-03):3.618232e-04,(20:8.123643e-03,33:5.598526e-03):1.487866e-03):1.172994e-03,((21:9.646544e-03,(((((((((4:2.472033e-03,5:3.438955e-03):2.039149e-03,48:3.724762e-03):6.287957e-04,30:1.057000e-02):8.477390e-04,((((34:5.715707e-03,55:4.312681e-03):5.044511e-04,37:2.591975e-03):2.739082e-04,((23:5.065799e-03,52:5.894715e-03):4.456383e-05,(39:3.924603e-03,45:4.850046e-03):6.217847e-05):2.500143e-04):7.192752e-04,12:7.390958e-03):1.526569e-03):4.310191e-04,53:6.355644e-03):3.458348e-04,(((31:4.262246e-03,47:3.079245e-03):1.360703e-03,((18:8.188909e-03,(54:1.265094e-03,32:4.836662e-03):4.795587e-04):2.007712e-04,49:4.608215e-03):1.726492e-04):2.010674e-03,(19:8.351036e-03,(((28:8.429038e-03,17:2.060601e-03):5.058035e-04,41:1.105316e-03):4.758526e-04,46:3.128470e-03):1.380912e-03):6.673466e-04):1.674335e-04):5.393310e-04,(((24:7.412021e-03,(56:2.847510e-03,27:5.868763e-03):8.382008e-05):7.764558e-05,(22:3.116040e-03,6:3.885341e-03):1.007075e-04):3.178985e-03,40:6.746270e-03):1.356394e-04):3.401651e-04,((14:2.568378e-03,(65:9.032497e-03,35:2.705068e-03):2.850813e-04):3.051612e-04,16:5.596604e-03):3.629351e-03):9.123617e-05,((44:5.971299e-03,(51:3.566230e-03,7:1.218229e-03):8.883439e-04):5.594750e-04,13:4.078148e-03):3.185559e-03):1.858246e-04):4.365026e-04,(25:4.380712e-03,42:5.124280e-03):5.175843e-03):2.052493e-03):1.571995e-02):8.221616e-04,(38:4.123271e-03,3:2.663841e-03):3.394888e-02):1.816283e-02,(69:4.782120e-02,((73:3.198563e-02,(((59:7.182372e-03,60:9.039332e-03):3.619564e-05,(26:4.145008e-03,(58:4.868591e-03,((64:8.428751e-03,(61:1.951739e-02,(50:4.156522e-03,43:3.800012e-03):1.852864e-04):1.160000e-04):1.831230e-04,66:8.264617e-03):4.658309e-04):6.679977e-04):2.367739e-04):5.243809e-03,74:9.685410e-03):1.322966e-02):4.722640e-03,68:2.748061e-02):7.221104e-03):1.459995e-02):1.132067e-03,(71:2.119969e-02,57:2.895340e-02):2.386013e-02):2.826687e-02,(76:3.527855e-02,(29:1.033028e-02,62:9.322608e-03):2.564884e-02):4.300052e-02):2.997499e-02,1:8.024812e-02);
   tree gen.10800 = [&U] (75:5.611320e-02,(((((((9:7.363260e-03,2:4.791172e-03):1.831647e-02,(70:4.974641e-03,72:6.014203e-04):1.967029e-02):3.212527e-03,(((67:1.389118e-02,((8:4.392088e-03,15:3.668549e-03):6.224157e-03,((36:4.045198e-03,(11:6.358979e-03,63:6.535469e-03):1.220462e-03):2.540965e-03,10:5.016757e-03):3.790756e-03):5.660230e-05):3.618232e-04,(20:8.123643e-03,33:5.598526e-03):2.139104e-03):1.172994e-03,((21:9.646544e-03,((40:6.746270e-03,((22:3.116040e-03,((24:7.412021e-03,(56:2.847510e-03,27:5.868763e-03):8.382008e-05):6.194123e-05,6:3.917629e-03):1.031599e-04):3.297679e-03,(((((4:2.472033e-03,5:3.438955e-03):2.039149e-03,48:3.724762e-03):6.162493e-04,(((37:2.591975e-03,((23:5.065799e-03,52:5.894715e-03):4.621475e-05,(39:3.924603e-03,45:4.850046e-03):6.217847e-05):1.088324e-04):1.703696e-04,(34:5.715707e-03,55:4.312681e-03):5.044511e-04):7.216191e-04,12:5.565253e-03):2.615620e-03):4.310191e-04,53:6.355644e-03):3.458348e-04,(((31:5.388316e-03,47:1.674329e-03):1.360703e-03,((18:8.188909e-03,(54:1.265094e-03,32:4.836662e-03):4.795587e-04):4.586964e-04,49:4.608215e-03):2.243062e-04):1.431497e-03,(19:8.351036e-03,((28:8.471532e-03,(17:2.060601e-03,41:1.468093e-03):3.128019e-04):4.758526e-04,46:3.128470e-03):1.380912e-03):6.673466e-04):1.674335e-04):5.393310e-04):1.356394e-04):3.401651e-04,(((14:2.568378e-03,(65:9.032497e-03,35:2.705068e-03):2.850813e-04):3.051612e-04,16:5.596604e-03):3.629351e-03,(((44:5.971299e-03,(51:3.566230e-03,7:1.218229e-03):8.883439e-04):5.594750e-04,13:4.078148e-03):3.150296e-03,30:1.057000e-02):8.502299e-04):5.686368e-05):1.858246e-04):5.594007e-04,(25:3.923693e-03,42:5.124280e-03):5.175843e-03):2.052493e-03):1.571995e-02):8.221616e-04,(38:4.123271e-03,3:2.663841e-03):3.394888e-02):1.816283e-02,(69:4.782120e-02,((73:3.198563e-02,((((58:4.868591e-03,(((50:5.283431e-03,43:3.800012e-03):1.852864e-04,(61:1.951739e-02,64:8.428751e-03):1.160000e-04):1.831230e-04,66:8.264617e-03):8.666101e-04):6.679977e-04,(59:7.052499e-03,26:4.145008e-03):4.096316e-04):3.619604e-05,60:9.039332e-03):5.410231e-03,74:9.685410e-03):1.322966e-02):4.722640e-03,68:2.748061e-02):7.221104e-03):1.459995e-02):1.132067e-03,(71:2.119969e-02,57:2.895340e-02):2.386013e-02):2.826687e-02,(76:3.527855e-02,(29:1.033028e-02,62:9.322608e-03):2.564884e-02):4.300052e-02):2.997499e-02,1:8.024812e-02);
   tree gen.10900 = [&U] (75:4.938639e-02,(((((((((((58:7.419047e-03,((((66:7.719278e-03,64:7.345940e-03):1.224543e-03,43:5.781911e-03):1.362462e-04,50:6.860152e-03):1.846264e-04,61:1.783193e-02):2.897316e-04):1.323635e-03,26:2.665185e-03):2.021803e-04,59:6.767544e-03):6.363820e-04,60:7.633782e-03):4.929343e-03,74:1.538103e-02):1.284998e-02,73:3.295262e-02):3.762646e-03,68:2.632333e-02):6.984316e-03,69:4.586713e-02):1.328031e-02,(((38:4.020380e-03,3:4.492433e-03):2.596115e-02,(((((((51:4.036460e-03,7:1.894516e-03):1.603494e-04,44:5.732898e-03):2.014216e-03,13:4.970637e-03):3.319083e-03,(((((((27:4.624591e-03,22:2.776326e-03):8.603497e-04,56:4.075450e-03):1.320164e-04,6:4.114231e-03):1.810584e-04,24:7.124938e-03):3.547846e-03,(5:5.077544e-03,4:2.740217e-03):9.342801e-04):2.091023e-04,(((28:6.752623e-03,((17:4.822382e-03,41:9.874451e-04):1.074945e-04,46:5.149259e-03):4.503336e-04):3.604267e-03,19:7.013598e-03):5.801827e-04,((((54:3.313969e-03,32:3.203401e-03):4.412920e-04,(18:6.784374e-03,49:5.424499e-03):1.515509e-04):6.147275e-04,(47:1.925871e-03,31:1.845676e-03):1.253030e-03):4.574669e-04,48:1.740001e-03):5.537839e-04):8.637905e-04):5.757723e-04,((53:8.531915e-03,(12:7.221985e-03,(45:2.571913e-03,(((52:6.515103e-03,37:2.812680e-03):2.039337e-04,(34:7.063187e-03,(55:5.391208e-03,39:5.103091e-03):6.099408e-04):7.645602e-05):1.280429e-04,23:4.393657e-03):1.049173e-04):1.222304e-03):4.687224e-04):1.678064e-04,40:7.466171e-03):1.971316e-04):9.484273e-04):4.259757e-05,(42:3.596633e-03,25:3.919261e-03):6.344967e-03):7.526861e-05,((21:9.151047e-03,30:1.340142e-02):1.118246e-05,(((35:4.482561e-03,65:6.963890e-03):4.576982e-04,14:5.402844e-03):5.899794e-04,16:6.250087e-03):4.298606e-03):1.829955e-04):3.343616e-03,((20:5.061758e-03,33:3.785536e-03):1.929328e-03,(67:1.480843e-02,((8:3.670765e-03,15:3.505140e-03):4.020960e-03,(10:4.571342e-03,(63:1.135339e-02,(11:5.560164e-03,36:3.196518e-03):7.883380e-04):1.575408e-03):2.792336e-03):4.005782e-06):1.719823e-04):6.401600e-04):2.107065e-02):8.610477e-04,((2:6.031827e-03,9:6.559509e-03):2.385933e-02,(70:1.605739e-03,72:2.408653e-03):2.108342e-02):5.612203e-03):2.145341e-02):1.768039e-03,(57:3.066244e-02,71:2.655386e-02):2.187754e-02):2.897768e-02,(76:2.937583e-02,(62:1.140058e-02,29:1.301638e-02):2.313341e-02):4.203500e-02):2.577670e-02,1:6.873769e-02);
   tree gen.11000 = [&U] (75:5.528117e-02,(((((((9:7.254080e-03,2:4.720130e-03):1.804487e-02,(70:3.043491e-03,72:6.886515e-04):1.937863e-02):3.209914e-03,(38:4.062132e-03,3:2.119718e-03):3.344550e-02):1.713717e-03,((((67:1.368521e-02,(8:3.419046e-03,15:3.614152e-03):6.374426e-03):5.311346e-05,((36:4.148527e-03,(11:6.264690e-03,63:6.438563e-03):1.180974e-03):2.503288e-03,10:4.942370e-03):2.814967e-03):9.744627e-04,(20:6.407364e-03,33:5.515513e-03):3.198519e-03):4.316394e-04,(21:9.503508e-03,((25:3.865513e-03,42:7.014013e-03):5.099097e-03,((((44:5.882758e-03,(51:3.513350e-03,7:1.557051e-03):4.599076e-04):5.511793e-04,13:4.017678e-03):2.831321e-03,(30:1.049793e-02,((14:2.530294e-03,(65:8.898566e-03,35:2.664958e-03):2.808542e-04):3.006364e-04,16:5.513619e-03):5.010231e-03):8.234148e-04):1.126531e-04,((27:5.721580e-03,((24:7.302118e-03,(22:3.114851e-03,56:2.727588e-03):1.448434e-04):1.074134e-04,6:4.009467e-03):6.006987e-05):3.272708e-03,((((((4:4.110071e-03,5:3.023719e-03):1.330063e-03,48:3.669532e-03):6.071117e-04,((34:5.630956e-03,(55:4.248734e-03,(37:2.813692e-03,((52:5.807310e-03,(39:3.866410e-03,45:4.778131e-03):5.193365e-05):5.775685e-05,23:4.990684e-03):1.072187e-04):2.218897e-04):5.292247e-04):7.579436e-04,12:5.277165e-03):2.640177e-03):4.246281e-04,(((31:5.308419e-03,47:3.754445e-03):1.347950e-03,((54:3.213445e-03,32:4.764945e-03):4.548275e-04,(49:4.539886e-03,18:8.067486e-03):4.425970e-04):2.209803e-04):1.410271e-03,(19:8.227209e-03,((17:3.233066e-03,41:1.446325e-03):3.144124e-04,(28:8.345919e-03,46:3.137514e-03):4.478985e-04):1.360436e-03):6.574514e-04):2.077139e-04):3.407068e-04,53:7.828952e-03):5.313340e-04,40:6.646238e-03):8.332375e-05):4.100448e-04):2.115885e-04):3.803763e-04):2.022060e-03):1.548686e-02):1.758679e-02,(69:4.711212e-02,((73:3.151135e-02,(((59:6.947926e-03,(60:8.905299e-03,(58:6.036245e-03,(61:1.885701e-02,((64:8.303772e-03,66:8.441870e-03):1.838111e-04,(43:3.743666e-03,50:5.205090e-03):1.783065e-04):1.195200e-04):8.736543e-04):6.492079e-04):3.862439e-05):4.095123e-04,26:4.139845e-03):5.358842e-03,74:9.541797e-03):1.303349e-02):4.652614e-03,68:2.707313e-02):7.114032e-03):1.438347e-02):1.115281e-03,(71:2.088535e-02,57:2.852409e-02):2.350633e-02):2.784773e-02,(76:3.475545e-02,(29:8.836297e-03,62:9.184375e-03):2.419033e-02):5.011037e-02):2.268155e-02,1:7.905822e-02);
   tree gen.11100 = [&U] (75:4.938639e-02,(((((((((((58:6.506263e-03,((50:5.092922e-03,61:1.783193e-02):1.406164e-04,((66:4.913988e-03,64:7.345940e-03):4.260172e-04,43:5.781911e-03):2.999350e-04):1.173930e-04):5.317729e-04,59:6.039468e-03):1.920585e-04,60:5.840962e-03):2.299743e-04,26:2.665185e-03):4.969886e-03,74:1.538103e-02):1.284998e-02,73:3.295262e-02):3.762646e-03,68:2.632333e-02):6.984316e-03,69:4.586713e-02):1.328031e-02,(((38:3.837908e-03,3:4.492433e-03):2.596115e-02,(((((((51:4.036460e-03,7:1.894516e-03):2.357856e-04,44:5.732898e-03):2.014216e-03,13:4.970637e-03):3.319083e-03,((((((54:3.636204e-03,32:3.203401e-03):4.945769e-04,(18:6.784374e-03,49:6.519586e-03):1.515509e-04):8.780359e-04,(47:1.925871e-03,31:1.845676e-03):1.253030e-03):6.886041e-04,(24:5.891927e-03,(((6:4.000354e-03,27:4.792272e-03):1.869521e-04,22:2.776326e-03):7.981697e-04,56:4.343080e-03):1.320164e-04):3.547846e-03):3.732932e-04,(((46:5.149259e-03,(17:4.822382e-03,(28:6.900542e-03,41:9.874451e-04):2.911905e-04):1.675397e-04):3.582577e-03,19:7.055300e-03):5.820525e-04,(48:1.740001e-03,(5:5.077544e-03,4:2.740217e-03):9.148346e-04):6.521305e-05):4.985123e-04):5.757723e-04,((53:8.531915e-03,(12:4.829768e-03,((((52:6.515103e-03,37:2.812680e-03):5.405283e-04,34:7.063187e-03):2.221247e-04,(55:5.391208e-03,39:5.103091e-03):6.099408e-04):4.263418e-06,(45:2.571913e-03,23:4.393657e-03):1.025078e-04):1.222304e-03):4.687224e-04):1.678064e-04,40:7.466171e-03):1.971316e-04):9.484273e-04):8.923926e-05,(42:3.596633e-03,25:3.919261e-03):6.344967e-03):7.526861e-05,(21:9.151047e-03,(30:8.723406e-03,(((35:4.482561e-03,65:6.275058e-03):3.515531e-04,14:4.007258e-03):1.594826e-03,16:6.250087e-03):4.298606e-03):1.152808e-05):1.750320e-04):3.343616e-03,((20:5.061758e-03,33:3.785536e-03):1.929328e-03,(67:1.480843e-02,((8:3.670765e-03,15:3.505140e-03):4.020960e-03,(10:4.571342e-03,(63:1.135339e-02,(11:5.560164e-03,36:3.196518e-03):7.883380e-04):1.575408e-03):2.634146e-03):4.005782e-06):1.719823e-04):9.032670e-04):2.107065e-02):8.610477e-04,((2:6.031827e-03,9:6.559509e-03):2.385933e-02,(70:3.587538e-03,72:2.408653e-03):2.114611e-02):5.612203e-03):2.145341e-02):1.768039e-03,(57:3.066244e-02,71:2.655386e-02):2.187754e-02):2.897768e-02,(76:3.269179e-02,(62:1.140058e-02,29:1.301638e-02):2.313341e-02):4.529414e-02):2.577670e-02,1:6.873769e-02);
   tree gen.11200 = [&U] (75:4.938639e-02,(((((((((59:6.222829e-03,((43:5.781911e-03,((((50:5.092922e-03,61:1.783193e-02):1.406164e-04,66:4.867604e-03):1.481929e-04,64:7.345940e-03):3.050208e-04,58:6.506263e-03):1.374451e-04):5.317729e-04,60:5.804832e-03):1.996819e-04):2.299743e-04,26:2.665185e-03):4.969886e-03,74:1.538103e-02):1.284998e-02,73:3.295262e-02):3.762646e-03,68:2.632333e-02):8.373533e-03,69:4.586713e-02):1.182614e-02,((38:3.960208e-03,3:4.492433e-03):2.584197e-02,((((((((51:4.036460e-03,7:1.894516e-03):3.262152e-04,44:5.732898e-03):2.014216e-03,13:4.970637e-03):3.319083e-03,((((54:1.829553e-03,32:3.203401e-03):4.945769e-04,(18:6.784374e-03,49:6.519586e-03):1.704011e-04):8.780359e-04,(47:1.925871e-03,31:1.845676e-03):1.253030e-03):6.886041e-04,(((53:8.531915e-03,(12:4.829768e-03,((34:7.063187e-03,39:4.946601e-03):4.263418e-06,((((55:4.696475e-03,52:6.275733e-03):5.603663e-04,37:2.812680e-03):5.599207e-04,45:3.524551e-03):2.228940e-04,23:4.393657e-03):1.025078e-04):1.599950e-03):4.687224e-04):1.678064e-04,40:7.466171e-03):1.971316e-04,((((46:3.596334e-03,((17:4.822382e-03,41:9.617307e-04):2.774765e-04,28:6.900542e-03):1.675397e-04):3.582577e-03,19:7.055300e-03):5.820525e-04,(48:1.740001e-03,(5:4.852298e-03,4:2.740217e-03):9.790484e-04):6.051268e-05):2.493719e-04,(56:4.301376e-03,(((6:4.000354e-03,27:4.792272e-03):1.869521e-04,22:2.776326e-03):7.981697e-04,24:5.891927e-03):1.380586e-04):3.563942e-03):8.058179e-04):3.732932e-04):9.484273e-04):8.923926e-05,(42:3.596633e-03,25:3.947640e-03):6.344967e-03):7.526861e-05,(21:9.151047e-03,(30:8.723406e-03,(((35:4.482561e-03,65:6.275058e-03):3.515531e-04,14:4.007258e-03):1.594826e-03,16:6.250087e-03):5.347476e-03):1.152808e-05):1.750320e-04):3.343616e-03,((20:5.061758e-03,33:3.972164e-03):1.929328e-03,(67:1.480843e-02,((8:3.670765e-03,15:3.505140e-03):4.020960e-03,(10:4.571342e-03,((63:1.135339e-02,11:5.560164e-03):8.060373e-04,36:3.234296e-03):1.575408e-03):2.634146e-03):4.005782e-06):1.719823e-04):9.032670e-04):2.107065e-02,((2:6.031827e-03,9:7.023014e-03):2.385933e-02,(70:3.587538e-03,72:1.180666e-03):2.114611e-02):5.612203e-03):8.432490e-04):2.145341e-02):1.768039e-03,(57:3.066244e-02,71:2.655386e-02):2.187754e-02):2.897768e-02,(76:3.269179e-02,(62:1.140058e-02,29:1.301638e-02):2.313341e-02):4.529414e-02):2.355504e-02,1:6.873769e-02);
   tree gen.11300 = [&U] (75:5.528117e-02,(((((38:5.714811e-03,3:2.119718e-03):3.440103e-02,(((9:7.254080e-03,2:4.720130e-03):1.804487e-02,(70:3.043491e-03,72:6.886515e-04):1.937863e-02):3.336933e-03,((((67:1.368521e-02,(8:3.419046e-03,15:3.614152e-03):7.603440e-03):5.311346e-05,(((36:4.148527e-03,11:6.264690e-03):1.136105e-03,63:6.438563e-03):3.840450e-03,10:4.481773e-03):2.999418e-03):9.744627e-04,(20:6.407364e-03,33:5.515513e-03):3.198519e-03):4.316394e-04,((((((22:2.986757e-03,56:2.836500e-03):1.549518e-04,27:5.504235e-03):1.383283e-04,(6:2.859515e-03,24:7.302118e-03):1.992098e-04):3.286081e-03,(((((31:3.450594e-03,47:3.754445e-03):1.286684e-03,((18:8.067486e-03,49:5.127862e-03):4.514669e-04,(54:3.213445e-03,32:4.764945e-03):7.656142e-04):2.127850e-04):1.464510e-03,(19:8.227209e-03,(41:1.446325e-03,((17:3.233066e-03,46:3.197736e-03):3.198245e-04,28:8.227012e-03):4.523811e-04):1.657518e-03):5.207499e-04):3.328119e-04,53:7.828952e-03):5.263162e-04,40:6.646238e-03):3.468487e-04):8.054623e-05,((4:4.169243e-03,5:2.883985e-03):2.977960e-03,(48:3.669532e-03,(((37:2.813692e-03,(((52:5.807310e-03,(55:4.248734e-03,39:3.866410e-03):4.942970e-05):3.530823e-04,23:5.707829e-03):8.066410e-05,45:4.604385e-03):7.148543e-05):2.194149e-04,34:5.630956e-03):1.840248e-03,12:5.277165e-03):2.640177e-03):2.576522e-04):2.293146e-04):3.907432e-04,(((((14:2.421283e-03,(65:1.064443e-02,35:2.664958e-03):2.808542e-04):3.379244e-04,16:5.513619e-03):5.010231e-03,((25:3.924910e-03,42:7.014013e-03):5.315952e-03,21:9.503508e-03):3.925819e-04):2.782004e-04,30:1.049793e-02):2.036120e-04,((44:5.882758e-03,(51:3.513350e-03,7:3.770703e-03):4.599076e-04):5.511793e-04,13:3.755291e-03):2.857921e-03):2.273121e-04):2.165857e-03):1.722937e-02):6.212222e-04):1.839935e-02,(69:4.711212e-02,((73:3.151135e-02,((59:6.251435e-03,(26:4.139845e-03,(60:8.905299e-03,(58:6.036245e-03,(((66:8.441870e-03,50:5.180088e-03):2.373130e-04,64:8.292246e-03):1.756145e-04,(61:1.885701e-02,43:3.656782e-03):1.649374e-05):8.542751e-04):8.715342e-04):1.925497e-05):4.178868e-04):5.358842e-03,74:9.541797e-03):1.303349e-02):4.652614e-03,68:2.707313e-02):7.114032e-03):1.704131e-02):1.115281e-03,(71:2.815946e-02,57:2.852409e-02):2.350633e-02):2.784773e-02,(76:3.475545e-02,(29:8.836297e-03,62:9.184375e-03):2.419033e-02):5.011037e-02):2.268155e-02,1:7.905822e-02);
   tree gen.11400 = [&U] (75:4.938639e-02,(((((((((59:6.222829e-03,(((58:6.506263e-03,43:5.595680e-03):1.313566e-04,(((50:5.092922e-03,61:1.845763e-02):1.400511e-04,66:4.867604e-03):1.481929e-04,64:7.066050e-03):3.050208e-04):5.468082e-04,60:5.804832e-03):1.996819e-04):1.111191e-04,26:4.324046e-03):4.969886e-03,74:1.538103e-02):1.284998e-02,73:3.295262e-02):3.298665e-03,68:2.683961e-02):8.373533e-03,69:4.586713e-02):1.182614e-02,((38:3.960208e-03,3:3.460464e-03):2.584197e-02,((((((((51:4.036460e-03,7:1.894516e-03):6.308184e-04,44:5.732898e-03):2.014216e-03,13:4.029625e-03):3.319083e-03,(((((54:1.829553e-03,32:3.203401e-03):5.169387e-04,18:6.784374e-03):1.689938e-04,49:6.519586e-03):8.780359e-04,(47:1.925871e-03,31:1.845676e-03):1.253030e-03):1.260691e-03,(53:5.406319e-03,((56:4.301376e-03,(24:5.994246e-03,((6:4.000354e-03,27:4.464026e-03):1.829236e-04,22:2.776326e-03):8.123805e-04):1.472093e-04):4.650294e-03,(((12:4.829768e-03,((39:3.501285e-03,34:7.063187e-03):2.323142e-06,((55:4.696475e-03,52:5.123682e-03):5.603663e-04,(45:3.524551e-03,(23:5.081623e-03,37:2.812680e-03):5.599207e-04):3.398529e-04):1.042706e-04):1.657383e-03):4.687224e-04,40:7.466171e-03):1.636910e-04,((((41:9.617307e-04,(17:5.143402e-03,46:3.596334e-03):2.937617e-04):1.740235e-04,28:6.345956e-03):2.236914e-03,19:7.055300e-03):5.820525e-04,(48:2.907269e-03,(5:4.852298e-03,4:2.740217e-03):9.790484e-04):6.051268e-05):2.493719e-04):6.567028e-04):6.214759e-04):2.447388e-04):3.785507e-04):1.465487e-04,(42:3.596633e-03,25:3.947640e-03):6.344967e-03):7.526861e-05,(30:8.723406e-03,(21:9.151047e-03,(((35:4.463482e-03,14:2.839007e-03):6.668697e-04,65:6.275058e-03):1.655014e-03,16:6.250087e-03):5.251245e-03):1.146307e-05):1.794265e-04):3.343616e-03,((20:5.061758e-03,33:6.466424e-03):1.929328e-03,(67:1.555739e-02,((8:3.670765e-03,15:3.550511e-03):4.020960e-03,(10:4.571342e-03,((63:1.135339e-02,11:5.560164e-03):3.988554e-04,36:3.234296e-03):1.736285e-03):2.867432e-03):4.005782e-06):1.719823e-04):9.032670e-04):2.107065e-02,((2:6.031827e-03,9:7.023014e-03):2.385933e-02,(70:3.691031e-03,72:1.180666e-03):2.114611e-02):5.612203e-03):8.296398e-04):2.145341e-02):1.768039e-03,(57:3.066244e-02,71:2.655386e-02):2.187754e-02):2.897768e-02,(76:3.269179e-02,(62:1.140058e-02,29:1.343667e-02):2.313341e-02):4.529414e-02):3.221302e-02,1:6.873769e-02);
   tree gen.11500 = [&U] (75:4.959304e-02,((((((((((58:6.640180e-03,((((50:5.114233e-03,61:1.910606e-02):1.406371e-04,66:4.887972e-03):1.488130e-04,64:7.095617e-03):2.998260e-04,43:5.619094e-03):1.310421e-04):5.490962e-04,(26:4.342140e-03,60:6.018698e-03):1.107571e-04):1.377917e-04,59:6.248868e-03):5.315487e-03,74:1.544539e-02):1.290374e-02,73:3.309051e-02):3.312468e-03,68:2.695192e-02):8.408572e-03,69:4.605906e-02):1.407309e-02,((38:3.976779e-03,3:3.474944e-03):2.595010e-02,((((((((51:4.053350e-03,7:1.902443e-03):6.334580e-04,44:5.756887e-03):2.022644e-03,13:5.557586e-03):3.332972e-03,(((((54:1.837209e-03,32:3.216806e-03):4.518022e-04,18:6.812763e-03):1.697009e-04,49:6.546866e-03):8.817100e-04,(47:1.933929e-03,31:1.853399e-03):1.258273e-03):1.265966e-03,(53:5.428941e-03,((56:4.319375e-03,((6:4.457026e-03,27:3.992800e-03):1.836890e-04,(24:9.833457e-03,22:2.787944e-03):8.471437e-04):1.478252e-04):4.669752e-03,(((12:4.849978e-03,((39:3.515936e-03,34:7.092743e-03):2.332863e-06,((55:4.716127e-03,52:5.145122e-03):5.627111e-04,(45:5.235533e-03,(23:5.102886e-03,37:2.824450e-03):5.496396e-04):3.412749e-04):1.551009e-04):1.664318e-03):4.706837e-04,40:7.497412e-03):1.643760e-04,((((41:9.657550e-04,28:6.372510e-03):1.712059e-04,(17:5.164924e-03,46:3.611382e-03):4.641442e-04):2.246274e-03,19:7.084822e-03):1.104538e-03,(48:2.919434e-03,(5:4.872602e-03,4:2.751683e-03):9.831451e-04):6.076589e-05):3.250074e-04):4.419930e-04):7.273559e-04):2.457629e-04):3.801347e-04):8.345735e-05,(42:3.611683e-03,25:3.964159e-03):6.371517e-03):7.558357e-05,((((35:4.482160e-03,14:2.850887e-03):6.696601e-04,65:6.301315e-03):5.683227e-04,16:6.276240e-03):5.164941e-03,(21:9.189339e-03,30:8.697873e-03):1.152498e-05):1.771605e-04):3.357607e-03,((20:5.082939e-03,33:6.493482e-03):1.937401e-03,(67:1.562248e-02,((8:2.529044e-03,15:3.565368e-03):4.749274e-03,(10:4.590471e-03,((63:1.140090e-02,11:5.583430e-03):4.005244e-04,36:3.337037e-03):1.743551e-03):3.826362e-03):4.022544e-06):1.727019e-04):9.070467e-04):2.115882e-02,((2:6.057067e-03,9:7.150506e-03):2.183398e-02,(70:4.372787e-03,72:1.185607e-03):2.123459e-02):5.635686e-03):8.331114e-04):2.154318e-02):3.308160e-03,(57:3.079075e-02,71:2.666498e-02):2.196909e-02):2.909894e-02,(76:3.282859e-02,(62:1.144829e-02,29:1.349289e-02):2.323021e-02):4.548367e-02):3.234781e-02,1:6.902532e-02);
   tree gen.11600 = [&U] (75:5.535271e-02,((((((((67:1.370292e-02,((8:3.423471e-03,15:4.048991e-03):7.366173e-03,(((11:6.435427e-03,36:4.153896e-03):1.070286e-03,63:8.826269e-03):1.405528e-03,10:4.428033e-03):6.099440e-03):5.428666e-05):9.649311e-04,(20:5.586496e-03,33:5.522651e-03):3.355259e-03):4.321981e-04,(((((40:6.654839e-03,((22:2.990623e-03,(((27:5.511359e-03,6:2.822820e-03):1.260614e-04,24:7.311569e-03):1.387700e-04,56:2.840171e-03):1.491673e-04):3.414120e-03,((((31:3.382442e-03,47:3.759305e-03):4.365732e-04,((18:6.436011e-03,49:5.134499e-03):4.520512e-04,(54:3.217604e-03,32:4.771112e-03):1.631259e-03):2.257601e-04):1.477401e-03,53:8.466869e-03):4.175860e-04,(19:8.237857e-03,((46:3.090367e-03,(17:3.313745e-03,28:8.382055e-03):3.556729e-04):5.140132e-04,41:1.448197e-03):1.659664e-03):5.214239e-04):2.872931e-04):3.435283e-04):8.065047e-05,(48:3.798666e-03,((4:2.901585e-03,5:2.887718e-03):1.548183e-03,((((((55:4.381339e-03,39:3.871414e-03):3.200209e-05,52:5.814826e-03):1.200669e-04,(45:3.804885e-03,23:5.715216e-03):1.734632e-04):7.036021e-05,37:2.817334e-03):2.049092e-04,34:5.638244e-03):1.755563e-03,12:3.793255e-03):2.644008e-03):5.417563e-04):1.650613e-04):1.017135e-03,(30:1.051828e-02,((25:4.110863e-03,42:7.023090e-03):5.167947e-03,21:9.515807e-03):3.860538e-04):3.593005e-04):2.738486e-04,((44:5.890372e-03,(51:3.517898e-03,7:3.775583e-03):4.605028e-04):5.628471e-04,13:3.760151e-03):2.915337e-03):1.067153e-04,((14:2.424417e-03,(65:7.070672e-03,35:2.668407e-03):3.034548e-04):4.709861e-04,16:5.520755e-03):3.822208e-03):3.120990e-03):2.015902e-02,(38:3.776632e-03,3:2.122461e-03):3.444555e-02):3.364481e-04,((9:7.263468e-03,2:4.726239e-03):2.006655e-02,(70:3.047430e-03,72:6.895428e-04):1.942050e-02):3.699176e-03):1.842316e-02,(69:4.717309e-02,((73:3.155214e-02,((59:5.594524e-03,(26:3.483118e-03,(60:8.916825e-03,(58:6.044057e-03,(61:1.888141e-02,(43:3.661514e-03,((66:8.452796e-03,64:8.227648e-03):2.376201e-04,50:2.274266e-03):2.135721e-04):4.066819e-06):8.553807e-04):8.210106e-04):4.536704e-04):3.761424e-06):5.365777e-03,74:9.554147e-03):1.305036e-02):4.658635e-03,68:2.710817e-02):7.123239e-03):1.399883e-02):1.871134e-03,(71:2.819591e-02,57:2.856100e-02):2.353676e-02):2.788378e-02,(76:3.480043e-02,(29:8.847733e-03,62:9.196262e-03):2.422164e-02):5.017522e-02):2.392262e-02,1:7.916054e-02);
   tree gen.11700 = [&U] (75:5.599017e-02,((((((38:3.820125e-03,3:2.146904e-03):3.484224e-02,((9:7.347117e-03,2:4.780668e-03):2.029765e-02,(70:3.013479e-03,72:1.445109e-03):1.964415e-02):3.741777e-03):3.403228e-04,((((8:3.462897e-03,15:4.095621e-03):7.451004e-03,((((11:6.509539e-03,36:4.201734e-03):4.968870e-04,63:8.927915e-03):1.421714e-03,10:4.479027e-03):6.169683e-03,67:1.386072e-02):4.885250e-05):9.760435e-04,(20:5.650832e-03,33:5.586252e-03):3.393899e-03):4.371754e-04,((30:1.063941e-02,(((25:4.158205e-03,42:4.689691e-03):5.227463e-03,21:9.625394e-03):3.904997e-04,(((44:5.958207e-03,(51:3.558411e-03,7:1.713210e-03):4.658061e-04):5.693290e-04,13:3.803454e-03):3.595797e-03,(40:6.731479e-03,((((((((55:4.431795e-03,39:3.915999e-03):3.237063e-05,52:5.549661e-03):3.075057e-04,(45:3.848703e-03,23:5.781034e-03):1.261352e-05):1.739109e-04,37:2.849779e-03):1.208322e-04,34:3.686400e-03):1.775781e-03,12:3.836939e-03):2.674457e-03,((22:3.025064e-03,((27:5.574830e-03,6:2.855328e-03):1.275132e-04,(24:7.134708e-03,56:2.872879e-03):1.097628e-04):1.292604e-04):3.453438e-03,(((31:3.421396e-03,47:3.990722e-03):9.586242e-04,((18:6.510130e-03,49:5.193629e-03):4.572572e-04,(54:3.254659e-03,32:2.937379e-03):1.650045e-03):2.283600e-04):1.132162e-03,53:8.564376e-03):4.223950e-04):3.553930e-04):1.669339e-04,((48:3.842413e-03,(4:2.935001e-03,5:2.920973e-03):1.287510e-03):5.630094e-04,(19:8.332727e-03,((46:3.125957e-03,(17:3.351907e-03,28:8.478586e-03):3.782843e-04):5.199327e-04,41:1.464874e-03):1.110724e-03):5.078160e-04):2.948594e-04):6.870315e-05):1.062552e-03):1.529581e-04):4.727888e-04):1.117419e-04,((14:2.452337e-03,(65:7.152100e-03,35:2.699137e-03):3.069495e-04):4.764101e-04,16:5.584334e-03):3.866226e-03):3.145872e-03):2.039118e-02):1.863533e-02,(69:4.771635e-02,((73:3.191550e-02,((59:5.658952e-03,(60:8.222241e-03,(26:3.523231e-03,(58:7.463912e-03,(61:1.909886e-02,((66:8.384587e-03,43:3.703681e-03):3.650571e-04,(64:8.322400e-03,50:2.300457e-03):2.160316e-04):4.113654e-06):8.652315e-04):8.304656e-04):7.018124e-04):3.804742e-06):5.427571e-03,74:9.664175e-03):1.320065e-02):4.712285e-03,68:2.742036e-02):7.205272e-03):1.416005e-02):1.892683e-03,(71:2.852062e-02,57:2.888992e-02):2.380781e-02):2.820489e-02,(76:3.520120e-02,(29:1.093904e-02,62:9.302169e-03):2.450058e-02):5.075305e-02):2.419812e-02,1:8.007217e-02);
   tree gen.11800 = [&U] (75:5.599017e-02,((((((38:3.916935e-03,3:2.068151e-03):3.484224e-02,((9:7.347117e-03,2:4.780668e-03):2.029765e-02,(70:3.013479e-03,72:1.445109e-03):1.964415e-02):3.741777e-03):3.403228e-04,((((8:3.462897e-03,15:4.095621e-03):7.451004e-03,((((11:5.657380e-03,36:4.201734e-03):4.968870e-04,63:8.927915e-03):1.421714e-03,10:4.191528e-03):5.837859e-03,67:1.386072e-02):4.885250e-05):9.760435e-04,(20:5.650832e-03,33:5.586252e-03):3.393899e-03):4.371754e-04,((30:1.063941e-02,((((25:4.158205e-03,42:4.689691e-03):5.227463e-03,21:9.625394e-03):2.679298e-04,(((48:3.842413e-03,(4:2.935001e-03,5:2.920973e-03):1.287510e-03):5.630094e-04,((19:8.332727e-03,((46:3.125957e-03,(17:3.351907e-03,28:8.478586e-03):3.782843e-04):5.199327e-04,41:1.464874e-03):1.110724e-03):5.077393e-04,(((((((45:3.848703e-03,23:5.781034e-03):1.265763e-05,39:3.915999e-03):1.531804e-04,(55:4.448802e-03,52:5.549661e-03):2.116762e-04):1.739109e-04,34:3.686400e-03):1.208322e-04,37:2.849779e-03):1.775781e-03,12:3.836939e-03):2.674457e-03,(((31:3.421396e-03,47:3.469679e-03):9.679768e-04,((18:6.510130e-03,49:5.193629e-03):4.572572e-04,(54:3.254659e-03,32:2.937379e-03):1.650045e-03):2.283600e-04):1.158804e-03,(((24:7.134708e-03,56:2.888899e-03):3.345199e-05,(6:6.630338e-03,(27:5.574830e-03,22:2.992702e-03):1.330028e-04):9.425053e-05):3.423007e-03,53:8.564376e-03):4.291792e-04):3.553930e-04):1.669339e-04):7.481122e-05):2.948594e-04,40:6.731479e-03):8.419631e-04):2.685618e-04,((44:5.958207e-03,(51:3.558411e-03,7:1.713210e-03):4.658061e-04):5.693290e-04,13:3.828130e-03):1.797070e-03):4.727888e-04):4.722084e-05,((14:2.452337e-03,(65:7.152100e-03,35:2.699137e-03):3.069495e-04):1.082315e-03,16:5.584334e-03):3.866226e-03):3.145872e-03):2.272067e-02):1.863533e-02,(69:4.771635e-02,((73:3.191550e-02,((59:6.071036e-03,((58:7.463912e-03,((61:1.909886e-02,((66:8.384587e-03,43:3.703681e-03):3.650571e-04,50:2.300457e-03):4.113654e-06):2.196608e-04,64:8.442178e-03):8.652315e-04):8.304656e-04,(26:3.523231e-03,60:8.222241e-03):7.018124e-04):3.804742e-06):4.540609e-03,74:9.664175e-03):1.320065e-02):4.712285e-03,68:2.742036e-02):7.205272e-03):1.416005e-02):8.403382e-04,(71:2.852062e-02,57:2.888992e-02):2.380781e-02):2.820489e-02,(76:3.520120e-02,(29:1.093904e-02,62:9.302169e-03):2.450058e-02):5.075305e-02):2.419812e-02,1:8.007217e-02);
   tree gen.11900 = [&U] (75:4.959304e-02,(((((((((58:6.640180e-03,((64:8.136168e-03,66:7.517572e-03):1.437084e-05,(50:5.114233e-03,(43:5.450344e-03,61:1.424636e-02):1.797668e-04):1.121301e-04):1.268512e-04):5.236409e-04,(26:3.927287e-03,(59:6.248868e-03,60:5.802583e-03):2.282647e-04):1.094367e-05):5.315487e-03,74:1.231685e-02):1.290374e-02,73:3.309051e-02):5.067244e-03,68:2.695192e-02):8.408572e-03,69:4.605906e-02):1.407309e-02,(((((((((35:4.482160e-03,65:6.301315e-03):6.696601e-04,14:2.850887e-03):1.156344e-03,16:6.276240e-03):4.070289e-03,(21:9.189339e-03,30:8.697873e-03):1.152498e-05):1.720902e-04,((((51:4.053350e-03,7:1.579259e-03):6.752122e-04,44:5.756887e-03):2.022644e-03,13:5.557586e-03):2.060924e-03,(((((54:1.470326e-03,32:4.286748e-03):1.145540e-03,49:6.254450e-03):1.380917e-04,18:6.812763e-03):1.199090e-03,(47:1.933929e-03,31:1.851226e-03):1.258273e-03):1.265966e-03,(((((5:4.712603e-03,4:3.213151e-03):9.831451e-04,((12:5.292575e-03,((((55:3.873505e-03,39:3.689033e-03):1.562745e-03,52:5.390987e-03):3.566964e-04,34:7.092743e-03):1.712325e-06,((45:5.428509e-03,37:2.910332e-03):4.083904e-04,23:5.176543e-03):1.348096e-04):1.725112e-03):6.078001e-04,40:7.497412e-03):2.826214e-04):1.130613e-04,53:5.428941e-03):7.329006e-05,(48:3.215128e-03,(((17:5.164924e-03,(28:6.372510e-03,41:9.494362e-04):1.610345e-04):9.679958e-04,46:3.464012e-03):1.198287e-03,19:7.084822e-03):1.030692e-03):4.642694e-04):7.036196e-04,((24:9.833457e-03,27:3.849278e-03):1.457618e-04,(56:4.321498e-03,(22:2.766190e-03,6:3.900137e-03):8.603492e-04):5.330695e-05):5.045114e-03):6.354714e-04):3.693941e-04):7.854147e-05):7.696786e-05,(42:3.555756e-03,25:3.783209e-03):6.401847e-03):1.851029e-03,((20:5.082939e-03,33:6.493482e-03):1.937401e-03,((67:1.546302e-02,(8:2.529044e-03,15:2.670392e-03):5.859917e-03):4.118624e-06,(10:4.590471e-03,((63:1.140090e-02,11:5.583430e-03):9.803825e-04,36:3.337037e-03):4.093798e-03):3.826362e-03):2.584895e-04):6.043771e-04):2.115882e-02,((2:5.915028e-03,9:7.150506e-03):2.354409e-02,(70:4.372787e-03,72:1.185607e-03):2.123459e-02):5.397481e-03):8.266192e-04,(38:3.976779e-03,3:3.474944e-03):2.595010e-02):2.080404e-02):3.308160e-03,(57:3.079075e-02,71:2.666498e-02):2.196909e-02):2.909894e-02,(76:3.282859e-02,(62:1.144829e-02,29:1.349289e-02):2.481945e-02):4.548367e-02):3.234781e-02,1:6.902532e-02);
   tree gen.12000 = [&U] (75:5.651283e-02,((((((38:3.953499e-03,3:1.794366e-03):2.751591e-02,((9:7.415700e-03,2:4.203346e-03):2.048712e-02,(70:3.041609e-03,72:1.458599e-03):1.982752e-02):3.776705e-03):3.434996e-04,((((((11:4.355134e-03,36:4.240956e-03):6.367705e-04,63:9.011255e-03):1.462388e-03,10:4.230655e-03):5.892354e-03,((8:3.574701e-03,15:5.519794e-03):7.301757e-03,67:1.399011e-02):9.242894e-05):9.851547e-04,(20:7.135424e-03,33:5.638398e-03):1.824999e-03):4.412564e-04,((30:1.073873e-02,((21:9.715245e-03,((25:4.142546e-03,42:3.059303e-03):5.201366e-03,((48:4.855564e-03,(((19:8.410511e-03,(46:3.155137e-03,(41:1.478549e-03,(17:3.345703e-03,28:8.557731e-03):3.647118e-04):2.777628e-04):1.310290e-03):5.124789e-04,(((((39:4.114444e-03,(34:3.720812e-03,((55:4.490331e-03,52:5.601466e-03):2.133756e-04,45:3.381686e-03):1.608515e-04):1.230453e-04):1.297714e-05,23:5.834999e-03):3.343858e-04,37:3.251657e-03):1.665507e-03,12:3.872757e-03):2.699423e-03,(53:8.644323e-03,(((24:6.948742e-03,(22:3.020639e-03,(6:6.692231e-03,27:5.626870e-03):1.342443e-04):1.980388e-04):3.520093e-05,56:2.915867e-03):3.371896e-03,((31:3.453334e-03,47:2.818918e-03):6.051015e-04,((18:6.570901e-03,49:5.242111e-03):4.615256e-04,(54:3.285041e-03,32:3.346563e-03):1.172103e-03):9.263486e-05):1.169622e-03):7.276148e-04):3.587105e-04):1.352162e-04):7.482112e-05,(4:2.962399e-03,5:2.611103e-03):2.018040e-03):4.117821e-05):4.509480e-04,40:1.051351e-02):7.413280e-04):4.780519e-04):2.710687e-04,(((44:6.013826e-03,7:3.032186e-03):4.614852e-04,51:3.293369e-03):1.254320e-03,13:3.863865e-03):1.813845e-03):2.454965e-04):4.766164e-05,((14:2.475229e-03,(65:7.218863e-03,35:2.724333e-03):3.098148e-04):1.092418e-03,16:5.493833e-03):4.164691e-03):3.175238e-03):2.293276e-02):1.880928e-02,(69:4.816177e-02,((73:3.221343e-02,((((58:7.533586e-03,(((61:1.927714e-02,(66:8.462855e-03,43:3.738254e-03):3.684648e-04):4.356058e-06,50:2.257360e-03):1.959734e-04,64:8.520984e-03):6.725702e-04):8.751409e-04,(59:6.127708e-03,60:8.500784e-03):5.399797e-04):3.674535e-06,26:3.556119e-03):4.582995e-03,74:9.754388e-03):1.332388e-02):4.756274e-03,68:2.177521e-02):7.272532e-03):1.429223e-02):1.919500e-03,(71:2.878686e-02,57:2.915960e-02):2.403005e-02):2.846818e-02,(76:3.552980e-02,(29:1.104115e-02,62:9.389003e-03):2.472929e-02):5.122682e-02):2.442400e-02,1:8.081963e-02);
   tree gen.12100 = [&U] (75:5.651283e-02,(((((((9:7.415700e-03,2:4.203346e-03):2.048712e-02,(70:3.041609e-03,72:1.458599e-03):1.994795e-02):3.776705e-03,((((((11:4.355134e-03,36:4.240956e-03):6.367705e-04,63:9.011255e-03):1.228211e-03,10:4.230655e-03):5.892354e-03,((8:3.574701e-03,15:4.943979e-03):7.301757e-03,67:1.399011e-02):9.242894e-05):9.851547e-04,(20:7.135424e-03,33:5.638398e-03):1.824999e-03):3.185458e-04,((30:1.073873e-02,(((((((45:3.381686e-03,37:3.251657e-03):1.236130e-04,((34:3.720812e-03,(55:4.490331e-03,52:5.601466e-03):3.248639e-04):7.741032e-05,(39:4.114444e-03,23:5.834999e-03):3.343858e-04):1.266072e-05):1.203237e-03,12:3.872757e-03):2.699423e-03,(53:5.005789e-03,(((24:6.948742e-03,(22:3.134933e-03,(27:5.727122e-03,6:6.692231e-03):1.359877e-04):1.980388e-04):3.520093e-05,56:2.915867e-03):3.371896e-03,(((19:8.410511e-03,(46:3.155137e-03,(41:1.478549e-03,(17:4.123128e-03,28:8.557731e-03):3.647118e-04):2.777628e-04):1.310290e-03):7.208793e-04,48:4.761637e-03):7.482112e-05,((31:3.453334e-03,47:2.818918e-03):1.582057e-03,((18:6.570901e-03,49:5.242111e-03):4.615256e-04,(54:3.285041e-03,32:3.346563e-03):1.172103e-03):9.263486e-05):1.130416e-03):1.394268e-04):7.276148e-04):3.587105e-04):2.842438e-05,(4:2.962399e-03,5:2.611103e-03):1.928005e-03):4.509480e-04,40:5.788574e-03):7.413280e-04,(21:9.715245e-03,(((7:3.153513e-03,(44:4.249491e-03,51:3.284078e-03):4.821151e-04):1.254320e-03,13:4.309509e-03):2.044390e-03,(25:4.234724e-03,42:3.059303e-03):4.965872e-03):4.087714e-05):4.780519e-04):1.642890e-05):2.722636e-04,((14:2.475229e-03,(65:7.218863e-03,35:2.724333e-03):5.102228e-04):1.092418e-03,16:5.493833e-03):4.164691e-03):3.175238e-03):2.293276e-02):3.434996e-04,(38:3.953499e-03,3:1.794366e-03):2.751591e-02):1.880928e-02,(69:4.816177e-02,((73:3.221343e-02,((((58:7.533586e-03,((((66:8.432837e-03,43:3.738254e-03):3.611322e-04,61:1.927714e-02):3.912677e-05,50:2.257360e-03):1.745903e-04,64:8.520984e-03):6.725702e-04):8.751409e-04,(59:6.127708e-03,60:8.500784e-03):5.399797e-04):3.674535e-06,26:3.556119e-03):4.582995e-03,74:9.754388e-03):1.332388e-02):4.756274e-03,68:2.177521e-02):6.504300e-03):1.299341e-02):3.067392e-03,(71:2.878686e-02,57:2.915960e-02):2.403005e-02):2.846818e-02,(76:3.552980e-02,(29:1.104115e-02,62:9.389003e-03):2.472929e-02):5.122682e-02):2.442400e-02,1:8.081963e-02);
   tree gen.12200 = [&U] (75:5.651283e-02,(((((((9:7.415700e-03,2:4.203346e-03):2.048712e-02,(70:3.041609e-03,72:1.458599e-03):2.037296e-02):3.776705e-03,((((((11:4.355134e-03,63:9.011255e-03):6.367705e-04,36:2.688045e-03):2.451898e-03,10:4.230655e-03):5.892354e-03,((8:3.574701e-03,15:3.976880e-03):9.366357e-03,67:1.399011e-02):1.961902e-04):1.049578e-03,(20:7.135424e-03,33:5.638398e-03):1.824999e-03):3.185458e-04,(((30:1.073873e-02,((((((45:3.381686e-03,37:3.251657e-03):1.236130e-04,((34:3.720812e-03,(55:4.490331e-03,52:5.601466e-03):3.248639e-04):7.741032e-05,(39:4.114444e-03,23:5.834999e-03):3.343858e-04):1.266072e-05):1.203237e-03,12:3.872757e-03):2.699423e-03,(53:5.005789e-03,((((27:5.556805e-03,56:2.915867e-03):3.521559e-05,6:6.692231e-03):2.409416e-04,(22:3.134933e-03,24:6.948742e-03):2.081728e-04):2.540826e-03,(((19:8.410511e-03,(41:1.992957e-03,(17:4.282870e-03,(28:8.557731e-03,46:3.155137e-03):2.777628e-04):3.438611e-04):3.776232e-03):7.208793e-04,48:4.761637e-03):6.758860e-05,((31:3.453334e-03,47:2.818918e-03):1.582057e-03,(49:5.102510e-03,(18:6.570901e-03,(54:3.285041e-03,32:3.346563e-03):1.178078e-03):3.019605e-04):9.263486e-05):5.211065e-04):2.175744e-04):7.276148e-04):3.587105e-04):2.842438e-05,(4:2.962399e-03,5:2.713207e-03):1.928005e-03):4.509480e-04,40:5.788574e-03):7.413280e-04):2.722636e-04,((14:2.475229e-03,(65:7.218863e-03,35:2.724333e-03):3.192978e-04):9.788507e-04,16:5.493833e-03):4.164691e-03):1.571682e-05,(21:9.715245e-03,(((7:3.153513e-03,(44:4.249491e-03,51:3.284078e-03):4.821151e-04):1.254320e-03,13:4.309509e-03):2.044390e-03,(25:4.234724e-03,42:3.059303e-03):7.018826e-03):3.931836e-05):4.558588e-04):3.175238e-03):2.293276e-02):3.434996e-04,(38:3.953499e-03,3:1.794366e-03):2.751591e-02):1.880928e-02,(69:4.816177e-02,((73:3.221343e-02,((((59:6.127708e-03,60:8.500784e-03):5.399797e-04,26:3.556119e-03):1.700038e-06,(58:7.533586e-03,((((66:8.432837e-03,43:3.738254e-03):3.568147e-04,61:1.927714e-02):1.537558e-05,50:2.257360e-03):1.745903e-04,64:5.003619e-03):6.725702e-04):8.751409e-04):4.582995e-03,74:9.754388e-03):1.332388e-02):5.982989e-03,68:2.177521e-02):6.504300e-03):1.299341e-02):2.036137e-03,(71:2.878686e-02,57:2.915960e-02):2.403005e-02):2.846818e-02,(76:3.552980e-02,(29:1.104115e-02,62:9.389003e-03):2.472929e-02):5.122682e-02):2.442400e-02,1:8.081963e-02);
   tree gen.12300 = [&U] (75:4.959304e-02,(((((((((((58:6.106724e-03,((61:1.424636e-02,50:5.114233e-03):9.412318e-05,(43:3.495593e-03,(64:8.136168e-03,66:7.717248e-03):2.678181e-05):1.121301e-04):1.268512e-04):5.291474e-04,59:6.408132e-03):4.402445e-05,60:5.802583e-03):3.438209e-04,26:3.927287e-03):5.315487e-03,74:1.231685e-02):1.290374e-02,73:3.309051e-02):5.067244e-03,68:2.695192e-02):8.408572e-03,69:4.605906e-02):1.407309e-02,(((2:6.234343e-03,9:7.150506e-03):2.354409e-02,(70:3.074468e-03,72:9.260663e-04):2.123459e-02):5.975815e-03,((38:4.954704e-03,3:3.474944e-03):3.817509e-02,((((21:6.745994e-03,((((35:4.482160e-03,65:6.301315e-03):4.701261e-04,14:2.850887e-03):1.156344e-03,16:6.276240e-03):8.137864e-03,30:8.371997e-03):1.317746e-04):1.417142e-04,(((((49:5.839580e-03,((54:1.441045e-03,32:4.286748e-03):8.432909e-04,18:6.964321e-03):1.221278e-03):2.577878e-04,(47:2.800804e-03,31:1.851226e-03):2.242977e-03):7.003019e-04,((40:7.734454e-03,((48:3.259513e-03,(5:2.493534e-03,4:3.213151e-03):3.406498e-03):2.874749e-04,(((17:3.532396e-03,28:6.917805e-03):1.651838e-04,(41:4.676990e-04,46:3.464012e-03):1.061175e-03):1.142730e-03,19:7.084822e-03):4.449455e-04):4.062093e-04):1.026766e-04,(53:5.686077e-03,(12:5.292575e-03,((37:2.863887e-03,23:4.787503e-03):1.623535e-04,((45:5.217300e-03,34:7.293664e-03):1.304955e-04,((55:3.873505e-03,39:3.217207e-03):1.713337e-03,52:5.390987e-03):6.689239e-05):1.506381e-04):9.353782e-04):6.128827e-04):5.337914e-05):3.898348e-04):1.065424e-03,(((24:9.833457e-03,27:3.849278e-03):1.814337e-04,(56:4.256570e-03,6:3.634981e-03):5.207506e-05):8.454910e-04,22:2.766190e-03):4.881736e-03):6.938012e-04,(((51:4.053350e-03,7:2.889352e-03):1.555569e-03,44:3.755535e-03):1.269615e-03,13:5.557586e-03):1.966917e-03):7.673815e-05):5.579355e-05,(42:3.555756e-03,25:6.794981e-03):6.401847e-03):1.851029e-03,((20:5.082939e-03,33:6.493482e-03):1.855519e-03,(((10:4.590471e-03,((63:5.255521e-03,11:5.583430e-03):1.464186e-03,36:3.539999e-03):2.134818e-03):3.960828e-03,67:1.546302e-02):4.342623e-06,(8:2.529044e-03,15:6.830106e-03):5.859917e-03):7.075875e-04):1.517565e-04):2.115882e-02):7.918593e-04):2.059112e-02):1.809010e-03,(57:3.079075e-02,71:2.666498e-02):2.289545e-02):3.115006e-02,(76:3.282859e-02,(62:1.144829e-02,29:1.139619e-02):2.368032e-02):4.548367e-02):3.234781e-02,1:7.313917e-02);
   tree gen.12400 = [&U] (75:4.959304e-02,((((((((60:5.802583e-03,(((58:6.106724e-03,((61:1.792937e-02,50:5.114233e-03):9.412318e-05,(43:3.495593e-03,(64:6.859935e-03,66:7.717248e-03):2.608160e-05):1.121301e-04):3.164231e-04):5.291474e-04,26:3.927287e-03):6.829065e-05,59:6.408132e-03):3.393481e-04):5.315487e-03,74:1.231685e-02):1.803607e-02,73:3.309051e-02):5.067244e-03,68:2.695192e-02):8.408572e-03,69:4.605906e-02):1.407309e-02,(((2:4.418017e-03,9:7.150506e-03):2.439254e-02,(70:3.074468e-03,72:1.330021e-03):2.123459e-02):5.975815e-03,((38:4.954704e-03,3:3.474944e-03):3.817509e-02,((((21:6.745994e-03,(((((((49:5.839580e-03,((54:1.328462e-03,32:4.286748e-03):8.548152e-04,18:6.964321e-03):1.203308e-03):2.577878e-04,(47:2.800804e-03,31:1.851226e-03):2.242977e-03):7.003019e-04,40:7.734454e-03):3.905432e-04,((53:5.686077e-03,(12:3.729199e-03,(((45:4.916666e-03,34:7.293664e-03):2.456451e-04,(((55:3.873505e-03,39:3.217207e-03):1.639657e-03,37:2.863887e-03):6.468063e-05,52:5.390987e-03):1.531761e-04):6.486889e-05,23:4.787503e-03):9.353782e-04):1.416100e-03):1.570564e-04,((48:4.016191e-03,(5:2.493534e-03,4:3.213151e-03):3.406498e-03):2.874749e-04,(((17:3.532396e-03,28:6.917805e-03):1.651838e-04,(41:4.676990e-04,46:3.464012e-03):1.061175e-03):1.188014e-03,19:7.084822e-03):4.605023e-04):4.103718e-04):1.270753e-05):7.150749e-04,(6:3.593745e-03,((24:9.833457e-03,(56:4.433741e-03,27:3.849278e-03):1.655583e-04):4.965074e-05,22:2.800587e-03):8.477323e-04):4.881736e-03):9.391494e-04,30:8.371997e-03):7.983411e-05,(((35:4.482160e-03,65:6.301315e-03):4.701261e-04,14:2.850887e-03):1.156344e-03,16:6.276240e-03):7.814142e-03):1.317746e-04):4.118151e-04,(((51:4.053350e-03,7:2.889352e-03):1.555569e-03,44:3.755535e-03):1.269615e-03,13:5.557586e-03):1.918836e-03):5.579355e-05,(42:3.555756e-03,25:5.372900e-03):6.401847e-03):1.851029e-03,((20:5.082939e-03,33:6.493482e-03):1.855519e-03,((10:4.590471e-03,((63:5.255521e-03,11:5.583430e-03):1.464186e-03,36:3.539999e-03):2.134818e-03):3.960828e-03,(67:1.546302e-02,(8:2.529044e-03,15:6.830106e-03):6.066682e-03):2.324268e-04):1.594718e-04):1.517565e-04):2.115882e-02):7.918593e-04):2.059112e-02):1.704915e-03,(57:3.079075e-02,71:2.666498e-02):2.289545e-02):3.115006e-02,(76:3.282859e-02,(62:1.144829e-02,29:1.139619e-02):2.368032e-02):4.548367e-02):3.234781e-02,1:7.313917e-02);
   tree gen.12500 = [&U] (75:5.651283e-02,(((((((9:7.415700e-03,2:4.203346e-03):2.048712e-02,(70:3.041609e-03,72:1.458599e-03):2.037296e-02):4.327388e-03,(38:4.607227e-03,3:1.722451e-03):2.751591e-02):3.464134e-04,((((((11:4.355134e-03,63:9.011255e-03):6.367705e-04,36:2.688045e-03):3.759752e-03,10:4.970837e-03):5.892354e-03,((8:3.574701e-03,15:3.976880e-03):9.366357e-03,67:1.399011e-02):1.961902e-04):8.319689e-04,(20:4.371016e-03,33:5.638398e-03):1.824999e-03):1.969502e-04,((30:1.012920e-02,(21:9.715245e-03,(((53:4.273565e-03,((((19:8.410511e-03,((41:1.972728e-03,17:4.196154e-03):3.053632e-04,(28:8.557731e-03,46:4.228726e-03):9.313814e-05):2.026895e-03):7.466561e-04,48:4.761637e-03):6.679083e-05,(((45:3.381686e-03,37:3.442338e-03):1.236130e-04,((39:4.114444e-03,(23:5.834999e-03,52:5.601466e-03):4.161483e-04):7.700836e-05,(34:3.720812e-03,55:4.490331e-03):3.132558e-04):1.263673e-05):1.793131e-03,12:4.670253e-03):1.567173e-03):9.117966e-04,(((31:4.714513e-03,47:1.698587e-03):1.061224e-03,(((54:3.285041e-03,32:2.557157e-03):1.178078e-03,49:5.401819e-03):3.001758e-04,18:6.570901e-03):7.498916e-05):4.649341e-04,(27:5.808622e-03,(56:3.046675e-03,(24:7.201567e-03,(22:3.134933e-03,6:6.464817e-03):1.994073e-04):8.242272e-04):3.350728e-05):2.651121e-03):2.793622e-04):3.060371e-05):3.711864e-04,((4:3.034041e-03,5:3.346337e-03):1.364852e-03,40:5.788574e-03):2.704705e-04):4.943340e-04,((14:2.475229e-03,(65:7.218863e-03,35:3.029256e-03):1.995571e-04):9.788507e-04,16:5.493833e-03):4.164691e-03):2.722636e-04):4.422319e-04):1.571682e-05,(((7:3.198989e-03,(51:3.284078e-03,44:4.294076e-03):3.667385e-04):5.223182e-04,13:4.309509e-03):2.794626e-03,(25:3.464738e-03,42:3.059303e-03):7.018826e-03):4.117851e-05):3.175238e-03):2.293276e-02):1.835892e-02,(69:4.816177e-02,((73:3.221343e-02,(((26:3.573536e-03,(60:8.500784e-03,59:6.127708e-03):5.505243e-04):2.776836e-06,(58:7.533586e-03,(((50:4.922628e-03,43:3.738254e-03):3.595119e-04,(61:1.937237e-02,66:8.317412e-03):1.514528e-05):3.799036e-04,64:6.100330e-03):8.290550e-04):7.361909e-04):7.624675e-03,74:9.754388e-03):1.332388e-02):2.846074e-03,68:3.195208e-02):6.504300e-03):1.299341e-02):2.036137e-03,(71:2.878686e-02,57:2.915960e-02):2.403005e-02):2.846818e-02,(76:3.552980e-02,(29:1.104115e-02,62:9.389003e-03):2.472929e-02):5.122682e-02):2.442400e-02,1:8.081963e-02);
   tree gen.12600 = [&U] (75:4.959304e-02,(((((((((26:3.872877e-03,(58:4.480189e-03,((64:6.859935e-03,(50:5.114233e-03,(43:3.495593e-03,66:7.085240e-03):5.375855e-04):2.593590e-05):9.002390e-05,61:1.792937e-02):2.681934e-04):5.554699e-04):7.018198e-05,(59:6.408132e-03,60:5.802583e-03):3.438059e-04):5.150230e-03,74:1.231685e-02):1.803607e-02,73:3.309051e-02):5.067244e-03,68:2.695192e-02):8.408572e-03,69:4.605906e-02):1.407309e-02,((((2:4.418017e-03,9:7.150506e-03):2.439254e-02,(70:3.074468e-03,72:1.626351e-03):2.123459e-02):5.975815e-03,(38:4.954704e-03,3:1.836896e-03):3.674419e-02):8.208477e-04,((((21:7.521390e-03,(((((((18:6.964321e-03,(49:5.839580e-03,(54:1.328462e-03,32:4.286748e-03):8.814834e-04):7.059251e-04):2.577878e-04,(47:2.800804e-03,31:1.851226e-03):2.242977e-03):7.003019e-04,40:7.734454e-03):4.581641e-04,(6:3.593745e-03,((56:4.433741e-03,(24:9.833457e-03,27:3.849278e-03):2.200232e-04):5.197721e-04,22:2.800587e-03):3.771167e-04):2.447560e-03):7.150749e-04,((53:5.686077e-03,(12:3.729199e-03,(((55:2.963881e-03,39:3.217207e-03):1.622908e-03,23:4.787503e-03):2.185242e-04,((37:3.315499e-03,52:5.390987e-03):6.468063e-05,(45:4.916666e-03,34:7.293664e-03):2.456451e-04):2.802658e-04):7.207197e-04):3.882616e-04):2.670908e-04,((48:4.016191e-03,(5:5.146827e-03,4:3.213151e-03):6.048057e-03):1.301295e-03,((((46:3.464012e-03,17:3.532396e-03):1.021877e-03,41:4.860620e-04):1.772944e-04,28:6.917805e-03):3.359846e-03,19:7.084822e-03):4.605023e-04):3.346373e-05):4.125915e-07):3.244645e-04,30:8.371997e-03):2.016166e-04,(((35:4.482160e-03,65:7.195915e-03):4.701261e-04,14:2.850887e-03):1.156344e-03,16:6.276240e-03):3.019155e-03):5.011341e-05):4.118151e-04,(((51:4.053350e-03,7:2.317265e-03):1.555569e-03,44:3.755535e-03):1.269615e-03,13:5.226685e-03):1.837429e-03):5.718633e-05,(42:3.483187e-03,25:5.152726e-03):5.710825e-03):1.894924e-03,((20:5.082939e-03,33:3.748620e-03):1.855519e-03,((67:1.591046e-02,(8:2.529044e-03,15:6.830106e-03):6.066682e-03):2.303529e-04,(10:4.590471e-03,((63:5.255521e-03,11:5.583430e-03):1.464186e-03,36:3.539999e-03):2.654404e-03):3.960828e-03):1.606011e-04):1.517565e-04):2.115882e-02):2.062973e-02):1.704915e-03,(57:3.079075e-02,71:2.666498e-02):2.289545e-02):3.115006e-02,(76:3.282859e-02,(62:1.144829e-02,29:1.432342e-02):2.241848e-02):4.548367e-02):3.360612e-02,1:7.313917e-02);
   tree gen.12700 = [&U] (75:5.651283e-02,(((((((9:7.415700e-03,2:4.203346e-03):2.048712e-02,(70:3.799439e-03,72:1.458599e-03):2.037296e-02):4.327388e-03,(38:4.607227e-03,3:1.722451e-03):3.590385e-02):3.464134e-04,((((8:3.574701e-03,15:3.976880e-03):9.366357e-03,((((11:4.355134e-03,63:9.011255e-03):6.367705e-04,36:2.688045e-03):1.610402e-03,10:4.970837e-03):3.364516e-03,67:1.347319e-02):1.923070e-04):2.357039e-04,(20:4.371016e-03,33:5.638398e-03):1.824999e-03):6.716520e-04,(((((7:3.233103e-03,44:4.294076e-03):1.770954e-04,51:4.217863e-03):5.223182e-04,13:4.667912e-03):3.103469e-03,(25:3.464738e-03,42:3.059303e-03):7.018826e-03):4.238666e-05,((((53:4.273565e-03,(((19:8.410511e-03,((41:1.972728e-03,17:4.196154e-03):3.053632e-04,(28:8.557731e-03,46:4.228726e-03):9.313814e-05):2.026895e-03):7.466561e-04,48:4.761637e-03):2.603349e-05,(((31:4.714513e-03,47:1.698587e-03):1.374228e-03,((54:3.285041e-03,32:2.557157e-03):5.239440e-04,(49:5.662294e-03,18:6.570901e-03):1.501850e-03):7.671329e-05):1.165897e-03,(((((45:3.317858e-03,(34:3.720812e-03,55:4.490331e-03):2.887677e-04):2.051930e-06,37:3.442338e-03):1.378633e-04,(23:5.834999e-03,(52:5.601466e-03,39:4.114444e-03):4.161483e-04):1.241657e-03):7.950060e-04,12:4.704210e-03):1.821884e-03,(56:2.936406e-03,((24:7.442684e-03,27:5.808622e-03):3.510676e-05,(22:3.134933e-03,6:6.464817e-03):1.994073e-04):1.110025e-03):2.744780e-03):2.708357e-04):7.484537e-05):8.524538e-05):3.711864e-04,(40:5.847013e-03,(4:3.034041e-03,5:2.837791e-03):1.364852e-03):8.890277e-04):4.943340e-04,((14:2.475229e-03,(65:7.218863e-03,35:3.029256e-03):1.968809e-04):9.788507e-04,16:5.493833e-03):4.164691e-03):3.849341e-04,(21:9.715245e-03,30:1.012920e-02):1.655285e-04):8.817219e-06):3.554954e-03):2.293276e-02):1.835892e-02,(69:4.816177e-02,((73:3.221343e-02,(((60:8.500784e-03,(26:3.723510e-03,59:6.127708e-03):4.960270e-04):1.144522e-06,(58:7.533586e-03,((64:6.100330e-03,43:3.923121e-03):3.740471e-04,(50:4.718948e-03,(61:1.881993e-02,66:8.317412e-03):1.700723e-05):3.631297e-04):8.921139e-04):2.858857e-03):5.055905e-03,74:9.754388e-03):1.332388e-02):2.846074e-03,68:3.195208e-02):6.504300e-03):1.299341e-02):2.036137e-03,(71:2.878686e-02,57:2.915960e-02):2.403005e-02):2.846818e-02,(76:3.552980e-02,(29:1.104115e-02,62:9.389003e-03):2.472929e-02):5.122682e-02):2.442400e-02,1:8.081963e-02);
   tree gen.12800 = [&U] (75:4.959304e-02,((((((((26:3.966912e-03,((59:6.408132e-03,60:5.802583e-03):2.388595e-04,(58:4.480189e-03,((64:6.859935e-03,((66:7.085240e-03,50:5.114233e-03):5.625245e-04,43:3.495593e-03):2.707464e-05):1.103595e-04,61:1.792937e-02):2.681934e-04):5.554699e-04):3.815298e-05):5.150230e-03,74:1.231685e-02):1.803607e-02,73:3.375979e-02):5.067244e-03,68:2.695192e-02):8.408572e-03,69:4.605906e-02):1.407309e-02,((38:4.954704e-03,3:1.836896e-03):3.759882e-02,(((2:4.418017e-03,9:6.959836e-03):2.439254e-02,(70:3.074468e-03,72:1.626351e-03):2.123459e-02):5.975815e-03,((21:7.521390e-03,(((((51:4.053350e-03,7:2.317265e-03):1.710076e-03,44:3.755535e-03):1.269615e-03,13:5.226685e-03):1.837429e-03,(((((((18:4.988490e-03,(49:5.839580e-03,(54:1.328462e-03,32:4.286748e-03):8.814834e-04):7.059251e-04):2.577878e-04,(47:3.138306e-03,31:3.659269e-03):2.242977e-03):4.919894e-04,40:7.734454e-03):1.726901e-04,((6:3.593745e-03,22:2.800587e-03):3.809941e-04,(24:9.833457e-03,(56:4.433741e-03,27:4.183958e-03):2.186209e-04):4.886356e-04):3.874773e-03):1.095685e-04,((53:5.686077e-03,(12:3.729199e-03,(23:4.675754e-03,((55:2.963881e-03,39:3.217207e-03):1.593545e-03,((34:7.383517e-03,(52:5.390987e-03,37:3.315499e-03):5.093182e-04):5.392147e-05,45:4.916666e-03):2.847860e-04):2.183247e-04):5.924407e-04):3.882616e-04):1.241415e-04,(((5:5.146827e-03,4:2.076492e-03):5.694711e-03,(((46:3.464012e-03,(17:1.914960e-03,28:6.797718e-03):1.776370e-04):1.064609e-03,41:4.661274e-04):3.359846e-03,19:7.084822e-03):3.966018e-04):4.275056e-04,48:2.289083e-03):8.363707e-04):2.312952e-04):3.393730e-04,30:1.177438e-02):2.003154e-04,(((35:4.482160e-03,65:7.195915e-03):4.701261e-04,14:2.850887e-03):1.156344e-03,16:5.687194e-03):3.019155e-03):7.084463e-05):4.232170e-04,(42:3.559053e-03,25:3.522023e-03):5.901849e-03):5.977901e-05):1.894924e-03,((20:5.082939e-03,33:3.748620e-03):1.855519e-03,((67:1.591046e-02,(10:4.590471e-03,((63:5.255521e-03,11:5.583430e-03):9.983076e-04,36:3.539999e-03):2.654404e-03):3.960828e-03):2.303529e-04,(8:2.529044e-03,15:6.830106e-03):1.094567e-02):5.908224e-05):1.517565e-04):2.029380e-02):5.990942e-04):2.016026e-02):1.704915e-03,(57:3.079075e-02,71:2.666498e-02):2.289545e-02):3.115006e-02,(76:3.282859e-02,(62:1.144829e-02,29:1.432342e-02):2.241848e-02):4.548367e-02):3.360612e-02,1:7.313917e-02);
   tree gen.12900 = [&U] (75:5.133428e-02,((76:3.141111e-02,(29:1.224962e-02,62:9.298475e-03):2.496167e-02):4.692128e-02,((57:2.818837e-02,71:2.393586e-02):2.567661e-02,((69:4.397001e-02,(68:2.382766e-02,(73:3.811993e-02,(74:1.517353e-02,((60:1.129242e-02,(26:7.091259e-03,((((43:6.544433e-03,64:5.620030e-03):1.060648e-04,61:1.789356e-02):6.585035e-05,(50:4.091702e-03,66:8.109507e-03):3.447073e-04):2.068033e-04,58:5.131620e-03):1.213822e-03):5.918886e-05):2.555326e-04,59:4.496037e-03):3.681573e-03):2.047628e-02):5.268474e-03):7.940220e-03):1.663029e-02,((38:4.542361e-03,3:2.212155e-03):3.054526e-02,(((((((25:3.040752e-03,42:4.566824e-03):7.311728e-03,(((((4:2.939479e-03,5:4.182807e-03):2.200578e-03,(12:4.417471e-03,(((39:3.628338e-03,34:6.484101e-03):8.769048e-04,23:5.623632e-03):1.965633e-05,((45:4.500565e-03,37:4.982547e-03):3.204886e-05,(52:4.352049e-03,55:5.440924e-03):3.448553e-04):3.271451e-04):7.397571e-04):9.193279e-04):8.693262e-05,((40:7.352170e-03,((47:1.767967e-03,31:3.285471e-03):1.214478e-03,((54:1.465016e-03,32:4.934649e-03):1.033115e-03,(18:5.794685e-03,49:6.792362e-03):1.021348e-04):3.711820e-04):1.521307e-03):2.139072e-04,(53:6.512976e-03,(48:1.150854e-03,(19:6.267990e-03,(((17:2.837900e-03,41:1.559107e-03):7.072529e-05,28:4.918942e-03):3.297896e-04,46:4.910361e-03):2.087319e-03):9.794951e-04):5.333471e-04):7.910173e-05):3.162634e-04):2.618633e-04,(((6:3.108985e-03,24:8.783936e-03):5.997620e-04,(22:3.816375e-03,56:3.568747e-03):3.483184e-04):1.210766e-04,27:3.136049e-03):2.669633e-03):2.816318e-04,21:8.592472e-03):1.228939e-04):1.404459e-04,30:8.351788e-03):1.619767e-04,(((7:1.075215e-03,51:2.580692e-03):8.499670e-04,44:3.123395e-03):2.455991e-03,13:3.477256e-03):3.314345e-03):1.284864e-03,(16:6.373922e-03,((35:5.533689e-03,14:3.549329e-03):1.193879e-04,65:4.879302e-03):5.154630e-04):3.266850e-03):2.362031e-03,((20:5.302507e-03,33:2.319045e-03):2.930254e-03,((15:5.735298e-03,8:2.676517e-03):9.271123e-03,(((36:3.544140e-03,(63:1.083824e-02,11:6.272076e-03):3.044256e-04):1.979128e-03,10:4.677995e-03):4.509790e-03,67:1.273222e-02):4.161893e-04):3.619787e-04):1.254744e-03):1.925607e-02,((2:4.408461e-03,9:5.749482e-03):2.770538e-02,(72:3.527545e-03,70:3.000511e-03):2.256054e-02):3.399644e-03):1.713735e-04):1.534313e-02):1.380787e-03):3.052195e-02):2.673255e-02,1:7.024780e-02);
   tree gen.13000 = [&U] (75:5.640821e-02,(((((((9:7.401972e-03,2:4.195564e-03):2.044920e-02,(70:3.940462e-03,72:1.455899e-03):2.033525e-02):3.826704e-03,(38:6.141027e-03,3:1.880861e-03):3.606647e-02):1.613718e-04,((((67:1.344825e-02,(((11:4.347071e-03,63:8.994573e-03):9.447560e-04,36:6.138928e-03):1.607421e-03,10:4.961635e-03):2.565144e-03):4.303451e-04,(8:3.568084e-03,15:4.518530e-03):9.349017e-03):2.301410e-04,(20:3.692914e-03,33:5.513033e-03):1.103675e-03):4.107724e-04,(30:1.031539e-02,(21:9.383853e-03,(((((19:7.375865e-03,(41:1.997845e-03,(17:4.173849e-03,(46:2.963628e-03,28:8.541889e-03):1.623251e-04):8.538781e-05):1.443093e-03):7.452739e-04,(((((4:3.028425e-03,5:2.832538e-03):1.362325e-03,((45:3.156862e-03,((37:3.287031e-03,(52:5.591097e-03,(34:3.713924e-03,55:4.482019e-03):1.656196e-04):1.431727e-04):4.858317e-06,(23:5.824197e-03,39:4.388399e-03):1.076581e-03):4.143569e-04):1.505937e-03,12:4.695502e-03):1.831639e-03):8.510914e-04,40:7.938129e-03):2.673990e-04,(((31:4.705785e-03,47:1.695443e-03):1.371684e-03,((54:3.278959e-03,32:2.552423e-03):8.993032e-04,(49:4.324662e-03,18:6.558737e-03):9.085423e-04):2.150851e-04):1.163738e-03,(56:2.930970e-03,(24:7.428906e-03,(22:3.199905e-03,(27:5.797868e-03,6:6.452849e-03):1.951999e-04):3.378950e-05):1.107970e-03):2.652106e-03):9.683682e-05):6.863159e-05,48:2.989792e-03):8.350803e-05):2.598530e-05,53:4.265653e-03):5.228740e-04,((14:3.021443e-03,(65:7.205500e-03,35:3.023648e-03):1.965164e-04):9.770387e-04,16:5.483663e-03):7.019170e-03):1.451563e-04,((((44:4.286127e-03,51:4.210055e-03):1.767675e-04,7:3.227117e-03):1.499617e-03,13:4.659270e-03):2.458491e-03,(25:3.458324e-03,42:3.053639e-03):7.005833e-03):9.711725e-05):2.104095e-04):4.042386e-04):3.320473e-03):2.191920e-02):1.832493e-02,(69:4.807261e-02,((73:3.215379e-02,(((59:6.116364e-03,(58:7.519639e-03,(64:6.061796e-03,(43:3.915858e-03,((66:8.302015e-03,50:4.710212e-03):1.694327e-05,61:1.878509e-02):1.949225e-04):2.766758e-04):8.904624e-04):2.853564e-03):2.320138e-06,(26:3.705649e-03,60:8.485047e-03):5.138961e-04):5.046545e-03,74:9.736331e-03):1.193990e-02):4.604635e-03,68:3.189293e-02):6.492259e-03):1.296935e-02):2.032367e-03,(71:2.873357e-02,57:2.910562e-02):2.398557e-02):2.841548e-02,(76:3.546403e-02,(29:1.102071e-02,62:9.371622e-03):2.468351e-02):5.113199e-02):2.437879e-02,1:8.067002e-02);
   tree gen.13100 = [&U] (75:5.640821e-02,(((((((9:7.401972e-03,2:4.781629e-03):2.044920e-02,(70:3.940462e-03,72:1.455899e-03):2.033525e-02):3.826704e-03,(38:6.141027e-03,3:1.880861e-03):3.606647e-02):1.613718e-04,((((67:1.344825e-02,(((11:4.347071e-03,63:8.994573e-03):4.682793e-04,36:2.858398e-03):1.607421e-03,10:4.961635e-03):2.565144e-03):4.303451e-04,(8:3.568084e-03,15:4.518530e-03):9.349017e-03):2.301410e-04,(20:7.732881e-03,33:5.616590e-03):1.103675e-03):4.107724e-04,(30:1.031539e-02,(21:9.383853e-03,(((19:7.375865e-03,(41:1.088401e-03,(28:8.541889e-03,(46:4.636544e-03,17:4.173849e-03):1.623251e-04):8.538781e-05):1.443093e-03):7.452739e-04,(((4:3.028425e-03,5:2.832538e-03):2.350995e-03,((45:3.156862e-03,(23:5.824197e-03,((37:3.287031e-03,(52:5.591097e-03,(34:3.713924e-03,55:4.482019e-03):1.656196e-04):1.431727e-04):1.901517e-04,39:4.388399e-03):1.049320e-03):5.150952e-06):1.027274e-03,12:4.695502e-03):1.831639e-03):6.873176e-05,((((((31:4.705785e-03,47:1.695443e-03):1.371684e-03,((54:1.297220e-03,32:2.552423e-03):8.993032e-04,(49:4.324662e-03,18:6.694466e-03):9.085423e-04):2.150851e-04):1.163738e-03,(56:2.930970e-03,((24:7.428906e-03,(27:5.797868e-03,6:6.452849e-03):2.014525e-04):3.385371e-05,22:3.199905e-03):1.107970e-03):2.652106e-03):9.683682e-05,48:2.989792e-03):6.863159e-05,40:7.814294e-03):8.350803e-05,53:4.265653e-03):2.798175e-04):2.727477e-05):5.374827e-04,(((14:3.021443e-03,(65:7.205500e-03,35:3.023648e-03):1.965164e-04):9.770387e-04,16:5.483663e-03):7.019170e-03,((((44:4.380547e-03,7:3.227117e-03):1.720233e-04,51:4.210055e-03):9.366726e-04,13:4.659270e-03):2.458491e-03,(25:3.458324e-03,42:3.053639e-03):7.005833e-03):9.711725e-05):1.496769e-04):2.104095e-04):4.042386e-04):3.320473e-03):2.191920e-02):1.832493e-02,(69:4.807261e-02,((73:3.215379e-02,(((59:4.246377e-03,(58:7.519639e-03,(64:6.061796e-03,((66:8.139159e-03,50:4.710212e-03):1.650577e-05,(43:3.915858e-03,61:1.878509e-02):1.988494e-04):2.766758e-04):8.904624e-04):2.853564e-03):2.320138e-06,(26:3.705649e-03,60:8.485047e-03):5.138961e-04):5.763563e-03,74:9.736331e-03):1.193990e-02):4.604635e-03,68:3.189293e-02):6.492259e-03):1.296935e-02):2.032367e-03,(71:2.873357e-02,57:2.910562e-02):2.398557e-02):2.841548e-02,(76:3.546403e-02,(29:1.102071e-02,62:9.371622e-03):2.468351e-02):5.113199e-02):2.437879e-02,1:8.067002e-02);
   tree gen.13200 = [&U] (75:5.133428e-02,((76:3.141111e-02,(29:1.192657e-02,62:9.298475e-03):2.496167e-02):4.692128e-02,((57:2.818837e-02,71:2.393586e-02):2.567661e-02,((69:5.275189e-02,(68:2.382766e-02,(73:3.811993e-02,(74:1.141458e-02,(((((((43:6.426095e-03,64:8.633467e-03):1.120765e-04,50:4.091702e-03):5.531601e-05,61:1.789356e-02):1.669798e-04,66:8.109507e-03):1.980410e-04,58:5.131620e-03):1.337238e-03,59:4.496037e-03):2.032577e-04,(26:7.091259e-03,60:1.167877e-02):1.198099e-04):3.607421e-03):1.785638e-02):5.976522e-03):7.940220e-03):1.663029e-02,(((((30:8.728098e-03,((16:6.373922e-03,((35:5.533689e-03,14:3.549329e-03):1.193879e-04,65:4.344613e-03):5.154630e-04):3.282430e-03,(((7:1.075215e-03,51:2.580692e-03):3.727994e-04,44:3.123395e-03):2.455991e-03,13:3.477256e-03):4.123635e-03):2.462060e-04):1.284864e-03,(((25:3.591955e-03,42:4.566824e-03):7.311728e-03,(((((4:1.373298e-03,5:4.182807e-03):2.270319e-03,(40:7.590262e-03,(12:5.313961e-03,(((45:4.407682e-03,55:5.503817e-03):2.844752e-05,37:4.982547e-03):3.373288e-04,(52:4.352049e-03,(34:6.484101e-03,(23:5.623632e-03,39:4.900747e-03):3.473348e-04):4.869013e-05):3.335059e-04):1.066687e-03):2.008554e-04):8.594577e-05):1.167927e-04,(53:6.512976e-03,((47:1.767967e-03,31:1.216733e-03):1.214478e-03,(18:5.794685e-03,((54:1.261985e-03,32:4.934649e-03):1.511957e-03,49:6.889315e-03):1.004632e-04):3.711820e-04):1.464645e-03):3.779459e-04):1.353214e-04,(((56:3.438033e-03,6:4.496395e-03):9.703376e-05,(24:8.538318e-03,27:3.136049e-03):6.084907e-04):2.429836e-04,22:2.151547e-03):2.600791e-03):3.368403e-04,((19:6.267990e-03,(17:2.837900e-03,(28:4.918942e-03,(41:1.559107e-03,46:4.747617e-03):1.765531e-04):3.223462e-04):1.205049e-03):1.007530e-03,48:1.150854e-03):1.972446e-04):2.816318e-04):1.223428e-04,21:8.592472e-03):1.549978e-04):2.362031e-03,((20:5.302507e-03,33:2.319045e-03):2.930254e-03,(67:1.273222e-02,((15:5.646430e-03,8:4.313503e-03):8.192350e-03,((36:3.544140e-03,(63:1.083824e-02,11:6.272076e-03):5.825642e-04):1.979128e-03,10:4.677995e-03):3.595106e-03):2.646034e-04):3.454219e-04):1.254744e-03):2.069254e-02,(38:4.194016e-03,3:2.212155e-03):3.187432e-02):1.454142e-04,((2:4.546076e-03,9:5.749482e-03):2.770538e-02,(72:3.527545e-03,70:1.478196e-03):2.326921e-02):3.399644e-03):1.498572e-02):2.625307e-03):3.052195e-02):2.673255e-02,1:7.024780e-02);
   tree gen.13300 = [&U] (75:5.640821e-02,(((((((9:7.401972e-03,2:4.781629e-03):2.044920e-02,(70:3.940462e-03,72:1.455899e-03):2.033525e-02):3.826704e-03,((((67:1.344825e-02,(((11:4.347071e-03,63:8.994573e-03):4.386861e-04,36:2.858398e-03):3.524678e-03,10:3.269942e-03):5.171735e-03):4.303451e-04,(8:3.568084e-03,15:3.996697e-03):9.349017e-03):1.075209e-04,(20:7.732881e-03,33:5.578584e-03):1.834175e-03):4.107724e-04,((((19:7.375865e-03,(((28:7.976026e-03,17:4.075248e-03):8.847134e-05,41:1.040357e-03):4.602304e-04,46:4.472296e-03):1.483455e-03):1.461245e-03,(((((31:3.256482e-03,47:1.695443e-03):1.371684e-03,((49:4.324662e-03,(54:1.297220e-03,32:2.552423e-03):9.316455e-04):6.349243e-04,18:6.393552e-03):3.234402e-04):1.163738e-03,((4:3.028425e-03,5:2.832538e-03):2.350995e-03,((((52:5.591097e-03,((23:5.824197e-03,34:3.735243e-03):1.059146e-03,(37:3.287031e-03,55:4.692466e-03):5.846604e-05):3.040330e-04):1.917327e-04,(39:4.388399e-03,45:3.156862e-03):9.508348e-06):1.138383e-03,12:4.695502e-03):1.831639e-03,(40:7.814294e-03,53:4.265653e-03):3.206178e-04):6.693796e-05):8.381644e-05):1.249685e-04,((24:7.428906e-03,(27:5.797868e-03,6:6.452849e-03):2.014525e-04):3.762909e-05,(22:3.199905e-03,56:2.930970e-03):1.107970e-03):2.652106e-03):7.039929e-05,48:2.989792e-03):2.727477e-05):5.374827e-04,(((14:2.298585e-03,(65:7.205500e-03,35:3.720084e-03):2.342617e-04):8.600359e-04,16:5.483663e-03):7.019170e-03,(21:9.383853e-03,((((44:4.380547e-03,7:3.227117e-03):2.425858e-04,51:4.210055e-03):1.211297e-03,13:2.669629e-03):4.394126e-03,(25:4.221299e-03,42:5.182296e-03):7.005833e-03):4.167039e-04):6.912864e-05):1.835663e-04):4.580022e-04,30:9.879953e-03):3.320473e-03):2.191920e-02):1.613718e-04,(38:5.325544e-03,3:1.880861e-03):3.606647e-02):1.832493e-02,(69:4.807261e-02,((73:3.215379e-02,(((60:8.485047e-03,26:3.705649e-03):5.023832e-04,(59:4.246377e-03,(58:7.519639e-03,(64:6.061796e-03,(((43:4.041482e-03,50:4.710212e-03):2.043263e-04,61:1.878509e-02):1.595287e-04,66:8.139159e-03):1.155175e-04):8.904624e-04):2.853564e-03):1.276369e-06):5.763563e-03,74:9.736331e-03):1.393776e-02):4.604635e-03,68:3.189293e-02):6.492259e-03):1.296935e-02):2.032367e-03,(71:2.783171e-02,57:2.910562e-02):2.859861e-02):2.902897e-02,(76:3.546403e-02,(29:1.102071e-02,62:9.371622e-03):2.468351e-02):5.113199e-02):2.437879e-02,1:8.067002e-02);
   tree gen.13400 = [&U] (75:4.491997e-02,(((((((9:7.401972e-03,2:4.781629e-03):2.044920e-02,(70:3.940462e-03,72:1.455899e-03):2.033525e-02):3.826704e-03,((((67:1.283819e-02,(8:3.568084e-03,15:3.996697e-03):9.349017e-03):4.395686e-04,(((11:4.347071e-03,63:8.994573e-03):4.386861e-04,36:2.843542e-03):3.524678e-03,10:3.269942e-03):5.171735e-03):1.071227e-04,(20:5.979704e-03,33:5.578584e-03):1.834175e-03):1.826849e-04,((((((((31:3.256482e-03,47:1.695443e-03):1.371684e-03,((49:4.324662e-03,(54:1.297220e-03,32:2.552423e-03):9.316455e-04):6.349243e-04,18:6.393552e-03):3.234402e-04):1.163738e-03,((24:7.428906e-03,((27:5.797868e-03,6:6.452849e-03):2.083336e-04,56:2.930970e-03):1.074143e-03):3.762909e-05,22:3.185552e-03):2.652106e-03):7.039929e-05,((48:3.012184e-03,53:4.265653e-03):3.224905e-04,((4:3.028425e-03,5:4.982398e-03):2.350995e-03,40:7.915378e-03):9.774472e-05):1.291791e-04):2.727477e-05,((39:4.388399e-03,(34:3.735243e-03,((23:5.824197e-03,(37:3.287031e-03,55:4.692466e-03):1.195024e-04):1.073684e-03,(45:3.015359e-03,52:5.591097e-03):1.913315e-04):2.916266e-04):9.330415e-06):1.174015e-03,12:4.695502e-03):1.831639e-03):2.993606e-04,(19:7.375865e-03,(((28:8.327931e-03,41:1.040357e-03):8.817312e-05,17:4.075248e-03):4.747666e-04,46:4.472296e-03):2.434013e-03):8.840216e-04):7.264531e-05,(21:9.383853e-03,((((44:4.380547e-03,(7:3.227117e-03,51:4.210055e-03):2.339390e-04):1.159657e-03,13:2.669629e-03):4.423511e-03,(25:4.221299e-03,42:5.182296e-03):7.005833e-03):8.213470e-05,((14:2.298585e-03,(65:7.205500e-03,35:3.506613e-03):4.051747e-04):8.556003e-04,16:4.976467e-03):3.638475e-03):1.144936e-04):1.835663e-04):4.623035e-04,30:9.879953e-03):3.320473e-03):2.191920e-02):1.613718e-04,(38:5.325544e-03,3:1.880861e-03):3.606647e-02):1.832493e-02,(69:4.807261e-02,((73:3.215379e-02,(((60:8.485047e-03,26:3.705649e-03):5.023832e-04,(59:4.246377e-03,(58:7.519639e-03,((43:4.041482e-03,50:4.710212e-03):2.017513e-04,(64:6.061796e-03,(66:8.139159e-03,61:1.905918e-02):2.677074e-04):2.782881e-05):8.801333e-04):2.853564e-03):9.583727e-07):5.763563e-03,74:1.002011e-02):1.393776e-02):4.604635e-03,68:3.189293e-02):6.492259e-03):1.296935e-02):2.032367e-03,(71:2.783171e-02,57:2.910562e-02):2.859861e-02):2.902897e-02,(76:3.546403e-02,(29:1.102071e-02,62:9.371622e-03):2.468351e-02):5.113199e-02):2.437879e-02,1:8.067002e-02);
   tree gen.13500 = [&U] (75:4.491997e-02,(((((((9:7.401972e-03,2:5.857732e-03):2.044920e-02,(70:3.940462e-03,72:1.455899e-03):2.033525e-02):3.826704e-03,((((67:1.199473e-02,(8:3.568084e-03,15:3.996697e-03):9.349017e-03):1.872497e-04,(((11:4.347071e-03,63:8.994573e-03):4.386861e-04,36:2.843542e-03):3.524678e-03,10:3.269942e-03):5.171735e-03):1.071227e-04,(20:5.246216e-03,33:5.578584e-03):1.834175e-03):1.357965e-04,((((48:3.012184e-03,(((((31:3.256482e-03,47:1.695443e-03):1.371684e-03,((49:4.324662e-03,(54:1.297220e-03,32:2.552423e-03):9.316455e-04):6.349243e-04,18:6.393552e-03):3.234402e-04):1.163738e-03,((6:6.452849e-03,(56:2.992235e-03,(24:7.428906e-03,27:5.724441e-03):4.026263e-05):2.108366e-04):1.043157e-03,22:3.185552e-03):2.741572e-03):1.158230e-04,(((4:3.028425e-03,5:4.982398e-03):2.350995e-03,40:7.915378e-03):1.021403e-04,53:4.265653e-03):1.291791e-04):2.799467e-05,((39:4.388399e-03,(34:3.735243e-03,((37:3.287031e-03,(55:4.692466e-03,(45:3.015359e-03,52:5.591097e-03):4.280231e-06):1.178463e-04):1.073684e-03,23:5.824197e-03):5.066616e-04):9.330415e-06):1.174015e-03,12:4.695502e-03):1.831639e-03):3.188345e-04):1.457805e-04,(19:7.375865e-03,((17:4.075248e-03,46:4.472296e-03):1.298475e-04,(28:8.327931e-03,41:1.040357e-03):4.628332e-04):2.434013e-03):8.840216e-04):1.506028e-04,(21:9.383853e-03,((25:4.221299e-03,42:5.182296e-03):7.005833e-03,(((14:2.298585e-03,(65:7.205500e-03,35:3.506613e-03):4.051747e-04):8.556003e-04,16:4.976467e-03):3.638475e-03,((44:4.380547e-03,(7:3.227117e-03,51:4.210055e-03):2.339390e-04):1.159657e-03,13:2.669629e-03):4.423511e-03):8.431599e-05):1.181229e-04):1.835663e-04):3.523203e-04,30:1.073082e-02):3.320473e-03):2.191920e-02):8.530940e-05,(38:5.325544e-03,3:1.880861e-03):3.606647e-02):1.832493e-02,(69:4.807261e-02,((73:3.215379e-02,((60:9.898594e-03,(26:3.620135e-03,(59:4.246377e-03,(58:7.519639e-03,((43:4.041482e-03,50:4.710212e-03):2.017513e-04,(64:6.061796e-03,(66:8.139159e-03,61:1.905918e-02):4.362124e-04):1.278157e-05):6.248681e-04):9.166411e-04):9.583727e-07):5.257859e-04):5.617064e-03,74:1.002011e-02):1.393776e-02):4.604635e-03,68:3.189293e-02):6.492259e-03):1.296935e-02):2.032367e-03,(71:2.783171e-02,57:2.910562e-02):2.859861e-02):2.902897e-02,(76:2.848846e-02,(29:1.102071e-02,62:9.371622e-03):2.468351e-02):5.113199e-02):2.437879e-02,1:8.067002e-02);
   tree gen.13600 = [&U] (75:4.486709e-02,(((((((9:7.393258e-03,2:5.850836e-03):2.042512e-02,(70:3.935823e-03,72:1.454185e-03):2.031131e-02):3.822199e-03,(((((8:3.563883e-03,15:3.242045e-03):9.338011e-03,(((11:4.341954e-03,63:8.983984e-03):3.145237e-04,36:2.840194e-03):3.520529e-03,10:3.266092e-03):3.136529e-03):1.870292e-04,67:1.198061e-02):1.069965e-04,(20:5.172857e-03,33:5.572017e-03):2.491734e-03):1.535720e-04,(((((25:4.216329e-03,42:5.176195e-03):6.997585e-03,(((14:2.295879e-03,(65:7.197017e-03,35:3.502485e-03):4.046977e-04):8.545931e-04,16:4.970608e-03):3.634192e-03,((44:4.375390e-03,(7:3.223318e-03,51:4.205098e-03):2.336636e-04):1.158292e-03,13:2.666486e-03):4.418303e-03):8.421673e-05):1.208618e-04,21:9.116392e-03):3.519056e-04,30:1.071819e-02):1.864382e-04,(48:3.008638e-03,(((19:7.367182e-03,((17:5.276630e-03,46:4.467031e-03):1.296947e-04,(28:8.318127e-03,41:1.039132e-03):8.117320e-04):2.431147e-03):8.829809e-04,(((4:3.024859e-03,5:4.976533e-03):2.763140e-03,40:7.906059e-03):3.899682e-06,53:4.260632e-03):6.173053e-05):3.313869e-04,(((39:4.383232e-03,(34:3.730845e-03,((37:3.283161e-03,(55:4.210685e-03,(45:3.011810e-03,52:5.584515e-03):4.275192e-06):1.850978e-04):1.088668e-03,23:5.817340e-03):5.060652e-04):9.319430e-06):1.172632e-03,12:4.689974e-03):1.829483e-03,(((31:3.845705e-03,47:1.693447e-03):1.370069e-03,((54:1.295693e-03,32:2.549419e-03):9.305488e-04,(49:4.453327e-03,18:6.386026e-03):6.099358e-04):3.230595e-04):1.162368e-03,((6:2.977093e-03,(56:5.257688e-03,(24:7.420160e-03,27:5.717702e-03):4.021523e-05):2.105884e-04):1.041929e-03,22:3.181801e-03):2.738345e-03):1.156866e-04):2.737355e-05):3.675043e-04):1.571773e-04):3.316564e-03):2.189340e-02):8.520897e-05,(38:5.319275e-03,3:1.878647e-03):3.602402e-02):1.830336e-02,(69:4.801602e-02,((73:3.211594e-02,((60:9.886940e-03,(26:3.615873e-03,(59:4.241378e-03,(58:7.510787e-03,(50:4.704667e-03,((64:6.054660e-03,(66:8.129577e-03,61:1.903675e-02):4.356988e-04):1.276653e-05,43:5.157135e-03):3.952039e-04):6.400948e-04):9.155620e-04):9.572445e-07):5.251669e-04):5.610452e-03,74:1.000832e-02):1.283161e-02):4.599215e-03,68:3.185539e-02):6.484616e-03):1.202854e-02):2.029975e-03,(71:2.779894e-02,57:2.907136e-02):2.856495e-02):2.899479e-02,(76:2.845492e-02,(29:1.100774e-02,62:9.360589e-03):2.465445e-02):5.107179e-02):2.435009e-02,1:8.057505e-02);
   tree gen.13700 = [&U] (75:4.486709e-02,((((((9:7.393258e-03,2:6.142904e-03):2.042512e-02,(70:3.935823e-03,72:1.454185e-03):2.031131e-02):3.822199e-03,((38:5.319275e-03,3:2.937389e-03):3.437904e-02,(((((8:3.563883e-03,15:3.242045e-03):9.338011e-03,(((11:4.341954e-03,63:8.983984e-03):3.145237e-04,36:2.840194e-03):3.520529e-03,10:3.266092e-03):3.136529e-03):1.870292e-04,67:1.198061e-02):1.069965e-04,(20:5.172857e-03,33:5.572017e-03):2.491734e-03):1.603881e-04,(((((25:4.216329e-03,42:5.176195e-03):6.997585e-03,(((14:2.023494e-03,(65:7.197017e-03,35:3.502485e-03):4.046977e-04):8.710951e-04,16:4.970608e-03):3.634192e-03,((44:4.375390e-03,(7:3.223318e-03,51:4.205098e-03):1.877906e-04):1.158292e-03,13:2.666486e-03):4.418303e-03):8.421673e-05):1.208618e-04,21:9.116392e-03):3.519056e-04,30:1.071819e-02):1.864382e-04,(48:3.008638e-03,(((19:7.367182e-03,(28:8.318127e-03,((17:5.217666e-03,46:4.467031e-03):1.359988e-04,41:1.353841e-03):8.204664e-04):2.431147e-03):7.378562e-04,(((4:3.024859e-03,5:4.976533e-03):2.763140e-03,40:9.780557e-03):3.899682e-06,53:4.260632e-03):6.173053e-05):3.313869e-04,((((39:4.383232e-03,(45:2.966381e-03,52:5.584515e-03):4.127265e-06):1.088535e-03,(23:5.648798e-03,(55:4.210685e-03,(34:3.730845e-03,37:3.283161e-03):1.880398e-04):4.952553e-04):9.319430e-06):9.161217e-04,12:4.689974e-03):1.829483e-03,(((31:3.845705e-03,47:1.693447e-03):1.370069e-03,((54:1.295693e-03,32:2.549419e-03):9.305488e-04,(49:4.453327e-03,18:6.386026e-03):6.099358e-04):3.212964e-04):1.405773e-03,((6:2.977093e-03,22:1.875925e-03):1.057627e-03,((56:5.257688e-03,24:7.420160e-03):3.944225e-05,27:5.717702e-03):5.131651e-04):2.738345e-03):1.156866e-04):2.737355e-05):3.675043e-04):1.571773e-04):3.316564e-03):2.149517e-02):1.462787e-04):1.830336e-02,(69:4.801602e-02,((73:3.211594e-02,((60:9.886940e-03,(26:3.615873e-03,(59:4.241378e-03,(58:7.510787e-03,((((50:4.704667e-03,66:8.001598e-03):4.218536e-04,64:6.054660e-03):9.027037e-05,61:1.903675e-02):3.669211e-04,43:5.157135e-03):5.966121e-04):9.155620e-04):9.572445e-07):1.879338e-04):5.610452e-03,74:1.000832e-02):1.283161e-02):4.599215e-03,68:3.185539e-02):6.484616e-03):1.378033e-02):2.029975e-03,(71:2.779894e-02,57:2.907136e-02):2.856495e-02):2.899479e-02,(76:2.845492e-02,(29:1.100774e-02,62:9.360589e-03):2.465445e-02):5.107179e-02):2.586690e-02,1:8.057505e-02);
   tree gen.13800 = [&U] (75:4.486709e-02,((((((9:7.393258e-03,2:6.142904e-03):1.964307e-02,(70:3.935823e-03,72:1.454185e-03):2.031131e-02):3.822199e-03,((38:5.319275e-03,3:2.937389e-03):3.437904e-02,((((8:3.563883e-03,15:6.041204e-03):7.081268e-03,((((11:4.341954e-03,63:8.983984e-03):3.145237e-04,36:2.840194e-03):3.520529e-03,10:3.266092e-03):3.101471e-03,67:1.198061e-02):1.847834e-04):1.072372e-04,(20:5.172857e-03,33:2.554506e-03):2.491734e-03):3.175084e-04,(((((25:4.216329e-03,42:5.176195e-03):7.163375e-03,21:9.116392e-03):3.735102e-04,(((14:2.023494e-03,(65:7.197017e-03,35:3.502485e-03):4.046977e-04):8.012374e-04,16:4.970608e-03):3.634192e-03,((44:4.375390e-03,(7:3.223318e-03,51:4.205098e-03):1.877906e-04):1.158292e-03,13:2.666486e-03):4.418303e-03):8.604965e-05):1.230185e-04,30:1.071819e-02):1.864382e-04,(48:3.008638e-03,(((19:7.367182e-03,((41:1.358431e-03,(46:4.322646e-03,28:8.318127e-03):1.296943e-04):8.331180e-04,17:5.201311e-03):2.431147e-03):7.378562e-04,(((((39:4.383232e-03,(45:2.966381e-03,52:5.584515e-03):4.127265e-06):1.088535e-03,(34:3.730845e-03,((37:3.283161e-03,55:4.210685e-03):5.578622e-04,23:5.648798e-03):4.952553e-04):9.319430e-06):9.161217e-04,12:5.672217e-03):5.569085e-04,((((6:2.977093e-03,22:1.875925e-03):1.057627e-03,56:5.257688e-03):3.944225e-05,27:5.717702e-03):5.186712e-04,24:7.420160e-03):2.797568e-03):1.128380e-04,((31:3.845705e-03,47:1.693447e-03):1.370069e-03,((54:1.295693e-03,32:2.549419e-03):9.305488e-04,(49:4.453327e-03,18:6.386026e-03):6.099358e-04):3.212964e-04):1.405773e-03):2.737355e-05):3.313869e-04,(40:9.780557e-03,(53:4.260632e-03,(4:3.024859e-03,5:4.976533e-03):2.763140e-03):3.776418e-06):6.465881e-05):3.675043e-04):1.590760e-04):3.316564e-03):2.149517e-02):1.462787e-04):1.830336e-02,(69:4.801602e-02,((73:3.211594e-02,((60:9.886940e-03,(26:3.615873e-03,(59:3.823647e-03,(58:7.510787e-03,((((50:4.763190e-03,43:5.157135e-03):3.724826e-04,66:8.001598e-03):4.218536e-04,64:8.967800e-03):9.027037e-05,61:1.903675e-02):6.156748e-04):9.155620e-04):1.200465e-06):1.879338e-04):5.662868e-03,74:1.000832e-02):1.283161e-02):4.599215e-03,68:3.185539e-02):6.484616e-03):1.378033e-02):2.029975e-03,(71:2.779894e-02,57:2.907136e-02):2.856495e-02):2.899479e-02,(76:2.845492e-02,(29:1.100774e-02,62:9.360589e-03):2.465445e-02):5.107179e-02):2.586690e-02,1:8.057505e-02);
   tree gen.13900 = [&U] (75:4.486709e-02,((((((9:7.393258e-03,2:6.142904e-03):1.964307e-02,(70:3.935823e-03,72:1.454185e-03):2.031131e-02):3.822199e-03,((38:5.319275e-03,3:2.937389e-03):3.437904e-02,((((8:3.563883e-03,15:6.041204e-03):7.081268e-03,((((11:4.341954e-03,63:8.983984e-03):3.145237e-04,36:2.840194e-03):3.520529e-03,10:6.325480e-03):3.101471e-03,67:1.198061e-02):3.664667e-04):1.715372e-04,(20:5.172857e-03,33:2.554506e-03):2.491734e-03):2.562489e-04,(((((25:4.216329e-03,42:5.176195e-03):7.163375e-03,21:9.116392e-03):3.735102e-04,(((14:2.023494e-03,(65:7.197017e-03,35:3.502485e-03):2.343829e-04):8.012374e-04,16:4.970608e-03):3.634192e-03,((44:8.229088e-03,(7:3.223318e-03,51:4.205098e-03):1.877906e-04):1.158292e-03,13:2.666486e-03):4.418303e-03):6.991056e-05):1.283742e-04,30:1.071819e-02):4.825137e-04,(((19:7.367182e-03,((41:1.358431e-03,(46:4.322646e-03,28:8.318127e-03):1.296943e-04):8.331180e-04,17:5.201311e-03):2.431147e-03):7.378562e-04,(((((39:4.383232e-03,(45:2.966381e-03,52:5.584515e-03):4.127265e-06):1.088535e-03,((37:3.283161e-03,(34:3.730845e-03,55:4.294412e-03):2.510217e-04):8.762707e-04,23:5.648798e-03):9.545491e-06):9.161217e-04,12:5.672217e-03):5.569085e-04,(6:2.977093e-03,(56:5.257688e-03,((27:5.717702e-03,24:7.420160e-03):3.944225e-05,22:1.875925e-03):1.057627e-03):3.173818e-04):2.999041e-03):1.163090e-04,((31:3.845705e-03,47:1.693447e-03):1.370069e-03,((54:2.113909e-03,32:2.549419e-03):9.305488e-04,(49:4.453327e-03,18:6.386026e-03):6.099358e-04):3.212964e-04):1.405773e-03):3.590179e-05):3.313869e-04,(48:2.969396e-03,((40:9.780557e-03,(4:2.932566e-03,5:4.976533e-03):2.735950e-03):3.676510e-06,53:4.260632e-03):6.465881e-05):6.258054e-05):4.624377e-04):1.616709e-03):2.149517e-02):1.462787e-04):2.126850e-02,(69:4.801602e-02,((73:3.452514e-02,(((59:3.823647e-03,(58:7.510787e-03,(((50:4.763190e-03,43:5.157135e-03):2.394285e-04,(64:8.967800e-03,61:1.903675e-02):9.000309e-05):4.411868e-04,66:8.001598e-03):6.156748e-04):9.155620e-04):1.184349e-06,(26:3.678333e-03,60:5.986681e-03):1.741002e-04):5.662868e-03,74:1.000832e-02):1.283161e-02):5.789610e-03,68:3.185539e-02):6.484616e-03):1.378033e-02):2.029975e-03,(71:2.779894e-02,57:2.742949e-02):2.856495e-02):2.899479e-02,(76:2.845492e-02,(29:8.438100e-03,62:9.360589e-03):2.465445e-02):5.107179e-02):2.586690e-02,1:8.057505e-02);
   tree gen.14000 = [&U] (75:5.198687e-02,((76:3.181043e-02,(29:1.207819e-02,62:9.416683e-03):2.352836e-02):4.490867e-02,((57:2.854671e-02,71:2.685469e-02):2.258862e-02,((69:5.342251e-02,(68:2.413057e-02,(73:3.860453e-02,(74:1.040252e-02,((26:4.354694e-03,(60:1.182723e-02,(((50:4.378401e-03,(66:7.244391e-03,(64:7.490206e-03,61:1.765381e-02):2.120683e-04):7.759508e-05):1.362158e-04,43:6.507788e-03):5.008226e-05,58:5.196857e-03):1.399022e-03):1.126798e-04):8.611525e-05,59:4.648987e-03):6.727220e-03):1.639587e-02):6.052500e-03):8.041161e-03):1.684171e-02,((((((16:6.454951e-03,(14:3.594450e-03,(65:5.616677e-03,35:5.617482e-03):5.971619e-04):3.844880e-04):3.228530e-03,(((19:1.034421e-02,(((17:2.978245e-03,46:4.321526e-03):7.761660e-04,41:9.566802e-04):3.303501e-04,28:7.792773e-03):2.492187e-03):2.775133e-03,48:2.228249e-03):6.281634e-05,((((47:1.112276e-03,31:1.401225e-03):1.072078e-03,((49:5.578126e-03,18:6.030028e-03):1.353814e-04,(54:1.438884e-03,32:5.036469e-03):6.853067e-04):8.082130e-04):1.575760e-03,40:7.686754e-03):6.467998e-05,(53:6.883617e-03,(((4:2.690795e-03,5:4.269573e-03):2.100507e-03,(12:5.381515e-03,((((55:2.665986e-03,34:6.566531e-03):2.991221e-04,45:4.755685e-03):2.824404e-05,52:4.545558e-03):5.422034e-04,((23:6.090386e-03,39:4.809229e-03):1.665388e-05,37:4.357367e-03):2.222360e-04):9.164000e-04):9.122519e-04):1.873265e-04,((56:3.547673e-03,27:3.264210e-03):2.223391e-04,((22:4.282577e-03,6:4.254174e-03):2.226659e-04,24:8.896539e-03):2.530200e-05):2.352105e-03):3.641585e-04):2.404186e-04):1.063639e-04):2.859205e-04):1.172448e-04,(((44:5.305395e-03,(7:1.033700e-03,51:5.057862e-03):2.665309e-04):1.322712e-03,13:4.631131e-03):3.252517e-03,30:1.080768e-02):5.435624e-04):5.275301e-04,(21:9.607160e-03,(25:3.518531e-03,42:4.624880e-03):7.048541e-03):6.488121e-04):1.779937e-03,((20:4.118745e-03,33:2.539343e-03):2.733514e-03,(67:1.289408e-02,((15:3.421030e-03,8:4.230538e-03):7.439196e-03,((36:2.965513e-03,(63:1.097602e-02,11:6.351811e-03):1.037542e-03):2.139653e-03,10:4.401416e-03):3.604313e-03):4.463854e-04):6.959835e-04):1.270695e-03):2.095559e-02,((38:4.247333e-03,3:1.658764e-03):3.135025e-02,((2:5.765162e-03,9:9.044550e-03):2.745360e-02,(72:1.539417e-03,70:2.588474e-03):1.957367e-02):4.806370e-03):3.596529e-04):1.517622e-02):2.658681e-03):3.160335e-02):2.707239e-02,1:7.114084e-02);
   tree gen.14100 = [&U] (75:4.916379e-02,((((((((26:5.465546e-03,((59:3.983532e-03,60:5.752359e-03):2.221262e-04,(58:4.441411e-03,(43:3.417348e-03,((50:4.319214e-03,64:7.591381e-03):3.421784e-04,(61:1.668131e-02,66:6.279824e-03):1.623185e-04):2.778454e-04):4.404517e-04):7.927533e-04):1.351360e-04):4.889765e-03,74:1.068311e-02):1.722952e-02,73:3.346758e-02):5.686584e-03,68:2.671863e-02):8.995804e-03,69:4.566039e-02):1.395128e-02,((38:4.179051e-03,3:1.820997e-03):3.389116e-02,(((2:4.379777e-03,9:8.850013e-03):2.067189e-02,(70:4.515983e-03,72:2.502807e-03):2.141211e-02):5.924091e-03,(((21:9.103205e-03,(((42:3.810332e-03,25:2.403212e-03):4.673491e-03,(30:1.219879e-02,(((51:4.056162e-03,7:2.937857e-03):1.742756e-03,44:3.723029e-03):1.073759e-03,13:5.123335e-03):4.430691e-03):6.207115e-05):6.895888e-06,((((((6:3.570903e-03,(27:7.092199e-03,22:2.776347e-03):4.970069e-04):2.141948e-04,56:5.388277e-03):4.566856e-04,24:8.385152e-03):3.569857e-03,(40:6.964741e-03,(12:4.571362e-03,(34:5.039456e-03,((23:4.702843e-03,45:6.016193e-03):7.105885e-04,((55:2.968318e-03,39:2.430756e-03):7.282066e-04,(52:3.370742e-03,37:4.062517e-03):5.955521e-05):3.485414e-05):3.092703e-04):4.432942e-04):3.521073e-04):6.863005e-04):3.479025e-04,53:3.970170e-03):1.637184e-04,(((46:6.125044e-03,((41:5.318165e-04,28:7.491194e-03):1.717522e-04,17:3.780572e-03):6.023901e-04):2.720629e-03,19:7.023499e-03):1.077728e-03,(48:2.743086e-03,(((49:5.779998e-03,((54:2.314129e-03,32:3.047611e-03):4.172494e-04,18:9.450004e-03):3.218985e-04):1.708815e-04,(47:3.111142e-03,31:3.302716e-03):7.684781e-04):1.670934e-03,(5:5.318862e-03,4:5.661621e-03):1.588009e-03):8.994229e-05):8.336869e-04):3.692715e-04):2.704802e-04):3.217590e-04):5.136073e-05,(((65:5.615819e-03,35:4.443364e-03):2.295621e-04,14:1.671674e-03):5.022961e-04,16:3.441472e-03):4.711851e-03):2.439352e-03,((20:6.254244e-03,33:3.387428e-03):2.970833e-03,((67:1.724795e-02,(10:3.092091e-03,((63:9.514887e-03,11:5.178341e-03):1.233128e-03,36:3.509358e-03):2.048171e-03):2.217961e-03):1.663146e-04,(8:2.301665e-03,15:6.770988e-03):5.419587e-03):1.937634e-04):2.550350e-03):2.228871e-02):3.751030e-04):1.998577e-02):1.802456e-03,(57:2.875485e-02,71:2.643418e-02):2.269728e-02):3.055859e-02,(76:3.104047e-02,(62:1.133665e-02,29:1.602530e-02):2.222444e-02):4.703268e-02):2.179342e-02,1:7.250612e-02);
   tree gen.14200 = [&U] (75:5.199708e-02,((76:3.181667e-02,(29:1.208056e-02,62:9.418531e-03):2.353298e-02):4.491748e-02,((57:3.080287e-02,71:2.685996e-02):2.259305e-02,((69:5.343299e-02,(68:2.413530e-02,(73:3.861211e-02,(74:1.040456e-02,(((60:1.182956e-02,(((64:5.084036e-03,66:7.245813e-03):2.072973e-04,((61:1.765728e-02,43:5.974492e-03):3.450907e-05,50:4.379260e-03):8.382368e-05):1.567754e-04,58:5.197877e-03):5.729399e-04):1.127019e-04,59:4.649899e-03):2.011233e-04,26:4.355548e-03):6.728541e-03):1.324739e-02):6.053688e-03):8.042739e-03):1.684501e-02,(((((((16:6.456218e-03,(14:2.841028e-03,(65:5.617779e-03,35:5.618584e-03):5.972791e-04):1.533965e-03):3.446538e-03,(48:2.228687e-03,((19:1.034624e-02,(((17:2.978829e-03,46:4.322374e-03):7.763184e-04,28:7.794302e-03):3.301083e-04,41:9.698973e-04):2.593629e-03):3.865843e-04,((((47:1.789009e-03,31:1.401500e-03):3.765397e-04,(18:6.031212e-03,((54:1.439166e-03,32:2.681636e-03):6.854412e-04,49:5.579221e-03):5.835842e-05):8.217383e-04):1.790985e-03,(53:6.884968e-03,(((4:2.691323e-03,5:4.270411e-03):1.716197e-03,(12:5.382571e-03,((23:6.091581e-03,39:4.810173e-03):8.437256e-05,((((55:2.802600e-03,34:6.567820e-03):2.991808e-04,45:4.756618e-03):1.152849e-04,52:5.531707e-03):4.612703e-04,37:4.181405e-03):1.592211e-04):9.562209e-04):9.124310e-04):3.478521e-04,((24:8.898285e-03,((22:4.283417e-03,6:4.255009e-03):2.227096e-04,56:3.548369e-03):2.530697e-05):2.223827e-04,27:3.376215e-03):2.352566e-03):2.388528e-04):2.521571e-04):6.314709e-05,40:7.688263e-03):2.306374e-04):2.627017e-04):2.859766e-04):7.330402e-05,(((44:5.306436e-03,(7:9.973466e-04,51:5.080695e-03):2.497493e-04):1.304842e-03,13:4.632040e-03):3.253155e-03,30:1.080980e-02):5.436691e-04):5.276336e-04,(25:3.104751e-03,42:4.625788e-03):6.114856e-03):3.805541e-04,21:9.609046e-03):1.780287e-03,((20:4.119553e-03,33:2.539841e-03):2.734051e-03,(67:1.289661e-02,((15:4.783099e-03,8:4.231369e-03):5.131553e-03,((36:2.966095e-03,(63:1.073644e-02,11:6.353057e-03):5.623716e-04):9.780773e-04,10:4.402280e-03):3.444608e-03):2.352235e-04):6.961201e-04):1.270945e-03):2.095971e-02,((38:4.248166e-03,3:1.659090e-03):3.135641e-02,((2:5.766293e-03,9:9.046325e-03):1.833375e-02,(72:2.290594e-03,70:2.588982e-03):1.957751e-02):4.807314e-03):5.727366e-04):1.517920e-02):2.659203e-03):3.160955e-02):2.707771e-02,1:7.115480e-02);
   tree gen.14300 = [&U] (75:5.199708e-02,((76:3.181667e-02,(29:1.208056e-02,62:9.418531e-03):2.353298e-02):4.491748e-02,((57:3.135904e-02,71:2.685996e-02):2.259305e-02,((69:5.343299e-02,(68:2.413530e-02,(73:3.861211e-02,(74:1.040456e-02,((60:1.182956e-02,(((((43:5.974492e-03,64:5.084036e-03):3.513761e-05,61:1.792888e-02):8.285144e-05,66:7.245813e-03):2.072973e-04,50:7.887130e-03):1.567754e-04,58:5.197877e-03):5.729399e-04):1.127019e-04,(26:4.355548e-03,59:4.507090e-03):2.033836e-04):6.728541e-03):1.220846e-02):6.053688e-03):7.817687e-03):1.684501e-02,((((((16:6.456218e-03,(14:2.841028e-03,(65:5.617779e-03,35:5.618584e-03):5.972791e-04):1.533965e-03):3.446538e-03,(48:2.228687e-03,((19:1.034624e-02,(((17:2.978829e-03,46:4.322374e-03):7.763184e-04,28:7.794302e-03):3.301083e-04,41:9.698973e-04):2.593629e-03):3.865843e-04,((((47:1.789009e-03,31:1.401500e-03):3.765397e-04,(18:6.031212e-03,((54:1.439166e-03,32:2.681636e-03):6.854412e-04,49:5.579221e-03):5.835842e-05):8.217383e-04):1.790985e-03,(53:6.884968e-03,(((4:2.691323e-03,5:4.270411e-03):1.317991e-03,((24:8.898285e-03,((22:4.283417e-03,6:4.255009e-03):2.227096e-04,56:3.548369e-03):2.530697e-05):2.223827e-04,27:3.376215e-03):2.352566e-03):3.478521e-04,(12:5.382571e-03,((23:6.091581e-03,39:4.810173e-03):8.437256e-05,((((55:2.802600e-03,34:4.971234e-03):2.991808e-04,45:4.756618e-03):2.193229e-04,52:5.531707e-03):3.966403e-04,37:4.181405e-03):1.592211e-04):5.218733e-04):9.124310e-04):2.388528e-04):2.521571e-04):1.125085e-04,40:7.688263e-03):2.306374e-04):6.607229e-04):2.859766e-04):7.330402e-05,((30:1.080980e-02,(25:3.104751e-03,42:4.625788e-03):6.114856e-03):5.648155e-04,((44:3.839240e-03,(7:9.973466e-04,51:5.080695e-03):2.497493e-04):1.304842e-03,13:4.632040e-03):3.253155e-03):5.479943e-04):3.380620e-04,21:9.609046e-03):1.780287e-03,((20:4.313915e-03,33:2.539841e-03):2.734051e-03,(67:1.289661e-02,((15:4.783099e-03,8:4.231369e-03):5.131553e-03,((36:2.966095e-03,(63:8.852390e-03,11:6.353057e-03):5.623716e-04):9.780773e-04,10:4.402280e-03):3.444608e-03):3.750191e-04):6.961201e-04):1.270945e-03):2.095971e-02,((38:4.248166e-03,3:1.659090e-03):3.135641e-02,((2:5.766293e-03,9:9.046325e-03):1.833375e-02,(72:2.290594e-03,70:2.588982e-03):1.957751e-02):4.807314e-03):5.727366e-04):1.517920e-02):2.659203e-03):3.160955e-02):2.707771e-02,1:7.115480e-02);
   tree gen.14400 = [&U] (75:5.169834e-02,((76:3.163388e-02,(29:9.045424e-03,62:9.364419e-03):2.339778e-02):4.465942e-02,((57:3.117887e-02,71:2.670564e-02):2.246325e-02,((69:5.312600e-02,(68:2.399664e-02,(73:3.839027e-02,(74:1.034479e-02,((60:1.176159e-02,(((((43:5.940167e-03,64:5.054827e-03):7.712628e-05,61:1.782587e-02):8.237543e-05,66:7.204183e-03):2.061063e-04,50:7.841815e-03):1.558747e-04,58:5.168013e-03):6.540245e-04):1.120544e-04,(26:4.330524e-03,59:4.481195e-03):6.829437e-05):6.689883e-03):1.213832e-02):6.018907e-03):9.745433e-03):1.678498e-02,((((((44:3.817182e-03,(7:9.916165e-04,51:5.051505e-03):4.322354e-04):1.297345e-03,13:2.932978e-03):3.234465e-03,(21:9.553838e-03,((25:3.086913e-03,42:4.599211e-03):6.079724e-03,(((16:6.419125e-03,(14:2.824706e-03,(65:5.585503e-03,35:5.586304e-03):5.938475e-04):6.932861e-04):3.426736e-03,(48:2.215882e-03,((19:1.028680e-02,(((17:2.961715e-03,28:7.749522e-03):7.718581e-04,46:4.297540e-03):1.895838e-04,41:4.731242e-04):2.578728e-03):8.111537e-04,((((47:1.778730e-03,31:1.393448e-03):3.743763e-04,(18:5.996561e-03,((54:1.430898e-03,32:2.666229e-03):6.815031e-04,49:5.547167e-03):5.802313e-05):8.170172e-04):1.780695e-03,(53:6.845412e-03,((24:8.847162e-03,(((22:4.258807e-03,6:4.230562e-03):4.683806e-04,56:3.527983e-03):3.433707e-05,27:3.356817e-03):2.231913e-04):2.451979e-03,((4:2.765641e-03,5:4.245876e-03):1.321806e-03,(12:3.324452e-03,((23:6.056583e-03,39:4.782537e-03):8.388781e-05,((52:5.499926e-03,37:4.157381e-03):3.943615e-04,((55:2.786498e-03,34:4.942672e-03):2.974619e-04,45:4.729290e-03):2.180628e-04):1.583063e-04):5.188750e-04):9.071887e-04):2.337189e-04):3.249085e-04):1.388771e-04):1.118621e-04,40:7.644091e-03):2.293124e-04):3.201483e-04):2.843336e-04):2.343335e-04,30:1.074769e-02):1.109504e-03):1.067722e-04):3.330480e-04):1.770058e-03,((20:4.289130e-03,33:2.525249e-03):2.718343e-03,(67:1.282252e-02,((15:4.755619e-03,8:4.207058e-03):5.102070e-03,((36:2.949054e-03,(63:8.801530e-03,11:6.316557e-03):5.591406e-04):9.724579e-04,10:4.376987e-03):3.424817e-03):3.728645e-04):6.921207e-04):1.263643e-03):2.083929e-02,(38:4.223759e-03,3:1.574308e-03):3.117625e-02):5.565263e-04,((2:5.733164e-03,9:8.994351e-03):1.822841e-02,(72:2.277434e-03,70:2.574108e-03):1.663670e-02):4.779694e-03):1.544332e-02):2.643925e-03):3.142794e-02):2.692213e-02,1:7.074599e-02);
   tree gen.14500 = [&U] (75:5.169834e-02,((76:3.163388e-02,(29:9.045424e-03,62:9.364419e-03):2.339778e-02):4.465942e-02,((57:3.117887e-02,71:2.670564e-02):2.246325e-02,((69:5.312600e-02,(68:2.399664e-02,(73:3.839027e-02,(74:1.034479e-02,((60:5.973735e-03,(((((43:5.940167e-03,64:5.054827e-03):7.712628e-05,61:1.782587e-02):8.237543e-05,66:7.204183e-03):2.061063e-04,50:7.841815e-03):1.558747e-04,58:5.168013e-03):6.540245e-04):1.120544e-04,(26:4.330524e-03,59:4.481195e-03):6.829437e-05):6.689883e-03):1.352634e-02):6.018907e-03):9.745433e-03):1.678498e-02,(((((((16:6.419125e-03,(14:2.824706e-03,(65:5.585503e-03,35:5.586304e-03):5.938475e-04):6.560151e-04):3.426736e-03,(48:2.215882e-03,((19:1.028680e-02,(17:2.873399e-03,((28:7.749522e-03,46:4.297540e-03):1.895838e-04,41:4.731242e-04):7.873597e-04):2.578728e-03):1.303201e-03,((((47:1.778730e-03,31:1.393448e-03):3.743763e-04,((54:1.742105e-03,32:5.724636e-03):5.155926e-04,(18:5.996561e-03,49:5.547167e-03):5.917897e-05):8.170172e-04):1.780695e-03,((4:2.765641e-03,5:4.245876e-03):1.321806e-03,(((24:8.847162e-03,((27:3.362469e-03,(22:4.258807e-03,6:4.230562e-03):3.784076e-04):3.410090e-05,56:3.187413e-03):2.310245e-04):2.451979e-03,(12:3.324452e-03,((23:6.056583e-03,39:4.782537e-03):8.388781e-05,((52:5.499926e-03,37:4.157381e-03):2.386950e-04,((55:2.786498e-03,34:4.942672e-03):2.974619e-04,45:4.729290e-03):2.180628e-04):1.583063e-04):5.188750e-04):9.071887e-04):2.337189e-04,53:5.465843e-03):7.259476e-04):1.388771e-04):1.118621e-04,40:7.644091e-03):8.173426e-05):1.720080e-04):2.843336e-04):2.602559e-04,30:1.074769e-02):1.100957e-03,((21:9.553838e-03,(25:3.086913e-03,42:4.599211e-03):6.079724e-03):1.848550e-04,((44:3.817182e-03,(7:1.648255e-03,51:5.051505e-03):4.322354e-04):1.297345e-03,13:4.391098e-03):1.809113e-03):3.330480e-04):1.770058e-03,((20:4.289130e-03,33:2.525249e-03):2.718343e-03,(67:1.282252e-02,((15:4.755619e-03,8:4.207058e-03):5.102070e-03,((36:2.949054e-03,(63:8.801530e-03,11:6.316557e-03):5.591406e-04):9.724579e-04,10:4.376987e-03):3.424817e-03):5.438396e-04):6.488206e-04):1.263643e-03):2.083929e-02,(38:4.223759e-03,3:1.574308e-03):3.117625e-02):5.565263e-04,((2:5.733164e-03,9:8.994351e-03):1.822841e-02,(72:2.277434e-03,70:2.574108e-03):1.663670e-02):5.005046e-03):1.544332e-02):2.643925e-03):3.142794e-02):2.692213e-02,1:7.074599e-02);
   tree gen.14600 = [&U] (75:5.169834e-02,((76:3.163388e-02,(29:9.045424e-03,62:9.364419e-03):2.339778e-02):4.465942e-02,((57:3.117887e-02,71:2.670564e-02):2.246325e-02,((69:5.312600e-02,(68:2.399664e-02,(73:3.158642e-02,(74:1.034479e-02,((60:5.973735e-03,(((((43:5.940167e-03,64:5.054827e-03):7.712628e-05,61:1.782587e-02):8.237543e-05,66:7.204183e-03):2.061063e-04,50:7.841815e-03):1.558747e-04,58:5.168013e-03):6.540245e-04):1.120544e-04,(26:4.330524e-03,59:4.481195e-03):6.829437e-05):6.689883e-03):1.352634e-02):6.018907e-03):9.745433e-03):1.678498e-02,((((((48:2.215882e-03,((19:1.028680e-02,(17:2.873399e-03,((28:7.749522e-03,46:4.297540e-03):1.895838e-04,41:4.731242e-04):5.617685e-04):2.578728e-03):1.303201e-03,((((47:1.778730e-03,31:1.393448e-03):3.743763e-04,((54:1.742105e-03,32:4.336031e-03):5.155926e-04,(18:5.996561e-03,49:5.547167e-03):5.917897e-05):8.170172e-04):1.670482e-03,((4:2.765641e-03,5:4.245876e-03):1.321806e-03,(((24:6.632514e-03,((27:3.362469e-03,(22:4.258807e-03,6:4.230562e-03):3.784076e-04):4.989975e-05,56:3.187413e-03):2.310245e-04):5.167202e-03,(12:5.369022e-03,(52:5.499926e-03,(((55:2.786498e-03,34:4.942672e-03):2.974619e-04,37:3.135466e-03):2.180628e-04,(23:6.056583e-03,(45:4.862666e-03,39:4.876516e-03):7.234878e-05):1.631906e-04):2.321378e-04):5.312738e-04):9.071887e-04):2.337189e-04,53:5.465843e-03):7.259476e-04):1.388771e-04):3.397101e-04,40:7.644091e-03):8.173426e-05):1.720080e-04):2.844332e-04,30:1.074769e-02):1.100957e-03,(((16:6.419125e-03,(14:2.824706e-03,(65:5.585503e-03,35:6.022828e-03):4.496534e-04):3.411975e-04):3.426736e-03,(25:3.086913e-03,42:4.599211e-03):6.282978e-03):2.691514e-04,(21:9.516154e-03,((44:3.817182e-03,(7:1.648255e-03,51:5.051505e-03):2.880537e-04):1.456533e-03,13:4.391098e-03):1.809113e-03):1.854983e-04):3.330480e-04):1.770058e-03,((20:4.597824e-03,33:2.525249e-03):2.718343e-03,(67:1.282252e-02,((15:5.477002e-03,8:4.207058e-03):5.102070e-03,((36:2.949054e-03,(63:8.801530e-03,11:6.316557e-03):5.591406e-04):9.724579e-04,10:4.376987e-03):3.424817e-03):7.806386e-04):3.204231e-04):1.263643e-03):2.083929e-02,(38:4.223759e-03,3:1.574308e-03):3.117625e-02):5.565263e-04,((2:5.733164e-03,9:8.994351e-03):1.822841e-02,(72:2.277434e-03,70:2.574108e-03):1.663670e-02):5.005046e-03):1.544332e-02):2.643925e-03):3.142794e-02):2.692213e-02,1:7.074599e-02);
   tree gen.14700 = [&U] (75:5.169834e-02,((76:3.163388e-02,(29:9.045424e-03,62:9.364419e-03):2.339778e-02):4.465942e-02,((57:3.117887e-02,71:2.670564e-02):2.246325e-02,((69:5.312600e-02,(68:2.399664e-02,(73:3.158642e-02,(74:1.034479e-02,(((26:4.330524e-03,60:6.126850e-03):7.152003e-05,59:4.513822e-03):1.093445e-04,(((((43:5.940167e-03,64:5.054827e-03):2.395461e-04,61:1.782587e-02):8.237543e-05,66:7.204183e-03):2.061063e-04,50:7.841815e-03):1.558747e-04,58:5.168013e-03):6.540245e-04):6.689883e-03):1.352634e-02):6.728808e-03):9.745433e-03):1.678498e-02,((38:4.223759e-03,3:1.574308e-03):3.147801e-02,(((30:1.074769e-02,((((16:6.419125e-03,(14:2.824706e-03,(65:5.585503e-03,35:6.022828e-03):4.496534e-04):3.411975e-04):3.426736e-03,(25:3.086913e-03,42:4.599211e-03):6.282978e-03):2.691514e-04,(21:9.516154e-03,((44:3.817182e-03,(7:1.648255e-03,51:5.051505e-03):2.880537e-04):1.456533e-03,13:4.391098e-03):1.809113e-03):6.605587e-05):3.330480e-04,(48:2.215882e-03,((19:1.028680e-02,(17:2.873399e-03,((28:7.749522e-03,46:4.297540e-03):1.895838e-04,41:4.731242e-04):5.617685e-04):2.578728e-03):1.303201e-03,(((((12:5.369022e-03,(((37:3.135466e-03,(39:4.777450e-03,23:6.056583e-03):7.231740e-05):1.678031e-04,45:4.862666e-03):2.258531e-04,((55:2.786498e-03,34:4.942672e-03):2.997104e-04,52:5.499926e-03):2.321378e-04):1.282801e-03):7.814189e-04,53:5.465843e-03):7.268594e-04,((47:1.778730e-03,31:1.393448e-03):2.711890e-04,((54:1.742105e-03,32:4.336031e-03):5.155926e-04,(18:6.630490e-03,49:5.547167e-03):5.917897e-05):8.170172e-04):1.670482e-03):1.388771e-04,((27:3.325159e-03,(56:5.304393e-03,(24:6.708728e-03,(22:4.258807e-03,6:4.310236e-03):3.784076e-04):5.066904e-05):2.310245e-04):5.167202e-03,40:7.560944e-03):2.605166e-04):3.397101e-04,(4:2.765641e-03,5:4.245876e-03):1.321806e-03):5.184134e-05):1.232485e-04):9.187451e-04):1.109431e-03):1.832354e-03,((20:4.597824e-03,33:2.525249e-03):2.718343e-03,(67:1.282252e-02,((15:5.477002e-03,8:4.207058e-03):5.102070e-03,((63:8.801530e-03,(36:2.949054e-03,11:6.452311e-03):5.794384e-04):1.018132e-03,10:4.376987e-03):3.424817e-03):7.806386e-04):2.278668e-04):1.274219e-03):2.083929e-02,((2:5.733164e-03,9:8.994351e-03):1.822841e-02,(72:2.277434e-03,70:2.574108e-03):1.663670e-02):4.896829e-03):5.598067e-04):1.544332e-02):1.636763e-03):3.142794e-02):2.692213e-02,1:7.074599e-02);
   tree gen.14800 = [&U] (75:5.169834e-02,((76:3.163388e-02,(29:9.045424e-03,62:9.364419e-03):2.339778e-02):4.465942e-02,((57:3.117887e-02,71:2.670564e-02):2.246325e-02,((69:4.520217e-02,(68:2.399664e-02,(73:3.158642e-02,(74:1.034479e-02,(((26:4.330524e-03,60:6.126850e-03):7.152003e-05,59:4.513822e-03):2.158469e-04,((((66:7.204183e-03,61:1.740243e-02):2.151550e-04,(43:5.940167e-03,64:5.054827e-03):1.370654e-04):2.110603e-04,50:7.841815e-03):1.496970e-04,58:5.168013e-03):6.540245e-04):6.689883e-03):1.352634e-02):6.728808e-03):7.893715e-03):1.678498e-02,((38:4.223759e-03,3:1.574308e-03):3.147801e-02,(((30:1.074769e-02,(((16:6.419125e-03,(14:2.824706e-03,(65:5.585503e-03,35:6.022828e-03):4.496534e-04):3.411975e-04):3.426736e-03,((21:9.516154e-03,(25:3.086913e-03,42:4.599211e-03):6.423402e-03):2.375662e-04,((44:3.817182e-03,(7:1.648255e-03,51:5.051505e-03):6.168511e-04):1.598905e-03,13:4.391098e-03):5.680609e-03):7.287833e-05):3.330480e-04,(48:2.215882e-03,((19:1.028680e-02,(17:2.873399e-03,((28:7.749522e-03,46:4.297540e-03):1.895838e-04,41:4.731242e-04):5.617685e-04):2.578728e-03):1.327140e-03,(((((47:1.778730e-03,31:1.393448e-03):2.711890e-04,((54:1.742105e-03,32:4.336031e-03):5.155926e-04,(18:6.630490e-03,49:5.547167e-03):5.917897e-05):8.170172e-04):1.670482e-03,((27:3.325159e-03,(56:5.304393e-03,(24:6.708728e-03,(22:1.595367e-03,6:4.310236e-03):3.784076e-04):5.066904e-05):2.310245e-04):5.167202e-03,40:7.560944e-03):2.605166e-04):2.127371e-06,((12:5.369022e-03,((45:4.842751e-03,52:5.499926e-03):2.183221e-04,((55:2.786498e-03,34:4.942672e-03):1.133500e-04,((37:3.135466e-03,39:4.729685e-03):7.312933e-05,23:6.056583e-03):1.729027e-04):3.637237e-04):1.282801e-03):7.814189e-04,53:5.654472e-03):3.742887e-04):1.803429e-04,(4:2.765641e-03,5:4.245876e-03):1.758813e-03):7.623837e-05):1.232485e-04):9.187451e-04):1.109431e-03):1.832354e-03,((20:4.597824e-03,33:2.525249e-03):2.718343e-03,(67:1.282252e-02,((15:5.477002e-03,8:4.207058e-03):5.102070e-03,((63:8.801530e-03,(36:2.949054e-03,11:4.788040e-03):5.794384e-04):1.981113e-03,10:4.376987e-03):3.424817e-03):7.806386e-04):2.278668e-04):1.310150e-03):2.083929e-02,((2:2.571083e-03,9:8.994351e-03):2.132742e-02,(72:2.277434e-03,70:2.574108e-03):1.663670e-02):4.896829e-03):5.598067e-04):1.544332e-02):1.636763e-03):3.142794e-02):2.692213e-02,1:7.074599e-02);
   tree gen.14900 = [&U] (75:4.961423e-02,(((((((9:7.314424e-03,2:5.057245e-03):1.978812e-02,(70:4.006754e-03,72:1.438679e-03):2.081680e-02):3.784815e-03,(38:5.262555e-03,3:1.676858e-03):3.401245e-02):5.571627e-05,((((8:2.622055e-03,15:2.765418e-03):8.135216e-03,((((11:4.423797e-03,63:5.697766e-03):5.475540e-04,36:5.373190e-03):3.036966e-03,10:6.258031e-03):1.451427e-03,67:1.185286e-02):3.236565e-04):1.787076e-04,(20:5.665354e-03,33:3.409803e-03):1.030756e-03):7.727358e-04,((((((14:2.001917e-03,(65:6.650873e-03,35:5.861301e-03):2.318837e-04):9.601986e-04,16:6.531136e-03):3.602133e-03,((44:8.141341e-03,(7:3.188948e-03,51:3.593232e-03):6.020208e-04):1.669090e-03,13:4.886824e-03):5.684389e-03):4.033413e-04,(21:8.765314e-03,(25:2.595344e-03,42:4.419990e-03):7.161931e-03):3.314901e-04):1.831006e-04,((((6:2.945348e-03,(56:5.189155e-03,(27:5.573957e-03,22:1.868289e-03):6.939895e-05):1.045468e-03):1.107122e-04,24:7.498315e-03):3.682733e-03,(4:1.717134e-03,5:5.611846e-03):2.145435e-03):3.805971e-04,((40:1.015026e-02,(53:5.808347e-03,(((31:3.481040e-03,47:2.445943e-03):7.265644e-04,((49:4.405842e-03,(54:1.069511e-03,32:2.374100e-03):1.161782e-03):7.231116e-05,18:6.317931e-03):5.065815e-04):1.884239e-03,((((34:3.566472e-03,55:4.248620e-03):1.480519e-04,(37:2.562046e-03,(39:3.329700e-03,((52:3.751056e-03,45:2.934751e-03):2.165572e-04,23:5.588565e-03):4.476786e-04):1.022086e-04):2.407436e-05):2.277455e-03,12:5.945139e-03):5.410364e-04,(19:7.288626e-03,(41:1.267892e-03,((17:1.901264e-03,28:5.538346e-03):6.650688e-04,46:2.851588e-03):1.518677e-03):1.241742e-03):1.315061e-03):7.194532e-06):7.042518e-05):6.972412e-05):2.881748e-04,48:2.052530e-03):7.806314e-04):9.480732e-04):1.643280e-04,30:1.099860e-02):3.305104e-03):2.217369e-02):2.174952e-02,(69:4.750403e-02,((73:3.415700e-02,((((58:7.430699e-03,((61:1.570789e-02,43:5.174180e-03):7.452769e-05,((64:8.872176e-03,66:7.916277e-03):3.398146e-04,50:4.532979e-03):7.822957e-05):7.690071e-04):1.721412e-03,(59:6.101316e-03,26:3.639111e-03):4.319862e-05):4.717937e-05,60:6.213814e-03):4.162851e-03,74:1.284308e-02):1.269478e-02):5.727875e-03,68:2.072867e-02):6.415470e-03):1.484722e-02):2.008329e-03,(71:2.750252e-02,57:2.713701e-02):2.826036e-02):2.868562e-02,(76:2.815150e-02,(29:8.348124e-03,62:9.950734e-03):2.439156e-02):5.052722e-02):1.926440e-02,1:7.663448e-02);
   tree gen.15000 = [&U] (75:5.490513e-02,((76:3.359609e-02,(29:9.606503e-03,62:9.945284e-03):2.484912e-02):4.742960e-02,((57:3.311286e-02,71:2.836216e-02):2.385662e-02,((69:4.800601e-02,(68:2.548513e-02,(73:3.354569e-02,(74:1.098646e-02,(((26:4.599142e-03,60:6.506893e-03):7.595634e-05,59:4.952957e-03):1.452455e-04,(((61:1.844043e-02,64:5.368373e-03):4.542291e-04,((50:8.328235e-03,66:7.982992e-03):3.508639e-04,43:6.308630e-03):1.936184e-04):2.260923e-04,58:4.900663e-03):1.052941e-03):7.104850e-03):1.436537e-02):7.069491e-03):8.383354e-03):1.782614e-02,(((38:4.485755e-03,3:1.671961e-03):3.343056e-02,((2:2.730564e-03,9:9.552262e-03):2.230300e-02,(72:2.418701e-03,70:2.733777e-03):1.766866e-02):5.357471e-03):6.004525e-04,((30:1.141436e-02,((((((44:4.053958e-03,(7:1.750494e-03,51:5.364844e-03):6.551138e-04):1.698084e-03,13:4.663473e-03):6.032972e-03,21:1.010643e-02):9.308186e-05,(16:6.817297e-03,(14:2.433993e-03,(65:5.931967e-03,35:6.396418e-03):4.775450e-04):3.623616e-04):3.773126e-03):2.340827e-04,(25:4.485753e-03,42:4.884496e-03):4.838474e-03):1.806866e-04,((40:5.176920e-03,((((47:3.503871e-03,31:1.479883e-03):2.880105e-04,((49:5.891252e-03,(54:1.843575e-03,32:4.604991e-03):3.438372e-04):6.421698e-05,18:7.041773e-03):5.663403e-04):1.937521e-03,(48:2.077459e-03,(19:1.092488e-02,(41:7.942586e-04,(17:2.957480e-03,(28:6.030259e-03,46:4.564113e-03):2.013435e-04):6.261123e-04):3.099207e-03):1.455361e-03):1.538826e-04):9.886882e-07,((56:5.633419e-03,((6:4.372577e-03,(22:1.694326e-03,24:7.124864e-03):3.982599e-04):7.159077e-05,27:3.261184e-03):2.454498e-04):5.479300e-03,53:5.794582e-03):1.915293e-04):1.789791e-04):2.351635e-04,((12:5.702058e-03,(((45:3.660398e-03,52:5.841081e-03):1.497044e-05,(55:2.959341e-03,34:5.249261e-03):1.203810e-04):5.742361e-04,((37:3.329956e-03,39:5.023062e-03):7.766546e-05,23:6.432267e-03):1.836276e-04):1.342486e-03):5.202143e-04,(4:2.937191e-03,5:4.509244e-03):1.847307e-03):4.125690e-04):5.062435e-04):1.178248e-03):1.946013e-03,((20:4.883023e-03,33:2.681888e-03):2.886959e-03,(67:1.361788e-02,((15:5.816735e-03,8:4.468018e-03):5.418547e-03,(((63:9.347481e-03,11:5.040725e-03):5.903328e-04,36:3.131981e-03):3.587358e-03,10:4.648487e-03):3.637255e-03):8.290608e-04):2.420012e-04):5.345924e-04):2.213193e-02):1.640125e-02):1.738290e-03):3.337739e-02):2.859209e-02,1:7.513430e-02);
   tree gen.15100 = [&U] (75:5.490513e-02,((76:3.359609e-02,(29:9.606503e-03,62:9.945284e-03):2.484912e-02):4.742960e-02,((57:3.311286e-02,71:2.836216e-02):2.385662e-02,((69:4.800601e-02,(68:2.548513e-02,(73:3.354569e-02,(74:1.098646e-02,(((26:4.599142e-03,60:6.506893e-03):1.588402e-04,59:4.952957e-03):1.452455e-04,(((((61:1.844043e-02,64:5.368373e-03):4.352674e-04,50:8.328235e-03):1.890221e-04,43:6.308630e-03):3.586678e-04,66:8.290955e-03):2.260923e-04,58:4.900663e-03):1.052941e-03):7.311561e-03):1.436537e-02):7.069491e-03):8.383354e-03):1.782614e-02,(((38:4.485755e-03,3:1.671961e-03):3.343056e-02,((2:2.730564e-03,9:9.552262e-03):2.230300e-02,(72:2.418701e-03,70:2.733777e-03):1.766866e-02):5.357471e-03):6.004525e-04,((30:1.141436e-02,(((((44:4.053958e-03,(7:1.750494e-03,51:5.364844e-03):6.551138e-04):1.698084e-03,13:4.663473e-03):4.879417e-03,21:1.010643e-02):1.401201e-04,(16:6.817297e-03,(14:2.433993e-03,(65:5.931967e-03,35:5.802536e-03):4.775450e-04):3.623616e-04):3.773126e-03):2.340827e-04,(((12:5.702058e-03,(((55:2.959341e-03,34:5.249261e-03):1.203810e-04,((37:3.329956e-03,39:5.023062e-03):2.292137e-04,23:6.432267e-03):1.337029e-05):5.742361e-04,(45:3.660398e-03,52:5.841081e-03):1.497044e-05):1.342486e-03):5.202143e-04,((53:5.794582e-03,((56:5.633419e-03,((24:7.291142e-03,27:3.261184e-03):7.159077e-05,(22:1.694326e-03,6:4.336455e-03):4.159190e-04):1.310992e-04):5.479300e-03,(((48:2.034158e-03,40:5.176920e-03):1.506116e-04,(19:1.092488e-02,(17:2.957480e-03,((28:6.030259e-03,46:4.564113e-03):2.013435e-04,41:7.942586e-04):5.664993e-04):2.116364e-03):2.436223e-03):3.065211e-07,((47:3.503871e-03,31:1.479883e-03):2.880105e-04,((49:5.891252e-03,18:7.220786e-03):3.723913e-04,(54:1.843575e-03,32:4.604991e-03):3.438372e-04):2.860975e-04):1.937521e-03):1.928828e-04):1.915293e-04):2.094947e-04,(4:2.937191e-03,5:4.509244e-03):1.847307e-03):1.099897e-04):6.058762e-04,(25:4.590840e-03,42:4.884496e-03):5.064662e-03):5.565704e-05):5.023939e-04):1.946013e-03,((20:4.883023e-03,33:2.681888e-03):2.886959e-03,(67:1.361788e-02,((15:5.816735e-03,8:4.468018e-03):5.418547e-03,(((63:9.347481e-03,11:4.072273e-03):5.903328e-04,36:4.875022e-03):1.267217e-03,10:4.648487e-03):3.637255e-03):8.290608e-04):4.697590e-04):5.345924e-04):2.213193e-02):1.640125e-02):1.738290e-03):3.337739e-02):2.859209e-02,1:7.513430e-02);
   tree gen.15200 = [&U] (75:5.490513e-02,((76:3.359609e-02,(29:9.606503e-03,62:9.945284e-03):2.484912e-02):4.742960e-02,((57:3.311286e-02,71:2.836216e-02):2.385662e-02,((69:4.800601e-02,(68:2.548513e-02,(73:3.354569e-02,(74:1.098646e-02,((26:4.599142e-03,(59:4.952957e-03,60:6.569971e-03):1.571945e-04):8.575659e-05,(((((61:1.844043e-02,50:8.328235e-03):4.352674e-04,64:5.368373e-03):5.420627e-04,43:6.308630e-03):5.148839e-04,66:8.290955e-03):2.260923e-04,58:4.900663e-03):1.052941e-03):7.311561e-03):1.436537e-02):7.069491e-03):8.383354e-03):1.782614e-02,(((38:4.485755e-03,3:1.671961e-03):3.343056e-02,((2:2.730564e-03,9:9.552262e-03):2.230300e-02,(72:2.418701e-03,70:2.733777e-03):1.766866e-02):5.357471e-03):6.004525e-04,((30:1.141436e-02,(((((44:4.053958e-03,(7:1.755938e-03,51:5.364844e-03):6.551138e-04):1.698084e-03,13:4.663473e-03):2.850491e-03,21:1.010643e-02):1.401201e-04,(16:6.817297e-03,(14:2.433993e-03,(65:5.931967e-03,35:5.802536e-03):1.255218e-03):3.623616e-04):3.773126e-03):2.340827e-04,((((12:5.702058e-03,(((55:2.959341e-03,34:5.249261e-03):1.203810e-04,((37:3.329956e-03,39:5.023062e-03):2.292137e-04,23:6.432267e-03):3.566785e-05):2.772809e-04,(45:3.660398e-03,52:5.841081e-03):6.908553e-06):1.342486e-03):5.202143e-04,(53:5.794582e-03,((56:5.633419e-03,(22:1.694326e-03,(24:7.291142e-03,(6:4.133659e-03,27:3.261184e-03):4.203013e-05):7.613850e-04):9.116715e-05):5.479300e-03,(((48:2.034158e-03,40:5.176920e-03):1.521209e-04,(19:1.092488e-02,(17:2.957480e-03,((28:6.030259e-03,46:4.564113e-03):4.415425e-04,41:7.942586e-04):5.664993e-04):2.116364e-03):2.436223e-03):3.065211e-07,((47:3.097865e-03,31:1.479883e-03):7.070836e-04,((49:5.891252e-03,18:7.220786e-03):3.723913e-04,(54:1.843575e-03,32:4.604991e-03):8.437023e-04):2.860975e-04):1.937521e-03):1.928828e-04):1.915293e-04):2.111242e-04):1.152249e-04,(4:2.937191e-03,5:4.509244e-03):1.847307e-03):6.352325e-04,(25:4.590840e-03,42:4.884496e-03):8.590167e-03):5.565704e-05):5.023939e-04):1.946013e-03,((20:4.883023e-03,33:2.681888e-03):2.886959e-03,(67:1.361788e-02,((15:5.816735e-03,8:4.468018e-03):5.418547e-03,(((63:9.347481e-03,11:4.072273e-03):2.888297e-04,36:4.875022e-03):1.537959e-03,10:4.648487e-03):3.637255e-03):9.682403e-04):4.697590e-04):5.345924e-04):2.213193e-02):1.640125e-02):1.738290e-03):3.337739e-02):2.859209e-02,1:7.513430e-02);
   tree gen.15300 = [&U] (75:5.045536e-02,(((((((9:7.438428e-03,2:5.142983e-03):2.012359e-02,(70:4.074682e-03,72:1.463069e-03):2.116971e-02):5.508682e-03,(38:5.351773e-03,3:1.705286e-03):3.458908e-02):8.950332e-05,(((((8:2.731464e-03,15:2.812301e-03):5.689954e-03,(((11:4.678494e-03,63:5.794362e-03):4.984638e-04,36:4.499699e-03):2.835978e-03,10:3.371010e-03):2.166764e-03):5.400016e-04,67:1.205381e-02):1.817373e-04,(20:5.223962e-03,33:3.467610e-03):1.048231e-03):9.216951e-04,((((14:1.516058e-03,(65:6.763627e-03,35:5.960670e-03):2.358149e-04):7.844216e-04,16:8.212531e-03):3.663201e-03,((44:8.279363e-03,(7:3.243011e-03,51:3.654149e-03):6.409457e-04):2.032134e-03,13:4.969671e-03):5.780758e-03):4.101793e-04,((25:5.289305e-03,42:4.870191e-03):5.801440e-03,((21:8.913915e-03,((4:1.746246e-03,5:5.439045e-03):1.994807e-03,((40:1.081061e-02,48:2.087328e-03):2.814410e-04,((((((34:3.626935e-03,55:3.503049e-03):1.505619e-04,((37:3.682072e-03,(52:3.814648e-03,45:6.584863e-03):2.202285e-04):2.434456e-04,(23:5.804000e-03,39:4.194408e-03):3.258613e-04):2.283667e-05):1.120639e-03,12:6.045928e-03):1.397438e-03,53:5.906818e-03):7.355830e-05,(19:7.412192e-03,((17:1.962437e-03,(41:9.237314e-04,46:2.827822e-03):1.581148e-03):2.488243e-04,28:5.632239e-03):1.249667e-03):1.871341e-03):1.176236e-04,(((31:3.540055e-03,47:1.452717e-03):1.267961e-03,(((54:1.108724e-03,32:2.326067e-03):9.108706e-04,49:4.377586e-03):8.187530e-05,18:6.425041e-03):4.732248e-04):1.703330e-03,(((6:2.995281e-03,(27:5.668454e-03,22:1.899962e-03):1.556420e-04):9.278756e-04,56:5.277128e-03):1.112197e-04,24:7.625436e-03):3.776832e-03):1.870308e-04):1.961664e-04):3.795210e-04):4.942238e-04):3.371099e-04,30:1.118506e-02):6.219801e-04):1.778888e-04):1.607810e-03):2.254960e-02):2.176395e-02,(69:4.830938e-02,((73:3.473607e-02,((((59:6.466189e-03,(58:7.556674e-03,(64:8.633422e-03,((43:5.039464e-03,66:8.050484e-03):8.072001e-05,(50:4.587458e-03,61:1.597419e-02):1.490001e-04):8.145000e-05):7.672714e-04):1.750595e-03):4.444175e-05,60:6.319159e-03):8.587381e-05,26:3.700806e-03):4.233425e-03,74:1.306082e-02):1.291000e-02):5.824981e-03,68:2.108009e-02):6.524234e-03):1.509893e-02):1.751316e-03,(71:2.523466e-02,57:2.759707e-02):2.873946e-02):2.917194e-02,(76:2.862877e-02,(29:8.489653e-03,62:1.445306e-02):2.480508e-02):4.381469e-02):1.959099e-02,1:6.547874e-02);
   tree gen.15400 = [&U] (75:5.045536e-02,(((((((9:7.438428e-03,2:5.142983e-03):2.012359e-02,(70:4.074682e-03,72:1.463069e-03):2.116971e-02):5.508682e-03,(((((8:2.731464e-03,15:2.812301e-03):5.689954e-03,(((11:4.678494e-03,63:5.794362e-03):4.984638e-04,36:4.499699e-03):2.835978e-03,10:3.371010e-03):2.166764e-03):5.400016e-04,67:1.205381e-02):1.817373e-04,(20:5.223962e-03,33:3.467610e-03):1.048231e-03):9.216951e-04,((21:8.913915e-03,((4:1.746246e-03,5:5.439045e-03):1.994807e-03,((40:1.081061e-02,48:2.087328e-03):8.936986e-05,(((19:7.412192e-03,(((41:9.012989e-04,17:1.962437e-03):1.526810e-03,46:2.827822e-03):2.320650e-04,28:5.632239e-03):1.249667e-03):1.871341e-03,(((31:3.540055e-03,47:1.452717e-03):1.267961e-03,(((54:1.638533e-03,32:2.326067e-03):9.108706e-04,49:4.377586e-03):8.187530e-05,18:6.425041e-03):4.732248e-04):1.703330e-03,(((22:1.899962e-03,(27:5.668454e-03,6:2.995281e-03):1.556420e-04):9.278756e-04,56:5.277128e-03):1.112197e-04,24:7.625436e-03):3.776832e-03):1.870308e-04):7.775808e-05,((((34:3.626935e-03,55:3.503049e-03):1.278695e-04,((37:3.682072e-03,(52:3.814648e-03,45:6.584863e-03):3.549386e-04):7.044832e-05,(23:5.804000e-03,39:4.194408e-03):3.258613e-04):2.283667e-05):6.697047e-04,12:6.045928e-03):1.397438e-03,53:5.906818e-03):9.090382e-06):2.505741e-04):3.795210e-04):4.979858e-04):3.409991e-04,(((25:5.289305e-03,42:4.870191e-03):5.801440e-03,30:1.118506e-02):6.048754e-04,(((14:1.516058e-03,(65:6.763627e-03,35:5.960670e-03):2.358149e-04):7.844216e-04,16:8.212531e-03):3.663201e-03,((44:8.279363e-03,(7:3.243011e-03,51:3.654149e-03):6.409457e-04):2.032134e-03,13:4.969671e-03):5.780758e-03):4.101793e-04):1.778888e-04):1.607810e-03):2.325799e-02):8.890593e-05,(38:5.351773e-03,3:1.705286e-03):3.458908e-02):2.176395e-02,(69:4.485957e-02,((73:3.473607e-02,(((59:6.466189e-03,(60:6.319159e-03,(58:7.556674e-03,(64:8.633422e-03,((66:8.050484e-03,(50:4.587458e-03,61:1.597419e-02):1.490001e-04):8.072001e-05,43:5.039464e-03):8.145000e-05):7.672714e-04):1.828031e-03):4.545661e-05):3.487436e-05,26:3.700806e-03):4.233425e-03,74:1.306082e-02):1.291000e-02):5.824981e-03,68:2.108009e-02):6.524234e-03):1.509893e-02):1.751316e-03,(71:2.523466e-02,57:2.759707e-02):2.873946e-02):2.917194e-02,(76:2.862877e-02,(29:8.489653e-03,62:1.445306e-02):2.480508e-02):4.381469e-02):1.959099e-02,1:6.547874e-02);
   tree gen.15500 = [&U] (75:5.490513e-02,((76:3.359609e-02,(29:9.606503e-03,62:1.153744e-02):2.484912e-02):4.742960e-02,((57:2.617076e-02,71:2.836216e-02):2.912698e-02,((69:4.800601e-02,(68:2.548513e-02,(73:3.354569e-02,(74:1.098646e-02,((((66:8.290955e-03,(64:6.676671e-03,(43:6.308630e-03,(50:8.357402e-03,61:1.865947e-02):5.851003e-04):5.399755e-04):3.592022e-04):2.240553e-04,58:4.900663e-03):1.052941e-03,(60:1.162896e-02,59:4.952957e-03):5.397815e-05):1.022542e-04,26:4.599142e-03):7.625321e-03):1.437990e-02):4.018305e-03):8.383354e-03):1.782614e-02,((38:4.485755e-03,3:1.705134e-03):3.467828e-02,(((2:2.730564e-03,9:9.552262e-03):2.230300e-02,(72:2.430860e-03,70:2.733777e-03):1.766866e-02):5.357471e-03,(((((((((((56:5.633419e-03,22:1.694326e-03):2.789090e-04,(6:4.138504e-03,27:3.261184e-03):4.096026e-05):6.552204e-04,24:7.291142e-03):5.686589e-03,((48:2.034158e-03,40:5.176920e-03):1.521209e-04,(19:1.092488e-02,(41:7.942586e-04,((28:6.030259e-03,46:4.564113e-03):4.415425e-04,17:2.957480e-03):5.664993e-04):2.116364e-03):2.436223e-03):3.065211e-07):2.228823e-04,((47:3.097865e-03,31:1.479883e-03):1.250637e-03,((49:5.891252e-03,(54:1.843575e-03,32:4.604991e-03):6.008854e-04):1.363552e-04,18:7.220786e-03):4.244447e-04):1.318378e-03):2.087359e-04,(53:5.794582e-03,(4:2.958996e-03,5:2.340846e-03):1.834318e-03):9.241604e-05):4.010557e-04,(12:7.697714e-03,((52:5.841081e-03,(((55:2.959341e-03,34:5.249261e-03):1.203810e-04,(37:3.329956e-03,39:5.023062e-03):2.292137e-04):3.401130e-05,45:3.660398e-03):2.746913e-04):1.274761e-05,23:6.432267e-03):1.331337e-03):5.484587e-04):6.352325e-04,(25:2.772192e-03,42:3.963252e-03):9.035305e-03):4.760591e-05,((16:6.817297e-03,(14:2.433993e-03,(65:5.931967e-03,35:5.802536e-03):1.255218e-03):3.623616e-04):3.644620e-03,(30:1.141436e-02,21:1.010643e-02):4.274415e-05):7.416236e-04):4.110086e-04,((44:4.053958e-03,(7:1.207476e-03,51:5.364844e-03):5.411426e-04):1.317365e-03,13:4.663473e-03):3.190654e-03):1.946013e-03,((20:4.883023e-03,33:2.681888e-03):2.886959e-03,(67:1.361788e-02,((15:3.990109e-03,8:4.731416e-03):7.406259e-03,(((63:9.347481e-03,11:4.072273e-03):2.888297e-04,36:4.875022e-03):1.537959e-03,10:5.066230e-03):3.637255e-03):1.117393e-03):1.947049e-04):7.347420e-04):2.191397e-02):5.810736e-04):1.640125e-02):2.682084e-03):3.337739e-02):2.859209e-02,1:7.513430e-02);
   tree gen.15600 = [&U] (75:5.287643e-02,((((((9:7.914738e-03,2:5.389766e-03):2.108921e-02,(70:4.270203e-03,72:1.533274e-03):2.218553e-02):5.728930e-03,((((((8:3.002604e-03,15:2.947247e-03):6.630390e-03,67:1.215887e-02):6.176628e-04,(((11:4.902989e-03,63:6.072401e-03):5.223823e-04,36:4.715615e-03):1.994881e-03,10:3.532767e-03):2.178817e-03):1.904579e-04,(20:5.474631e-03,33:6.798520e-03):1.098530e-03):9.659221e-04,(21:9.335235e-03,(((((44:8.676644e-03,(7:3.398625e-03,51:4.478143e-03):3.282546e-04):2.129645e-03,13:5.208139e-03):6.058145e-03,((14:1.588805e-03,(65:7.088177e-03,35:6.246690e-03):8.247041e-04):8.220616e-04,16:8.550359e-03):3.838978e-03):4.298616e-04,((4:2.277188e-03,5:5.700034e-03):2.090527e-03,((40:1.132935e-02,48:2.187487e-03):9.365823e-05,(((((22:2.486309e-03,56:5.530348e-03):1.001838e-03,(27:3.104732e-03,6:3.139009e-03):7.694109e-05):3.797933e-04,24:7.991338e-03):3.958061e-03,(((31:3.709923e-03,47:1.522425e-03):1.328803e-03,(((54:1.717157e-03,32:6.228724e-03):9.545782e-04,49:5.907403e-03):8.580404e-05,18:6.733343e-03):4.959323e-04):1.344956e-03,(19:7.767862e-03,(((41:9.445473e-04,46:2.963513e-03):6.613477e-04,17:2.056604e-03):5.997650e-04,28:5.902500e-03):1.309631e-03):1.961136e-03):1.960054e-04):8.148926e-05,((((34:3.800972e-03,55:3.671141e-03):1.340053e-04,(37:3.858755e-03,((52:3.973075e-03,(45:6.900835e-03,23:6.020513e-03):3.760248e-04):3.487852e-04,39:4.395674e-03):7.362912e-05):2.393248e-05):7.018401e-04,12:6.336039e-03):1.464493e-03,53:6.190253e-03):9.526579e-06):2.625978e-04):3.902181e-04):4.998509e-04):1.681302e-04,((25:5.543110e-03,42:5.103885e-03):7.824972e-03,30:1.160007e-02):2.760568e-04):3.735693e-04):1.684960e-03):2.414402e-02,(38:5.608575e-03,3:3.420212e-03):3.624882e-02):9.228613e-05):2.290846e-02,(69:4.701213e-02,((73:3.640287e-02,((((59:6.776465e-03,(58:7.919277e-03,(64:9.047692e-03,(((66:8.420974e-03,50:4.807584e-03):1.515856e-04,43:5.281280e-03):1.355432e-05,61:1.674070e-02):9.016925e-05):7.992651e-04):1.940630e-03):1.478856e-05,60:6.622381e-03):1.168737e-04,26:3.226407e-03):4.912746e-03,74:1.368753e-02):1.587206e-02):6.104490e-03,68:2.209161e-02):6.837296e-03):1.582345e-02):1.835352e-03,(71:2.644553e-02,57:2.892130e-02):2.707715e-02):3.057174e-02,(76:3.000250e-02,(29:8.897024e-03,62:1.527683e-02):2.599533e-02):4.591712e-02):2.053106e-02,1:6.862070e-02);
   tree gen.15700 = [&U] (75:5.490513e-02,((76:3.359609e-02,(29:9.606503e-03,62:1.153744e-02):2.484912e-02):4.742960e-02,((57:3.015538e-02,71:2.836216e-02):2.912698e-02,((69:4.800601e-02,(68:2.548513e-02,(73:3.354569e-02,(74:1.098646e-02,(((((66:6.078676e-03,((61:1.865947e-02,43:3.076594e-03):5.864651e-04,50:8.357402e-03):8.575322e-05):5.455433e-04,64:6.676671e-03):2.242880e-04,58:4.900663e-03):1.052941e-03,(59:4.952957e-03,60:7.205350e-03):5.397815e-05):1.022542e-04,26:4.599142e-03):7.625321e-03):1.437990e-02):4.018305e-03):8.383354e-03):1.782614e-02,((38:4.485755e-03,3:1.705134e-03):3.467828e-02,(((2:4.255858e-03,9:9.552262e-03):2.017650e-02,(72:2.430860e-03,70:2.733777e-03):1.766866e-02):5.357471e-03,((((16:6.817297e-03,(14:2.433993e-03,(65:5.931967e-03,35:3.624336e-03):1.255218e-03):3.623616e-04):3.644620e-03,(21:1.010643e-02,(30:1.141436e-02,((((((56:5.633419e-03,22:1.694326e-03):2.789090e-04,(6:4.138504e-03,27:3.261184e-03):1.062827e-05):6.552204e-04,24:7.291142e-03):5.517901e-03,(12:6.705226e-03,((55:2.717314e-03,34:5.249261e-03):1.203810e-04,(((37:3.329956e-03,39:5.023062e-03):2.378094e-04,52:5.819572e-03):2.856806e-04,(45:4.017403e-03,23:4.469089e-03):1.233848e-05):3.467876e-05):8.906182e-04):5.426090e-04):2.185104e-04,((((53:5.794582e-03,(4:2.958996e-03,5:2.340846e-03):1.891234e-03):1.961917e-04,(48:2.167518e-03,(19:1.092488e-02,(41:7.942586e-04,((28:6.030259e-03,46:4.564113e-03):3.792642e-04,17:2.957480e-03):7.920477e-04):1.671639e-03):1.842562e-03):6.897459e-04):7.728648e-07,40:5.176920e-03):2.275081e-04,((47:3.097865e-03,31:1.479883e-03):1.250637e-03,((49:5.891252e-03,(54:1.843575e-03,32:4.604991e-03):6.008854e-04):1.488282e-04,18:7.220786e-03):4.244447e-04):1.318378e-03):2.124379e-04):6.352325e-04,(25:2.624160e-03,42:4.977032e-03):8.124640e-03):4.572955e-05):4.211700e-05):4.109295e-04):4.110086e-04,((7:3.407818e-03,(44:4.053958e-03,51:5.364844e-03):5.292222e-04):1.133099e-03,13:3.732478e-03):3.190654e-03):1.946013e-03,((20:4.883023e-03,33:2.681888e-03):2.886959e-03,(67:1.361788e-02,((15:3.990109e-03,8:4.731416e-03):7.406259e-03,(((63:8.846623e-03,11:4.072273e-03):4.133396e-04,36:4.875022e-03):1.341591e-03,10:5.066230e-03):3.637255e-03):1.117393e-03):1.947049e-04):7.347420e-04):2.191397e-02):5.810736e-04):1.640125e-02):2.682084e-03):3.337739e-02):2.859209e-02,1:7.513430e-02);
   tree gen.15800 = [&U] (75:5.485200e-02,((76:3.356358e-02,(29:9.597206e-03,62:1.152627e-02):2.482507e-02):4.738370e-02,((57:3.012620e-02,71:2.833472e-02):2.909880e-02,((69:4.795956e-02,(68:2.546046e-02,(73:3.351323e-02,(74:1.097583e-02,(((((66:5.914337e-03,((61:1.864141e-02,43:3.073616e-03):5.858976e-04,50:8.349314e-03):8.567024e-05):4.124832e-04,64:6.670210e-03):1.245144e-04,58:4.895921e-03):1.051922e-03,(59:4.948164e-03,60:7.198377e-03):5.392591e-05):1.021552e-04,26:4.594692e-03):7.617942e-03):1.436599e-02):4.014417e-03):8.375242e-03):1.780889e-02,(((38:4.367589e-03,3:1.703484e-03):3.386590e-02,((2:4.251739e-03,9:9.543018e-03):2.015698e-02,(72:2.428508e-03,70:2.731132e-03):1.765156e-02):5.352287e-03):5.645959e-04,((((16:6.810700e-03,(14:2.431638e-03,(65:5.926226e-03,35:3.620829e-03):1.254003e-03):2.245682e-04):3.641093e-03,(((40:5.171910e-03,((47:3.094867e-03,31:1.478450e-03):1.249426e-03,((49:5.885551e-03,(54:1.943188e-03,32:4.600535e-03):5.377478e-04):1.486841e-04,18:7.213799e-03):4.240340e-04):1.317102e-03):6.027943e-04,((53:5.998518e-03,(48:2.165420e-03,(19:1.091430e-02,((28:5.961194e-03,46:4.559696e-03):3.689250e-04,(41:7.934900e-04,17:2.954618e-03):8.058786e-04):1.670021e-03):1.840779e-03):6.890785e-04):7.721169e-07,(((((56:5.627968e-03,22:1.692686e-03):2.786391e-04,(6:4.134499e-03,27:3.258028e-03):4.977959e-04):1.484492e-04,24:8.112470e-03):6.655004e-03,(4:2.956133e-03,5:2.338581e-03):1.889404e-03):2.015584e-04,(12:6.698737e-03,(((37:3.326733e-03,39:5.018202e-03):1.707842e-04,52:5.813941e-03):2.854041e-04,((45:4.013515e-03,23:4.464764e-03):1.232654e-05,(55:2.714684e-03,34:5.244182e-03):1.202645e-04):3.464520e-05):8.897563e-04):5.420839e-04):2.182990e-04):2.122323e-04):6.346178e-04,(21:1.009665e-02,(30:1.140332e-02,(25:2.621620e-03,42:4.972215e-03):7.979028e-03):4.207624e-05):4.634136e-05):4.047093e-04):4.106109e-04,((7:3.404521e-03,(44:4.050035e-03,51:5.359653e-03):5.287101e-04):1.306503e-03,13:3.728866e-03):3.187567e-03):1.944130e-03,((20:4.878298e-03,33:5.519488e-03):2.884165e-03,((15:4.699654e-03,8:4.030500e-03):7.174186e-03,(67:1.360471e-02,(((63:8.838063e-03,11:4.068332e-03):4.129396e-04,36:4.870304e-03):1.340293e-03,10:5.061327e-03):3.633736e-03):1.142183e-03):1.945164e-04):7.340310e-04):2.189276e-02):1.638538e-02):2.679489e-03):3.334509e-02):2.856442e-02,1:7.506159e-02);
   tree gen.15900 = [&U] (75:5.485200e-02,((76:3.008220e-02,(29:9.597206e-03,62:1.152627e-02):2.482507e-02):4.738370e-02,((57:3.012620e-02,71:2.833472e-02):2.909880e-02,((69:4.795956e-02,(68:2.546046e-02,(73:3.379053e-02,(74:1.097583e-02,((((((66:5.914337e-03,50:8.349314e-03):8.369806e-05,(61:1.864141e-02,43:3.073616e-03):5.858976e-04):3.982750e-04,64:6.670210e-03):1.196106e-04,58:4.895921e-03):1.051922e-03,(59:4.948164e-03,60:7.198377e-03):5.392591e-05):1.021552e-04,26:4.594692e-03):7.617942e-03):1.436599e-02):4.014417e-03):8.375242e-03):1.780889e-02,(((38:4.367589e-03,3:1.666474e-03):3.386590e-02,((2:4.251739e-03,9:9.543018e-03):2.015698e-02,(72:1.880357e-03,70:2.731132e-03):1.765156e-02):5.352287e-03):5.645959e-04,((((16:6.810700e-03,(14:2.431638e-03,(65:5.926226e-03,35:3.620829e-03):1.254003e-03):2.245682e-04):3.641093e-03,((30:1.140332e-02,(25:2.621620e-03,42:4.972215e-03):7.979028e-03):4.207624e-05,(21:1.009665e-02,((40:5.171910e-03,((47:3.955809e-03,31:1.478450e-03):1.249426e-03,((49:5.885551e-03,(54:1.943188e-03,32:4.600535e-03):5.377478e-04):3.018976e-04,18:7.213799e-03):4.228655e-04):1.317102e-03):6.027943e-04,((53:5.998518e-03,(48:2.165420e-03,(19:1.091430e-02,((28:5.961194e-03,46:4.559696e-03):3.689250e-04,(41:7.934900e-04,17:2.954618e-03):8.058786e-04):1.259624e-03):1.840779e-03):6.890785e-04):7.721169e-07,(((((56:5.627968e-03,22:1.692686e-03):2.786391e-04,(6:4.134499e-03,27:3.258028e-03):4.977959e-04):1.484492e-04,24:8.112470e-03):6.655004e-03,(4:3.848417e-03,5:2.338581e-03):1.889404e-03):1.486936e-04,(12:6.698737e-03,(((37:3.326733e-03,52:5.813941e-03):1.707842e-04,39:5.018202e-03):2.854041e-04,((45:4.013515e-03,23:4.464764e-03):1.232654e-05,(55:2.714684e-03,34:5.244182e-03):1.202645e-04):3.464520e-05):8.897563e-04):5.420839e-04):1.296954e-04):3.540259e-04):6.346178e-04):4.634136e-05):4.047093e-04):4.106109e-04,((7:2.518776e-03,(44:4.050035e-03,51:5.359653e-03):5.287101e-04):1.306503e-03,13:3.728866e-03):3.187567e-03):1.944130e-03,((20:4.878298e-03,33:5.519488e-03):2.884165e-03,((15:4.699654e-03,8:3.617803e-03):7.937643e-03,(67:1.360471e-02,(((63:8.838063e-03,11:4.068332e-03):4.737224e-04,36:4.870304e-03):1.340293e-03,10:5.061327e-03):3.633736e-03):1.142183e-03):1.945164e-04):7.340310e-04):2.189276e-02):1.638538e-02):2.679489e-03):3.334509e-02):2.856442e-02,1:7.506159e-02);
   tree gen.16000 = [&U] (75:5.169311e-02,(((((((((8:2.935409e-03,15:2.881291e-03):6.482008e-03,67:1.188677e-02):1.963643e-04,(((11:4.548952e-03,63:5.936507e-03):4.388854e-04,36:3.553936e-03):2.184689e-03,10:7.659276e-03):2.130057e-03):6.891160e-04,(20:5.352114e-03,33:4.974770e-03):3.229823e-03):4.687382e-04,((25:5.419060e-03,42:2.991911e-03):9.245693e-03,(((44:8.482469e-03,(7:2.506788e-03,51:3.817951e-03):7.975583e-04):2.081985e-03,13:5.091585e-03):5.922569e-03,((((48:2.138533e-03,((31:3.626898e-03,47:1.488355e-03):1.299066e-03,(((54:1.381042e-03,32:6.089331e-03):1.520580e-03,49:5.775201e-03):1.183829e-04,18:6.582658e-03):6.027501e-04):1.326878e-03):4.420319e-05,40:8.216591e-03):9.582720e-06,(((((24:5.672837e-03,(56:5.406584e-03,(6:2.879760e-03,(22:2.284922e-03,27:5.131397e-03):3.212237e-04):1.132520e-04):1.422115e-04):3.782052e-03,(19:7.594025e-03,(((46:5.677768e-03,17:2.010579e-03):6.465474e-04,28:6.064521e-03):3.381616e-04,41:8.758830e-04):1.280323e-03):1.942160e-03):1.074133e-04,(4:2.226227e-03,5:5.572473e-03):1.540076e-03):2.260676e-04,53:5.857493e-03):2.591850e-04,((((52:4.221327e-03,39:2.669813e-03):2.231760e-05,((34:3.740528e-03,55:3.588984e-03):1.352539e-04,(45:6.746400e-03,23:5.885779e-03):3.676097e-04):4.069048e-04):7.006809e-05,37:3.626005e-03):7.153305e-04,12:6.194244e-03):1.396511e-03):3.764391e-04):1.039693e-03,((21:9.356418e-03,((14:1.247480e-03,(65:6.929550e-03,35:3.011751e-03):8.062480e-04):8.036647e-04,16:3.191916e-03):3.753065e-03):4.148453e-04,30:1.210125e-02):9.733563e-05):4.041170e-05):4.859302e-04):1.328665e-03):2.360370e-02,(((9:6.685669e-03,2:4.921275e-03):2.061725e-02,(70:4.174640e-03,72:1.498960e-03):2.168904e-02):5.600721e-03,(38:3.704924e-03,3:3.315841e-03):3.415391e-02):1.853220e-04):2.252093e-02,(69:4.596004e-02,((73:3.558820e-02,((((59:6.427642e-03,60:6.474178e-03):5.717688e-05,(58:5.919633e-03,((64:4.160986e-03,((61:1.702142e-02,50:4.609156e-03):5.600754e-05,66:8.232520e-03):1.068051e-04):2.324938e-05,43:5.242155e-03):2.837776e-03):5.091162e-04):1.648912e-03,26:2.785730e-03):5.125956e-03,74:1.338122e-02):1.551685e-02):5.369410e-03,68:2.159722e-02):6.684284e-03):1.546933e-02):1.794279e-03,(71:2.585371e-02,57:2.827407e-02):2.647118e-02):2.890842e-02,(76:2.933107e-02,(29:1.490898e-02,62:1.531042e-02):2.267777e-02):4.488953e-02):2.007159e-02,1:6.708504e-02);
   tree gen.16100 = [&U] (75:5.795580e-02,(((29:1.014102e-02,62:1.664691e-02):2.349425e-02,76:2.634023e-02):4.272570e-02,((71:2.717732e-02,57:2.865415e-02):2.911384e-02,((69:4.967888e-02,(68:2.281426e-02,(73:3.316066e-02,((26:5.592988e-03,(60:8.751818e-03,(59:3.632227e-03,(58:1.141944e-02,(((50:4.618583e-03,64:6.290132e-03):5.651406e-05,66:8.729016e-03):8.980489e-04,(43:3.437240e-03,61:1.308113e-02):5.699371e-04):9.858817e-04):9.005592e-04):8.834602e-05):2.062075e-05):3.674696e-03,74:1.352740e-02):1.362220e-02):5.113950e-03):9.076052e-03):1.342291e-02,((((((((14:3.897043e-03,(65:5.977190e-03,35:3.522412e-03):1.133047e-03):6.078678e-04,16:5.311772e-03):5.528753e-03,(25:5.003853e-03,42:2.535109e-03):7.418948e-03):5.817662e-06,((((19:6.467996e-03,(17:5.298518e-03,(46:4.137374e-03,(28:1.053643e-02,41:7.480823e-04):2.203103e-04):2.181508e-04):1.893243e-03):1.180829e-03,((((31:5.667382e-03,47:2.388655e-03):6.707957e-04,((49:5.893835e-03,18:6.214763e-03):2.321406e-04,(54:1.849791e-03,32:4.603599e-03):3.211598e-04):1.320375e-03):1.032129e-03,48:2.728995e-03):7.118483e-04,53:6.361464e-03):6.266002e-04):2.214091e-04,(((((23:4.477823e-03,52:7.126342e-03):5.994765e-04,37:2.025912e-03):3.896695e-04,(45:2.923438e-03,(34:6.466247e-03,(39:5.625861e-03,55:6.178795e-03):6.683315e-04):2.049335e-04):2.064552e-05):1.361364e-03,12:4.468819e-03):7.311708e-04,((4:4.203466e-03,5:2.900565e-03):2.481766e-03,(((56:5.399399e-03,22:2.869164e-03):1.206256e-04,(27:3.554410e-03,6:4.689329e-03):4.092826e-04):3.633234e-05,24:8.097205e-03):2.148519e-03):1.439191e-04):2.508248e-05):3.519378e-04,40:8.172159e-03):5.112633e-04):3.482439e-04,((((44:5.736767e-03,(51:3.979918e-03,7:1.706793e-03):6.622187e-04):1.715191e-03,13:3.891976e-03):9.771894e-04,30:1.464868e-02):2.746263e-04,21:9.844735e-03):8.020435e-04):4.349647e-03,((20:4.479397e-03,33:4.277939e-03):3.411627e-03,((((36:2.899300e-03,(11:8.156592e-03,63:9.931649e-03):9.772512e-04):1.793487e-03,10:4.810691e-03):3.483107e-03,(8:3.201688e-03,15:3.539889e-03):9.451878e-03):4.448609e-05,67:2.105218e-02):8.298033e-05):2.590532e-04):2.419440e-02,((72:1.952893e-03,70:1.719527e-03):2.498311e-02,(9:6.931581e-03,2:6.164577e-03):2.624028e-02):5.651655e-03):2.627548e-04,(3:2.576527e-03,38:5.364345e-03):3.064338e-02):1.656891e-02):1.748973e-03):2.902317e-02):2.498235e-02,1:7.546339e-02);
   tree gen.16200 = [&U] (75:5.525378e-02,((76:3.030255e-02,(29:9.667505e-03,62:1.161070e-02):2.500691e-02):4.773078e-02,((57:2.829576e-02,71:2.854226e-02):2.931194e-02,((69:4.831086e-02,(68:2.564696e-02,(73:3.403804e-02,(74:1.105623e-02,((60:7.251104e-03,((((66:5.957659e-03,64:6.719068e-03):2.257854e-04,((43:3.096130e-03,50:8.602371e-03):5.405175e-04,61:1.794908e-02):5.008496e-04):1.204867e-04,58:6.988954e-03):1.059627e-03,59:7.292909e-03):5.432091e-05):4.248967e-04,26:4.628347e-03):6.991675e-03):1.447122e-02):4.043822e-03):8.436589e-03):1.793933e-02,((((2:4.282882e-03,9:9.612919e-03):2.285998e-02,(72:1.894130e-03,70:1.984897e-03):1.778086e-02):4.814557e-03,((((16:6.860587e-03,(14:2.449449e-03,(65:5.969635e-03,35:3.647351e-03):5.181230e-04):1.780220e-04):5.137839e-03,((((7:2.537225e-03,(44:4.079701e-03,51:5.398912e-03):5.325828e-04):1.316073e-03,13:3.756180e-03):3.210915e-03,21:1.051001e-02):8.161196e-05,(30:1.148685e-02,(25:3.041236e-03,42:5.008636e-03):8.037473e-03):1.790267e-04):1.211634e-03):3.933451e-04,((((47:3.984784e-03,31:5.764238e-03):1.258578e-03,(((54:1.965811e-03,32:4.634233e-03):5.208496e-04,49:6.128327e-03):2.885876e-04,18:7.266639e-03):4.259630e-04):2.786197e-03,((((53:4.965325e-03,((12:4.464761e-03,(((39:5.054959e-03,37:3.352457e-03):3.730883e-05,(52:5.856527e-03,(45:4.042913e-03,23:4.623117e-03):1.239890e-04):1.720351e-04):1.239648e-05,(55:2.626630e-03,34:4.347527e-03):9.052003e-05):9.376425e-04):5.388683e-04,(19:1.099425e-02,(46:3.949205e-03,(17:2.976260e-03,(28:7.705999e-03,41:7.900938e-04):8.141183e-04):3.694473e-04):1.749589e-03):1.891661e-03):1.249057e-04):4.427401e-04,(4:3.876606e-03,5:3.424415e-03):2.865293e-03):5.544368e-05,40:6.292367e-03):6.983125e-04,48:1.957744e-03):6.061189e-04):6.909054e-07,((((56:5.669192e-03,22:2.436503e-03):2.806801e-04,6:4.139163e-03):1.722383e-04,24:8.171892e-03):4.448118e-04,27:3.281893e-03):2.528649e-03):2.616478e-04):1.951619e-03,((20:4.914030e-03,33:5.559917e-03):3.101860e-03,((15:6.563915e-03,8:4.027106e-03):5.769867e-03,(67:1.370436e-02,(((63:8.902800e-03,11:4.098132e-03):4.771923e-04,36:4.905978e-03):4.047265e-03,10:5.098401e-03):3.284957e-03):1.150549e-03):1.959412e-04):7.394077e-04):2.205312e-02):5.481886e-04,(38:4.399581e-03,3:1.678681e-03):3.411396e-02):1.627905e-02):2.699116e-03):3.358934e-02):2.877365e-02,1:7.561140e-02);
   tree gen.16300 = [&U] (75:5.525378e-02,((76:3.030255e-02,(29:9.667505e-03,62:1.161070e-02):2.500691e-02):4.773078e-02,((57:2.829576e-02,71:2.854226e-02):2.931194e-02,((69:4.831086e-02,(68:2.564696e-02,(73:3.403804e-02,(74:1.069161e-02,((((((((66:5.957659e-03,64:6.719068e-03):2.213975e-04,43:3.096130e-03):5.089363e-04,61:1.794908e-02):5.391130e-04,50:8.335701e-03):1.204867e-04,58:6.988954e-03):1.059627e-03,59:7.292909e-03):9.479433e-06,26:4.628347e-03):4.489641e-04,60:7.251104e-03):6.991675e-03):1.266473e-02):4.043822e-03):8.436589e-03):1.793933e-02,((((2:4.282882e-03,9:9.612919e-03):2.285998e-02,(72:1.894130e-03,70:1.984897e-03):1.778086e-02):4.814557e-03,((((((51:5.398912e-03,(44:4.079701e-03,7:2.537225e-03):1.837374e-04):1.316073e-03,13:3.756180e-03):3.210915e-03,(21:1.051001e-02,30:1.148685e-02):2.099839e-04):1.944628e-04,((25:3.041236e-03,42:5.008636e-03):8.037473e-03,(16:6.860587e-03,(14:2.449449e-03,(65:5.969635e-03,35:3.647351e-03):5.181230e-04):1.780220e-04):5.137839e-03):1.211634e-03):4.481406e-04,(((((47:2.118914e-03,31:1.792603e-03):7.943344e-04,(((54:1.965811e-03,32:4.634233e-03):5.208496e-04,49:6.128327e-03):2.885876e-04,18:7.266639e-03):4.259630e-04):2.773817e-03,48:1.957744e-03):6.316986e-04,((4:3.876606e-03,5:3.424415e-03):2.865293e-03,((53:4.965325e-03,((12:4.464761e-03,(((39:5.054959e-03,37:3.352457e-03):3.730883e-05,(52:5.392193e-03,(45:4.055164e-03,23:4.623117e-03):2.900036e-04):2.137423e-05):1.239648e-05,(55:5.000388e-03,34:4.347527e-03):1.139978e-04):9.376425e-04):6.381093e-04,(19:1.099425e-02,(28:7.705999e-03,(17:2.976260e-03,(46:4.023466e-03,41:8.253876e-04):3.689720e-04):8.362437e-04):1.753238e-03):1.891661e-03):1.257588e-04):4.592850e-04,40:6.292367e-03):5.688943e-05):3.308535e-04):6.909054e-07,((6:4.139163e-03,((56:5.669192e-03,22:2.436503e-03):2.725805e-04,24:8.171892e-03):1.803159e-04):4.448118e-04,27:3.281893e-03):2.528649e-03):2.616478e-04):1.951619e-03,((20:4.914030e-03,33:5.559917e-03):3.101860e-03,((15:6.563915e-03,8:4.027106e-03):5.769867e-03,(67:1.370436e-02,(((63:8.902800e-03,11:4.098132e-03):4.771923e-04,36:4.905978e-03):4.047265e-03,10:5.098401e-03):3.284957e-03):1.114929e-03):1.246172e-04):7.394077e-04):2.205312e-02):5.481886e-04,(38:4.399581e-03,3:1.678681e-03):3.411396e-02):1.627905e-02):2.699116e-03):3.358934e-02):2.877365e-02,1:7.561140e-02);
   tree gen.16400 = [&U] (75:5.525378e-02,((76:3.030255e-02,(29:9.667505e-03,62:1.161070e-02):2.500691e-02):4.773078e-02,((57:2.829576e-02,71:2.854226e-02):2.931194e-02,((69:4.831086e-02,(68:2.564696e-02,(73:3.403804e-02,(74:1.069161e-02,((((((50:8.335701e-03,((66:5.957659e-03,43:3.096130e-03):2.213975e-04,64:6.719068e-03):5.089363e-04):2.658365e-05,61:1.794908e-02):5.895642e-04,58:6.988954e-03):1.059627e-03,59:7.292909e-03):4.243943e-04,26:4.628347e-03):4.293932e-05,60:7.251104e-03):3.556344e-03):1.266473e-02):4.043822e-03):8.436589e-03):1.793933e-02,((((2:4.282882e-03,9:9.612919e-03):2.285998e-02,(72:1.894130e-03,70:1.984897e-03):1.778086e-02):4.814557e-03,(((((((51:5.398912e-03,7:2.556164e-03):1.892458e-04,44:4.079701e-03):1.316073e-03,13:5.637345e-03):3.210915e-03,(21:1.051001e-02,30:1.148685e-02):2.099839e-04):1.944628e-04,((25:3.041236e-03,42:5.008636e-03):8.037473e-03,(16:6.860587e-03,(14:2.449449e-03,(65:5.969635e-03,35:5.135217e-03):5.948441e-04):1.780220e-04):5.137839e-03):1.211634e-03):1.913379e-04,(((12:4.464761e-03,(((45:4.055164e-03,23:4.623117e-03):2.156792e-04,(55:5.000388e-03,34:4.347527e-03):1.139978e-04):1.239648e-05,((39:5.054959e-03,37:3.352457e-03):3.730883e-05,52:5.392193e-03):9.108844e-05):9.279706e-04):6.459459e-04,(((((47:2.118914e-03,31:1.792603e-03):7.943344e-04,(49:6.128327e-03,(18:7.009239e-03,(54:1.965811e-03,32:4.634233e-03):5.385149e-04):2.962487e-04):4.295199e-04):2.773817e-03,48:1.957744e-03):6.316986e-04,(4:3.876606e-03,5:3.424415e-03):2.865293e-03):3.277313e-04,(40:6.292367e-03,(53:4.965325e-03,(19:1.099425e-02,((28:7.705999e-03,17:3.054813e-03):6.473882e-05,(46:4.023466e-03,41:8.253876e-04):3.599401e-04):2.666300e-03):1.905407e-03):2.497873e-04):3.246438e-04):5.196798e-05):7.139352e-07,(24:8.171892e-03,(((22:2.365228e-03,56:5.669192e-03):1.713953e-04,6:4.139163e-03):4.007426e-04,27:3.281893e-03):4.458941e-04):2.528649e-03):2.616478e-04):1.408083e-03,((20:4.914030e-03,33:5.559917e-03):3.101860e-03,((15:6.563915e-03,8:4.027106e-03):5.367395e-03,(67:1.370436e-02,(((63:8.902800e-03,11:4.098132e-03):4.771923e-04,36:4.905978e-03):4.047265e-03,10:5.098401e-03):3.284957e-03):1.114929e-03):1.246172e-04):1.738453e-03):2.205312e-02):1.133524e-03,(38:4.399581e-03,3:1.678681e-03):3.411396e-02):1.627905e-02):2.699116e-03):3.358934e-02):2.877365e-02,1:7.561140e-02);
   tree gen.16500 = [&U] (75:5.350011e-02,((76:2.934079e-02,(29:9.360672e-03,62:1.124219e-02):2.421323e-02):4.621587e-02,((57:2.739769e-02,71:2.763637e-02):2.838162e-02,((69:4.677754e-02,(68:2.483296e-02,(73:3.295772e-02,(74:1.528471e-02,((((((64:6.505815e-03,((66:5.768571e-03,50:7.936425e-03):2.211388e-04,43:2.997863e-03):6.403296e-05):2.573993e-05,61:1.737940e-02):5.708522e-04,58:6.767135e-03):1.025996e-03,59:7.061443e-03):4.109246e-04,26:4.481450e-03):5.227377e-05,60:7.020964e-03):3.443471e-03):1.603732e-02):3.915477e-03):8.168824e-03):1.206807e-02,((((2:4.146950e-03,9:9.307819e-03):2.213444e-02,(72:1.834013e-03,70:1.921899e-03):1.721652e-02):4.661750e-03,((((25:2.944711e-03,42:4.849669e-03):7.782375e-03,((((((51:5.227558e-03,7:2.475035e-03):1.832394e-04,44:3.950217e-03):1.274303e-03,13:5.458424e-03):3.109005e-03,30:1.112227e-02):2.055773e-04,21:1.017644e-02):1.926186e-04,(16:6.642842e-03,(14:2.371707e-03,(65:5.780167e-03,35:4.155340e-03):5.759646e-04):1.723719e-04):4.974772e-03):1.135282e-03):1.852651e-04,(((12:4.323056e-03,(52:3.929860e-03,((39:4.894522e-03,37:3.246055e-03):3.612470e-05,((45:3.926459e-03,23:4.476386e-03):1.526174e-04,(55:4.841683e-03,34:4.209543e-03):1.103797e-04):8.087461e-05):8.819742e-05):8.985182e-04):6.254445e-04,(((((47:1.301647e-03,31:1.735709e-03):7.691233e-04,(49:5.933823e-03,(18:6.786776e-03,(54:1.903419e-03,32:4.487149e-03):5.214232e-04):2.868462e-04):4.158876e-04):2.685780e-03,48:1.573205e-03):6.116494e-04,(4:3.753568e-03,5:3.315729e-03):7.920837e-04):3.173296e-04,(40:6.092656e-03,(53:4.807733e-03,(19:1.064531e-02,(28:7.447944e-03,((46:3.862502e-03,17:2.957857e-03):6.036845e-05,41:7.991910e-04):3.485161e-04):2.581676e-03):1.844932e-03):1.283839e-04):3.322481e-04):5.031859e-05):6.912759e-07,(((22:2.290159e-03,56:5.489260e-03):1.659554e-04,6:4.007792e-03):3.880236e-04,(27:3.177730e-03,24:7.912528e-03):4.317421e-04):2.265281e-03):3.695886e-04):1.363392e-03,((20:4.758066e-03,33:5.383453e-03):3.003412e-03,(67:1.326940e-02,((((63:8.620238e-03,11:3.968063e-03):4.620469e-04,36:4.750270e-03):3.827425e-03,10:4.936585e-03):3.180697e-03,(15:6.355586e-03,8:3.406583e-03):5.197042e-03):1.079543e-03):8.573491e-05):1.683277e-03):2.135319e-02):1.097548e-03,(38:4.259945e-03,3:1.625402e-03):3.303124e-02):1.576238e-02):2.613449e-03):3.252326e-02):2.786042e-02,1:7.321161e-02);
   tree gen.16600 = [&U] (75:5.301428e-02,((76:2.907435e-02,(29:1.031358e-02,62:1.114010e-02):2.399335e-02):4.579619e-02,((57:2.714889e-02,71:2.738541e-02):2.812389e-02,((69:4.635276e-02,(68:2.460745e-02,(73:3.265844e-02,(74:1.514591e-02,((26:4.440754e-03,60:6.957208e-03):5.179907e-05,((((64:6.446736e-03,(50:7.864355e-03,(43:2.970640e-03,66:5.716187e-03):2.224437e-04):1.651294e-04):1.752551e-05,61:1.722158e-02):7.101240e-04,58:6.705683e-03):1.016679e-03,59:6.997318e-03):4.071930e-04):3.412201e-03):1.589169e-02):3.879921e-03):8.094644e-03):1.195848e-02,((((2:4.249831e-03,9:9.223295e-03):2.193344e-02,(72:1.817358e-03,70:1.904446e-03):1.706018e-02):4.619417e-03,(((((((51:5.180087e-03,7:2.452560e-03):1.815754e-04,44:3.914346e-03):1.262731e-03,13:5.408857e-03):3.080773e-03,(30:1.074085e-02,21:1.008403e-02):1.908694e-04):2.170492e-04,((25:2.917971e-03,42:4.805630e-03):7.645045e-03,(16:6.582519e-03,(14:2.350170e-03,(65:5.727678e-03,35:4.117606e-03):5.707343e-04):2.529397e-04):4.929596e-03):3.397850e-04):1.816376e-04,(((((4:3.719483e-03,5:3.285619e-03):8.205511e-04,(((47:1.289827e-03,31:1.719947e-03):7.621390e-04,((49:5.879938e-03,18:6.659683e-03):2.837021e-04,(54:1.886134e-03,32:4.446402e-03):5.166882e-04):4.211201e-04):2.661390e-03,48:1.558919e-03):6.060951e-04):4.052887e-05,((((56:5.760122e-03,6:3.971397e-03):3.772677e-04,27:5.510609e-03):4.351695e-04,22:3.043964e-03):1.672709e-04,24:7.840675e-03):2.224068e-03):3.115700e-04,(40:6.037329e-03,(53:4.764074e-03,(19:1.054864e-02,(28:7.380310e-03,((46:3.827427e-03,17:2.930997e-03):5.982025e-05,41:7.919336e-04):3.453513e-04):2.558232e-03):2.036797e-03):9.149774e-05):3.134924e-04):1.389373e-05,(12:4.283798e-03,((39:4.850075e-03,((52:3.860269e-03,37:3.216577e-03):4.201988e-05,(55:4.797716e-03,34:4.171316e-03):1.120743e-04):1.158056e-04):3.579665e-05,(45:3.890803e-03,23:4.435736e-03):1.512315e-04):8.903588e-04):6.197649e-04):2.208468e-04):1.351012e-03,((20:4.714859e-03,33:5.334567e-03):2.976138e-03,(67:1.314890e-02,((((63:8.037105e-03,11:4.084051e-03):4.578511e-04,36:4.707133e-03):3.792668e-03,10:4.891756e-03):3.151814e-03,(15:4.490220e-03,8:3.375648e-03):5.149848e-03):1.069739e-03):8.358414e-04):9.892283e-04):2.115928e-02):1.087581e-03,(38:4.221260e-03,3:1.610642e-03):3.273128e-02):1.561924e-02):2.589717e-03):3.222792e-02):2.760742e-02,1:7.254678e-02);
   tree gen.16700 = [&U] (75:5.301428e-02,((76:2.907435e-02,(29:1.031358e-02,62:1.114010e-02):2.399335e-02):4.579619e-02,((57:2.714889e-02,71:2.738541e-02):2.812389e-02,((69:4.635276e-02,(68:2.460745e-02,(73:3.265844e-02,(74:1.514591e-02,((26:4.440754e-03,60:6.957208e-03):1.127342e-04,((((64:6.446736e-03,61:1.722158e-02):1.752551e-05,((43:2.554576e-03,66:5.716187e-03):5.391457e-04,50:5.418865e-03):1.651294e-04):7.101240e-04,58:6.705683e-03):1.016679e-03,59:6.997318e-03):4.071930e-04):3.412201e-03):1.589169e-02):3.879921e-03):8.094644e-03):1.195848e-02,((((((((51:5.180087e-03,7:2.573394e-03):1.815754e-04,44:3.914346e-03):1.262731e-03,13:5.408857e-03):3.080773e-03,(30:1.074085e-02,21:1.008403e-02):2.723290e-05):3.615890e-04,((25:2.917971e-03,42:4.805630e-03):8.321567e-03,(16:4.085836e-03,(14:2.350170e-03,(65:7.456743e-03,35:4.117606e-03):5.707343e-04):2.529397e-04):4.929596e-03):3.397850e-04):1.816376e-04,(((((4:1.571895e-03,5:3.285619e-03):8.205511e-04,(((47:1.289827e-03,31:1.719947e-03):7.621390e-04,((18:6.659683e-03,(54:1.892559e-03,32:4.446402e-03):5.166882e-04):2.837021e-04,49:5.879938e-03):4.211201e-04):2.661390e-03,48:1.558919e-03):6.060951e-04):4.052887e-05,(27:5.510609e-03,((22:3.043964e-03,24:7.840675e-03):4.351695e-04,(56:5.760122e-03,6:3.971397e-03):3.772677e-04):1.624882e-04):2.334642e-03):3.111999e-04,(40:6.037329e-03,(53:7.823725e-03,(19:1.054864e-02,(46:3.650624e-03,((17:2.930997e-03,41:7.823908e-04):3.320303e-04,28:7.380310e-03):6.012239e-05):1.229767e-03):2.036797e-03):9.149774e-05):4.593705e-04):1.389373e-05,(12:4.283798e-03,((((37:3.216577e-03,(55:4.881436e-03,34:4.171316e-03):1.080702e-04):4.487864e-05,39:5.029117e-03):1.137694e-04,52:3.860269e-03):3.475192e-05,(45:3.890803e-03,23:4.435736e-03):1.990227e-04):8.903588e-04):6.197649e-04):2.208468e-04):1.351012e-03,((20:4.714859e-03,33:5.334567e-03):2.976138e-03,(67:1.314890e-02,((((63:8.037105e-03,11:4.084051e-03):4.578511e-04,36:4.707133e-03):3.521698e-03,10:4.891756e-03):3.151814e-03,(15:4.490220e-03,8:3.375648e-03):5.149848e-03):1.069739e-03):8.358414e-04):9.892283e-04):2.143945e-02,(((2:4.249831e-03,9:9.223295e-03):2.193344e-02,(72:1.817358e-03,70:1.904446e-03):1.706018e-02):4.619417e-03,(38:4.221260e-03,3:1.610642e-03):3.324961e-02):1.045195e-03):1.561924e-02):2.589717e-03):3.222792e-02):2.760742e-02,1:7.254678e-02);
   tree gen.16800 = [&U] (75:5.301428e-02,((76:2.907435e-02,(29:1.031436e-02,62:1.114010e-02):2.399335e-02):4.579619e-02,((57:3.290609e-02,71:2.738541e-02):2.812389e-02,((69:4.635276e-02,(68:2.460745e-02,(73:3.265844e-02,(74:1.514591e-02,((26:4.440754e-03,60:6.957208e-03):1.127342e-04,((((64:6.446736e-03,61:1.722158e-02):1.752551e-05,(43:2.554576e-03,(66:5.849367e-03,50:5.418865e-03):5.222558e-04):1.632814e-04):7.101240e-04,58:6.705683e-03):1.016679e-03,59:6.997318e-03):4.071930e-04):3.412201e-03):1.589169e-02):3.879921e-03):8.094644e-03):1.195848e-02,((((((((51:5.180087e-03,7:1.409235e-03):1.815754e-04,44:3.914346e-03):1.262731e-03,13:5.408857e-03):3.232749e-03,((25:2.917971e-03,42:3.607005e-03):8.824618e-03,(16:4.085836e-03,(14:2.350170e-03,(65:7.456743e-03,35:4.117606e-03):5.707343e-04):4.593609e-04):4.929596e-03):3.397850e-04):3.665705e-04,(30:1.074085e-02,21:1.008403e-02):2.723290e-05):6.100890e-04,((40:6.037329e-03,((53:7.823725e-03,(19:1.054864e-02,(46:3.650624e-03,((17:2.930997e-03,41:7.823908e-04):3.320303e-04,28:7.380310e-03):6.012239e-05):1.229767e-03):6.603399e-04):9.149774e-05,(((((47:2.957041e-03,31:1.719947e-03):7.476648e-04,((18:6.659683e-03,49:5.879938e-03):2.805446e-04,(54:1.808565e-03,32:4.446402e-03):5.181328e-04):5.353658e-04):2.882414e-03,48:1.558919e-03):5.894635e-04,(4:1.571895e-03,5:3.285619e-03):8.205511e-04):4.383683e-05,(27:5.510609e-03,(24:4.003457e-03,((22:3.043964e-03,56:5.736289e-03):4.163896e-04,6:3.971397e-03):1.780123e-04):3.989069e-04):2.334642e-03):3.111999e-04):4.593705e-04):1.389373e-05,(12:4.283798e-03,((((45:3.890803e-03,39:5.029117e-03):1.913273e-04,(37:3.216577e-03,(55:4.881436e-03,34:4.171316e-03):1.080702e-04):5.320645e-05):1.137694e-04,52:3.860269e-03):2.298028e-05,23:4.323903e-03):8.903588e-04):6.613018e-04):4.917806e-04):1.351012e-03,((20:4.714859e-03,33:5.334567e-03):2.976138e-03,(67:1.314890e-02,((((63:8.037105e-03,11:4.084051e-03):4.578511e-04,36:4.707133e-03):3.521698e-03,10:5.130237e-03):3.151814e-03,(15:4.490220e-03,8:3.391384e-03):5.149848e-03):1.069739e-03):8.358414e-04):9.892283e-04):2.143945e-02,(((2:4.120651e-03,9:5.029367e-03):2.193344e-02,(72:1.929863e-03,70:2.315418e-03):1.706018e-02):4.619417e-03,(38:4.221260e-03,3:1.610642e-03):3.324961e-02):1.045195e-03):1.561924e-02):2.589717e-03):3.710508e-02):2.398590e-02,1:7.254678e-02);
   tree gen.16900 = [&U] (75:5.301428e-02,((76:2.907435e-02,(29:1.031436e-02,62:1.114010e-02):2.399335e-02):4.579619e-02,((57:3.290609e-02,71:2.738541e-02):2.812389e-02,((69:4.456536e-02,(68:2.460745e-02,(73:3.265844e-02,(74:1.514591e-02,(26:4.331731e-03,(((((66:5.849367e-03,50:5.418865e-03):5.222558e-04,(43:2.554576e-03,(64:6.446736e-03,61:1.722158e-02):5.409324e-05):1.632814e-04):7.101240e-04,58:6.705683e-03):1.016679e-03,60:7.077359e-03):4.272905e-04,59:6.783859e-03):1.181245e-04):3.394035e-03):1.589169e-02):3.879921e-03):8.094644e-03):1.195848e-02,((((((((51:5.180087e-03,7:1.409235e-03):1.815754e-04,44:3.914346e-03):1.262731e-03,13:5.408857e-03):3.232749e-03,((25:2.917971e-03,42:3.607005e-03):8.824618e-03,(16:4.423783e-03,(14:2.350170e-03,(65:7.456743e-03,35:4.117606e-03):5.707343e-04):4.593609e-04):4.113776e-03):3.397850e-04):3.665705e-04,(30:1.074085e-02,21:1.008403e-02):4.880547e-07):4.219522e-04,((((47:2.957041e-03,31:1.719947e-03):7.476648e-04,((18:6.659683e-03,49:5.879938e-03):2.805446e-04,(54:1.808565e-03,32:4.446402e-03):5.181328e-04):5.353658e-04):2.882414e-03,40:5.973848e-03):5.727112e-04,((12:4.283798e-03,(((45:3.890803e-03,39:4.178383e-03):1.913273e-04,((37:3.216577e-03,(55:4.881436e-03,34:6.901941e-03):2.620506e-04):5.163406e-05,52:3.860269e-03):2.116077e-04):2.343124e-05,23:4.323903e-03):6.271090e-04):8.070186e-04,((53:7.823725e-03,(19:1.054864e-02,(28:7.298235e-03,((17:2.930997e-03,41:7.823908e-04):3.320303e-04,46:3.650624e-03):6.012239e-05):1.229767e-03):6.603399e-04):9.149774e-05,(((4:1.571895e-03,5:3.285619e-03):8.205511e-04,48:1.915579e-03):1.072441e-04,(27:5.510609e-03,((22:3.043964e-03,56:5.736289e-03):4.264984e-04,(24:4.057700e-03,6:3.971397e-03):1.795513e-04):3.809220e-04):2.334642e-03):1.137735e-04):4.527618e-04):1.238187e-05):4.917806e-04):2.524605e-03,((20:4.714859e-03,33:5.334567e-03):2.114368e-03,((67:1.314890e-02,(15:4.353974e-03,8:3.391384e-03):5.098977e-03):6.090497e-04,(((63:8.037105e-03,11:4.084051e-03):4.578511e-04,36:4.707133e-03):3.521698e-03,10:5.130237e-03):3.151814e-03):8.358414e-04):9.892283e-04):2.143945e-02,(((2:4.120651e-03,9:5.029367e-03):2.193344e-02,(72:1.929863e-03,70:2.705446e-03):1.706018e-02):4.619417e-03,(38:4.221260e-03,3:1.610642e-03):3.324961e-02):1.045195e-03):1.561924e-02):2.589717e-03):3.710508e-02):2.398590e-02,1:7.254678e-02);
   tree gen.17000 = [&U] (75:5.301428e-02,((76:2.907435e-02,(29:1.031436e-02,62:1.114010e-02):2.399335e-02):4.579619e-02,((57:3.290609e-02,71:2.738541e-02):2.812389e-02,((69:4.456536e-02,(68:2.460745e-02,(73:3.265844e-02,(74:1.514591e-02,(26:4.331731e-03,(60:7.077359e-03,(((((50:5.418865e-03,43:5.630467e-03):3.291823e-04,66:5.849367e-03):1.667351e-04,(64:6.651124e-03,61:1.722158e-02):5.345360e-05):7.101240e-04,58:6.705683e-03):9.790830e-04,59:4.148822e-03):4.434331e-04):1.181245e-04):5.680122e-03):1.480528e-02):3.879921e-03):8.094644e-03):1.195848e-02,((((((((51:5.180087e-03,7:1.409235e-03):1.815754e-04,44:3.914346e-03):1.262731e-03,13:5.408857e-03):3.232749e-03,((25:2.917971e-03,42:3.840464e-03):8.824618e-03,(16:4.423783e-03,(14:2.350170e-03,(65:7.456743e-03,35:5.570909e-03):5.707343e-04):4.593609e-04):6.973413e-03):3.397850e-04):3.665705e-04,(30:1.074085e-02,21:1.008403e-02):9.865706e-07):4.219522e-04,((40:5.973848e-03,((12:4.283798e-03,(((45:3.890803e-03,39:4.178383e-03):1.913273e-04,((37:3.216577e-03,(55:4.881436e-03,34:6.901941e-03):2.620506e-04):5.163406e-05,52:5.820561e-03):5.520052e-05):4.801529e-05,23:4.323903e-03):6.271090e-04):8.070186e-04,(((4:1.571895e-03,5:3.285619e-03):8.205511e-04,48:1.915579e-03):1.072441e-04,(53:7.823725e-03,((27:3.501662e-03,((22:3.043964e-03,56:5.736289e-03):4.264984e-04,(24:4.057700e-03,6:3.971397e-03):1.795513e-04):8.462236e-05):3.317359e-03,(19:1.054864e-02,((17:2.930997e-03,41:7.823908e-04):3.262917e-04,(28:7.298235e-03,46:3.650624e-03):5.827949e-05):1.229767e-03):6.603399e-04):5.071264e-04):9.149774e-05):4.527618e-04):1.585968e-05):5.727112e-04,((47:2.957041e-03,31:1.719947e-03):7.476648e-04,((18:8.966245e-03,49:5.879938e-03):2.805446e-04,(54:1.808565e-03,32:4.446402e-03):5.181328e-04):5.353658e-04):1.288524e-03):4.917806e-04):2.524605e-03,((20:4.714859e-03,33:5.334567e-03):2.114368e-03,((67:1.314890e-02,(15:4.353974e-03,8:3.391384e-03):5.625780e-03):6.090497e-04,(((63:8.037105e-03,11:4.084051e-03):3.979219e-04,36:4.707133e-03):3.521698e-03,10:3.489569e-03):3.151814e-03):8.358414e-04):9.892283e-04):2.143945e-02,(((2:4.120651e-03,9:5.029367e-03):2.193344e-02,(72:1.929863e-03,70:2.705446e-03):1.706018e-02):4.619417e-03,(38:4.221260e-03,3:1.610642e-03):3.324961e-02):1.045195e-03):1.561924e-02):2.589717e-03):3.710508e-02):2.398590e-02,1:7.254678e-02);
[truncated: 11,257,907 more chars]
