# Supplementary material for: Identification of a predominant genotype of Mycobacterium tuberculosis in Brazilian indigenous population
Source: Sci Rep. 2021 Jan 13;11:1224. doi: 10.1038/s41598-020-79621-3 (PMC7806709; doi:10.1038/s41598-020-79621-3)
Supplement: Supplementary file 5 — Supplementary Information 5. [file 41598_2020_79621_MOESM5_ESM.tar › MaskedCoreSNPs.nex.run2.p]

[ID: 6288405358]
Gen	LnL	LnPr	TL	r(A<->C)	r(A<->G)	r(A<->T)	r(C<->G)	r(C<->T)	r(G<->T)	gtrsubmodel	k_revmat	pi(A)	pi(C)	pi(G)	pi(T)
0	-6.399564e+04	1.311391e+02	2.980000e+00	1.666667e-01	1.666667e-01	1.666667e-01	1.666667e-01	1.666667e-01	1.666667e-01	0	1	2.500000e-01	2.500000e-01	2.500000e-01	2.500000e-01
100	-5.862487e+04	1.625543e+02	2.429681e+00	1.780292e-01	1.780292e-01	1.780292e-01	1.098538e-01	1.780292e-01	1.780292e-01	5	2	2.500000e-01	2.500000e-01	2.500000e-01	2.500000e-01
200	-5.623271e+04	1.688227e+02	2.339296e+00	1.733358e-01	1.733358e-01	1.733358e-01	1.098538e-01	1.850693e-01	1.850693e-01	13	3	2.500000e-01	2.500000e-01	2.500000e-01	2.500000e-01
300	-5.074939e+04	1.896911e+02	2.027948e+00	1.733358e-01	1.733358e-01	1.733358e-01	1.369808e-01	2.060309e-01	1.369808e-01	12	3	2.277095e-01	2.486641e-01	2.717123e-01	2.519142e-01
400	-4.970585e+04	1.919334e+02	1.988589e+00	9.726203e-02	2.243523e-01	2.243523e-01	9.726203e-02	2.595094e-01	9.726203e-02	95	3	2.056219e-01	2.750854e-01	2.745490e-01	2.447436e-01
500	-4.679739e+04	1.954835e+02	1.941519e+00	9.726203e-02	2.243523e-01	2.243523e-01	9.726203e-02	2.595094e-01	9.726203e-02	95	3	2.209828e-01	2.819884e-01	2.750179e-01	2.220109e-01
600	-4.289167e+04	2.221239e+02	1.620445e+00	9.344913e-02	2.101012e-01	2.101012e-01	9.344913e-02	2.994503e-01	9.344913e-02	95	3	2.209828e-01	2.558081e-01	3.011982e-01	2.220109e-01
700	-4.212090e+04	2.136370e+02	1.716606e+00	9.853287e-02	1.995918e-01	1.995918e-01	9.853287e-02	3.052178e-01	9.853287e-02	95	3	2.209828e-01	2.558081e-01	3.457695e-01	1.774396e-01
800	-4.076419e+04	2.149047e+02	1.701982e+00	9.853287e-02	1.995918e-01	1.995918e-01	9.853287e-02	3.052178e-01	9.853287e-02	95	3	2.209828e-01	2.558081e-01	3.457695e-01	1.774396e-01
900	-3.697603e+04	2.192136e+02	1.653198e+00	9.853287e-02	1.995918e-01	1.995918e-01	9.853287e-02	3.052178e-01	9.853287e-02	95	3	2.028004e-01	2.597601e-01	3.608845e-01	1.765550e-01
1000	-3.624298e+04	2.381988e+02	1.454363e+00	9.853287e-02	1.995918e-01	1.995918e-01	9.853287e-02	3.052178e-01	9.853287e-02	95	3	2.028004e-01	2.597601e-01	3.608845e-01	1.765550e-01
1100	-3.579076e+04	2.374368e+02	1.461863e+00	9.853287e-02	1.995918e-01	1.995918e-01	9.853287e-02	3.052178e-01	9.853287e-02	95	3	1.971834e-01	2.653771e-01	3.608845e-01	1.765550e-01
1200	-3.517920e+04	2.432061e+02	1.405192e+00	9.735613e-02	1.872378e-01	1.872378e-01	9.735613e-02	3.334561e-01	9.735613e-02	95	3	1.971834e-01	2.653771e-01	3.608845e-01	1.765550e-01
1300	-3.461896e+04	2.424777e+02	1.405286e+00	1.089729e-01	2.820542e-01	1.089729e-01	1.089729e-01	2.820542e-01	1.089729e-01	55	2	1.971834e-01	2.653771e-01	3.608845e-01	1.765550e-01
1400	-3.390723e+04	2.477051e+02	1.381010e+00	1.210200e-01	2.906529e-01	1.088638e-01	9.440519e-02	2.906529e-01	9.440519e-02	185	4	1.814058e-01	3.094351e-01	2.987764e-01	2.103828e-01
1500	-3.326490e+04	2.507188e+02	1.353052e+00	1.210200e-01	2.906529e-01	9.290590e-02	1.118624e-01	2.906529e-01	9.290590e-02	184	4	1.814058e-01	3.094351e-01	2.987764e-01	2.103828e-01
1600	-3.295309e+04	2.509064e+02	1.337285e+00	1.089576e-01	3.045770e-01	8.646536e-02	1.089576e-01	3.045770e-01	8.646536e-02	132	3	1.814058e-01	3.094351e-01	2.987764e-01	2.103828e-01
1700	-3.224018e+04	2.597582e+02	1.258459e+00	8.273251e-02	3.214925e-01	8.273251e-02	8.273251e-02	3.214925e-01	1.088175e-01	57	3	2.083384e-01	2.653771e-01	3.497294e-01	1.765550e-01
1800	-3.153772e+04	2.621711e+02	1.252755e+00	8.774106e-02	3.214925e-01	7.271541e-02	8.774106e-02	3.214925e-01	1.088175e-01	133	4	2.083384e-01	2.841854e-01	3.497294e-01	1.577467e-01
1900	-3.081238e+04	2.642327e+02	1.235439e+00	8.774106e-02	3.214925e-01	7.271541e-02	8.774106e-02	3.214925e-01	1.088175e-01	133	4	2.101354e-01	2.988962e-01	3.302854e-01	1.606831e-01
2000	-3.062217e+04	2.603202e+02	1.268787e+00	9.172510e-02	3.177646e-01	5.988312e-02	9.172510e-02	3.177646e-01	1.211374e-01	133	4	2.101354e-01	2.988962e-01	3.302854e-01	1.606831e-01
2100	-3.045710e+04	2.807883e+02	1.105292e+00	9.806651e-02	3.077849e-01	5.243802e-02	9.806651e-02	3.077849e-01	1.358592e-01	133	4	2.101354e-01	2.988962e-01	3.302854e-01	1.606831e-01
2200	-3.029995e+04	2.782595e+02	1.124357e+00	9.517498e-02	3.184217e-01	4.882931e-02	9.517498e-02	3.184217e-01	1.239774e-01	133	4	2.101354e-01	2.988962e-01	3.302854e-01	1.606831e-01
2300	-3.019723e+04	2.786651e+02	1.121421e+00	9.813975e-02	3.145347e-01	5.216354e-02	9.813975e-02	3.145347e-01	1.224876e-01	133	4	2.101354e-01	2.988962e-01	3.302854e-01	1.606831e-01
2400	-2.987396e+04	2.756645e+02	1.144371e+00	9.813975e-02	3.145347e-01	5.216354e-02	9.813975e-02	3.145347e-01	1.224876e-01	133	4	2.159895e-01	2.988962e-01	3.244312e-01	1.606831e-01
2500	-2.943299e+04	2.799522e+02	1.112340e+00	1.116836e-01	3.002496e-01	4.176796e-02	1.116836e-01	3.002496e-01	1.343658e-01	133	4	2.159895e-01	2.767054e-01	3.244312e-01	1.828739e-01
2600	-2.926070e+04	2.899831e+02	1.030761e+00	1.192443e-01	3.002496e-01	4.176796e-02	1.192443e-01	3.002496e-01	1.192443e-01	130	3	1.857832e-01	2.767054e-01	3.244312e-01	2.130802e-01
2700	-2.911461e+04	2.882067e+02	1.041984e+00	1.068425e-01	3.147504e-01	4.997178e-02	1.068425e-01	3.147504e-01	1.068425e-01	130	3	1.857832e-01	2.767054e-01	3.244312e-01	2.130802e-01
2800	-2.907544e+04	2.866848e+02	1.052747e+00	1.068425e-01	3.147504e-01	4.997178e-02	1.068425e-01	3.147504e-01	1.068425e-01	130	3	1.857832e-01	2.767054e-01	3.244312e-01	2.130802e-01
2900	-2.905136e+04	2.875960e+02	1.046290e+00	1.068425e-01	3.147504e-01	4.997178e-02	1.068425e-01	3.147504e-01	1.068425e-01	130	3	1.906436e-01	2.767054e-01	3.195708e-01	2.130802e-01
3000	-2.901849e+04	2.878620e+02	1.044412e+00	1.068425e-01	3.147504e-01	4.997178e-02	1.068425e-01	3.147504e-01	1.068425e-01	130	3	1.906436e-01	2.917029e-01	3.195708e-01	1.980827e-01
3100	-2.901060e+04	2.858522e+02	1.059119e+00	1.102398e-01	3.142790e-01	4.072244e-02	1.102398e-01	3.142790e-01	1.102398e-01	130	3	1.906436e-01	2.917029e-01	3.195708e-01	1.980827e-01
3200	-2.898217e+04	2.834563e+02	1.076391e+00	1.102398e-01	3.142790e-01	4.072244e-02	1.102398e-01	3.142790e-01	1.102398e-01	130	3	1.906436e-01	3.006866e-01	3.105872e-01	1.980827e-01
3300	-2.893014e+04	2.821567e+02	1.085878e+00	1.102398e-01	3.142790e-01	4.072244e-02	1.102398e-01	3.142790e-01	1.102398e-01	130	3	1.906436e-01	3.006866e-01	3.105872e-01	1.980827e-01
3400	-2.888710e+04	2.837177e+02	1.074493e+00	1.102398e-01	3.142790e-01	4.072244e-02	1.102398e-01	3.142790e-01	1.102398e-01	130	3	1.906436e-01	3.006866e-01	3.105872e-01	1.980827e-01
3500	-2.888765e+04	2.827599e+02	1.081949e+00	1.151530e-01	3.077750e-01	3.899099e-02	1.151530e-01	3.077750e-01	1.151530e-01	130	3	1.906436e-01	3.006866e-01	3.105872e-01	1.980827e-01
3600	-2.886013e+04	2.813946e+02	1.091968e+00	1.151530e-01	3.077750e-01	3.899099e-02	1.151530e-01	3.077750e-01	1.151530e-01	130	3	1.906436e-01	3.006866e-01	3.136044e-01	1.950655e-01
3700	-2.883609e+04	2.790810e+02	1.109159e+00	1.151530e-01	3.077750e-01	3.899099e-02	1.151530e-01	3.077750e-01	1.151530e-01	130	3	1.906436e-01	3.006866e-01	3.136044e-01	1.950655e-01
3800	-2.880209e+04	2.792167e+02	1.108144e+00	1.151530e-01	3.077750e-01	3.899099e-02	1.151530e-01	3.077750e-01	1.151530e-01	130	3	1.906436e-01	3.006866e-01	3.136044e-01	1.950655e-01
3900	-2.876403e+04	2.799043e+02	1.103011e+00	1.151530e-01	3.077750e-01	3.899099e-02	1.151530e-01	3.077750e-01	1.151530e-01	130	3	1.906436e-01	3.006866e-01	3.136044e-01	1.950655e-01
4000	-2.869151e+04	2.777578e+02	1.118670e+00	1.117515e-01	3.081852e-01	4.837514e-02	1.117515e-01	3.081852e-01	1.117515e-01	130	3	1.906436e-01	3.006866e-01	3.136044e-01	1.950655e-01
4100	-2.865620e+04	2.819999e+02	1.096888e+00	1.062077e-01	3.081852e-01	4.837514e-02	1.062077e-01	3.081852e-01	1.228389e-01	133	4	1.906436e-01	3.006866e-01	3.136044e-01	1.950655e-01
4200	-2.864339e+04	2.824176e+02	1.093799e+00	1.062077e-01	3.081852e-01	4.837514e-02	1.062077e-01	3.081852e-01	1.228389e-01	133	4	1.906436e-01	3.006866e-01	3.136044e-01	1.950655e-01
4300	-2.864483e+04	2.862058e+02	1.066156e+00	1.024599e-01	3.185367e-01	4.266741e-02	1.024599e-01	3.185367e-01	1.153394e-01	133	4	1.957316e-01	2.967809e-01	3.084823e-01	1.990051e-01
4400	-2.860664e+04	2.810965e+02	1.103577e+00	1.024599e-01	3.185367e-01	4.266741e-02	1.024599e-01	3.185367e-01	1.153394e-01	133	4	1.957316e-01	2.967809e-01	3.084823e-01	1.990051e-01
4500	-2.857457e+04	2.797343e+02	1.113774e+00	1.024599e-01	3.185367e-01	4.266741e-02	1.024599e-01	3.185367e-01	1.153394e-01	133	4	1.957316e-01	2.967809e-01	3.084823e-01	1.990051e-01
4600	-2.854370e+04	2.780220e+02	1.116236e+00	1.067531e-01	3.185367e-01	4.266741e-02	1.067531e-01	3.185367e-01	1.067531e-01	130	3	1.957316e-01	2.967809e-01	3.084823e-01	1.990051e-01
4700	-2.853960e+04	2.788612e+02	1.109929e+00	1.067531e-01	3.185367e-01	4.266741e-02	1.067531e-01	3.185367e-01	1.067531e-01	130	3	1.957316e-01	2.967809e-01	3.084823e-01	1.990051e-01
4800	-2.853248e+04	2.858984e+02	1.058425e+00	1.067531e-01	3.185367e-01	4.266741e-02	1.067531e-01	3.185367e-01	1.067531e-01	130	3	1.946608e-01	3.008518e-01	3.053539e-01	1.991335e-01
4900	-2.852023e+04	2.853163e+02	1.062594e+00	1.067531e-01	3.185367e-01	4.266741e-02	1.067531e-01	3.185367e-01	1.067531e-01	130	3	1.946608e-01	3.008518e-01	3.053539e-01	1.991335e-01
5000	-2.851095e+04	2.854523e+02	1.061862e+00	1.095420e-01	3.129897e-01	4.539452e-02	1.095420e-01	3.129897e-01	1.095420e-01	130	3	1.946608e-01	3.008518e-01	3.033498e-01	2.011376e-01
5100	-2.850884e+04	2.820620e+02	1.086449e+00	1.095420e-01	3.129897e-01	4.539452e-02	1.095420e-01	3.129897e-01	1.095420e-01	130	3	1.946608e-01	3.008518e-01	3.033498e-01	2.011376e-01
5200	-2.850100e+04	2.807959e+02	1.095776e+00	1.095420e-01	3.129897e-01	4.539452e-02	1.095420e-01	3.129897e-01	1.095420e-01	130	3	1.946608e-01	3.008518e-01	3.033498e-01	2.011376e-01
5300	-2.846948e+04	2.798456e+02	1.102829e+00	1.095420e-01	3.129897e-01	4.539452e-02	1.095420e-01	3.129897e-01	1.095420e-01	130	3	1.946608e-01	3.008518e-01	3.033498e-01	2.011376e-01
5400	-2.846952e+04	2.803767e+02	1.098882e+00	1.095420e-01	3.129897e-01	4.539452e-02	1.095420e-01	3.129897e-01	1.095420e-01	130	3	1.946608e-01	3.008518e-01	3.033498e-01	2.011376e-01
5500	-2.845827e+04	2.810004e+02	1.094265e+00	1.095420e-01	3.129897e-01	4.539452e-02	1.095420e-01	3.129897e-01	1.095420e-01	130	3	1.946608e-01	3.008518e-01	3.033498e-01	2.011376e-01
5600	-2.844869e+04	2.819146e+02	1.087531e+00	1.095420e-01	3.129897e-01	4.539452e-02	1.095420e-01	3.129897e-01	1.095420e-01	130	3	1.946608e-01	3.008518e-01	3.033498e-01	2.011376e-01
5700	-2.843026e+04	2.806600e+02	1.096782e+00	1.095420e-01	3.129897e-01	4.539452e-02	1.095420e-01	3.129897e-01	1.095420e-01	130	3	1.946608e-01	3.008518e-01	3.033498e-01	2.011376e-01
5800	-2.842797e+04	2.823143e+02	1.084600e+00	1.095420e-01	3.129897e-01	4.539452e-02	1.095420e-01	3.129897e-01	1.095420e-01	130	3	1.946608e-01	3.008518e-01	3.033498e-01	2.011376e-01
5900	-2.842201e+04	2.832901e+02	1.087996e+00	1.138232e-01	3.129897e-01	4.539452e-02	1.009797e-01	3.129897e-01	1.138232e-01	182	4	1.937788e-01	3.008518e-01	3.033498e-01	2.020195e-01
6000	-2.842299e+04	2.823970e+02	1.094577e+00	1.138232e-01	3.129897e-01	4.539452e-02	1.009797e-01	3.129897e-01	1.138232e-01	182	4	1.937788e-01	3.008518e-01	3.033498e-01	2.020195e-01
6100	-2.841584e+04	2.824873e+02	1.093910e+00	1.138232e-01	3.129897e-01	4.539452e-02	1.009797e-01	3.129897e-01	1.138232e-01	182	4	1.937788e-01	3.008518e-01	3.033498e-01	2.020195e-01
6200	-2.842153e+04	2.849850e+02	1.079024e+00	1.138232e-01	3.129374e-01	4.539452e-02	1.009797e-01	3.130421e-01	1.138232e-01	197	5	1.937788e-01	3.008518e-01	3.033498e-01	2.020195e-01
6300	-2.842436e+04	2.841544e+02	1.081666e+00	1.138232e-01	3.129897e-01	4.539452e-02	1.009797e-01	3.129897e-01	1.138232e-01	182	4	1.937788e-01	3.008518e-01	3.033498e-01	2.020195e-01
6400	-2.841954e+04	2.836608e+02	1.085276e+00	1.138232e-01	3.129897e-01	4.539452e-02	1.009797e-01	3.129897e-01	1.138232e-01	182	4	1.937788e-01	3.008518e-01	3.033498e-01	2.020195e-01
6500	-2.841169e+04	2.835079e+02	1.086398e+00	1.138232e-01	3.129897e-01	4.539452e-02	1.009797e-01	3.129897e-01	1.138232e-01	182	4	1.937788e-01	3.008518e-01	3.033498e-01	2.020195e-01
6600	-2.839715e+04	2.835222e+02	1.086558e+00	1.202795e-01	3.071019e-01	4.273091e-02	1.025064e-01	3.071019e-01	1.202795e-01	182	4	1.937788e-01	3.008518e-01	3.033498e-01	2.020195e-01
6700	-2.839712e+04	2.816108e+02	1.090054e+00	1.127403e-01	3.073327e-01	4.711379e-02	1.127403e-01	3.073327e-01	1.127403e-01	130	3	1.937788e-01	3.008518e-01	3.033498e-01	2.020195e-01
6800	-2.839496e+04	2.819676e+02	1.087430e+00	1.127403e-01	3.073327e-01	4.711379e-02	1.127403e-01	3.073327e-01	1.127403e-01	130	3	1.937788e-01	3.008518e-01	3.033498e-01	2.020195e-01
6900	-2.839215e+04	2.858493e+02	1.059300e+00	1.127403e-01	3.073327e-01	4.711379e-02	1.127403e-01	3.073327e-01	1.127403e-01	130	3	1.937788e-01	3.008518e-01	3.033498e-01	2.020195e-01
7000	-2.839138e+04	2.858150e+02	1.063034e+00	1.127403e-01	3.098717e-01	4.711379e-02	1.127403e-01	3.047937e-01	1.127403e-01	138	4	1.937788e-01	3.008518e-01	3.033498e-01	2.020195e-01
7100	-2.839339e+04	2.838582e+02	1.073637e+00	1.127403e-01	3.073327e-01	4.711379e-02	1.127403e-01	3.073327e-01	1.127403e-01	130	3	1.937788e-01	3.008518e-01	3.033498e-01	2.020195e-01
7200	-2.839234e+04	2.831224e+02	1.078985e+00	1.127403e-01	3.073327e-01	4.711379e-02	1.127403e-01	3.073327e-01	1.127403e-01	130	3	1.937788e-01	3.008518e-01	3.033498e-01	2.020195e-01
7300	-2.839352e+04	2.831125e+02	1.079057e+00	1.127403e-01	3.073327e-01	4.711379e-02	1.127403e-01	3.073327e-01	1.127403e-01	130	3	1.937788e-01	3.008518e-01	3.033498e-01	2.020195e-01
7400	-2.838932e+04	2.836027e+02	1.075491e+00	1.127403e-01	3.073327e-01	4.711379e-02	1.127403e-01	3.073327e-01	1.127403e-01	130	3	1.937788e-01	3.008518e-01	3.033498e-01	2.020195e-01
7500	-2.839300e+04	2.837509e+02	1.074416e+00	1.127403e-01	3.073327e-01	4.711379e-02	1.127403e-01	3.073327e-01	1.127403e-01	130	3	1.954923e-01	2.991384e-01	3.033498e-01	2.020195e-01
7600	-2.839636e+04	2.814082e+02	1.091545e+00	1.127403e-01	3.073327e-01	4.711379e-02	1.127403e-01	3.073327e-01	1.127403e-01	130	3	1.954923e-01	2.991384e-01	3.033498e-01	2.020195e-01
7700	-2.838749e+04	2.822146e+02	1.085618e+00	1.127403e-01	3.073327e-01	4.711379e-02	1.127403e-01	3.073327e-01	1.127403e-01	130	3	1.954923e-01	2.991384e-01	3.033498e-01	2.020195e-01
7800	-2.841270e+04	2.822803e+02	1.088399e+00	1.103882e-01	3.218751e-01	4.274479e-02	1.103882e-01	3.042154e-01	1.103882e-01	138	4	1.885894e-01	3.064078e-01	3.079590e-01	1.970438e-01
7900	-2.838569e+04	2.833606e+02	1.077251e+00	1.127403e-01	3.073327e-01	4.711379e-02	1.127403e-01	3.073327e-01	1.127403e-01	130	3	1.954923e-01	2.991384e-01	3.033498e-01	2.020195e-01
8000	-2.839963e+04	2.852630e+02	1.073741e+00	1.160359e-01	3.130453e-01	4.274479e-02	9.909285e-02	3.130453e-01	1.160359e-01	182	4	1.885894e-01	3.064078e-01	3.079590e-01	1.970438e-01
8100	-2.838540e+04	2.841819e+02	1.071294e+00	1.127403e-01	3.073327e-01	4.711379e-02	1.127403e-01	3.073327e-01	1.127403e-01	130	3	1.954923e-01	2.991384e-01	3.033498e-01	2.020195e-01
8200	-2.838350e+04	2.827169e+02	1.081943e+00	1.127403e-01	3.073327e-01	4.711379e-02	1.127403e-01	3.073327e-01	1.127403e-01	130	3	1.954923e-01	2.991384e-01	3.033498e-01	2.020195e-01
8300	-2.839017e+04	2.851957e+02	1.063985e+00	1.127403e-01	3.073327e-01	4.711379e-02	1.127403e-01	3.073327e-01	1.127403e-01	130	3	1.972397e-01	2.973910e-01	3.033498e-01	2.020195e-01
8400	-2.839146e+04	2.842667e+02	1.070680e+00	1.127403e-01	3.073327e-01	4.711379e-02	1.127403e-01	3.073327e-01	1.127403e-01	130	3	1.972397e-01	2.973910e-01	3.033498e-01	2.020195e-01
8500	-2.839365e+04	2.840679e+02	1.072118e+00	1.127403e-01	3.073327e-01	4.711379e-02	1.127403e-01	3.073327e-01	1.127403e-01	130	3	1.972397e-01	3.006722e-01	3.000686e-01	2.020195e-01
8600	-2.839949e+04	2.801225e+02	1.101062e+00	1.127403e-01	3.073327e-01	4.711379e-02	1.127403e-01	3.073327e-01	1.127403e-01	130	3	1.972397e-01	3.006722e-01	3.000686e-01	2.020195e-01
8700	-2.839702e+04	2.790398e+02	1.108841e+00	1.094496e-01	3.133057e-01	4.503980e-02	1.094496e-01	3.133057e-01	1.094496e-01	130	3	1.935393e-01	3.064078e-01	3.082887e-01	1.917642e-01
8800	-2.842049e+04	2.825665e+02	1.092915e+00	1.082137e-01	3.114370e-01	3.915579e-02	1.082137e-01	3.114370e-01	1.215428e-01	133	4	1.947152e-01	2.973262e-01	3.155587e-01	1.923999e-01
8900	-2.839076e+04	2.803768e+02	1.098765e+00	1.079781e-01	3.170871e-01	4.189156e-02	1.079781e-01	3.170871e-01	1.079781e-01	130	3	1.935393e-01	2.904004e-01	3.082887e-01	2.077716e-01
9000	-2.839614e+04	2.857257e+02	1.059897e+00	1.087699e-01	3.171556e-01	3.937912e-02	1.087699e-01	3.171556e-01	1.087699e-01	130	3	1.972397e-01	3.006722e-01	3.000686e-01	2.020195e-01
9100	-2.839164e+04	2.834407e+02	1.086469e+00	1.095611e-01	3.070375e-01	5.190332e-02	1.095611e-01	3.070375e-01	1.148994e-01	133	4	1.972397e-01	3.006722e-01	3.000686e-01	2.020195e-01
9200	-2.839695e+04	2.834530e+02	1.086379e+00	1.095611e-01	3.070375e-01	5.190332e-02	1.095611e-01	3.070375e-01	1.148994e-01	133	4	1.972397e-01	3.006722e-01	3.000686e-01	2.020195e-01
9300	-2.839846e+04	2.809479e+02	1.095107e+00	1.137134e-01	3.088800e-01	4.109960e-02	1.137134e-01	3.088800e-01	1.137134e-01	130	3	1.923953e-01	3.068890e-01	2.935858e-01	2.071299e-01
9400	-2.839795e+04	2.869735e+02	1.051072e+00	1.106664e-01	3.093060e-01	4.938883e-02	1.106664e-01	3.093060e-01	1.106664e-01	130	3	1.877005e-01	2.945104e-01	3.074265e-01	2.103626e-01
9500	-2.839685e+04	2.879694e+02	1.053942e+00	1.117110e-01	3.093060e-01	4.938883e-02	1.117110e-01	3.093060e-01	1.085772e-01	133	4	1.936333e-01	2.945104e-01	3.014937e-01	2.103626e-01
9600	-2.839232e+04	2.785849e+02	1.111856e+00	1.059783e-01	3.170085e-01	4.804825e-02	1.059783e-01	3.170085e-01	1.059783e-01	130	3	1.923953e-01	3.068890e-01	2.935858e-01	2.071299e-01
9700	-2.839422e+04	2.851641e+02	1.063992e+00	1.106664e-01	3.093060e-01	4.938883e-02	1.106664e-01	3.093060e-01	1.106664e-01	130	3	1.937786e-01	2.943652e-01	3.014937e-01	2.103626e-01
9800	-2.838787e+04	2.824278e+02	1.083972e+00	1.119054e-01	3.083363e-01	4.761139e-02	1.119054e-01	3.083363e-01	1.119054e-01	130	3	1.923953e-01	3.068890e-01	2.935858e-01	2.071299e-01
9900	-2.838923e+04	2.831893e+02	1.078413e+00	1.119054e-01	3.083363e-01	4.761139e-02	1.119054e-01	3.083363e-01	1.119054e-01	130	3	1.923953e-01	3.068890e-01	2.935858e-01	2.071299e-01
10000	-2.839745e+04	2.859800e+02	1.058500e+00	1.137074e-01	3.078419e-01	4.319381e-02	1.137074e-01	3.078419e-01	1.137074e-01	130	3	1.972397e-01	2.991684e-01	3.000686e-01	2.035234e-01
10100	-2.839852e+04	2.795860e+02	1.104619e+00	1.078775e-01	3.165179e-01	4.333178e-02	1.078775e-01	3.165179e-01	1.078775e-01	130	3	1.937786e-01	2.943652e-01	3.014937e-01	2.103626e-01
10200	-2.839834e+04	2.819643e+02	1.087592e+00	1.137074e-01	3.078419e-01	4.319381e-02	1.137074e-01	3.078419e-01	1.137074e-01	130	3	1.969173e-01	2.991684e-01	3.003910e-01	2.035234e-01
10300	-2.840804e+04	2.833683e+02	1.077186e+00	1.129017e-01	3.060733e-01	4.914845e-02	1.129017e-01	3.060733e-01	1.129017e-01	130	3	1.914895e-01	2.952558e-01	3.096359e-01	2.036188e-01
10400	-2.839140e+04	2.814902e+02	1.091021e+00	1.134756e-01	3.066609e-01	4.625150e-02	1.134756e-01	3.066609e-01	1.134756e-01	130	3	2.052989e-01	2.943652e-01	3.014937e-01	1.988423e-01
10500	-2.839198e+04	2.843888e+02	1.069714e+00	1.119054e-01	3.083363e-01	4.761139e-02	1.119054e-01	3.083363e-01	1.119054e-01	130	3	1.923953e-01	3.084524e-01	2.935858e-01	2.055665e-01
10600	-2.839593e+04	2.854966e+02	1.061616e+00	1.096610e-01	3.154656e-01	4.008578e-02	1.096610e-01	3.154656e-01	1.096610e-01	130	3	1.923953e-01	3.084524e-01	2.935858e-01	2.055665e-01
10700	-2.839284e+04	2.855738e+02	1.061212e+00	1.126890e-01	3.050213e-01	5.189055e-02	1.126890e-01	3.050213e-01	1.126890e-01	130	3	1.969173e-01	3.011708e-01	3.003910e-01	2.015209e-01
10800	-2.840162e+04	2.831570e+02	1.078671e+00	1.126890e-01	3.050213e-01	5.189055e-02	1.126890e-01	3.050213e-01	1.126890e-01	130	3	1.969173e-01	3.011708e-01	3.003910e-01	2.015209e-01
10900	-2.839895e+04	2.884218e+02	1.041001e+00	1.126890e-01	3.050213e-01	5.189055e-02	1.126890e-01	3.050213e-01	1.126890e-01	130	3	1.969173e-01	3.011708e-01	3.003910e-01	2.015209e-01
11000	-2.839764e+04	2.846551e+02	1.067815e+00	1.126890e-01	3.050213e-01	5.189055e-02	1.126890e-01	3.050213e-01	1.126890e-01	130	3	1.969173e-01	3.011708e-01	3.003910e-01	2.015209e-01
11100	-2.839955e+04	2.844637e+02	1.069277e+00	1.132338e-01	3.055076e-01	4.928338e-02	1.132338e-01	3.055076e-01	1.132338e-01	130	3	1.969173e-01	3.011708e-01	3.003910e-01	2.015209e-01
11200	-2.839104e+04	2.846382e+02	1.068018e+00	1.132338e-01	3.055076e-01	4.928338e-02	1.132338e-01	3.055076e-01	1.132338e-01	130	3	1.969173e-01	3.011708e-01	3.003910e-01	2.015209e-01
11300	-2.840164e+04	2.813580e+02	1.091860e+00	1.110743e-01	3.142479e-01	3.828141e-02	1.110743e-01	3.142479e-01	1.110743e-01	130	3	1.958675e-01	3.037965e-01	3.014937e-01	1.988423e-01
11400	-2.839776e+04	2.866759e+02	1.063004e+00	1.175365e-01	3.076229e-01	4.822069e-02	1.094985e-01	3.076229e-01	1.094985e-01	185	4	1.892107e-01	3.003640e-01	3.093528e-01	2.010725e-01
11500	-2.839324e+04	2.895060e+02	1.053633e+00	1.175365e-01	3.076229e-01	4.822069e-02	1.033027e-01	3.076229e-01	1.156943e-01	186	5	1.892107e-01	3.003640e-01	3.093528e-01	2.010725e-01
11600	-2.839560e+04	2.886825e+02	1.059508e+00	1.175365e-01	3.076229e-01	4.822069e-02	1.033027e-01	3.076229e-01	1.156943e-01	186	5	1.892107e-01	3.003640e-01	3.093528e-01	2.010725e-01
11700	-2.839950e+04	2.851869e+02	1.063805e+00	1.099637e-01	3.122661e-01	4.557670e-02	1.099637e-01	3.122661e-01	1.099637e-01	130	3	2.002077e-01	3.037965e-01	3.014937e-01	1.945022e-01
11800	-2.838715e+04	2.849468e+02	1.075351e+00	1.132021e-01	3.188413e-01	4.173569e-02	1.036898e-01	3.188413e-01	1.036898e-01	185	4	1.892107e-01	3.003640e-01	3.093528e-01	2.010725e-01
11900	-2.838865e+04	2.844794e+02	1.068636e+00	1.068606e-01	3.188413e-01	4.173569e-02	1.068606e-01	3.188413e-01	1.068606e-01	130	3	1.892107e-01	3.003640e-01	3.093528e-01	2.010725e-01
12000	-2.838853e+04	2.839091e+02	1.072759e+00	1.068606e-01	3.188413e-01	4.173569e-02	1.068606e-01	3.188413e-01	1.068606e-01	130	3	1.892107e-01	3.003640e-01	3.093528e-01	2.010725e-01
12100	-2.839264e+04	2.838982e+02	1.072838e+00	1.068606e-01	3.188413e-01	4.173569e-02	1.068606e-01	3.188413e-01	1.068606e-01	130	3	1.892107e-01	2.986014e-01	3.093528e-01	2.028351e-01
12200	-2.840005e+04	2.841999e+02	1.070874e+00	1.098402e-01	3.111014e-01	4.827672e-02	1.098402e-01	3.111014e-01	1.098402e-01	130	3	1.887491e-01	3.029456e-01	3.035040e-01	2.048013e-01
12300	-2.840328e+04	2.852717e+02	1.063153e+00	1.098402e-01	3.111014e-01	4.827672e-02	1.098402e-01	3.111014e-01	1.098402e-01	130	3	1.887491e-01	3.029456e-01	3.035040e-01	2.048013e-01
12400	-2.839258e+04	2.818964e+02	1.088287e+00	1.163272e-01	3.020667e-01	4.688500e-02	1.163272e-01	3.020667e-01	1.163272e-01	130	3	1.892107e-01	2.986014e-01	3.093528e-01	2.028351e-01
12500	-2.840553e+04	2.859035e+02	1.068296e+00	1.047271e-01	3.099727e-01	5.142764e-02	1.047271e-01	3.099727e-01	1.191728e-01	133	4	1.887491e-01	3.029456e-01	3.035040e-01	2.048013e-01
12600	-2.839378e+04	2.855257e+02	1.071276e+00	1.075313e-01	3.126015e-01	4.588339e-02	1.075313e-01	3.126015e-01	1.138511e-01	133	4	1.999243e-01	3.037326e-01	2.991827e-01	1.971604e-01
12700	-2.838999e+04	2.842919e+02	1.070670e+00	1.147855e-01	3.035981e-01	4.844720e-02	1.147855e-01	3.035981e-01	1.147855e-01	130	3	1.896328e-01	2.986014e-01	3.089307e-01	2.028351e-01
12800	-2.838794e+04	2.833329e+02	1.076901e+00	1.070603e-01	3.159168e-01	4.698536e-02	1.070603e-01	3.159168e-01	1.070603e-01	130	3	1.896328e-01	2.986014e-01	3.089307e-01	2.028351e-01
12900	-2.840532e+04	2.867289e+02	1.062609e+00	1.075313e-01	3.126015e-01	4.588339e-02	1.075313e-01	3.126015e-01	1.138511e-01	133	4	1.975764e-01	3.060805e-01	2.991827e-01	1.971604e-01
13000	-2.838358e+04	2.849910e+02	1.064912e+00	1.070603e-01	3.159168e-01	4.698536e-02	1.070603e-01	3.159168e-01	1.070603e-01	130	3	1.896328e-01	2.986014e-01	3.089307e-01	2.028351e-01
13100	-2.838690e+04	2.855691e+02	1.060763e+00	1.070603e-01	3.159168e-01	4.698536e-02	1.070603e-01	3.159168e-01	1.070603e-01	130	3	1.896328e-01	2.986014e-01	3.089307e-01	2.028351e-01
13200	-2.839359e+04	2.787609e+02	1.111449e+00	1.144763e-01	3.068843e-01	4.280248e-02	1.144763e-01	3.068843e-01	1.144763e-01	130	3	1.969204e-01	3.001724e-01	2.987554e-01	2.041518e-01
13300	-2.838221e+04	2.877434e+02	1.045657e+00	1.107722e-01	3.102104e-01	4.726266e-02	1.107722e-01	3.102104e-01	1.107722e-01	130	3	2.004102e-01	2.930611e-01	3.090959e-01	1.974329e-01
13400	-2.837965e+04	2.839518e+02	1.072772e+00	1.107722e-01	3.102104e-01	4.726266e-02	1.107722e-01	3.102104e-01	1.107722e-01	130	3	2.004102e-01	2.930611e-01	3.090959e-01	1.974329e-01
13500	-2.838033e+04	2.848156e+02	1.066538e+00	1.105756e-01	3.115318e-01	4.520952e-02	1.105756e-01	3.115318e-01	1.105756e-01	130	3	2.004102e-01	2.930611e-01	3.090959e-01	1.974329e-01
13600	-2.839092e+04	2.849150e+02	1.065913e+00	1.111801e-01	3.120314e-01	4.239692e-02	1.111801e-01	3.120314e-01	1.111801e-01	130	3	1.896328e-01	2.986014e-01	3.089307e-01	2.028351e-01
13700	-2.838761e+04	2.853867e+02	1.062524e+00	1.111801e-01	3.120314e-01	4.239692e-02	1.111801e-01	3.120314e-01	1.111801e-01	130	3	1.896328e-01	2.986014e-01	3.089307e-01	2.028351e-01
13800	-2.840938e+04	2.866274e+02	1.063396e+00	1.093860e-01	3.129481e-01	4.811520e-02	1.083013e-01	3.129481e-01	1.083013e-01	185	4	1.916766e-01	2.981189e-01	2.964468e-01	2.137576e-01
13900	-2.838283e+04	2.810865e+02	1.093828e+00	1.113855e-01	3.110256e-01	4.379225e-02	1.113855e-01	3.110256e-01	1.113855e-01	130	3	2.004102e-01	2.930611e-01	3.090959e-01	1.974329e-01
14000	-2.838287e+04	2.800568e+02	1.101460e+00	1.113855e-01	3.110256e-01	4.379225e-02	1.113855e-01	3.110256e-01	1.113855e-01	130	3	2.004102e-01	2.930611e-01	3.090959e-01	1.974329e-01
14100	-2.838513e+04	2.795404e+02	1.105307e+00	1.113855e-01	3.110256e-01	4.379225e-02	1.113855e-01	3.110256e-01	1.113855e-01	130	3	1.936943e-01	2.972842e-01	3.061038e-01	2.029178e-01
14200	-2.838298e+04	2.837411e+02	1.074398e+00	1.113855e-01	3.110256e-01	4.379225e-02	1.113855e-01	3.110256e-01	1.113855e-01	130	3	1.936943e-01	3.014084e-01	3.019796e-01	2.029178e-01
14300	-2.838312e+04	2.833375e+02	1.077330e+00	1.113855e-01	3.110256e-01	4.379225e-02	1.113855e-01	3.110256e-01	1.113855e-01	130	3	1.936943e-01	3.014084e-01	3.019796e-01	2.029178e-01
14400	-2.837806e+04	2.846469e+02	1.067847e+00	1.113855e-01	3.110256e-01	4.379225e-02	1.113855e-01	3.110256e-01	1.113855e-01	130	3	1.936943e-01	3.014084e-01	3.019796e-01	2.029178e-01
14500	-2.840240e+04	2.855448e+02	1.061234e+00	1.103916e-01	3.097178e-01	4.938960e-02	1.103916e-01	3.097178e-01	1.103916e-01	130	3	1.916766e-01	2.981189e-01	2.964468e-01	2.137576e-01
14600	-2.837433e+04	2.822826e+02	1.085031e+00	1.113855e-01	3.110256e-01	4.379225e-02	1.113855e-01	3.110256e-01	1.113855e-01	130	3	1.936943e-01	3.014084e-01	3.019796e-01	2.029178e-01
14700	-2.837921e+04	2.825054e+02	1.083400e+00	1.113855e-01	3.110256e-01	4.379225e-02	1.113855e-01	3.110256e-01	1.113855e-01	130	3	1.936943e-01	3.014084e-01	3.019796e-01	2.029178e-01
14800	-2.837828e+04	2.813249e+02	1.092069e+00	1.113855e-01	3.110256e-01	4.379225e-02	1.113855e-01	3.110256e-01	1.113855e-01	130	3	1.936943e-01	3.014084e-01	3.019796e-01	2.029178e-01
14900	-2.837783e+04	2.811165e+02	1.093607e+00	1.113855e-01	3.110256e-01	4.379225e-02	1.113855e-01	3.110256e-01	1.113855e-01	130	3	1.936943e-01	3.024651e-01	3.019796e-01	2.018610e-01
15000	-2.839132e+04	2.820776e+02	1.086587e+00	1.117879e-01	3.110394e-01	4.255753e-02	1.117879e-01	3.110394e-01	1.117879e-01	130	3	1.916766e-01	2.981189e-01	2.964468e-01	2.137576e-01
15100	-2.836735e+04	2.826787e+02	1.092121e+00	1.098207e-01	3.082732e-01	4.853569e-02	1.098207e-01	3.082732e-01	1.152766e-01	133	4	1.936943e-01	3.024651e-01	3.019796e-01	2.018610e-01
15200	-2.837273e+04	2.868161e+02	1.062035e+00	1.098207e-01	3.082732e-01	4.853569e-02	1.098207e-01	3.082732e-01	1.152766e-01	133	4	1.936943e-01	3.024651e-01	3.019796e-01	2.018610e-01
15300	-2.837630e+04	2.874962e+02	1.057169e+00	1.098207e-01	3.082732e-01	4.853569e-02	1.098207e-01	3.082732e-01	1.152766e-01	133	4	1.936943e-01	3.024651e-01	3.019796e-01	2.018610e-01
15400	-2.838182e+04	2.871955e+02	1.059317e+00	1.098207e-01	3.082732e-01	4.853569e-02	1.098207e-01	3.082732e-01	1.152766e-01	133	4	1.913488e-01	2.988776e-01	3.104364e-01	1.993372e-01
15500	-2.839021e+04	2.821927e+02	1.086004e+00	1.149070e-01	3.051026e-01	4.507394e-02	1.149070e-01	3.051026e-01	1.149070e-01	130	3	1.916766e-01	2.981189e-01	2.964468e-01	2.137576e-01
15600	-2.837078e+04	2.849588e+02	1.065569e+00	1.116393e-01	3.082732e-01	4.853569e-02	1.116393e-01	3.082732e-01	1.116393e-01	130	3	1.913488e-01	2.988776e-01	3.104364e-01	1.993372e-01
15700	-2.837382e+04	2.849376e+02	1.065722e+00	1.116393e-01	3.082732e-01	4.853569e-02	1.116393e-01	3.082732e-01	1.116393e-01	130	3	1.913488e-01	2.988776e-01	3.104364e-01	1.993372e-01
15800	-2.836624e+04	2.836965e+02	1.074690e+00	1.116393e-01	3.082732e-01	4.853569e-02	1.116393e-01	3.082732e-01	1.116393e-01	130	3	1.913488e-01	2.988776e-01	3.104364e-01	1.993372e-01
15900	-2.837113e+04	2.831456e+02	1.078695e+00	1.116393e-01	3.082732e-01	4.853569e-02	1.116393e-01	3.082732e-01	1.116393e-01	130	3	1.913488e-01	2.988776e-01	3.104364e-01	1.993372e-01
16000	-2.837508e+04	2.830896e+02	1.079103e+00	1.116393e-01	3.082732e-01	4.853569e-02	1.116393e-01	3.082732e-01	1.116393e-01	130	3	1.913488e-01	2.988776e-01	3.104364e-01	1.993372e-01
16100	-2.837223e+04	2.836563e+02	1.074982e+00	1.116393e-01	3.082732e-01	4.853569e-02	1.116393e-01	3.082732e-01	1.116393e-01	130	3	1.913488e-01	2.988776e-01	3.104364e-01	1.993372e-01
16200	-2.837282e+04	2.821624e+02	1.085880e+00	1.116393e-01	3.082732e-01	4.853569e-02	1.116393e-01	3.082732e-01	1.116393e-01	130	3	1.948182e-01	2.988776e-01	3.069670e-01	1.993372e-01
16300	-2.837024e+04	2.828624e+02	1.080760e+00	1.116393e-01	3.082732e-01	4.853569e-02	1.116393e-01	3.082732e-01	1.116393e-01	130	3	1.948182e-01	2.988776e-01	3.069670e-01	1.993372e-01
16400	-2.840641e+04	2.807285e+02	1.096715e+00	1.146656e-01	3.031557e-01	4.969188e-02	1.146656e-01	3.031557e-01	1.146656e-01	130	3	1.914481e-01	2.932087e-01	3.101651e-01	2.051781e-01
16500	-2.836213e+04	2.853056e+02	1.063078e+00	1.116393e-01	3.082732e-01	4.853569e-02	1.116393e-01	3.082732e-01	1.116393e-01	130	3	1.983787e-01	2.953171e-01	3.069670e-01	1.993372e-01
16600	-2.836885e+04	2.846917e+02	1.067117e+00	1.070463e-01	3.182286e-01	4.240391e-02	1.070463e-01	3.182286e-01	1.070463e-01	130	3	1.983787e-01	2.953171e-01	3.069670e-01	1.993372e-01
16700	-2.836328e+04	2.847969e+02	1.066359e+00	1.070463e-01	3.182286e-01	4.240391e-02	1.070463e-01	3.182286e-01	1.070463e-01	130	3	1.983787e-01	2.953171e-01	3.069670e-01	1.993372e-01
16800	-2.836448e+04	2.847425e+02	1.066750e+00	1.070463e-01	3.182286e-01	4.240391e-02	1.070463e-01	3.182286e-01	1.070463e-01	130	3	1.954931e-01	2.953171e-01	3.098527e-01	1.993372e-01
16900	-2.836768e+04	2.846928e+02	1.067109e+00	1.070463e-01	3.182286e-01	4.240391e-02	1.070463e-01	3.182286e-01	1.070463e-01	130	3	1.954931e-01	2.953171e-01	3.098527e-01	1.993372e-01
17000	-2.836374e+04	2.840731e+02	1.071958e+00	1.109810e-01	3.118293e-01	4.339846e-02	1.109810e-01	3.118293e-01	1.109810e-01	130	3	1.954931e-01	2.953171e-01	3.046729e-01	2.045169e-01
17100	-2.836566e+04	2.852171e+02	1.063710e+00	1.109810e-01	3.118293e-01	4.339846e-02	1.109810e-01	3.118293e-01	1.109810e-01	130	3	1.954931e-01	2.953171e-01	3.046729e-01	2.045169e-01
17200	-2.836514e+04	2.856913e+02	1.060534e+00	1.136571e-01	3.067887e-01	4.545115e-02	1.136571e-01	3.067887e-01	1.136571e-01	130	3	1.954931e-01	2.953171e-01	3.045578e-01	2.046320e-01
17300	-2.836870e+04	2.866047e+02	1.053723e+00	1.098024e-01	3.155405e-01	3.951163e-02	1.098024e-01	3.155405e-01	1.098024e-01	130	3	1.954931e-01	2.953171e-01	3.045578e-01	2.046320e-01
17400	-2.837780e+04	2.817395e+02	1.089237e+00	1.133963e-01	3.092331e-01	4.134489e-02	1.133963e-01	3.092331e-01	1.133963e-01	130	3	1.897849e-01	2.966168e-01	3.100740e-01	2.035243e-01
17500	-2.836957e+04	2.875812e+02	1.046836e+00	1.108162e-01	3.114423e-01	4.466669e-02	1.108162e-01	3.114423e-01	1.108162e-01	130	3	1.954931e-01	2.953171e-01	3.045578e-01	2.046320e-01
17600	-2.836913e+04	2.880488e+02	1.043536e+00	1.108162e-01	3.114423e-01	4.466669e-02	1.108162e-01	3.114423e-01	1.108162e-01	130	3	1.954931e-01	2.953171e-01	3.045578e-01	2.046320e-01
17700	-2.837200e+04	2.872472e+02	1.049200e+00	1.108162e-01	3.114423e-01	4.466669e-02	1.108162e-01	3.114423e-01	1.108162e-01	130	3	1.954931e-01	2.953171e-01	3.045578e-01	2.046320e-01
17800	-2.837634e+04	2.873680e+02	1.048165e+00	1.097277e-01	3.097436e-01	5.132963e-02	1.097277e-01	3.097436e-01	1.097277e-01	130	3	1.954931e-01	2.953171e-01	3.045578e-01	2.046320e-01
17900	-2.836755e+04	2.812468e+02	1.092552e+00	1.101702e-01	3.139382e-01	4.161306e-02	1.101702e-01	3.139382e-01	1.101702e-01	130	3	1.897849e-01	2.966168e-01	3.100740e-01	2.035243e-01
18000	-2.837425e+04	2.778871e+02	1.121136e+00	1.101702e-01	3.184279e-01	4.161306e-02	1.101702e-01	3.094484e-01	1.101702e-01	138	4	1.897849e-01	2.966168e-01	3.100740e-01	2.035243e-01
18100	-2.836926e+04	2.834613e+02	1.076182e+00	1.097277e-01	3.097436e-01	5.132963e-02	1.097277e-01	3.097436e-01	1.097277e-01	130	3	1.954931e-01	2.953171e-01	3.045578e-01	2.046320e-01
18200	-2.836620e+04	2.839330e+02	1.072760e+00	1.097277e-01	3.097436e-01	5.132963e-02	1.097277e-01	3.097436e-01	1.097277e-01	130	3	1.954931e-01	2.953171e-01	3.045578e-01	2.046320e-01
18300	-2.839641e+04	2.849935e+02	1.075538e+00	1.160343e-01	3.063386e-01	4.583670e-02	1.094175e-01	3.063386e-01	1.160343e-01	182	4	2.012470e-01	3.044410e-01	2.993923e-01	1.949196e-01
18400	-2.836983e+04	2.785260e+02	1.113328e+00	1.160723e-01	3.030920e-01	4.559905e-02	1.160723e-01	3.030920e-01	1.160723e-01	130	3	1.897849e-01	2.966168e-01	3.100740e-01	2.035243e-01
18500	-2.836951e+04	2.784018e+02	1.114262e+00	1.160723e-01	3.030920e-01	4.559905e-02	1.160723e-01	3.030920e-01	1.160723e-01	130	3	1.898038e-01	2.965978e-01	3.100740e-01	2.035243e-01
18600	-2.837004e+04	2.784833e+02	1.113340e+00	1.129816e-01	3.070319e-01	4.699140e-02	1.129816e-01	3.070319e-01	1.129816e-01	130	3	2.069504e-01	2.965978e-01	2.929274e-01	2.035243e-01
18700	-2.837134e+04	2.827404e+02	1.082029e+00	1.151673e-01	3.050656e-01	4.436674e-02	1.151673e-01	3.050656e-01	1.151673e-01	130	3	1.954931e-01	2.953171e-01	3.045578e-01	2.046320e-01
18800	-2.837392e+04	2.830404e+02	1.079839e+00	1.151673e-01	3.050656e-01	4.436674e-02	1.151673e-01	3.050656e-01	1.151673e-01	130	3	1.954931e-01	2.953171e-01	3.045578e-01	2.046320e-01
18900	-2.837606e+04	2.839511e+02	1.073220e+00	1.151673e-01	3.050656e-01	4.436674e-02	1.151673e-01	3.050656e-01	1.151673e-01	130	3	1.954931e-01	2.953171e-01	3.045578e-01	2.046320e-01
19000	-2.838007e+04	2.845396e+02	1.068963e+00	1.151673e-01	3.050656e-01	4.436674e-02	1.151673e-01	3.050656e-01	1.151673e-01	130	3	1.954931e-01	2.953171e-01	3.045578e-01	2.046320e-01
19100	-2.838070e+04	2.843704e+02	1.070185e+00	1.151673e-01	3.050656e-01	4.436674e-02	1.151673e-01	3.050656e-01	1.151673e-01	130	3	1.954931e-01	2.953171e-01	3.045578e-01	2.046320e-01
19200	-2.838694e+04	2.799743e+02	1.102269e+00	1.131642e-01	3.093929e-01	4.172163e-02	1.131642e-01	3.093929e-01	1.131642e-01	130	3	2.069504e-01	2.965978e-01	2.929274e-01	2.035243e-01
19300	-2.838545e+04	2.784029e+02	1.114185e+00	1.151673e-01	3.050656e-01	4.436674e-02	1.151673e-01	3.050656e-01	1.151673e-01	130	3	1.954931e-01	2.953171e-01	3.050088e-01	2.041811e-01
19400	-2.838874e+04	2.810313e+02	1.094431e+00	1.131642e-01	3.093929e-01	4.172163e-02	1.131642e-01	3.093929e-01	1.131642e-01	130	3	2.069504e-01	2.965978e-01	2.929274e-01	2.035243e-01
19500	-2.839310e+04	2.829285e+02	1.080000e+00	1.087576e-01	3.127115e-01	4.830425e-02	1.087576e-01	3.127115e-01	1.087576e-01	130	3	1.954931e-01	2.953171e-01	3.050088e-01	2.041811e-01
19600	-2.839777e+04	2.808171e+02	1.095507e+00	1.087576e-01	3.127115e-01	4.830425e-02	1.087576e-01	3.127115e-01	1.087576e-01	130	3	1.954931e-01	2.953171e-01	3.050088e-01	2.041811e-01
19700	-2.839399e+04	2.840698e+02	1.072292e+00	1.140165e-01	3.083918e-01	4.116682e-02	1.140165e-01	3.083918e-01	1.140165e-01	130	3	2.069504e-01	2.965978e-01	2.929274e-01	2.035243e-01
19800	-2.839549e+04	2.780196e+02	1.116231e+00	1.066765e-01	3.180081e-01	4.395424e-02	1.066765e-01	3.180081e-01	1.066765e-01	130	3	1.969538e-01	3.019570e-01	3.015331e-01	1.995560e-01
19900	-2.839776e+04	2.796299e+02	1.104160e+00	1.066765e-01	3.180081e-01	4.395424e-02	1.066765e-01	3.180081e-01	1.066765e-01	130	3	1.969538e-01	3.019570e-01	3.015331e-01	1.995560e-01
20000	-2.841301e+04	2.834971e+02	1.076444e+00	1.131924e-01	3.127428e-01	3.493707e-02	1.131924e-01	3.127428e-01	1.131924e-01	130	3	1.951396e-01	3.070792e-01	2.979259e-01	1.998553e-01
20100	-2.839726e+04	2.810527e+02	1.093951e+00	1.095257e-01	3.162050e-01	3.901282e-02	1.095257e-01	3.162050e-01	1.095257e-01	130	3	2.069504e-01	2.965978e-01	2.929274e-01	2.035243e-01
20200	-2.839962e+04	2.862539e+02	1.066523e+00	1.152326e-01	3.127428e-01	3.493707e-02	1.091121e-01	3.127428e-01	1.152326e-01	182	4	1.951396e-01	3.070792e-01	2.979259e-01	1.998553e-01
20300	-2.838935e+04	2.811130e+02	1.093237e+00	1.075362e-01	3.162470e-01	4.489755e-02	1.075362e-01	3.162470e-01	1.075362e-01	130	3	1.944318e-01	3.012359e-01	3.104367e-01	1.938957e-01
20400	-2.841095e+04	2.825548e+02	1.082648e+00	1.079487e-01	3.139681e-01	4.821777e-02	1.079487e-01	3.139681e-01	1.079487e-01	130	3	1.954931e-01	2.953171e-01	3.050088e-01	2.041811e-01
20500	-2.838621e+04	2.822134e+02	1.095425e+00	1.051531e-01	3.162470e-01	4.489755e-02	1.051531e-01	3.162470e-01	1.123023e-01	133	4	1.944318e-01	3.012359e-01	3.104367e-01	1.938957e-01
20600	-2.839659e+04	2.824588e+02	1.083329e+00	1.068610e-01	3.194354e-01	4.054636e-02	1.068610e-01	3.194354e-01	1.068610e-01	130	3	1.951396e-01	3.070792e-01	2.979259e-01	1.998553e-01
20700	-2.838685e+04	2.819877e+02	1.097096e+00	1.051531e-01	3.162470e-01	4.489755e-02	1.051531e-01	3.162470e-01	1.123023e-01	133	4	1.944318e-01	3.012359e-01	3.104367e-01	1.938957e-01
20800	-2.838326e+04	2.815623e+02	1.089925e+00	1.075362e-01	3.162470e-01	4.489755e-02	1.075362e-01	3.162470e-01	1.075362e-01	130	3	1.944318e-01	3.012359e-01	3.104367e-01	1.938957e-01
20900	-2.838784e+04	2.819217e+02	1.087283e+00	1.075362e-01	3.162470e-01	4.489755e-02	1.075362e-01	3.162470e-01	1.075362e-01	130	3	1.925677e-01	3.145102e-01	2.971624e-01	1.957597e-01
21000	-2.838336e+04	2.821919e+02	1.085302e+00	1.075362e-01	3.162470e-01	4.489755e-02	1.075362e-01	3.162470e-01	1.075362e-01	130	3	1.925677e-01	3.145102e-01	2.971624e-01	1.957597e-01
21100	-2.838612e+04	2.814209e+02	1.090966e+00	1.075362e-01	3.162470e-01	4.489755e-02	1.075362e-01	3.162470e-01	1.075362e-01	130	3	1.955369e-01	2.999606e-01	3.118385e-01	1.926639e-01
21200	-2.840115e+04	2.825584e+02	1.093819e+00	1.244188e-01	3.036970e-01	4.358871e-02	1.001796e-01	3.036970e-01	1.244188e-01	182	4	1.994847e-01	3.067623e-01	2.925063e-01	2.012468e-01
21300	-2.838368e+04	2.814476e+02	1.090805e+00	1.081865e-01	3.139923e-01	4.745569e-02	1.081865e-01	3.139923e-01	1.081865e-01	130	3	1.955369e-01	3.018418e-01	3.026866e-01	1.999346e-01
21400	-2.838318e+04	2.828157e+02	1.081593e+00	1.163391e-01	3.036970e-01	4.358871e-02	1.163391e-01	3.036970e-01	1.163391e-01	130	3	1.994847e-01	3.067623e-01	2.925063e-01	2.012468e-01
21500	-2.837914e+04	2.833883e+02	1.076605e+00	1.081865e-01	3.139923e-01	4.745569e-02	1.081865e-01	3.139923e-01	1.081865e-01	130	3	1.955369e-01	3.018418e-01	3.026866e-01	1.999346e-01
21600	-2.838607e+04	2.825161e+02	1.083259e+00	1.102915e-01	3.145263e-01	4.007309e-02	1.102915e-01	3.145263e-01	1.102915e-01	130	3	1.994847e-01	3.067623e-01	2.925063e-01	2.012468e-01
21700	-2.837414e+04	2.829633e+02	1.079699e+00	1.081865e-01	3.139923e-01	4.745569e-02	1.081865e-01	3.139923e-01	1.081865e-01	130	3	1.955369e-01	3.018418e-01	3.026866e-01	1.999346e-01
21800	-2.838034e+04	2.867908e+02	1.052155e+00	1.081865e-01	3.139923e-01	4.745569e-02	1.081865e-01	3.139923e-01	1.081865e-01	130	3	1.955369e-01	3.018418e-01	3.026866e-01	1.999346e-01
21900	-2.839021e+04	2.844342e+02	1.069320e+00	1.102915e-01	3.145263e-01	4.007309e-02	1.102915e-01	3.145263e-01	1.102915e-01	130	3	1.994847e-01	3.067623e-01	2.925063e-01	2.012468e-01
22000	-2.837882e+04	2.812249e+02	1.092447e+00	1.081865e-01	3.139923e-01	4.745569e-02	1.081865e-01	3.139923e-01	1.081865e-01	130	3	1.955369e-01	3.018418e-01	3.026866e-01	1.999346e-01
22100	-2.838289e+04	2.816131e+02	1.089587e+00	1.081865e-01	3.139923e-01	4.745569e-02	1.081865e-01	3.139923e-01	1.081865e-01	130	3	1.955369e-01	3.018418e-01	3.026866e-01	1.999346e-01
22200	-2.838930e+04	2.805177e+02	1.097823e+00	1.088221e-01	3.165560e-01	4.042166e-02	1.088221e-01	3.165560e-01	1.088221e-01	130	3	1.955369e-01	3.018418e-01	3.026866e-01	1.999346e-01
22300	-2.838495e+04	2.825224e+02	1.083212e+00	1.102915e-01	3.145263e-01	4.007309e-02	1.102915e-01	3.145263e-01	1.102915e-01	130	3	1.994847e-01	2.865691e-01	3.126994e-01	2.012468e-01
22400	-2.838579e+04	2.838263e+02	1.073827e+00	1.118104e-01	3.106887e-01	4.319157e-02	1.118104e-01	3.106887e-01	1.118104e-01	130	3	1.994847e-01	2.865691e-01	3.126994e-01	2.012468e-01
22500	-2.839107e+04	2.835527e+02	1.075669e+00	1.106391e-01	3.110894e-01	4.590390e-02	1.106391e-01	3.110894e-01	1.106391e-01	130	3	1.994847e-01	2.865691e-01	3.126994e-01	2.012468e-01
22600	-2.839603e+04	2.817212e+02	1.088526e+00	1.059564e-01	3.156980e-01	5.073502e-02	1.059564e-01	3.156980e-01	1.059564e-01	130	3	1.955369e-01	3.018418e-01	3.026866e-01	1.999346e-01
22700	-2.840351e+04	2.816728e+02	1.089274e+00	1.088781e-01	3.153743e-01	4.261714e-02	1.088781e-01	3.153743e-01	1.088781e-01	130	3	1.943480e-01	3.029588e-01	3.042791e-01	1.984141e-01
22800	-2.838304e+04	2.838985e+02	1.073101e+00	1.101572e-01	3.112546e-01	4.701915e-02	1.101572e-01	3.112546e-01	1.101572e-01	130	3	1.994847e-01	2.865691e-01	3.126994e-01	2.012468e-01
22900	-2.838972e+04	2.846510e+02	1.067469e+00	1.087350e-01	3.109749e-01	5.184499e-02	1.087350e-01	3.109749e-01	1.087350e-01	130	3	1.955369e-01	3.048121e-01	3.026866e-01	1.969643e-01
23000	-2.838727e+04	2.827054e+02	1.081781e+00	1.101572e-01	3.112546e-01	4.701915e-02	1.101572e-01	3.112546e-01	1.101572e-01	130	3	1.994847e-01	2.865691e-01	3.126994e-01	2.012468e-01
23100	-2.838206e+04	2.841111e+02	1.071562e+00	1.101572e-01	3.112546e-01	4.701915e-02	1.101572e-01	3.112546e-01	1.101572e-01	130	3	1.994847e-01	2.865691e-01	3.126994e-01	2.012468e-01
23200	-2.838099e+04	2.842405e+02	1.070626e+00	1.101572e-01	3.112546e-01	4.701915e-02	1.101572e-01	3.112546e-01	1.101572e-01	130	3	1.994847e-01	2.865691e-01	3.126994e-01	2.012468e-01
23300	-2.838781e+04	2.851887e+02	1.063345e+00	1.064358e-01	3.132071e-01	5.427839e-02	1.064358e-01	3.132071e-01	1.064358e-01	130	3	1.993884e-01	2.990954e-01	3.103413e-01	1.911750e-01
23400	-2.838646e+04	2.840604e+02	1.071929e+00	1.101572e-01	3.112546e-01	4.701915e-02	1.101572e-01	3.112546e-01	1.101572e-01	130	3	1.994847e-01	2.865691e-01	3.126994e-01	2.012468e-01
23500	-2.837924e+04	2.867433e+02	1.062797e+00	1.117895e-01	3.131783e-01	3.894497e-02	1.117895e-01	3.131783e-01	1.111194e-01	133	4	1.993884e-01	2.990954e-01	3.103413e-01	1.911750e-01
23600	-2.837967e+04	2.827384e+02	1.081998e+00	1.145627e-01	3.064166e-01	4.347866e-02	1.145627e-01	3.064166e-01	1.145627e-01	130	3	1.994847e-01	2.865691e-01	3.032735e-01	2.106727e-01
23700	-2.839265e+04	2.865841e+02	1.063940e+00	1.117895e-01	3.131783e-01	3.894497e-02	1.117895e-01	3.131783e-01	1.111194e-01	133	4	1.993884e-01	2.990954e-01	3.103413e-01	1.911750e-01
23800	-2.838894e+04	2.865478e+02	1.063887e+00	1.104702e-01	3.033582e-01	5.216580e-02	1.104702e-01	3.033582e-01	1.201775e-01	133	4	1.993884e-01	2.947100e-01	3.103413e-01	1.955603e-01
23900	-2.838016e+04	2.815867e+02	1.090445e+00	1.145627e-01	3.064166e-01	4.347866e-02	1.145627e-01	3.064166e-01	1.145627e-01	130	3	1.994847e-01	2.865691e-01	3.032735e-01	2.106727e-01
24000	-2.838182e+04	2.835289e+02	1.076239e+00	1.145627e-01	3.064166e-01	4.347866e-02	1.145627e-01	3.064166e-01	1.145627e-01	130	3	1.994847e-01	2.865691e-01	3.032735e-01	2.106727e-01
24100	-2.838556e+04	2.837143e+02	1.074893e+00	1.145627e-01	3.064166e-01	4.347866e-02	1.145627e-01	3.064166e-01	1.145627e-01	130	3	1.994847e-01	2.865691e-01	3.032735e-01	2.106727e-01
24200	-2.839186e+04	2.796392e+02	1.104518e+00	1.113248e-01	3.092355e-01	4.755466e-02	1.113248e-01	3.092355e-01	1.113248e-01	130	3	1.943480e-01	3.029588e-01	3.042791e-01	1.984141e-01
24300	-2.838382e+04	2.831963e+02	1.077868e+00	1.074949e-01	3.122472e-01	5.302102e-02	1.074949e-01	3.122472e-01	1.074949e-01	130	3	1.993884e-01	2.891785e-01	3.103413e-01	2.010918e-01
24400	-2.837977e+04	2.833318e+02	1.077153e+00	1.090967e-01	3.146421e-01	4.342580e-02	1.090967e-01	3.146421e-01	1.090967e-01	130	3	1.993884e-01	2.891785e-01	3.103413e-01	2.010918e-01
24500	-2.837300e+04	2.833713e+02	1.076866e+00	1.090967e-01	3.146421e-01	4.342580e-02	1.090967e-01	3.146421e-01	1.090967e-01	130	3	1.993884e-01	2.891785e-01	3.093091e-01	2.021240e-01
24600	-2.837048e+04	2.833478e+02	1.077108e+00	1.095808e-01	3.149444e-01	4.136880e-02	1.095808e-01	3.149444e-01	1.095808e-01	130	3	1.993884e-01	2.891785e-01	3.093091e-01	2.021240e-01
24700	-2.837504e+04	2.820257e+02	1.086766e+00	1.095808e-01	3.149444e-01	4.136880e-02	1.095808e-01	3.149444e-01	1.095808e-01	130	3	1.993884e-01	2.891785e-01	3.093091e-01	2.021240e-01
24800	-2.838040e+04	2.822964e+02	1.084782e+00	1.095808e-01	3.149444e-01	4.136880e-02	1.095808e-01	3.149444e-01	1.095808e-01	130	3	1.993884e-01	2.891785e-01	3.093091e-01	2.021240e-01
24900	-2.838048e+04	2.840551e+02	1.081772e+00	1.039195e-01	3.149444e-01	4.136880e-02	1.039195e-01	3.149444e-01	1.209034e-01	133	4	1.993884e-01	2.891785e-01	3.093091e-01	2.021240e-01
25000	-2.838472e+04	2.821275e+02	1.095942e+00	1.039195e-01	3.149444e-01	4.136880e-02	1.039195e-01	3.149444e-01	1.209034e-01	133	4	1.993884e-01	2.891785e-01	3.093091e-01	2.021240e-01
25100	-2.838039e+04	2.824514e+02	1.094014e+00	1.113391e-01	3.130910e-01	3.916638e-02	1.113391e-01	3.130910e-01	1.119735e-01	133	4	1.993884e-01	2.891785e-01	3.093091e-01	2.021240e-01
25200	-2.838553e+04	2.846021e+02	1.068053e+00	1.107481e-01	3.095241e-01	4.870762e-02	1.107481e-01	3.095241e-01	1.107481e-01	130	3	1.962065e-01	2.956624e-01	3.040636e-01	2.040675e-01
25300	-2.838172e+04	2.858554e+02	1.058950e+00	1.088757e-01	3.156933e-01	4.198631e-02	1.088757e-01	3.156933e-01	1.088757e-01	130	3	1.994847e-01	2.865691e-01	3.032735e-01	2.106727e-01
25400	-2.838620e+04	2.796896e+02	1.104265e+00	1.115505e-01	3.130910e-01	3.916638e-02	1.115505e-01	3.130910e-01	1.115505e-01	130	3	1.993884e-01	2.891785e-01	3.093091e-01	2.021240e-01
25500	-2.838894e+04	2.863350e+02	1.055629e+00	1.107481e-01	3.095241e-01	4.870762e-02	1.107481e-01	3.095241e-01	1.107481e-01	130	3	1.962065e-01	2.904252e-01	3.093008e-01	2.040675e-01
25600	-2.837711e+04	2.799751e+02	1.101839e+00	1.088757e-01	3.156933e-01	4.198631e-02	1.088757e-01	3.156933e-01	1.088757e-01	130	3	1.999963e-01	2.865691e-01	3.027619e-01	2.106727e-01
25700	-2.838301e+04	2.839542e+02	1.072735e+00	1.107481e-01	3.095241e-01	4.870762e-02	1.107481e-01	3.095241e-01	1.107481e-01	130	3	1.962065e-01	2.904252e-01	3.093008e-01	2.040675e-01
25800	-2.838447e+04	2.811852e+02	1.103210e+00	1.115560e-01	3.156933e-01	4.198631e-02	1.075355e-01	3.156933e-01	1.075355e-01	185	4	1.999963e-01	2.865691e-01	3.162435e-01	1.971911e-01
25900	-2.838991e+04	2.814121e+02	1.101644e+00	1.084156e-01	3.183658e-01	4.103202e-02	1.054051e-01	3.183658e-01	1.084156e-01	182	4	1.935727e-01	2.891785e-01	3.093091e-01	2.079396e-01
26000	-2.838224e+04	2.855430e+02	1.061289e+00	1.107481e-01	3.095241e-01	4.870762e-02	1.107481e-01	3.095241e-01	1.107481e-01	130	3	1.962065e-01	2.904252e-01	3.093008e-01	2.040675e-01
26100	-2.837794e+04	2.848236e+02	1.066738e+00	1.124929e-01	3.119528e-01	3.861558e-02	1.124929e-01	3.119528e-01	1.124929e-01	130	3	1.962065e-01	2.904252e-01	3.093008e-01	2.040675e-01
26200	-2.838244e+04	2.846667e+02	1.067869e+00	1.124929e-01	3.119528e-01	3.861558e-02	1.124929e-01	3.119528e-01	1.124929e-01	130	3	1.962065e-01	2.904252e-01	3.093008e-01	2.040675e-01
26300	-2.838272e+04	2.838870e+02	1.073505e+00	1.124929e-01	3.119528e-01	3.861558e-02	1.124929e-01	3.119528e-01	1.124929e-01	130	3	1.962065e-01	2.904252e-01	3.093008e-01	2.040675e-01
26400	-2.838196e+04	2.839599e+02	1.072976e+00	1.124929e-01	3.119528e-01	3.861558e-02	1.124929e-01	3.119528e-01	1.124929e-01	130	3	1.962065e-01	2.904252e-01	3.093008e-01	2.040675e-01
26500	-2.837539e+04	2.844956e+02	1.069103e+00	1.124929e-01	3.119528e-01	3.861558e-02	1.124929e-01	3.119528e-01	1.124929e-01	130	3	1.962065e-01	2.962258e-01	3.093008e-01	1.982669e-01
26600	-2.838727e+04	2.839661e+02	1.072545e+00	1.088757e-01	3.156933e-01	4.198631e-02	1.088757e-01	3.156933e-01	1.088757e-01	130	3	1.910897e-01	2.982121e-01	3.043576e-01	2.063406e-01
26700	-2.837993e+04	2.849647e+02	1.065722e+00	1.124929e-01	3.119528e-01	3.861558e-02	1.124929e-01	3.119528e-01	1.124929e-01	130	3	1.962065e-01	2.962258e-01	3.095857e-01	1.979820e-01
26800	-2.837604e+04	2.857313e+02	1.060220e+00	1.124929e-01	3.119528e-01	3.861558e-02	1.124929e-01	3.119528e-01	1.124929e-01	130	3	1.962065e-01	2.962258e-01	3.095857e-01	1.979820e-01
26900	-2.837820e+04	2.856736e+02	1.060372e+00	1.094470e-01	3.177578e-01	3.614348e-02	1.094470e-01	3.177578e-01	1.094470e-01	130	3	1.962065e-01	2.962258e-01	3.095857e-01	1.979820e-01
27000	-2.838456e+04	2.833555e+02	1.076976e+00	1.088757e-01	3.156933e-01	4.198631e-02	1.088757e-01	3.156933e-01	1.088757e-01	130	3	1.909624e-01	2.995188e-01	3.014681e-01	2.080506e-01
27100	-2.838007e+04	2.855008e+02	1.061610e+00	1.094470e-01	3.177578e-01	3.614348e-02	1.094470e-01	3.177578e-01	1.094470e-01	130	3	1.962065e-01	2.972462e-01	3.085653e-01	1.979820e-01
27200	-2.838335e+04	2.809126e+02	1.095216e+00	1.123291e-01	3.100735e-01	4.286569e-02	1.123291e-01	3.100735e-01	1.123291e-01	130	3	1.932516e-01	3.024343e-01	3.075068e-01	1.968073e-01
27300	-2.837870e+04	2.845238e+02	1.068829e+00	1.116091e-01	3.138474e-01	3.747805e-02	1.116091e-01	3.138474e-01	1.116091e-01	130	3	1.962065e-01	2.972462e-01	3.085653e-01	1.979820e-01
27400	-2.837517e+04	2.865145e+02	1.064677e+00	1.152891e-01	3.138474e-01	3.747805e-02	1.042490e-01	3.138474e-01	1.152891e-01	182	4	1.983442e-01	2.972462e-01	3.064277e-01	1.979820e-01
27500	-2.838482e+04	2.873157e+02	1.058933e+00	1.152891e-01	3.138474e-01	3.747805e-02	1.042490e-01	3.138474e-01	1.152891e-01	182	4	1.983442e-01	2.972462e-01	3.064277e-01	1.979820e-01
27600	-2.838513e+04	2.800214e+02	1.112392e+00	1.152891e-01	3.138474e-01	3.747805e-02	1.042490e-01	3.138474e-01	1.152891e-01	182	4	1.983442e-01	2.972462e-01	3.064277e-01	1.979820e-01
27700	-2.839122e+04	2.903569e+02	1.027381e+00	1.107890e-01	3.107765e-01	4.608006e-02	1.107890e-01	3.107765e-01	1.107890e-01	130	3	1.909552e-01	3.024343e-01	3.075068e-01	1.991038e-01
27800	-2.839629e+04	2.841765e+02	1.071085e+00	1.100331e-01	3.117947e-01	4.631128e-02	1.100331e-01	3.117947e-01	1.100331e-01	130	3	1.909552e-01	3.024343e-01	3.075068e-01	1.991038e-01
27900	-2.837977e+04	2.820190e+02	1.086767e+00	1.090191e-01	3.161106e-01	4.072137e-02	1.090191e-01	3.161106e-01	1.090191e-01	130	3	1.983442e-01	2.972462e-01	3.064277e-01	1.979820e-01
28000	-2.838146e+04	2.856178e+02	1.060679e+00	1.090191e-01	3.161106e-01	4.072137e-02	1.090191e-01	3.161106e-01	1.090191e-01	130	3	1.983442e-01	2.972462e-01	3.064277e-01	1.979820e-01
28100	-2.837691e+04	2.863227e+02	1.055642e+00	1.090191e-01	3.161106e-01	4.072137e-02	1.090191e-01	3.161106e-01	1.090191e-01	130	3	1.983442e-01	2.972462e-01	3.064277e-01	1.979820e-01
28200	-2.837835e+04	2.866216e+02	1.053514e+00	1.090191e-01	3.161106e-01	4.072137e-02	1.090191e-01	3.161106e-01	1.090191e-01	130	3	1.983442e-01	2.972462e-01	3.064277e-01	1.979820e-01
28300	-2.838126e+04	2.848281e+02	1.066349e+00	1.090191e-01	3.161106e-01	4.072137e-02	1.090191e-01	3.161106e-01	1.090191e-01	130	3	1.983442e-01	2.972462e-01	3.064277e-01	1.979820e-01
28400	-2.839543e+04	2.871103e+02	1.059929e+00	1.108652e-01	3.054439e-01	4.844862e-02	1.108652e-01	3.054439e-01	1.189333e-01	133	4	1.923423e-01	3.024343e-01	3.075068e-01	1.977166e-01
28500	-2.838319e+04	2.840574e+02	1.071808e+00	1.084721e-01	3.147485e-01	4.508681e-02	1.084721e-01	3.147485e-01	1.084721e-01	130	3	1.983442e-01	2.972462e-01	3.041107e-01	2.002990e-01
28600	-2.837919e+04	2.870209e+02	1.050576e+00	1.084721e-01	3.147485e-01	4.508681e-02	1.084721e-01	3.147485e-01	1.084721e-01	130	3	1.983442e-01	2.972462e-01	3.041107e-01	2.002990e-01
28700	-2.839079e+04	2.836334e+02	1.075328e+00	1.135545e-01	3.054439e-01	4.844862e-02	1.135545e-01	3.054439e-01	1.135545e-01	130	3	1.923423e-01	3.024343e-01	3.080188e-01	1.972046e-01
28800	-2.837872e+04	2.832913e+02	1.077762e+00	1.125901e-01	3.084501e-01	4.532953e-02	1.125901e-01	3.084501e-01	1.125901e-01	130	3	2.002551e-01	2.994706e-01	2.993660e-01	2.009083e-01
28900	-2.838210e+04	2.823210e+02	1.084846e+00	1.125901e-01	3.084501e-01	4.532953e-02	1.125901e-01	3.084501e-01	1.125901e-01	130	3	2.002551e-01	2.994706e-01	2.993660e-01	2.009083e-01
29000	-2.838385e+04	2.824549e+02	1.083657e+00	1.099844e-01	3.141414e-01	4.176411e-02	1.099844e-01	3.141414e-01	1.099844e-01	130	3	2.002551e-01	2.994706e-01	2.993660e-01	2.009083e-01
29100	-2.838504e+04	2.845352e+02	1.068862e+00	1.128880e-01	3.117077e-01	3.792071e-02	1.128880e-01	3.117077e-01	1.128880e-01	130	3	2.002551e-01	2.994706e-01	2.993660e-01	2.009083e-01
29200	-2.838725e+04	2.846495e+02	1.068038e+00	1.128880e-01	3.117077e-01	3.792071e-02	1.128880e-01	3.117077e-01	1.128880e-01	130	3	2.002551e-01	2.994706e-01	2.993660e-01	2.009083e-01
29300	-2.838321e+04	2.843673e+02	1.070075e+00	1.128880e-01	3.117077e-01	3.792071e-02	1.128880e-01	3.117077e-01	1.128880e-01	130	3	2.002551e-01	2.994706e-01	2.993660e-01	2.009083e-01
29400	-2.837524e+04	2.769925e+02	1.124234e+00	1.093182e-01	3.123948e-01	4.725585e-02	1.093182e-01	3.123948e-01	1.093182e-01	130	3	1.983442e-01	2.972462e-01	3.041107e-01	2.002990e-01
29500	-2.837315e+04	2.766405e+02	1.126977e+00	1.100491e-01	3.110088e-01	4.783505e-02	1.100491e-01	3.110088e-01	1.100491e-01	130	3	1.983442e-01	2.972462e-01	3.041107e-01	2.002990e-01
29600	-2.839214e+04	2.797022e+02	1.104220e+00	1.123937e-01	3.104463e-01	4.192649e-02	1.123937e-01	3.104463e-01	1.123937e-01	130	3	2.002551e-01	2.994706e-01	2.993660e-01	2.009083e-01
29700	-2.837372e+04	2.762444e+02	1.129995e+00	1.100491e-01	3.110088e-01	4.783505e-02	1.100491e-01	3.110088e-01	1.100491e-01	130	3	1.983442e-01	2.972462e-01	3.041107e-01	2.002990e-01
29800	-2.837806e+04	2.768514e+02	1.125373e+00	1.100491e-01	3.110088e-01	4.783505e-02	1.100491e-01	3.110088e-01	1.100491e-01	130	3	1.983442e-01	2.972462e-01	3.041107e-01	2.002990e-01
29900	-2.838121e+04	2.772508e+02	1.122342e+00	1.100491e-01	3.110088e-01	4.783505e-02	1.100491e-01	3.110088e-01	1.100491e-01	130	3	1.983442e-01	2.972462e-01	3.041107e-01	2.002990e-01
30000	-2.839133e+04	2.772357e+02	1.122308e+00	1.078064e-01	3.177629e-01	4.105488e-02	1.078064e-01	3.177629e-01	1.078064e-01	130	3	1.983442e-01	2.972462e-01	3.041107e-01	2.002990e-01
30100	-2.839865e+04	2.858548e+02	1.059174e+00	1.112364e-01	3.118792e-01	4.253240e-02	1.112364e-01	3.118792e-01	1.112364e-01	130	3	2.002551e-01	2.994706e-01	2.993660e-01	2.009083e-01
30200	-2.838927e+04	2.871917e+02	1.059317e+00	1.111446e-01	3.177629e-01	4.105488e-02	1.061374e-01	3.177629e-01	1.061374e-01	185	4	1.983442e-01	2.972462e-01	3.041107e-01	2.002990e-01
30300	-2.839115e+04	2.876920e+02	1.056349e+00	1.066902e-01	3.032156e-01	4.477393e-02	1.210524e-01	3.032156e-01	1.210524e-01	185	4	1.983442e-01	2.972462e-01	3.041107e-01	2.002990e-01
30400	-2.839031e+04	2.866057e+02	1.064125e+00	1.066902e-01	3.032156e-01	4.477393e-02	1.210524e-01	3.032156e-01	1.210524e-01	185	4	1.983442e-01	2.972462e-01	3.041107e-01	2.002990e-01
30500	-2.839017e+04	2.845161e+02	1.069226e+00	1.162650e-01	3.032156e-01	4.477393e-02	1.162650e-01	3.032156e-01	1.162650e-01	130	3	1.983442e-01	2.972462e-01	3.041107e-01	2.002990e-01
30600	-2.838943e+04	2.847837e+02	1.067296e+00	1.162650e-01	3.032156e-01	4.477393e-02	1.162650e-01	3.032156e-01	1.162650e-01	130	3	1.986945e-01	2.968958e-01	3.041107e-01	2.002990e-01
30700	-2.838410e+04	2.855389e+02	1.071917e+00	1.227361e-01	3.032156e-01	4.477393e-02	1.033227e-01	3.032156e-01	1.227361e-01	182	4	1.986945e-01	2.968958e-01	3.041107e-01	2.002990e-01
30800	-2.838815e+04	2.835630e+02	1.076129e+00	1.162650e-01	3.032156e-01	4.477393e-02	1.162650e-01	3.032156e-01	1.162650e-01	130	3	1.986945e-01	2.968958e-01	3.041107e-01	2.002990e-01
30900	-2.838665e+04	2.845164e+02	1.069224e+00	1.162650e-01	3.032156e-01	4.477393e-02	1.162650e-01	3.032156e-01	1.162650e-01	130	3	1.986945e-01	2.968958e-01	3.041107e-01	2.002990e-01
31000	-2.840347e+04	2.832320e+02	1.078119e+00	1.113711e-01	3.120304e-01	4.182586e-02	1.113711e-01	3.120304e-01	1.113711e-01	130	3	1.930072e-01	2.983521e-01	3.029097e-01	2.057310e-01
31100	-2.839736e+04	2.814384e+02	1.090937e+00	1.087453e-01	3.134665e-01	4.683118e-02	1.087453e-01	3.134665e-01	1.087453e-01	130	3	1.930072e-01	2.983521e-01	3.029097e-01	2.057310e-01
31200	-2.838451e+04	2.825192e+02	1.082959e+00	1.082133e-01	3.145636e-01	4.623299e-02	1.082133e-01	3.145636e-01	1.082133e-01	130	3	1.986945e-01	2.968958e-01	3.041107e-01	2.002990e-01
31300	-2.838575e+04	2.813068e+02	1.091906e+00	1.087453e-01	3.134665e-01	4.683118e-02	1.087453e-01	3.134665e-01	1.087453e-01	130	3	1.930072e-01	2.983521e-01	3.029097e-01	2.057310e-01
31400	-2.839612e+04	2.813382e+02	1.101867e+00	1.034781e-01	3.192064e-01	3.827405e-02	1.034781e-01	3.192064e-01	1.163569e-01	133	4	1.995328e-01	2.925743e-01	3.061741e-01	2.017188e-01
31500	-2.839064e+04	2.820937e+02	1.086205e+00	1.092561e-01	3.141259e-01	4.397994e-02	1.092561e-01	3.141259e-01	1.092561e-01	130	3	1.930072e-01	2.983521e-01	3.029097e-01	2.057310e-01
31600	-2.839574e+04	2.831308e+02	1.078496e+00	1.082133e-01	3.145636e-01	4.623299e-02	1.082133e-01	3.145636e-01	1.082133e-01	130	3	1.986945e-01	2.968958e-01	3.041107e-01	2.002990e-01
31700	-2.838816e+04	2.844170e+02	1.079198e+00	1.034781e-01	3.192064e-01	3.827405e-02	1.034781e-01	3.192064e-01	1.163569e-01	133	4	1.995328e-01	2.979159e-01	3.008325e-01	2.017188e-01
31800	-2.838502e+04	2.837043e+02	1.074375e+00	1.077710e-01	3.192064e-01	3.827405e-02	1.077710e-01	3.192064e-01	1.077710e-01	130	3	1.995328e-01	2.979159e-01	3.008325e-01	2.017188e-01
31900	-2.837319e+04	2.842164e+02	1.070922e+00	1.116726e-01	3.079972e-01	4.898792e-02	1.116726e-01	3.079972e-01	1.116726e-01	130	3	1.930072e-01	2.983521e-01	3.029097e-01	2.057310e-01
32000	-2.837643e+04	2.840963e+02	1.071791e+00	1.116726e-01	3.079972e-01	4.898792e-02	1.116726e-01	3.079972e-01	1.116726e-01	130	3	1.930072e-01	2.983521e-01	3.029097e-01	2.057310e-01
32100	-2.837498e+04	2.848400e+02	1.066423e+00	1.116726e-01	3.079972e-01	4.898792e-02	1.116726e-01	3.079972e-01	1.116726e-01	130	3	1.930072e-01	3.021365e-01	3.029097e-01	2.019466e-01
32200	-2.837749e+04	2.820440e+02	1.086746e+00	1.116726e-01	3.079972e-01	4.898792e-02	1.116726e-01	3.079972e-01	1.116726e-01	130	3	1.930072e-01	3.021365e-01	3.029097e-01	2.019466e-01
32300	-2.838622e+04	2.864102e+02	1.055192e+00	1.119731e-01	3.070280e-01	5.002475e-02	1.119731e-01	3.070280e-01	1.119731e-01	130	3	1.995328e-01	2.979159e-01	3.008325e-01	2.017188e-01
32400	-2.837541e+04	2.818261e+02	1.088346e+00	1.116726e-01	3.079972e-01	4.898792e-02	1.116726e-01	3.079972e-01	1.116726e-01	130	3	1.930072e-01	3.021365e-01	3.029097e-01	2.019466e-01
32500	-2.839219e+04	2.804020e+02	1.098187e+00	1.045903e-01	3.206186e-01	4.499175e-02	1.045903e-01	3.206186e-01	1.045903e-01	130	3	2.047815e-01	2.900389e-01	3.014722e-01	2.037074e-01
32600	-2.838846e+04	2.859925e+02	1.058145e+00	1.116543e-01	3.076304e-01	4.977633e-02	1.116543e-01	3.076304e-01	1.116543e-01	130	3	1.995328e-01	2.979159e-01	3.008325e-01	2.017188e-01
32700	-2.837576e+04	2.819105e+02	1.087726e+00	1.116726e-01	3.079972e-01	4.898792e-02	1.116726e-01	3.079972e-01	1.116726e-01	130	3	1.919726e-01	3.021365e-01	3.029097e-01	2.029812e-01
32800	-2.837806e+04	2.816821e+02	1.089404e+00	1.116726e-01	3.079972e-01	4.898792e-02	1.116726e-01	3.079972e-01	1.116726e-01	130	3	1.919726e-01	3.021365e-01	3.029097e-01	2.029812e-01
32900	-2.837595e+04	2.818722e+02	1.088007e+00	1.116726e-01	3.079972e-01	4.898792e-02	1.116726e-01	3.079972e-01	1.116726e-01	130	3	1.919726e-01	3.021365e-01	3.029097e-01	2.029812e-01
33000	-2.837459e+04	2.823919e+02	1.084196e+00	1.116726e-01	3.079972e-01	4.898792e-02	1.116726e-01	3.079972e-01	1.116726e-01	130	3	1.919726e-01	3.021365e-01	3.029097e-01	2.029812e-01
33100	-2.837569e+04	2.834215e+02	1.076658e+00	1.107235e-01	3.121364e-01	4.355680e-02	1.107235e-01	3.121364e-01	1.107235e-01	130	3	1.919726e-01	3.021365e-01	3.029097e-01	2.029812e-01
33200	-2.838311e+04	2.820143e+02	1.086937e+00	1.107235e-01	3.121364e-01	4.355680e-02	1.107235e-01	3.121364e-01	1.107235e-01	130	3	1.919726e-01	3.021365e-01	3.029097e-01	2.029812e-01
33300	-2.840795e+04	2.876050e+02	1.046747e+00	1.112640e-01	3.124337e-01	4.134056e-02	1.112640e-01	3.124337e-01	1.112640e-01	130	3	2.051326e-01	2.987041e-01	2.969409e-01	1.992223e-01
33400	-2.838444e+04	2.819173e+02	1.087449e+00	1.091436e-01	3.126086e-01	4.735217e-02	1.091436e-01	3.126086e-01	1.091436e-01	130	3	1.919726e-01	3.021365e-01	3.029097e-01	2.029812e-01
33500	-2.838532e+04	2.837460e+02	1.077847e+00	1.116543e-01	3.231348e-01	4.977633e-02	1.116543e-01	2.921260e-01	1.116543e-01	138	4	1.983131e-01	2.963799e-01	2.990496e-01	2.062574e-01
33600	-2.838890e+04	2.850236e+02	1.064879e+00	1.091436e-01	3.126086e-01	4.735217e-02	1.091436e-01	3.126086e-01	1.091436e-01	130	3	1.919726e-01	3.021365e-01	3.029097e-01	2.029812e-01
33700	-2.837845e+04	2.875121e+02	1.050195e+00	1.071067e-01	3.206046e-01	4.827032e-02	1.071067e-01	3.098050e-01	1.071067e-01	138	4	1.983131e-01	2.963799e-01	2.990496e-01	2.062574e-01
33800	-2.837651e+04	2.868719e+02	1.051463e+00	1.071067e-01	3.152048e-01	4.827032e-02	1.071067e-01	3.152048e-01	1.071067e-01	130	3	1.983131e-01	2.963799e-01	2.990496e-01	2.062574e-01
33900	-2.837977e+04	2.874949e+02	1.057141e+00	1.068508e-01	3.152048e-01	4.827032e-02	1.076184e-01	3.152048e-01	1.068508e-01	182	4	1.983131e-01	2.963799e-01	2.978446e-01	2.074624e-01
34000	-2.838319e+04	2.855031e+02	1.061226e+00	1.071067e-01	3.152048e-01	4.827032e-02	1.071067e-01	3.152048e-01	1.071067e-01	130	3	1.983131e-01	2.963799e-01	3.143140e-01	1.909930e-01
34100	-2.838831e+04	2.861776e+02	1.056870e+00	1.126025e-01	3.044533e-01	5.328585e-02	1.126025e-01	3.044533e-01	1.126025e-01	130	3	1.983131e-01	3.083345e-01	3.023594e-01	1.909930e-01
34200	-2.838750e+04	2.857952e+02	1.059602e+00	1.126025e-01	3.044533e-01	5.328585e-02	1.126025e-01	3.044533e-01	1.126025e-01	130	3	1.983131e-01	3.083345e-01	3.023594e-01	1.909930e-01
34300	-2.838710e+04	2.836033e+02	1.075415e+00	1.112640e-01	3.124337e-01	4.134056e-02	1.112640e-01	3.124337e-01	1.112640e-01	130	3	1.951297e-01	2.970170e-01	3.088668e-01	1.989865e-01
34400	-2.838703e+04	2.812090e+02	1.093125e+00	1.137349e-01	3.065370e-01	4.572122e-02	1.137349e-01	3.065370e-01	1.137349e-01	130	3	1.919726e-01	3.021365e-01	2.962591e-01	2.096319e-01
34500	-2.838515e+04	2.844669e+02	1.078695e+00	1.037055e-01	3.124337e-01	4.134056e-02	1.037055e-01	3.124337e-01	1.263811e-01	133	4	1.951297e-01	2.970170e-01	3.088668e-01	1.989865e-01
34600	-2.838048e+04	2.818243e+02	1.088593e+00	1.137349e-01	3.065370e-01	4.572122e-02	1.137349e-01	3.065370e-01	1.137349e-01	130	3	1.919726e-01	3.021365e-01	2.962591e-01	2.096319e-01
34700	-2.838807e+04	2.815595e+02	1.090712e+00	1.154404e-01	3.045496e-01	4.457980e-02	1.154404e-01	3.045496e-01	1.154404e-01	130	3	1.919726e-01	3.021365e-01	2.962591e-01	2.096319e-01
34800	-2.838285e+04	2.815715e+02	1.090118e+00	1.102442e-01	3.117302e-01	4.580716e-02	1.102442e-01	3.117302e-01	1.102442e-01	130	3	1.919726e-01	3.021365e-01	3.057085e-01	2.001825e-01
34900	-2.839199e+04	2.845466e+02	1.078434e+00	1.108149e-01	3.055318e-01	5.859963e-02	1.108149e-01	3.055318e-01	1.087070e-01	133	4	1.969620e-01	2.970170e-01	3.088668e-01	1.971542e-01
35000	-2.839079e+04	2.830287e+02	1.089432e+00	1.092252e-01	3.053261e-01	4.200586e-02	1.092252e-01	3.053261e-01	1.288917e-01	133	4	1.983131e-01	3.026432e-01	3.023594e-01	1.966843e-01
35100	-2.837469e+04	2.845941e+02	1.068053e+00	1.107311e-01	3.071800e-01	5.344671e-02	1.107311e-01	3.071800e-01	1.107311e-01	130	3	1.919726e-01	3.021365e-01	3.057085e-01	2.001825e-01
35200	-2.836902e+04	2.840771e+02	1.071788e+00	1.107311e-01	3.071800e-01	5.344671e-02	1.107311e-01	3.071800e-01	1.107311e-01	130	3	1.919726e-01	3.021365e-01	3.057085e-01	2.001825e-01
35300	-2.837036e+04	2.816719e+02	1.099404e+00	1.166541e-01	3.071800e-01	5.344671e-02	1.077696e-01	3.071800e-01	1.077696e-01	185	4	1.919726e-01	3.046887e-01	3.057085e-01	1.976302e-01
35400	-2.840181e+04	2.830284e+02	1.089435e+00	1.092252e-01	3.053261e-01	4.200586e-02	1.092252e-01	3.053261e-01	1.288917e-01	133	4	2.055241e-01	2.954322e-01	3.023594e-01	1.966843e-01
35500	-2.837749e+04	2.817845e+02	1.098568e+00	1.166541e-01	3.071800e-01	5.344671e-02	1.077696e-01	3.071800e-01	1.077696e-01	185	4	1.919726e-01	3.046887e-01	3.057085e-01	1.976302e-01
35600	-2.837473e+04	2.819493e+02	1.097346e+00	1.166541e-01	3.071800e-01	5.344671e-02	1.077696e-01	3.071800e-01	1.077696e-01	185	4	1.919726e-01	3.046887e-01	3.057085e-01	1.976302e-01
35700	-2.837335e+04	2.825598e+02	1.092832e+00	1.166541e-01	3.071800e-01	5.344671e-02	1.077696e-01	3.071800e-01	1.077696e-01	185	4	1.919726e-01	3.046887e-01	3.057085e-01	1.976302e-01
35800	-2.837175e+04	2.811465e+02	1.093207e+00	1.107311e-01	3.071800e-01	5.344671e-02	1.107311e-01	3.071800e-01	1.107311e-01	130	3	1.919726e-01	3.046887e-01	3.057085e-01	1.976302e-01
35900	-2.837448e+04	2.802091e+02	1.099883e+00	1.084748e-01	3.089125e-01	5.675056e-02	1.084748e-01	3.089125e-01	1.084748e-01	130	3	1.919726e-01	3.046887e-01	3.057085e-01	1.976302e-01
36000	-2.838158e+04	2.833236e+02	1.087094e+00	1.054734e-01	3.089125e-01	5.675056e-02	1.054734e-01	3.089125e-01	1.144777e-01	133	4	1.919726e-01	3.046887e-01	3.057085e-01	1.976302e-01
36100	-2.837924e+04	2.832506e+02	1.087630e+00	1.054734e-01	3.089125e-01	5.675056e-02	1.054734e-01	3.089125e-01	1.144777e-01	133	4	1.919726e-01	3.046887e-01	3.057085e-01	1.976302e-01
36200	-2.838533e+04	2.832893e+02	1.077188e+00	1.075181e-01	3.119824e-01	5.348092e-02	1.075181e-01	3.119824e-01	1.075181e-01	130	3	1.919726e-01	3.046887e-01	3.057085e-01	1.976302e-01
36300	-2.840035e+04	2.810831e+02	1.093511e+00	1.077024e-01	3.175893e-01	4.171414e-02	1.077024e-01	3.175893e-01	1.077024e-01	130	3	2.045811e-01	2.944768e-01	3.005306e-01	2.004115e-01
36400	-2.840041e+04	2.805565e+02	1.107621e+00	1.054065e-01	3.101733e-01	4.939343e-02	1.054065e-01	3.101733e-01	1.194471e-01	133	4	1.969620e-01	3.053389e-01	3.049308e-01	1.927682e-01
36500	-2.839804e+04	2.823850e+02	1.094750e+00	1.134655e-01	3.175893e-01	4.171414e-02	9.617622e-02	3.175893e-01	1.134655e-01	182	4	2.045811e-01	2.944768e-01	3.005306e-01	2.004115e-01
36600	-2.839993e+04	2.839852e+02	1.082274e+00	1.054065e-01	3.101733e-01	4.939343e-02	1.054065e-01	3.101733e-01	1.194471e-01	133	4	1.969620e-01	3.053389e-01	3.049308e-01	1.927682e-01
36700	-2.840298e+04	2.840792e+02	1.081588e+00	1.054065e-01	3.101733e-01	4.939343e-02	1.054065e-01	3.101733e-01	1.194471e-01	133	4	1.969620e-01	3.053389e-01	3.049308e-01	1.927682e-01
36800	-2.839425e+04	2.838564e+02	1.073438e+00	1.108159e-01	3.088865e-01	4.977945e-02	1.108159e-01	3.088865e-01	1.108159e-01	130	3	2.055241e-01	2.917884e-01	3.023594e-01	2.003280e-01
36900	-2.838197e+04	2.846971e+02	1.077707e+00	1.167746e-01	3.049888e-01	4.876061e-02	1.077126e-01	3.049888e-01	1.167746e-01	182	4	1.919726e-01	3.046887e-01	3.057085e-01	1.976302e-01
37000	-2.837966e+04	2.847992e+02	1.076965e+00	1.167746e-01	3.049888e-01	4.876061e-02	1.077126e-01	3.049888e-01	1.167746e-01	182	4	1.919726e-01	3.046887e-01	3.057085e-01	1.976302e-01
37100	-2.838935e+04	2.841746e+02	1.081516e+00	1.167746e-01	3.049888e-01	4.876061e-02	1.077126e-01	3.049888e-01	1.167746e-01	182	4	1.919726e-01	3.046887e-01	3.057085e-01	1.976302e-01
37200	-2.839084e+04	2.816655e+02	1.099851e+00	1.134504e-01	3.047590e-01	4.774402e-02	1.146438e-01	3.047590e-01	1.146438e-01	185	4	1.980491e-01	2.944768e-01	3.005306e-01	2.069435e-01
37300	-2.839861e+04	2.826118e+02	1.085560e+00	1.073800e-01	3.052443e-01	3.549789e-02	1.073800e-01	3.371178e-01	1.073800e-01	138	4	1.969620e-01	3.053389e-01	3.049308e-01	1.927682e-01
37400	-2.838030e+04	2.865142e+02	1.064566e+00	1.167746e-01	3.049888e-01	4.876061e-02	1.077126e-01	3.049888e-01	1.167746e-01	182	4	1.919726e-01	3.046887e-01	3.057085e-01	1.976302e-01
37500	-2.838171e+04	2.865381e+02	1.064394e+00	1.167746e-01	3.049888e-01	4.876061e-02	1.077126e-01	3.049888e-01	1.167746e-01	182	4	1.919726e-01	3.046887e-01	3.057085e-01	1.976302e-01
37600	-2.838344e+04	2.891958e+02	1.038729e+00	1.102516e-01	3.203229e-01	4.182625e-02	1.102516e-01	3.070960e-01	1.102516e-01	138	4	1.969620e-01	3.053389e-01	3.049308e-01	1.927682e-01
37700	-2.837637e+04	2.888934e+02	1.047625e+00	1.154509e-01	3.095230e-01	4.489466e-02	1.051574e-01	3.095230e-01	1.154509e-01	182	4	1.963467e-01	3.046887e-01	3.013344e-01	1.976302e-01
37800	-2.837986e+04	2.894273e+02	1.043855e+00	1.154509e-01	3.095230e-01	4.489466e-02	1.051574e-01	3.095230e-01	1.154509e-01	182	4	1.963467e-01	3.046887e-01	3.013344e-01	1.976302e-01
37900	-2.837994e+04	2.885388e+02	1.043503e+00	1.114742e-01	3.120079e-01	4.438405e-02	1.114742e-01	3.091853e-01	1.114742e-01	138	4	1.969620e-01	3.053389e-01	3.049308e-01	1.927682e-01
38000	-2.838262e+04	2.893970e+02	1.044069e+00	1.154509e-01	3.095230e-01	4.489466e-02	1.051574e-01	3.095230e-01	1.154509e-01	182	4	1.963467e-01	3.046887e-01	3.013344e-01	1.976302e-01
38100	-2.837957e+04	2.866704e+02	1.056750e+00	1.114742e-01	3.120079e-01	4.438405e-02	1.114742e-01	3.091853e-01	1.114742e-01	138	4	1.969620e-01	3.053389e-01	3.049308e-01	1.927682e-01
38200	-2.838257e+04	2.862463e+02	1.056379e+00	1.114742e-01	3.105966e-01	4.438405e-02	1.114742e-01	3.105966e-01	1.114742e-01	130	3	1.969620e-01	3.053389e-01	3.049308e-01	1.927682e-01
38300	-2.838124e+04	2.855281e+02	1.061298e+00	1.096810e-01	3.113201e-01	4.831699e-02	1.096810e-01	3.113201e-01	1.096810e-01	130	3	1.969620e-01	3.053389e-01	3.049308e-01	1.927682e-01
38400	-2.838182e+04	2.853520e+02	1.062561e+00	1.096810e-01	3.113201e-01	4.831699e-02	1.096810e-01	3.113201e-01	1.096810e-01	130	3	1.969620e-01	3.053389e-01	3.049308e-01	1.927682e-01
38500	-2.839787e+04	2.885139e+02	1.040409e+00	1.122727e-01	3.097164e-01	4.374922e-02	1.122727e-01	3.097164e-01	1.122727e-01	130	3	1.963467e-01	3.046887e-01	3.013344e-01	1.976302e-01
38600	-2.838764e+04	2.880809e+02	1.043455e+00	1.122727e-01	3.097164e-01	4.374922e-02	1.122727e-01	3.097164e-01	1.122727e-01	130	3	1.963467e-01	3.046887e-01	3.013344e-01	1.976302e-01
38700	-2.838278e+04	2.886389e+02	1.039531e+00	1.122727e-01	3.097164e-01	4.374922e-02	1.122727e-01	3.097164e-01	1.122727e-01	130	3	1.963467e-01	3.046887e-01	3.013344e-01	1.976302e-01
38800	-2.838732e+04	2.880731e+02	1.043510e+00	1.122727e-01	3.097164e-01	4.374922e-02	1.122727e-01	3.097164e-01	1.122727e-01	130	3	1.963467e-01	3.046887e-01	3.013344e-01	1.976302e-01
38900	-2.838806e+04	2.868262e+02	1.052235e+00	1.113095e-01	3.108007e-01	4.447034e-02	1.113095e-01	3.108007e-01	1.113095e-01	130	3	1.939063e-01	3.046887e-01	3.013344e-01	2.000706e-01
39000	-2.837796e+04	2.783340e+02	1.114151e+00	1.102522e-01	3.093190e-01	5.060520e-02	1.102522e-01	3.093190e-01	1.102522e-01	130	3	1.951639e-01	2.939571e-01	3.113778e-01	1.995012e-01
39100	-2.838186e+04	2.808157e+02	1.105958e+00	1.096499e-01	3.093190e-01	5.060520e-02	1.096499e-01	3.093190e-01	1.114570e-01	133	4	1.951639e-01	2.939571e-01	3.113778e-01	1.995012e-01
39200	-2.838957e+04	2.835743e+02	1.075594e+00	1.113095e-01	3.108007e-01	4.447034e-02	1.113095e-01	3.108007e-01	1.113095e-01	130	3	1.939063e-01	3.046887e-01	3.013344e-01	2.000706e-01
39300	-2.838090e+04	2.856394e+02	1.070519e+00	1.096499e-01	3.093190e-01	5.060520e-02	1.096499e-01	3.093190e-01	1.114570e-01	133	4	1.951639e-01	2.939571e-01	3.113778e-01	1.995012e-01
39400	-2.838949e+04	2.847271e+02	1.067254e+00	1.113095e-01	3.108007e-01	4.447034e-02	1.113095e-01	3.108007e-01	1.113095e-01	130	3	1.939063e-01	3.046887e-01	3.013344e-01	2.000706e-01
39500	-2.838438e+04	2.845238e+02	1.068720e+00	1.113095e-01	3.108007e-01	4.447034e-02	1.113095e-01	3.108007e-01	1.113095e-01	130	3	1.939063e-01	3.046887e-01	3.013344e-01	2.000706e-01
39600	-2.838376e+04	2.837902e+02	1.083972e+00	1.090817e-01	3.110601e-01	4.578676e-02	1.090817e-01	3.110601e-01	1.139296e-01	133	4	1.951639e-01	2.939571e-01	3.113778e-01	1.995012e-01
39700	-2.838708e+04	2.835230e+02	1.075892e+00	1.106977e-01	3.110601e-01	4.578676e-02	1.106977e-01	3.110601e-01	1.106977e-01	130	3	1.951639e-01	2.939571e-01	3.113778e-01	1.995012e-01
39800	-2.838608e+04	2.838610e+02	1.073439e+00	1.106977e-01	3.110601e-01	4.578676e-02	1.106977e-01	3.110601e-01	1.106977e-01	130	3	1.951639e-01	2.939571e-01	3.113778e-01	1.995012e-01
39900	-2.838551e+04	2.790164e+02	1.108986e+00	1.100197e-01	3.087977e-01	5.234540e-02	1.100197e-01	3.087977e-01	1.100197e-01	130	3	1.951639e-01	2.939571e-01	3.113778e-01	1.995012e-01
40000	-2.838575e+04	2.809367e+02	1.094509e+00	1.078536e-01	3.131331e-01	5.017304e-02	1.078536e-01	3.131331e-01	1.078536e-01	130	3	1.939063e-01	3.046887e-01	3.013344e-01	2.000706e-01
40100	-2.838504e+04	2.853362e+02	1.062587e+00	1.080449e-01	3.169452e-01	4.197479e-02	1.080449e-01	3.169452e-01	1.080449e-01	130	3	1.951639e-01	2.939571e-01	3.113778e-01	1.995012e-01
40200	-2.837788e+04	2.837781e+02	1.073825e+00	1.080449e-01	3.169452e-01	4.197479e-02	1.080449e-01	3.169452e-01	1.080449e-01	130	3	1.951639e-01	2.939571e-01	3.113778e-01	1.995012e-01
40300	-2.837810e+04	2.839125e+02	1.072851e+00	1.080449e-01	3.169452e-01	4.197479e-02	1.080449e-01	3.169452e-01	1.080449e-01	130	3	1.951639e-01	2.939571e-01	3.113778e-01	1.995012e-01
40400	-2.837805e+04	2.840395e+02	1.071931e+00	1.080449e-01	3.169452e-01	4.197479e-02	1.080449e-01	3.169452e-01	1.080449e-01	130	3	1.951639e-01	2.939571e-01	3.113778e-01	1.995012e-01
40500	-2.837888e+04	2.836421e+02	1.074811e+00	1.080449e-01	3.169452e-01	4.197479e-02	1.080449e-01	3.169452e-01	1.080449e-01	130	3	1.951639e-01	2.935678e-01	3.113778e-01	1.998906e-01
40600	-2.838918e+04	2.831992e+02	1.078201e+00	1.102209e-01	3.117565e-01	4.582438e-02	1.102209e-01	3.117565e-01	1.102209e-01	130	3	1.939063e-01	3.046887e-01	3.013344e-01	2.000706e-01
40700	-2.838718e+04	2.835514e+02	1.075639e+00	1.102209e-01	3.117565e-01	4.582438e-02	1.102209e-01	3.117565e-01	1.102209e-01	130	3	1.962781e-01	2.946266e-01	3.090247e-01	2.000706e-01
40800	-2.838606e+04	2.826609e+02	1.081956e+00	1.080449e-01	3.169452e-01	4.197479e-02	1.080449e-01	3.169452e-01	1.080449e-01	130	3	1.951639e-01	2.935678e-01	3.113778e-01	1.998906e-01
40900	-2.837773e+04	2.829310e+02	1.080009e+00	1.084628e-01	3.156020e-01	4.340761e-02	1.084628e-01	3.156020e-01	1.084628e-01	130	3	1.962781e-01	2.946266e-01	3.090247e-01	2.000706e-01
41000	-2.837618e+04	2.833476e+02	1.076976e+00	1.084628e-01	3.156020e-01	4.340761e-02	1.084628e-01	3.156020e-01	1.084628e-01	130	3	1.962781e-01	2.946266e-01	3.090247e-01	2.000706e-01
41100	-2.837341e+04	2.832605e+02	1.077609e+00	1.084628e-01	3.156020e-01	4.340761e-02	1.084628e-01	3.156020e-01	1.084628e-01	130	3	1.962781e-01	2.946266e-01	3.090247e-01	2.000706e-01
41200	-2.838356e+04	2.802479e+02	1.099332e+00	1.058482e-01	3.131441e-01	5.616704e-02	1.058482e-01	3.131441e-01	1.058482e-01	130	3	1.951639e-01	2.986514e-01	3.113778e-01	1.948069e-01
41300	-2.838077e+04	2.854128e+02	1.072318e+00	1.107235e-01	3.131441e-01	5.616704e-02	9.609776e-02	3.131441e-01	1.107235e-01	182	4	1.951639e-01	2.986514e-01	3.113778e-01	1.948069e-01
41400	-2.838438e+04	2.856725e+02	1.073827e+00	1.107235e-01	3.101565e-01	5.616704e-02	9.609776e-02	3.161317e-01	1.107235e-01	197	5	1.951639e-01	2.986514e-01	3.113778e-01	1.948069e-01
41500	-2.838628e+04	2.854880e+02	1.075008e+00	1.008480e-01	3.101565e-01	5.616704e-02	1.083484e-01	3.161317e-01	1.083484e-01	200	5	1.951639e-01	2.986514e-01	3.113778e-01	1.948069e-01
41600	-2.838596e+04	2.834728e+02	1.089734e+00	1.008480e-01	3.101565e-01	5.616704e-02	1.083484e-01	3.161317e-01	1.083484e-01	200	5	1.951639e-01	2.986514e-01	3.113778e-01	1.948069e-01
41700	-2.838696e+04	2.833029e+02	1.090985e+00	1.008480e-01	3.101565e-01	5.616704e-02	1.083484e-01	3.161317e-01	1.083484e-01	200	5	1.951639e-01	2.986514e-01	3.113778e-01	1.948069e-01
41800	-2.838293e+04	2.817675e+02	1.091554e+00	1.058482e-01	3.101565e-01	5.616704e-02	1.058482e-01	3.161317e-01	1.058482e-01	138	4	1.951639e-01	2.986514e-01	3.113778e-01	1.948069e-01
41900	-2.838743e+04	2.816965e+02	1.092078e+00	1.058482e-01	3.101565e-01	5.616704e-02	1.058482e-01	3.161317e-01	1.058482e-01	138	4	1.951639e-01	2.986514e-01	3.113778e-01	1.948069e-01
42000	-2.838986e+04	2.870403e+02	1.060185e+00	1.045049e-01	3.131441e-01	5.616704e-02	1.045049e-01	3.131441e-01	1.085349e-01	133	4	1.951639e-01	2.986514e-01	3.113778e-01	1.948069e-01
42100	-2.838674e+04	2.861483e+02	1.066590e+00	1.045049e-01	3.131441e-01	5.616704e-02	1.045049e-01	3.131441e-01	1.085349e-01	133	4	1.951639e-01	2.986514e-01	3.113778e-01	1.948069e-01
42200	-2.838551e+04	2.862651e+02	1.065869e+00	1.093400e-01	3.043589e-01	5.509928e-02	1.093400e-01	3.043589e-01	1.175028e-01	133	4	1.951639e-01	2.986514e-01	3.113778e-01	1.948069e-01
42300	-2.838257e+04	2.842951e+02	1.070155e+00	1.081326e-01	3.195965e-01	3.640941e-02	1.081326e-01	3.195965e-01	1.081326e-01	130	3	1.962781e-01	2.946266e-01	3.090247e-01	2.000706e-01
42400	-2.838521e+04	2.856441e+02	1.060452e+00	1.081326e-01	3.195965e-01	3.640941e-02	1.081326e-01	3.195965e-01	1.081326e-01	130	3	1.962781e-01	2.946266e-01	3.090247e-01	2.000706e-01
42500	-2.839289e+04	2.859542e+02	1.067952e+00	1.222270e-01	3.043589e-01	5.509928e-02	1.069779e-01	3.043589e-01	1.069779e-01	185	4	1.951639e-01	2.986514e-01	3.113778e-01	1.948069e-01
42600	-2.838574e+04	2.862490e+02	1.065828e+00	1.222270e-01	3.043589e-01	5.509928e-02	1.069779e-01	3.043589e-01	1.069779e-01	185	4	1.951639e-01	2.986514e-01	3.113778e-01	1.948069e-01
42700	-2.838308e+04	2.854486e+02	1.071604e+00	1.222270e-01	3.043589e-01	5.509928e-02	1.069779e-01	3.043589e-01	1.069779e-01	185	4	1.951639e-01	2.986514e-01	3.113778e-01	1.948069e-01
42800	-2.838433e+04	2.847394e+02	1.076767e+00	1.255313e-01	3.132675e-01	3.950426e-02	1.042147e-01	3.132675e-01	1.042147e-01	185	4	1.951639e-01	2.986514e-01	3.113778e-01	1.948069e-01
42900	-2.838227e+04	2.840827e+02	1.071691e+00	1.081326e-01	3.195965e-01	3.640941e-02	1.081326e-01	3.195965e-01	1.081326e-01	130	3	1.962781e-01	2.946266e-01	3.090247e-01	2.000706e-01
43000	-2.838692e+04	2.814400e+02	1.090984e+00	1.081326e-01	3.195965e-01	3.640941e-02	1.081326e-01	3.195965e-01	1.081326e-01	130	3	1.962781e-01	2.946266e-01	3.090247e-01	2.000706e-01
43100	-2.839472e+04	2.831610e+02	1.078087e+00	1.066597e-01	3.154847e-01	4.905163e-02	1.066597e-01	3.154847e-01	1.066597e-01	130	3	1.951639e-01	2.986514e-01	3.113778e-01	1.948069e-01
43200	-2.839201e+04	2.830342e+02	1.079010e+00	1.066597e-01	3.154847e-01	4.905163e-02	1.066597e-01	3.154847e-01	1.066597e-01	130	3	1.951639e-01	2.986514e-01	3.113778e-01	1.948069e-01
43300	-2.839206e+04	2.827719e+02	1.080923e+00	1.066597e-01	3.154847e-01	4.905163e-02	1.066597e-01	3.154847e-01	1.066597e-01	130	3	1.951639e-01	2.986514e-01	3.113778e-01	1.948069e-01
43400	-2.839006e+04	2.830040e+02	1.079845e+00	1.128279e-01	3.067210e-01	4.807442e-02	1.128279e-01	3.067210e-01	1.128279e-01	130	3	1.951639e-01	2.986514e-01	3.113778e-01	1.948069e-01
43500	-2.839581e+04	2.827882e+02	1.081419e+00	1.128279e-01	3.067210e-01	4.807442e-02	1.128279e-01	3.067210e-01	1.128279e-01	130	3	1.951639e-01	2.986514e-01	3.113778e-01	1.948069e-01
43600	-2.839783e+04	2.797390e+02	1.103914e+00	1.128279e-01	3.067210e-01	4.807442e-02	1.128279e-01	3.067210e-01	1.128279e-01	130	3	1.956189e-01	2.962908e-01	3.109228e-01	1.971675e-01
43700	-2.840581e+04	2.807237e+02	1.107083e+00	1.174655e-01	3.061525e-01	4.032584e-02	1.124383e-01	3.061525e-01	1.174655e-01	182	4	1.962781e-01	2.946266e-01	2.998179e-01	2.092775e-01
43800	-2.840569e+04	2.841910e+02	1.071225e+00	1.128279e-01	3.067210e-01	4.807442e-02	1.128279e-01	3.067210e-01	1.128279e-01	130	3	2.008457e-01	2.916330e-01	3.046084e-01	2.029129e-01
43900	-2.839619e+04	2.843656e+02	1.069962e+00	1.128279e-01	3.067210e-01	4.807442e-02	1.128279e-01	3.067210e-01	1.128279e-01	130	3	2.008457e-01	2.916330e-01	3.046084e-01	2.029129e-01
44000	-2.839196e+04	2.795398e+02	1.105399e+00	1.128279e-01	3.067210e-01	4.807442e-02	1.128279e-01	3.067210e-01	1.128279e-01	130	3	2.026787e-01	2.916330e-01	3.046084e-01	2.010799e-01
44100	-2.839058e+04	2.804419e+02	1.098687e+00	1.128279e-01	3.067210e-01	4.807442e-02	1.128279e-01	3.067210e-01	1.128279e-01	130	3	2.026787e-01	2.916330e-01	3.046084e-01	2.010799e-01
44200	-2.839089e+04	2.808284e+02	1.095823e+00	1.128279e-01	3.067210e-01	4.807442e-02	1.128279e-01	3.067210e-01	1.128279e-01	130	3	2.026787e-01	2.916330e-01	3.046084e-01	2.010799e-01
44300	-2.839482e+04	2.850521e+02	1.065015e+00	1.128279e-01	3.067210e-01	4.807442e-02	1.128279e-01	3.067210e-01	1.128279e-01	130	3	2.026787e-01	2.916330e-01	3.046084e-01	2.010799e-01
44400	-2.838232e+04	2.856369e+02	1.060818e+00	1.128279e-01	3.067210e-01	4.807442e-02	1.128279e-01	3.067210e-01	1.128279e-01	130	3	2.026787e-01	2.916330e-01	3.046084e-01	2.010799e-01
44500	-2.838458e+04	2.842742e+02	1.070623e+00	1.128279e-01	3.067210e-01	4.807442e-02	1.128279e-01	3.067210e-01	1.128279e-01	130	3	2.026787e-01	2.916330e-01	3.046084e-01	2.010799e-01
44600	-2.838485e+04	2.845659e+02	1.068660e+00	1.145035e-01	3.038040e-01	4.888167e-02	1.145035e-01	3.038040e-01	1.145035e-01	130	3	2.026787e-01	2.916330e-01	3.046084e-01	2.010799e-01
44700	-2.838310e+04	2.842319e+02	1.071008e+00	1.131648e-01	3.082683e-01	4.396889e-02	1.131648e-01	3.082683e-01	1.131648e-01	130	3	2.026787e-01	2.916330e-01	3.046084e-01	2.010799e-01
44800	-2.838014e+04	2.850199e+02	1.065325e+00	1.131648e-01	3.082683e-01	4.396889e-02	1.131648e-01	3.082683e-01	1.131648e-01	130	3	2.026787e-01	2.916330e-01	3.046084e-01	2.010799e-01
44900	-2.837858e+04	2.847603e+02	1.067194e+00	1.131648e-01	3.082683e-01	4.396889e-02	1.131648e-01	3.082683e-01	1.131648e-01	130	3	2.026787e-01	2.916330e-01	3.046084e-01	2.010799e-01
45000	-2.837617e+04	2.833784e+02	1.077198e+00	1.131648e-01	3.082683e-01	4.396889e-02	1.131648e-01	3.082683e-01	1.131648e-01	130	3	2.026787e-01	2.916330e-01	3.046084e-01	2.010799e-01
45100	-2.838350e+04	2.785020e+02	1.112884e+00	1.101304e-01	3.098213e-01	4.996627e-02	1.101304e-01	3.098213e-01	1.101304e-01	130	3	1.962781e-01	2.946266e-01	2.998179e-01	2.092775e-01
45200	-2.838926e+04	2.883655e+02	1.051207e+00	1.127855e-01	3.098213e-01	4.996627e-02	1.048200e-01	3.098213e-01	1.127855e-01	182	4	1.962781e-01	2.946266e-01	2.998179e-01	2.092775e-01
45300	-2.838957e+04	2.883993e+02	1.050967e+00	1.127855e-01	3.098213e-01	4.996627e-02	1.048200e-01	3.098213e-01	1.127855e-01	182	4	1.962781e-01	2.946266e-01	2.998179e-01	2.092775e-01
45400	-2.836987e+04	2.798901e+02	1.102870e+00	1.131648e-01	3.082683e-01	4.396889e-02	1.131648e-01	3.082683e-01	1.131648e-01	130	3	2.026787e-01	2.945331e-01	3.046084e-01	1.981798e-01
45500	-2.837010e+04	2.821348e+02	1.086281e+00	1.131648e-01	3.082683e-01	4.396889e-02	1.131648e-01	3.082683e-01	1.131648e-01	130	3	2.026787e-01	2.945331e-01	3.046084e-01	1.981798e-01
45600	-2.837105e+04	2.815534e+02	1.090554e+00	1.131648e-01	3.082683e-01	4.396889e-02	1.131648e-01	3.082683e-01	1.131648e-01	130	3	2.026787e-01	2.945331e-01	3.046084e-01	1.981798e-01
45700	-2.836947e+04	2.817373e+02	1.089200e+00	1.131648e-01	3.082683e-01	4.396889e-02	1.131648e-01	3.082683e-01	1.131648e-01	130	3	2.026787e-01	2.945331e-01	3.046084e-01	1.981798e-01
45800	-2.837979e+04	2.824004e+02	1.084174e+00	1.121209e-01	3.072337e-01	4.916994e-02	1.121209e-01	3.072337e-01	1.121209e-01	130	3	2.026787e-01	2.995738e-01	2.995677e-01	1.981798e-01
45900	-2.838115e+04	2.834735e+02	1.076643e+00	1.135248e-01	3.121389e-01	3.514799e-02	1.135248e-01	3.121389e-01	1.135248e-01	130	3	2.026787e-01	2.995738e-01	2.995677e-01	1.981798e-01
46000	-2.838469e+04	2.845227e+02	1.069001e+00	1.136633e-01	3.095752e-01	3.985978e-02	1.136633e-01	3.095752e-01	1.136633e-01	130	3	2.026787e-01	2.995738e-01	2.995677e-01	1.981798e-01
46100	-2.838012e+04	2.855404e+02	1.061681e+00	1.136633e-01	3.095752e-01	3.985978e-02	1.136633e-01	3.095752e-01	1.136633e-01	130	3	2.026787e-01	2.995738e-01	2.995677e-01	1.981798e-01
46200	-2.837768e+04	2.828883e+02	1.080037e+00	1.064209e-01	3.153502e-01	5.003705e-02	1.064209e-01	3.153502e-01	1.064209e-01	130	3	1.962781e-01	2.920205e-01	3.024239e-01	2.092775e-01
46300	-2.837351e+04	2.866080e+02	1.054055e+00	1.136633e-01	3.095752e-01	3.985978e-02	1.136633e-01	3.095752e-01	1.136633e-01	130	3	2.026787e-01	2.995738e-01	2.995677e-01	1.981798e-01
46400	-2.837377e+04	2.858824e+02	1.059233e+00	1.136633e-01	3.095752e-01	3.985978e-02	1.136633e-01	3.095752e-01	1.136633e-01	130	3	2.026787e-01	2.995738e-01	2.995677e-01	1.981798e-01
46500	-2.837078e+04	2.863124e+02	1.056162e+00	1.136633e-01	3.095752e-01	3.985978e-02	1.136633e-01	3.095752e-01	1.136633e-01	130	3	2.026787e-01	2.995738e-01	2.995677e-01	1.981798e-01
46600	-2.837459e+04	2.836919e+02	1.074663e+00	1.111870e-01	3.082001e-01	5.003884e-02	1.111870e-01	3.082001e-01	1.111870e-01	130	3	1.962781e-01	2.920205e-01	3.024239e-01	2.092775e-01
46700	-2.837306e+04	2.839695e+02	1.072500e+00	1.090023e-01	3.140914e-01	4.481040e-02	1.090023e-01	3.140914e-01	1.090023e-01	130	3	1.962781e-01	2.920205e-01	3.024239e-01	2.092775e-01
46800	-2.837181e+04	2.840814e+02	1.071690e+00	1.090023e-01	3.140914e-01	4.481040e-02	1.090023e-01	3.140914e-01	1.090023e-01	130	3	1.962781e-01	2.920205e-01	3.024239e-01	2.092775e-01
46900	-2.836524e+04	2.856391e+02	1.060986e+00	1.135962e-01	3.104765e-01	3.825853e-02	1.135962e-01	3.104765e-01	1.135962e-01	130	3	2.026787e-01	2.995738e-01	2.995677e-01	1.981798e-01
47000	-2.836765e+04	2.843167e+02	1.070502e+00	1.135962e-01	3.104765e-01	3.825853e-02	1.135962e-01	3.104765e-01	1.135962e-01	130	3	2.026787e-01	2.995738e-01	2.995677e-01	1.981798e-01
47100	-2.837493e+04	2.834843e+02	1.076019e+00	1.090023e-01	3.140914e-01	4.481040e-02	1.090023e-01	3.140914e-01	1.090023e-01	130	3	1.962781e-01	2.920205e-01	3.024239e-01	2.092775e-01
47200	-2.837176e+04	2.833389e+02	1.077211e+00	1.102041e-01	3.130181e-01	4.335141e-02	1.102041e-01	3.130181e-01	1.102041e-01	130	3	1.944972e-01	2.995738e-01	3.077492e-01	1.981798e-01
47300	-2.837372e+04	2.844101e+02	1.069592e+00	1.118243e-01	3.101371e-01	4.425291e-02	1.118243e-01	3.101371e-01	1.118243e-01	130	3	1.944972e-01	2.995738e-01	3.077492e-01	1.981798e-01
47400	-2.837008e+04	2.857841e+02	1.069302e+00	1.064647e-01	3.110886e-01	5.205121e-02	1.064647e-01	3.110886e-01	1.128422e-01	133	4	1.944972e-01	2.995738e-01	3.077492e-01	1.981798e-01
47500	-2.837202e+04	2.859024e+02	1.068549e+00	1.069026e-01	3.141787e-01	5.077104e-02	1.069026e-01	3.141787e-01	1.070663e-01	133	4	1.944972e-01	2.995738e-01	3.077492e-01	1.981798e-01
47600	-2.838343e+04	2.808711e+02	1.095572e+00	1.131436e-01	3.077053e-01	4.515860e-02	1.131436e-01	3.077053e-01	1.131436e-01	130	3	1.962781e-01	2.920205e-01	3.024239e-01	2.092775e-01
47700	-2.837384e+04	2.849451e+02	1.065188e+00	1.069572e-01	3.141787e-01	5.077104e-02	1.069572e-01	3.141787e-01	1.069572e-01	130	3	1.944972e-01	2.995738e-01	3.077492e-01	1.981798e-01
47800	-2.837115e+04	2.861280e+02	1.056714e+00	1.069572e-01	3.141787e-01	5.077104e-02	1.069572e-01	3.141787e-01	1.069572e-01	130	3	1.944972e-01	2.995738e-01	3.077492e-01	1.981798e-01
47900	-2.839422e+04	2.822220e+02	1.085443e+00	1.108428e-01	3.127448e-01	4.198193e-02	1.108428e-01	3.127448e-01	1.108428e-01	130	3	1.991334e-01	2.848359e-01	3.042378e-01	2.117929e-01
48000	-2.836595e+04	2.854871e+02	1.061297e+00	1.069572e-01	3.141787e-01	5.077104e-02	1.069572e-01	3.141787e-01	1.069572e-01	130	3	1.944972e-01	2.995738e-01	3.077492e-01	1.981798e-01
48100	-2.837745e+04	2.816219e+02	1.089596e+00	1.084854e-01	3.153706e-01	4.380272e-02	1.084854e-01	3.153706e-01	1.084854e-01	130	3	1.885896e-01	2.997090e-01	3.024239e-01	2.092775e-01
48200	-2.836057e+04	2.856291e+02	1.060280e+00	1.069572e-01	3.141787e-01	5.077104e-02	1.069572e-01	3.141787e-01	1.069572e-01	130	3	1.944972e-01	2.995738e-01	3.077492e-01	1.981798e-01
48300	-2.836125e+04	2.854880e+02	1.061291e+00	1.069572e-01	3.141787e-01	5.077104e-02	1.069572e-01	3.141787e-01	1.069572e-01	130	3	1.944972e-01	2.995738e-01	3.077492e-01	1.981798e-01
48400	-2.836594e+04	2.849400e+02	1.065634e+00	1.114731e-01	3.061811e-01	5.321841e-02	1.114731e-01	3.061811e-01	1.114731e-01	130	3	1.944972e-01	2.995738e-01	3.077492e-01	1.981798e-01
48500	-2.837186e+04	2.824368e+02	1.083343e+00	1.065722e-01	3.147846e-01	5.071409e-02	1.065722e-01	3.147846e-01	1.065722e-01	130	3	1.885896e-01	2.997090e-01	3.024239e-01	2.092775e-01
48600	-2.836580e+04	2.828150e+02	1.080580e+00	1.065722e-01	3.147846e-01	5.071409e-02	1.065722e-01	3.147846e-01	1.065722e-01	130	3	1.885896e-01	2.997090e-01	3.024239e-01	2.092775e-01
48700	-2.836277e+04	2.829412e+02	1.079948e+00	1.089312e-01	3.134543e-01	4.629776e-02	1.089312e-01	3.134543e-01	1.089312e-01	130	3	1.885896e-01	2.997090e-01	3.024239e-01	2.092775e-01
48800	-2.836186e+04	2.831201e+02	1.078645e+00	1.089312e-01	3.134543e-01	4.629776e-02	1.089312e-01	3.134543e-01	1.089312e-01	130	3	1.885896e-01	3.026163e-01	3.024239e-01	2.063703e-01
48900	-2.836386e+04	2.824258e+02	1.084349e+00	1.149223e-01	3.072047e-01	4.082364e-02	1.149223e-01	3.072047e-01	1.149223e-01	130	3	1.885896e-01	3.026163e-01	3.024239e-01	2.063703e-01
49000	-2.836443e+04	2.863458e+02	1.056026e+00	1.149223e-01	3.072047e-01	4.082364e-02	1.149223e-01	3.072047e-01	1.149223e-01	130	3	1.885896e-01	3.026163e-01	3.024239e-01	2.063703e-01
49100	-2.836730e+04	2.800122e+02	1.101717e+00	1.115376e-01	3.071008e-01	5.118570e-02	1.115376e-01	3.071008e-01	1.115376e-01	130	3	1.885896e-01	3.026163e-01	3.024239e-01	2.063703e-01
49200	-2.836587e+04	2.796073e+02	1.104733e+00	1.115376e-01	3.071008e-01	5.118570e-02	1.115376e-01	3.071008e-01	1.115376e-01	130	3	1.885896e-01	3.026163e-01	3.024239e-01	2.063703e-01
49300	-2.839225e+04	2.841993e+02	1.071047e+00	1.114434e-01	3.093298e-01	4.701010e-02	1.114434e-01	3.093298e-01	1.114434e-01	130	3	1.944972e-01	2.995738e-01	3.077492e-01	1.981798e-01
49400	-2.836696e+04	2.786176e+02	1.111973e+00	1.092076e-01	3.132956e-01	4.578606e-02	1.092076e-01	3.132956e-01	1.092076e-01	130	3	1.885896e-01	3.026163e-01	3.024239e-01	2.063703e-01
49500	-2.836001e+04	2.865111e+02	1.054261e+00	1.092076e-01	3.132956e-01	4.578606e-02	1.092076e-01	3.132956e-01	1.092076e-01	130	3	1.885896e-01	3.026163e-01	3.024239e-01	2.063703e-01
49600	-2.836056e+04	2.864423e+02	1.054751e+00	1.092076e-01	3.132956e-01	4.578606e-02	1.092076e-01	3.132956e-01	1.092076e-01	130	3	1.885896e-01	3.026163e-01	3.024239e-01	2.063703e-01
49700	-2.836200e+04	2.864144e+02	1.054950e+00	1.092076e-01	3.132956e-01	4.578606e-02	1.092076e-01	3.132956e-01	1.092076e-01	130	3	1.885896e-01	3.026163e-01	3.024239e-01	2.063703e-01
49800	-2.839447e+04	2.868406e+02	1.061442e+00	1.035796e-01	3.083904e-01	4.846707e-02	1.035796e-01	3.083904e-01	1.275929e-01	133	4	2.105687e-01	2.997849e-01	2.916121e-01	1.980344e-01
49900	-2.839434e+04	2.871058e+02	1.059543e+00	1.035796e-01	3.083904e-01	4.846707e-02	1.035796e-01	3.083904e-01	1.275929e-01	133	4	2.031475e-01	2.874133e-01	3.058310e-01	2.036083e-01
50000	-2.836068e+04	2.857971e+02	1.059356e+00	1.092076e-01	3.132956e-01	4.578606e-02	1.092076e-01	3.132956e-01	1.092076e-01	130	3	1.885896e-01	3.023926e-01	3.024239e-01	2.065939e-01
50100	-2.838364e+04	2.887940e+02	1.047535e+00	1.035796e-01	3.083904e-01	4.846707e-02	1.035796e-01	3.083904e-01	1.275929e-01	133	4	2.031475e-01	2.874133e-01	3.058310e-01	2.036083e-01
50200	-2.835337e+04	2.849617e+02	1.065348e+00	1.092076e-01	3.132956e-01	4.578606e-02	1.092076e-01	3.132956e-01	1.092076e-01	130	3	1.885896e-01	3.023926e-01	3.024239e-01	2.065939e-01
50300	-2.837184e+04	2.877263e+02	1.055443e+00	1.101656e-01	3.036974e-01	4.195212e-02	1.101656e-01	3.036974e-01	1.303219e-01	133	4	2.000418e-01	2.982496e-01	3.060353e-01	1.956732e-01
50400	-2.836217e+04	2.853137e+02	1.062961e+00	1.113691e-01	3.072883e-01	5.131595e-02	1.113691e-01	3.072883e-01	1.113691e-01	130	3	1.885896e-01	3.023926e-01	3.024239e-01	2.065939e-01
50500	-2.837730e+04	2.880776e+02	1.052943e+00	1.101656e-01	3.036974e-01	4.195212e-02	1.101656e-01	3.036974e-01	1.303219e-01	133	4	2.000418e-01	2.982496e-01	3.060353e-01	1.956732e-01
50600	-2.838266e+04	2.792826e+02	1.117362e+00	1.101656e-01	3.036974e-01	4.195212e-02	1.101656e-01	3.036974e-01	1.303219e-01	133	4	2.000418e-01	2.982496e-01	3.060353e-01	1.956732e-01
50700	-2.836190e+04	2.859825e+02	1.057997e+00	1.094495e-01	3.104523e-01	5.074684e-02	1.094495e-01	3.104523e-01	1.094495e-01	130	3	2.019252e-01	3.023926e-01	3.024239e-01	1.932582e-01
50800	-2.837617e+04	2.815776e+02	1.090416e+00	1.139274e-01	3.058359e-01	4.654617e-02	1.139274e-01	3.058359e-01	1.139274e-01	130	3	2.000418e-01	2.982496e-01	3.060353e-01	1.956732e-01
50900	-2.836532e+04	2.847117e+02	1.067114e+00	1.094495e-01	3.104523e-01	5.074684e-02	1.094495e-01	3.104523e-01	1.094495e-01	130	3	2.019252e-01	3.023926e-01	3.024239e-01	1.932582e-01
51000	-2.838065e+04	2.809776e+02	1.094956e+00	1.142456e-01	3.088287e-01	3.960582e-02	1.142456e-01	3.088287e-01	1.142456e-01	130	3	2.000418e-01	2.982496e-01	3.060353e-01	1.956732e-01
51100	-2.836712e+04	2.844977e+02	1.069281e+00	1.157344e-01	3.027174e-01	4.736204e-02	1.157344e-01	3.027174e-01	1.157344e-01	130	3	1.851610e-01	3.023926e-01	3.024239e-01	2.100225e-01
51200	-2.836866e+04	2.842392e+02	1.071149e+00	1.157344e-01	3.027174e-01	4.736204e-02	1.157344e-01	3.027174e-01	1.157344e-01	130	3	1.851610e-01	3.023926e-01	3.024239e-01	2.100225e-01
51300	-2.836790e+04	2.842909e+02	1.070775e+00	1.157344e-01	3.027174e-01	4.736204e-02	1.157344e-01	3.027174e-01	1.157344e-01	130	3	1.851610e-01	3.023926e-01	3.024239e-01	2.100225e-01
51400	-2.836831e+04	2.835133e+02	1.076369e+00	1.141959e-01	3.091396e-01	3.913296e-02	1.141959e-01	3.091396e-01	1.141959e-01	130	3	1.851610e-01	3.023926e-01	3.024239e-01	2.100225e-01
51500	-2.838231e+04	2.811028e+02	1.093788e+00	1.133908e-01	3.033779e-01	5.307189e-02	1.133908e-01	3.033779e-01	1.133908e-01	130	3	2.000418e-01	2.982496e-01	3.060353e-01	1.956732e-01
51600	-2.836738e+04	2.834200e+02	1.077048e+00	1.141959e-01	3.091396e-01	3.913296e-02	1.141959e-01	3.091396e-01	1.141959e-01	130	3	1.949469e-01	3.023926e-01	3.024239e-01	2.002366e-01
51700	-2.836724e+04	2.834069e+02	1.077143e+00	1.141959e-01	3.091396e-01	3.913296e-02	1.141959e-01	3.091396e-01	1.141959e-01	130	3	1.949469e-01	3.023926e-01	3.024239e-01	2.002366e-01
51800	-2.836051e+04	2.831759e+02	1.078452e+00	1.105013e-01	3.137134e-01	4.106908e-02	1.105013e-01	3.137134e-01	1.105013e-01	130	3	1.949469e-01	3.023926e-01	3.024239e-01	2.002366e-01
51900	-2.836314e+04	2.830997e+02	1.078533e+00	1.062903e-01	3.176568e-01	4.581550e-02	1.062903e-01	3.176568e-01	1.062903e-01	130	3	1.949469e-01	3.023926e-01	3.024239e-01	2.002366e-01
52000	-2.837745e+04	2.860297e+02	1.058233e+00	1.150620e-01	3.043825e-01	4.604907e-02	1.150620e-01	3.043825e-01	1.150620e-01	130	3	2.000418e-01	2.982496e-01	3.060353e-01	1.956732e-01
52100	-2.836993e+04	2.832494e+02	1.078265e+00	1.148521e-01	3.045912e-01	4.626133e-02	1.148521e-01	3.045912e-01	1.148521e-01	130	3	1.949469e-01	3.023926e-01	3.024239e-01	2.002366e-01
52200	-2.837787e+04	2.811192e+02	1.094148e+00	1.170404e-01	3.039196e-01	4.103968e-02	1.170404e-01	3.039196e-01	1.170404e-01	130	3	1.949469e-01	3.023926e-01	3.024239e-01	2.002366e-01
52300	-2.837687e+04	2.878639e+02	1.044736e+00	1.097226e-01	3.130554e-01	4.472145e-02	1.097226e-01	3.130554e-01	1.097226e-01	130	3	1.981165e-01	2.926777e-01	3.060353e-01	2.031705e-01
52400	-2.838868e+04	2.810547e+02	1.094522e+00	1.156907e-01	3.067848e-01	3.935833e-02	1.156907e-01	3.067848e-01	1.156907e-01	130	3	2.007784e-01	2.965611e-01	3.024239e-01	2.002366e-01
52500	-2.838288e+04	2.835340e+02	1.075568e+00	1.079300e-01	3.164262e-01	4.335773e-02	1.079300e-01	3.164262e-01	1.079300e-01	130	3	2.007784e-01	2.965611e-01	3.024239e-01	2.002366e-01
52600	-2.837908e+04	2.835294e+02	1.075602e+00	1.079300e-01	3.164262e-01	4.335773e-02	1.079300e-01	3.164262e-01	1.079300e-01	130	3	2.007784e-01	2.965611e-01	3.024239e-01	2.002366e-01
52700	-2.837648e+04	2.834640e+02	1.076077e+00	1.079300e-01	3.164262e-01	4.335773e-02	1.079300e-01	3.164262e-01	1.079300e-01	130	3	2.007784e-01	2.965611e-01	3.024239e-01	2.002366e-01
52800	-2.837467e+04	2.834681e+02	1.076310e+00	1.108008e-01	3.113079e-01	4.498187e-02	1.108008e-01	3.113079e-01	1.108008e-01	130	3	2.007784e-01	2.965611e-01	3.024239e-01	2.002366e-01
52900	-2.838428e+04	2.835702e+02	1.075569e+00	1.108008e-01	3.113079e-01	4.498187e-02	1.108008e-01	3.113079e-01	1.108008e-01	130	3	2.007784e-01	2.965611e-01	3.024239e-01	2.002366e-01
53000	-2.838884e+04	2.838753e+02	1.073530e+00	1.119301e-01	3.125078e-01	3.919422e-02	1.119301e-01	3.125078e-01	1.119301e-01	130	3	1.981165e-01	2.926777e-01	3.060353e-01	2.031705e-01
53100	-2.839163e+04	2.859534e+02	1.058572e+00	1.119301e-01	3.125078e-01	3.919422e-02	1.119301e-01	3.125078e-01	1.119301e-01	130	3	1.981165e-01	2.926777e-01	3.060353e-01	2.031705e-01
53200	-2.838527e+04	2.836582e+02	1.074930e+00	1.108008e-01	3.113079e-01	4.498187e-02	1.108008e-01	3.113079e-01	1.108008e-01	130	3	2.007784e-01	2.965611e-01	3.024239e-01	2.002366e-01
53300	-2.839197e+04	2.830266e+02	1.079523e+00	1.108008e-01	3.113079e-01	4.498187e-02	1.108008e-01	3.113079e-01	1.108008e-01	130	3	2.007784e-01	2.965611e-01	3.024239e-01	2.002366e-01
53400	-2.839326e+04	2.852495e+02	1.063513e+00	1.115529e-01	3.101771e-01	4.498707e-02	1.115529e-01	3.101771e-01	1.115529e-01	130	3	1.981165e-01	2.926777e-01	3.031592e-01	2.060466e-01
53500	-2.840056e+04	2.850882e+02	1.064672e+00	1.115529e-01	3.101771e-01	4.498707e-02	1.115529e-01	3.101771e-01	1.115529e-01	130	3	1.981165e-01	2.926777e-01	3.031592e-01	2.060466e-01
53600	-2.838745e+04	2.808054e+02	1.095656e+00	1.087979e-01	3.151358e-01	4.333476e-02	1.087979e-01	3.151358e-01	1.087979e-01	130	3	2.007784e-01	2.965611e-01	3.024239e-01	2.002366e-01
53700	-2.838522e+04	2.803735e+02	1.098855e+00	1.087979e-01	3.151358e-01	4.333476e-02	1.087979e-01	3.151358e-01	1.087979e-01	130	3	2.007784e-01	2.965611e-01	3.024239e-01	2.002366e-01
53800	-2.839761e+04	2.845904e+02	1.068257e+00	1.115529e-01	3.101771e-01	4.498707e-02	1.115529e-01	3.101771e-01	1.115529e-01	130	3	1.981165e-01	2.950415e-01	3.031592e-01	2.036828e-01
53900	-2.839287e+04	2.815007e+02	1.100998e+00	1.097019e-01	3.151358e-01	4.333476e-02	1.097019e-01	3.151358e-01	1.069899e-01	133	4	2.007784e-01	2.965611e-01	3.024239e-01	2.002366e-01
54000	-2.838713e+04	2.817569e+02	1.099095e+00	1.097019e-01	3.151358e-01	4.333476e-02	1.097019e-01	3.151358e-01	1.069899e-01	133	4	2.007784e-01	2.965611e-01	3.024239e-01	2.002366e-01
54100	-2.837720e+04	2.807476e+02	1.096084e+00	1.087979e-01	3.151358e-01	4.333476e-02	1.087979e-01	3.151358e-01	1.087979e-01	130	3	2.007784e-01	2.965611e-01	3.024239e-01	2.002366e-01
54200	-2.837426e+04	2.830176e+02	1.079412e+00	1.087979e-01	3.151358e-01	4.333476e-02	1.087979e-01	3.151358e-01	1.087979e-01	130	3	2.007784e-01	2.965611e-01	3.024239e-01	2.002366e-01
54300	-2.837669e+04	2.770618e+02	1.124054e+00	1.120091e-01	3.114511e-01	4.107033e-02	1.120091e-01	3.114511e-01	1.120091e-01	130	3	2.007784e-01	2.965611e-01	3.024239e-01	2.002366e-01
54400	-2.839395e+04	2.810014e+02	1.094719e+00	1.140412e-01	3.074396e-01	4.299729e-02	1.140412e-01	3.074396e-01	1.140412e-01	130	3	1.913140e-01	2.939591e-01	3.006996e-01	2.140273e-01
54500	-2.839638e+04	2.808424e+02	1.095896e+00	1.140412e-01	3.074396e-01	4.299729e-02	1.140412e-01	3.074396e-01	1.140412e-01	130	3	1.913140e-01	2.939591e-01	3.006996e-01	2.140273e-01
54600	-2.838135e+04	2.899235e+02	1.030930e+00	1.161947e-01	3.052501e-01	4.091569e-02	1.161947e-01	3.052501e-01	1.161947e-01	130	3	2.007784e-01	2.965611e-01	3.024239e-01	2.002366e-01
54700	-2.838471e+04	2.884571e+02	1.040398e+00	1.082786e-01	3.141449e-01	4.687458e-02	1.082786e-01	3.141449e-01	1.082786e-01	130	3	2.007784e-01	2.965611e-01	3.024239e-01	2.002366e-01
54800	-2.838659e+04	2.872319e+02	1.049041e+00	1.082786e-01	3.141449e-01	4.687458e-02	1.082786e-01	3.141449e-01	1.082786e-01	130	3	2.007784e-01	2.965611e-01	3.024239e-01	2.002366e-01
54900	-2.838434e+04	2.869167e+02	1.051276e+00	1.082786e-01	3.141449e-01	4.687458e-02	1.082786e-01	3.141449e-01	1.082786e-01	130	3	2.007784e-01	2.965611e-01	3.024239e-01	2.002366e-01
55000	-2.838870e+04	2.802914e+02	1.099739e+00	1.112466e-01	3.127323e-01	4.079553e-02	1.112466e-01	3.127323e-01	1.112466e-01	130	3	2.020710e-01	3.027027e-01	2.958023e-01	1.994240e-01
55100	-2.839793e+04	2.793600e+02	1.106144e+00	1.062071e-01	3.195129e-01	4.235281e-02	1.062071e-01	3.195129e-01	1.062071e-01	130	3	2.020710e-01	3.027027e-01	2.958023e-01	1.994240e-01
55200	-2.837684e+04	2.857054e+02	1.059909e+00	1.082786e-01	3.141449e-01	4.687458e-02	1.082786e-01	3.141449e-01	1.082786e-01	130	3	2.007784e-01	2.965611e-01	3.024239e-01	2.002366e-01
55300	-2.837498e+04	2.802993e+02	1.099312e+00	1.082786e-01	3.141449e-01	4.687458e-02	1.082786e-01	3.141449e-01	1.082786e-01	130	3	2.007784e-01	2.965611e-01	3.024239e-01	2.002366e-01
55400	-2.838362e+04	2.795432e+02	1.104938e+00	1.082786e-01	3.141449e-01	4.687458e-02	1.082786e-01	3.141449e-01	1.082786e-01	130	3	2.007784e-01	2.912610e-01	3.024239e-01	2.055366e-01
55500	-2.839502e+04	2.804864e+02	1.097924e+00	1.082786e-01	3.141449e-01	4.687458e-02	1.082786e-01	3.141449e-01	1.082786e-01	130	3	2.007784e-01	2.912610e-01	3.024239e-01	2.055366e-01
55600	-2.838367e+04	2.848712e+02	1.066564e+00	1.143181e-01	3.092570e-01	3.853160e-02	1.143181e-01	3.092570e-01	1.143181e-01	130	3	2.020710e-01	3.044720e-01	2.940330e-01	1.994240e-01
55700	-2.839106e+04	2.815163e+02	1.090999e+00	1.143181e-01	3.092570e-01	3.853160e-02	1.143181e-01	3.092570e-01	1.143181e-01	130	3	2.020710e-01	3.044720e-01	2.940330e-01	1.994240e-01
55800	-2.839165e+04	2.815461e+02	1.090780e+00	1.143181e-01	3.092570e-01	3.853160e-02	1.143181e-01	3.092570e-01	1.143181e-01	130	3	2.020710e-01	3.044720e-01	2.940330e-01	1.994240e-01
55900	-2.839124e+04	2.860276e+02	1.057805e+00	1.098022e-01	3.141016e-01	4.238997e-02	1.098022e-01	3.141016e-01	1.098022e-01	130	3	2.020710e-01	3.044720e-01	2.936068e-01	1.998502e-01
56000	-2.839228e+04	2.854238e+02	1.062126e+00	1.098022e-01	3.141016e-01	4.238997e-02	1.098022e-01	3.141016e-01	1.098022e-01	130	3	2.020710e-01	3.044720e-01	2.936068e-01	1.998502e-01
56100	-2.839329e+04	2.784386e+02	1.113783e+00	1.133721e-01	3.092607e-01	4.136209e-02	1.133721e-01	3.092607e-01	1.133721e-01	130	3	2.007784e-01	2.912610e-01	3.024239e-01	2.055366e-01
56200	-2.839650e+04	2.847677e+02	1.067190e+00	1.133721e-01	3.092607e-01	4.136209e-02	1.133721e-01	3.092607e-01	1.133721e-01	130	3	2.007784e-01	2.912610e-01	3.024239e-01	2.055366e-01
56300	-2.839693e+04	2.852022e+02	1.063897e+00	1.128014e-01	3.051890e-01	5.121775e-02	1.128014e-01	3.051890e-01	1.128014e-01	130	3	1.966594e-01	2.867968e-01	3.106440e-01	2.058999e-01
56400	-2.839249e+04	2.875712e+02	1.046960e+00	1.111513e-01	3.118872e-01	4.277179e-02	1.111513e-01	3.118872e-01	1.111513e-01	130	3	2.020710e-01	3.044720e-01	2.936068e-01	1.998502e-01
56500	-2.839534e+04	2.862835e+02	1.055976e+00	1.109779e-01	3.073786e-01	5.230913e-02	1.109779e-01	3.073786e-01	1.109779e-01	130	3	1.966594e-01	2.867968e-01	3.106440e-01	2.058999e-01
56600	-2.839291e+04	2.847136e+02	1.067655e+00	1.146185e-01	3.057466e-01	4.465119e-02	1.146185e-01	3.057466e-01	1.146185e-01	130	3	2.019554e-01	2.932433e-01	2.968240e-01	2.079773e-01
56700	-2.838926e+04	2.846550e+02	1.077910e+00	1.083087e-01	3.118872e-01	4.277179e-02	1.125725e-01	3.118872e-01	1.125725e-01	185	4	1.946403e-01	3.044720e-01	3.010374e-01	1.998502e-01
56800	-2.839318e+04	2.842201e+02	1.080969e+00	1.019491e-01	3.216810e-01	3.967262e-02	1.075081e-01	3.216810e-01	1.075081e-01	185	4	1.974258e-01	3.016865e-01	3.010374e-01	1.998502e-01
56900	-2.839048e+04	2.861484e+02	1.057474e+00	1.149209e-01	3.089380e-01	3.736137e-02	1.149209e-01	3.089380e-01	1.149209e-01	130	3	2.019554e-01	2.932433e-01	2.968240e-01	2.079773e-01
57000	-2.838500e+04	2.778618e+02	1.118059e+00	1.131038e-01	3.078885e-01	4.491142e-02	1.131038e-01	3.078885e-01	1.131038e-01	130	3	1.966594e-01	2.867968e-01	3.106440e-01	2.058999e-01
57100	-2.838318e+04	2.791395e+02	1.108455e+00	1.131038e-01	3.078885e-01	4.491142e-02	1.131038e-01	3.078885e-01	1.131038e-01	130	3	1.966594e-01	2.867968e-01	3.106440e-01	2.058999e-01
57200	-2.837882e+04	2.854883e+02	1.062198e+00	1.149209e-01	3.089380e-01	3.736137e-02	1.149209e-01	3.089380e-01	1.149209e-01	130	3	2.019554e-01	2.932433e-01	3.066393e-01	1.981620e-01
57300	-2.838638e+04	2.858737e+02	1.058792e+00	1.100123e-01	3.080303e-01	5.390254e-02	1.100123e-01	3.080303e-01	1.100123e-01	130	3	1.966594e-01	2.867968e-01	3.106440e-01	2.058999e-01
57400	-2.838030e+04	2.865964e+02	1.054280e+00	1.149209e-01	3.089380e-01	3.736137e-02	1.149209e-01	3.089380e-01	1.149209e-01	130	3	2.019554e-01	2.932433e-01	3.066393e-01	1.981620e-01
57500	-2.838511e+04	2.800740e+02	1.101746e+00	1.149209e-01	3.089380e-01	3.736137e-02	1.149209e-01	3.089380e-01	1.149209e-01	130	3	2.019554e-01	2.960160e-01	3.066393e-01	1.953893e-01
57600	-2.838582e+04	2.831886e+02	1.078514e+00	1.131906e-01	3.053928e-01	4.964266e-02	1.131906e-01	3.053928e-01	1.131906e-01	130	3	1.966594e-01	2.867968e-01	3.106440e-01	2.058999e-01
57700	-2.839138e+04	2.807631e+02	1.096632e+00	1.149209e-01	3.089380e-01	3.736137e-02	1.149209e-01	3.089380e-01	1.149209e-01	130	3	2.019554e-01	2.960160e-01	3.066393e-01	1.953893e-01
57800	-2.839425e+04	2.860893e+02	1.057896e+00	1.149209e-01	3.089380e-01	3.736137e-02	1.149209e-01	3.089380e-01	1.149209e-01	130	3	2.019554e-01	2.960160e-01	3.066393e-01	1.953893e-01
57900	-2.839336e+04	2.864011e+02	1.055671e+00	1.149209e-01	3.089380e-01	3.736137e-02	1.149209e-01	3.089380e-01	1.149209e-01	130	3	2.019554e-01	2.960160e-01	3.066393e-01	1.953893e-01
58000	-2.837817e+04	2.838365e+02	1.074110e+00	1.149209e-01	3.089380e-01	3.736137e-02	1.149209e-01	3.089380e-01	1.149209e-01	130	3	2.019554e-01	2.960160e-01	3.066393e-01	1.953893e-01
58100	-2.837694e+04	2.842605e+02	1.071040e+00	1.149209e-01	3.089380e-01	3.736137e-02	1.149209e-01	3.089380e-01	1.149209e-01	130	3	2.019554e-01	2.960160e-01	3.066393e-01	1.953893e-01
58200	-2.839497e+04	2.812990e+02	1.091853e+00	1.074258e-01	3.164192e-01	4.488414e-02	1.074258e-01	3.164192e-01	1.074258e-01	130	3	1.966594e-01	2.949109e-01	3.106440e-01	1.977857e-01
58300	-2.839651e+04	2.801726e+02	1.100188e+00	1.074258e-01	3.164192e-01	4.488414e-02	1.074258e-01	3.164192e-01	1.074258e-01	130	3	1.966594e-01	2.949109e-01	3.106440e-01	1.977857e-01
58400	-2.838812e+04	2.861756e+02	1.077676e+00	1.060409e-01	3.111075e-01	4.250071e-02	1.159140e-01	3.111075e-01	1.133294e-01	186	5	2.031967e-01	2.960160e-01	3.053980e-01	1.953893e-01
58500	-2.837987e+04	2.812262e+02	1.102838e+00	1.084042e-01	3.104123e-01	4.208458e-02	1.084042e-01	3.104123e-01	1.202824e-01	133	4	1.966594e-01	2.949109e-01	3.106440e-01	1.977857e-01
58600	-2.837748e+04	2.824427e+02	1.093817e+00	1.084042e-01	3.104123e-01	4.208458e-02	1.084042e-01	3.104123e-01	1.202824e-01	133	4	1.942114e-01	2.973589e-01	3.106440e-01	1.977857e-01
58700	-2.838340e+04	2.824424e+02	1.093820e+00	1.084042e-01	3.104123e-01	4.208458e-02	1.084042e-01	3.104123e-01	1.202824e-01	133	4	1.942114e-01	2.973589e-01	3.106440e-01	1.977857e-01
58800	-2.838793e+04	2.834763e+02	1.086636e+00	1.060409e-01	3.111075e-01	4.250071e-02	1.146217e-01	3.111075e-01	1.146217e-01	185	4	2.031967e-01	2.960160e-01	3.053980e-01	1.953893e-01
58900	-2.838726e+04	2.835163e+02	1.086343e+00	1.060409e-01	3.111075e-01	4.250071e-02	1.146217e-01	3.111075e-01	1.146217e-01	185	4	2.031967e-01	2.960160e-01	3.053980e-01	1.953893e-01
59000	-2.838469e+04	2.796374e+02	1.104699e+00	1.123636e-01	3.104123e-01	4.208458e-02	1.123636e-01	3.104123e-01	1.123636e-01	130	3	1.942114e-01	2.973589e-01	3.106440e-01	1.977857e-01
59100	-2.838779e+04	2.870949e+02	1.060409e+00	1.060409e-01	3.111075e-01	4.250071e-02	1.146217e-01	3.111075e-01	1.146217e-01	185	4	2.031967e-01	2.960160e-01	3.053980e-01	1.953893e-01
59200	-2.838900e+04	2.788912e+02	1.110278e+00	1.123636e-01	3.104123e-01	4.208458e-02	1.123636e-01	3.104123e-01	1.123636e-01	130	3	1.996062e-01	2.960052e-01	3.025860e-01	2.018027e-01
59300	-2.838899e+04	2.870734e+02	1.060563e+00	1.060409e-01	3.111075e-01	4.250071e-02	1.146217e-01	3.111075e-01	1.146217e-01	185	4	2.031967e-01	2.960160e-01	3.053980e-01	1.953893e-01
59400	-2.838660e+04	2.878228e+02	1.054755e+00	1.111169e-01	3.146690e-01	4.692298e-02	1.063111e-01	3.146690e-01	1.063111e-01	185	4	2.031967e-01	2.960160e-01	3.053980e-01	1.953893e-01
59500	-2.838764e+04	2.872745e+02	1.058667e+00	1.111169e-01	3.146690e-01	4.692298e-02	1.063111e-01	3.146690e-01	1.063111e-01	185	4	2.031967e-01	2.960160e-01	3.053980e-01	1.953893e-01
59600	-2.839111e+04	2.876531e+02	1.056018e+00	1.174221e-01	3.095641e-01	4.569343e-02	1.088781e-01	3.095641e-01	1.088781e-01	185	4	2.031967e-01	2.960160e-01	3.053980e-01	1.953893e-01
59700	-2.840141e+04	2.887104e+02	1.048506e+00	1.174221e-01	3.095641e-01	4.569343e-02	1.088781e-01	3.095641e-01	1.088781e-01	185	4	2.031967e-01	2.960160e-01	3.053980e-01	1.953893e-01
59800	-2.838402e+04	2.846416e+02	1.067790e+00	1.116277e-01	3.056030e-01	5.391104e-02	1.116277e-01	3.056030e-01	1.116277e-01	130	3	1.939391e-01	3.075690e-01	2.957149e-01	2.027770e-01
59900	-2.838023e+04	2.846878e+02	1.067457e+00	1.116277e-01	3.056030e-01	5.391104e-02	1.116277e-01	3.056030e-01	1.116277e-01	130	3	1.939391e-01	3.075690e-01	2.957149e-01	2.027770e-01
60000	-2.837784e+04	2.849089e+02	1.065865e+00	1.116277e-01	3.056030e-01	5.391104e-02	1.116277e-01	3.056030e-01	1.116277e-01	130	3	1.939391e-01	3.075690e-01	2.957149e-01	2.027770e-01
60100	-2.838016e+04	2.849824e+02	1.065337e+00	1.115580e-01	3.060531e-01	5.321988e-02	1.115580e-01	3.060531e-01	1.115580e-01	130	3	1.939391e-01	3.075690e-01	2.957149e-01	2.027770e-01
60200	-2.838374e+04	2.848549e+02	1.066115e+00	1.085755e-01	3.168620e-01	4.054952e-02	1.085755e-01	3.168620e-01	1.085755e-01	130	3	1.939391e-01	3.075690e-01	2.957149e-01	2.027770e-01
60300	-2.837929e+04	2.849532e+02	1.065407e+00	1.085755e-01	3.168620e-01	4.054952e-02	1.085755e-01	3.168620e-01	1.085755e-01	130	3	1.939391e-01	3.075690e-01	2.957149e-01	2.027770e-01
60400	-2.839577e+04	2.833702e+02	1.087605e+00	1.174810e-01	3.114759e-01	3.797128e-02	1.041149e-01	3.114759e-01	1.174810e-01	182	4	2.036650e-01	3.004757e-01	3.016278e-01	1.942315e-01
60500	-2.837860e+04	2.854433e+02	1.061888e+00	1.085755e-01	3.168620e-01	4.054952e-02	1.085755e-01	3.168620e-01	1.085755e-01	130	3	1.939391e-01	3.075690e-01	2.957149e-01	2.027770e-01
60600	-2.838262e+04	2.850819e+02	1.064482e+00	1.085755e-01	3.168620e-01	4.054952e-02	1.085755e-01	3.168620e-01	1.085755e-01	130	3	1.939391e-01	3.075690e-01	2.957149e-01	2.027770e-01
60700	-2.838220e+04	2.850256e+02	1.064931e+00	1.096301e-01	3.127261e-01	4.565747e-02	1.096301e-01	3.127261e-01	1.096301e-01	130	3	1.939391e-01	3.075690e-01	2.957149e-01	2.027770e-01
60800	-2.837951e+04	2.845634e+02	1.068260e+00	1.096301e-01	3.127261e-01	4.565747e-02	1.096301e-01	3.127261e-01	1.096301e-01	130	3	1.939391e-01	3.075690e-01	2.957149e-01	2.027770e-01
60900	-2.837941e+04	2.846422e+02	1.067760e+00	1.103392e-01	3.116649e-01	4.565252e-02	1.103392e-01	3.116649e-01	1.103392e-01	130	3	1.939391e-01	3.075690e-01	2.957149e-01	2.027770e-01
61000	-2.840483e+04	2.832102e+02	1.078227e+00	1.105846e-01	3.142996e-01	3.964695e-02	1.105846e-01	3.142996e-01	1.105846e-01	130	3	2.031967e-01	2.960160e-01	3.053980e-01	1.953893e-01
61100	-2.837982e+04	2.839882e+02	1.072485e+00	1.103392e-01	3.116649e-01	4.565252e-02	1.103392e-01	3.116649e-01	1.103392e-01	130	3	1.939391e-01	3.075690e-01	2.957149e-01	2.027770e-01
61200	-2.837791e+04	2.836923e+02	1.074630e+00	1.103392e-01	3.116649e-01	4.565252e-02	1.103392e-01	3.116649e-01	1.103392e-01	130	3	1.939391e-01	3.075690e-01	2.957149e-01	2.027770e-01
61300	-2.838225e+04	2.842351e+02	1.070792e+00	1.105846e-01	3.142996e-01	3.964695e-02	1.105846e-01	3.142996e-01	1.105846e-01	130	3	2.031967e-01	2.960160e-01	3.053980e-01	1.953893e-01
61400	-2.838128e+04	2.858152e+02	1.059375e+00	1.103102e-01	3.135146e-01	4.204010e-02	1.103102e-01	3.135146e-01	1.103102e-01	130	3	1.939391e-01	3.075690e-01	2.957149e-01	2.027770e-01
61500	-2.838247e+04	2.820444e+02	1.086693e+00	1.103102e-01	3.135146e-01	4.204010e-02	1.103102e-01	3.135146e-01	1.103102e-01	130	3	1.939391e-01	3.075690e-01	2.957149e-01	2.027770e-01
61600	-2.837595e+04	2.824825e+02	1.083483e+00	1.103102e-01	3.135146e-01	4.204010e-02	1.103102e-01	3.135146e-01	1.103102e-01	130	3	1.939391e-01	3.075690e-01	2.957149e-01	2.027770e-01
61700	-2.837942e+04	2.824017e+02	1.084074e+00	1.103102e-01	3.135146e-01	4.204010e-02	1.103102e-01	3.135146e-01	1.103102e-01	130	3	1.939391e-01	3.075690e-01	2.957149e-01	2.027770e-01
61800	-2.837929e+04	2.872138e+02	1.049535e+00	1.123933e-01	3.070018e-01	4.881667e-02	1.123933e-01	3.070018e-01	1.123933e-01	130	3	1.957171e-01	2.960160e-01	3.128776e-01	1.953893e-01
61900	-2.837031e+04	2.833873e+02	1.076884e+00	1.103102e-01	3.135146e-01	4.204010e-02	1.103102e-01	3.135146e-01	1.103102e-01	130	3	1.939391e-01	2.998388e-01	3.034452e-01	2.027770e-01
62000	-2.836823e+04	2.837190e+02	1.074475e+00	1.103102e-01	3.135146e-01	4.204010e-02	1.103102e-01	3.135146e-01	1.103102e-01	130	3	1.939391e-01	2.998388e-01	3.034452e-01	2.027770e-01
62100	-2.837771e+04	2.812474e+02	1.092105e+00	1.071274e-01	3.126945e-01	5.322884e-02	1.071274e-01	3.126945e-01	1.071274e-01	130	3	1.957171e-01	2.960160e-01	3.128776e-01	1.953893e-01
62200	-2.836968e+04	2.814798e+02	1.090843e+00	1.103102e-01	3.135146e-01	4.204010e-02	1.103102e-01	3.135146e-01	1.103102e-01	130	3	1.939391e-01	2.995758e-01	3.037081e-01	2.027770e-01
62300	-2.838216e+04	2.817271e+02	1.088574e+00	1.071274e-01	3.126945e-01	5.322884e-02	1.071274e-01	3.126945e-01	1.071274e-01	130	3	1.913728e-01	3.003603e-01	3.128776e-01	1.953893e-01
62400	-2.836961e+04	2.818441e+02	1.088164e+00	1.103102e-01	3.135146e-01	4.204010e-02	1.103102e-01	3.135146e-01	1.103102e-01	130	3	1.939391e-01	2.995758e-01	3.037081e-01	2.027770e-01
62500	-2.838044e+04	2.807442e+02	1.095822e+00	1.071274e-01	3.126945e-01	5.322884e-02	1.071274e-01	3.126945e-01	1.071274e-01	130	3	1.913728e-01	3.003603e-01	3.128776e-01	1.953893e-01
62600	-2.836721e+04	2.810511e+02	1.094005e+00	1.103102e-01	3.135146e-01	4.204010e-02	1.103102e-01	3.135146e-01	1.103102e-01	130	3	1.939391e-01	2.995758e-01	3.037081e-01	2.027770e-01
62700	-2.836883e+04	2.813526e+02	1.091892e+00	1.118157e-01	3.097819e-01	4.498905e-02	1.118157e-01	3.097819e-01	1.118157e-01	130	3	1.939391e-01	2.995758e-01	3.037081e-01	2.027770e-01
62800	-2.836844e+04	2.821597e+02	1.085958e+00	1.118157e-01	3.097819e-01	4.498905e-02	1.118157e-01	3.097819e-01	1.118157e-01	130	3	1.939391e-01	2.995758e-01	3.037081e-01	2.027770e-01
62900	-2.837318e+04	2.815194e+02	1.090663e+00	1.118157e-01	3.097819e-01	4.498905e-02	1.118157e-01	3.097819e-01	1.118157e-01	130	3	1.939391e-01	2.995758e-01	3.037081e-01	2.027770e-01
63000	-2.837503e+04	2.817567e+02	1.088570e+00	1.093427e-01	3.089841e-01	5.400354e-02	1.093427e-01	3.089841e-01	1.093427e-01	130	3	1.939391e-01	2.995758e-01	3.037081e-01	2.027770e-01
63100	-2.837433e+04	2.818990e+02	1.087524e+00	1.093427e-01	3.089841e-01	5.400354e-02	1.093427e-01	3.089841e-01	1.093427e-01	130	3	1.939391e-01	2.995758e-01	3.037081e-01	2.027770e-01
63200	-2.837566e+04	2.810590e+02	1.093709e+00	1.093427e-01	3.089841e-01	5.400354e-02	1.093427e-01	3.089841e-01	1.093427e-01	130	3	1.939391e-01	2.995758e-01	3.037081e-01	2.027770e-01
63300	-2.838667e+04	2.799936e+02	1.101291e+00	1.052439e-01	3.197108e-01	4.484662e-02	1.052439e-01	3.197108e-01	1.052439e-01	130	3	1.913728e-01	3.003603e-01	3.128776e-01	1.953893e-01
63400	-2.837717e+04	2.813693e+02	1.091421e+00	1.093427e-01	3.089841e-01	5.400354e-02	1.093427e-01	3.089841e-01	1.093427e-01	130	3	1.939391e-01	2.995758e-01	3.037081e-01	2.027770e-01
63500	-2.839252e+04	2.845471e+02	1.067671e+00	1.029706e-01	3.213982e-01	4.829156e-02	1.029706e-01	3.213982e-01	1.029706e-01	130	3	1.921897e-01	3.048054e-01	3.013033e-01	2.017016e-01
63600	-2.837402e+04	2.832317e+02	1.088275e+00	1.114742e-01	3.130996e-01	4.831193e-02	1.025403e-01	3.130996e-01	1.114742e-01	182	4	1.939391e-01	2.995758e-01	3.037081e-01	2.027770e-01
63700	-2.837482e+04	2.844524e+02	1.079263e+00	1.118985e-01	3.085266e-01	4.880088e-02	1.103489e-01	3.085266e-01	1.118985e-01	182	4	1.939391e-01	2.995758e-01	3.037081e-01	2.027770e-01
63800	-2.837851e+04	2.865573e+02	1.064032e+00	1.118985e-01	3.085266e-01	4.880088e-02	1.103489e-01	3.085266e-01	1.118985e-01	182	4	1.939391e-01	2.995758e-01	3.037081e-01	2.027770e-01
63900	-2.837056e+04	2.874016e+02	1.057984e+00	1.118985e-01	3.085266e-01	4.880088e-02	1.103489e-01	3.085266e-01	1.118985e-01	182	4	1.939391e-01	2.995758e-01	3.037081e-01	2.027770e-01
64000	-2.837088e+04	2.872665e+02	1.058949e+00	1.118985e-01	3.085266e-01	4.880088e-02	1.103489e-01	3.085266e-01	1.118985e-01	182	4	1.939391e-01	2.995758e-01	3.037081e-01	2.027770e-01
64100	-2.837705e+04	2.813535e+02	1.091922e+00	1.129238e-01	3.052322e-01	5.076436e-02	1.129238e-01	3.052322e-01	1.129238e-01	130	3	1.921897e-01	3.048054e-01	3.013033e-01	2.017016e-01
64200	-2.837615e+04	2.817479e+02	1.088467e+00	1.066208e-01	3.176379e-01	4.486201e-02	1.066208e-01	3.176379e-01	1.066208e-01	130	3	1.939391e-01	2.995758e-01	3.037081e-01	2.027770e-01
64300	-2.837650e+04	2.814412e+02	1.090955e+00	1.086588e-01	3.156144e-01	4.279470e-02	1.086588e-01	3.156144e-01	1.086588e-01	130	3	1.921897e-01	3.048054e-01	3.013033e-01	2.017016e-01
64400	-2.837587e+04	2.816334e+02	1.089540e+00	1.086588e-01	3.156144e-01	4.279470e-02	1.086588e-01	3.156144e-01	1.086588e-01	130	3	1.921897e-01	3.048054e-01	3.013033e-01	2.017016e-01
64500	-2.837881e+04	2.876158e+02	1.046151e+00	1.072261e-01	3.125460e-01	5.322957e-02	1.072261e-01	3.125460e-01	1.072261e-01	130	3	1.939391e-01	2.995758e-01	3.037081e-01	2.027770e-01
64600	-2.838627e+04	2.878310e+02	1.044504e+00	1.053734e-01	3.178202e-01	4.823938e-02	1.053734e-01	3.178202e-01	1.053734e-01	130	3	1.939391e-01	2.995758e-01	3.037081e-01	2.027770e-01
64700	-2.838602e+04	2.878628e+02	1.044280e+00	1.053734e-01	3.178202e-01	4.823938e-02	1.053734e-01	3.178202e-01	1.053734e-01	130	3	1.939391e-01	2.995758e-01	3.037081e-01	2.027770e-01
64800	-2.837986e+04	2.807929e+02	1.105996e+00	1.055619e-01	3.156144e-01	4.279470e-02	1.055619e-01	3.156144e-01	1.148527e-01	133	4	1.921897e-01	3.048054e-01	3.007212e-01	2.022837e-01
64900	-2.837865e+04	2.815269e+02	1.100528e+00	1.055619e-01	3.156144e-01	4.279470e-02	1.055619e-01	3.156144e-01	1.148527e-01	133	4	2.021223e-01	3.009063e-01	3.005442e-01	1.964272e-01
65000	-2.838225e+04	2.809958e+02	1.093839e+00	1.053734e-01	3.178202e-01	4.823938e-02	1.053734e-01	3.178202e-01	1.053734e-01	130	3	1.939391e-01	2.995758e-01	3.037081e-01	2.027770e-01
65100	-2.838156e+04	2.807415e+02	1.095718e+00	1.053734e-01	3.178202e-01	4.823938e-02	1.053734e-01	3.178202e-01	1.053734e-01	130	3	1.906132e-01	3.029017e-01	3.037081e-01	2.027770e-01
65200	-2.838620e+04	2.812011e+02	1.092323e+00	1.053734e-01	3.178202e-01	4.823938e-02	1.053734e-01	3.178202e-01	1.053734e-01	130	3	1.906132e-01	3.029017e-01	3.037081e-01	2.027770e-01
65300	-2.838524e+04	2.807515e+02	1.095548e+00	1.047621e-01	3.174172e-01	5.087934e-02	1.047621e-01	3.174172e-01	1.047621e-01	130	3	1.906132e-01	3.029017e-01	3.037081e-01	2.027770e-01
65400	-2.840652e+04	2.824449e+02	1.086799e+00	1.074851e-01	3.256926e-01	4.806716e-02	1.074851e-01	3.037849e-01	1.074851e-01	138	4	1.902381e-01	2.926266e-01	3.131428e-01	2.039926e-01
65500	-2.838344e+04	2.827669e+02	1.080690e+00	1.037714e-01	3.212137e-01	4.625826e-02	1.037714e-01	3.212137e-01	1.037714e-01	130	3	1.986922e-01	2.948227e-01	3.037081e-01	2.027770e-01
65600	-2.837838e+04	2.852915e+02	1.063275e+00	1.127239e-01	3.064647e-01	4.889883e-02	1.127239e-01	3.064647e-01	1.127239e-01	130	3	1.986922e-01	2.948227e-01	3.037081e-01	2.027770e-01
65700	-2.839602e+04	2.829772e+02	1.079758e+00	1.088205e-01	3.172378e-01	3.906282e-02	1.088205e-01	3.172378e-01	1.088205e-01	130	3	2.042990e-01	2.987296e-01	3.005442e-01	1.964272e-01
65800	-2.840805e+04	2.813239e+02	1.091673e+00	1.076820e-01	3.150517e-01	4.685068e-02	1.076820e-01	3.150517e-01	1.076820e-01	130	3	1.902381e-01	2.926266e-01	3.131428e-01	2.039926e-01
65900	-2.838564e+04	2.843171e+02	1.069701e+00	1.068516e-01	3.142092e-01	5.102672e-02	1.068516e-01	3.142092e-01	1.068516e-01	130	3	1.986922e-01	2.948227e-01	3.037081e-01	2.027770e-01
66000	-2.837971e+04	2.835254e+02	1.075434e+00	1.068516e-01	3.142092e-01	5.102672e-02	1.068516e-01	3.142092e-01	1.068516e-01	130	3	1.986922e-01	2.948227e-01	3.037081e-01	2.027770e-01
66100	-2.838676e+04	2.818604e+02	1.087700e+00	1.079909e-01	3.121436e-01	5.174025e-02	1.079909e-01	3.121436e-01	1.079909e-01	130	3	1.986922e-01	2.948227e-01	3.037081e-01	2.027770e-01
66200	-2.838842e+04	2.821790e+02	1.086011e+00	1.131829e-01	3.104375e-01	3.957619e-02	1.131829e-01	3.104375e-01	1.131829e-01	130	3	1.986922e-01	2.948227e-01	3.037081e-01	2.027770e-01
66300	-2.839940e+04	2.836800e+02	1.074577e+00	1.093679e-01	3.110542e-01	4.978789e-02	1.093679e-01	3.110542e-01	1.093679e-01	130	3	1.888211e-01	3.041511e-01	3.074959e-01	1.995319e-01
66400	-2.838979e+04	2.891169e+02	1.036311e+00	1.131829e-01	3.104375e-01	3.957619e-02	1.131829e-01	3.104375e-01	1.131829e-01	130	3	1.986922e-01	2.948227e-01	3.037081e-01	2.027770e-01
66500	-2.840433e+04	2.850236e+02	1.064974e+00	1.107499e-01	3.076450e-01	5.246024e-02	1.107499e-01	3.076450e-01	1.107499e-01	130	3	2.023392e-01	2.987296e-01	2.991123e-01	1.998189e-01
66600	-2.839646e+04	2.863507e+02	1.065575e+00	1.131139e-01	3.076450e-01	5.246024e-02	1.060220e-01	3.076450e-01	1.131139e-01	182	4	2.023392e-01	2.987296e-01	2.991123e-01	1.998189e-01
66700	-2.839437e+04	2.874635e+02	1.057708e+00	1.153662e-01	3.063012e-01	5.233504e-02	1.043302e-01	3.063012e-01	1.153662e-01	182	4	2.023392e-01	2.987296e-01	2.991123e-01	1.998189e-01
66800	-2.839198e+04	2.872718e+02	1.059078e+00	1.153662e-01	3.063012e-01	5.233504e-02	1.043302e-01	3.063012e-01	1.153662e-01	182	4	2.023392e-01	2.987296e-01	2.991123e-01	1.998189e-01
66900	-2.839013e+04	2.870580e+02	1.060608e+00	1.153662e-01	3.063012e-01	5.233504e-02	1.043302e-01	3.063012e-01	1.153662e-01	182	4	2.023392e-01	2.987296e-01	2.991123e-01	1.998189e-01
67000	-2.841266e+04	2.863379e+02	1.055625e+00	1.111021e-01	3.082735e-01	5.014665e-02	1.111021e-01	3.082735e-01	1.111021e-01	130	3	1.955688e-01	3.017494e-01	3.058524e-01	1.968294e-01
67100	-2.839170e+04	2.864459e+02	1.065001e+00	1.153662e-01	3.063012e-01	5.233504e-02	1.043302e-01	3.063012e-01	1.153662e-01	182	4	2.023392e-01	2.987296e-01	2.991123e-01	1.998189e-01
67200	-2.838746e+04	2.863668e+02	1.065569e+00	1.153662e-01	3.063012e-01	5.233504e-02	1.043302e-01	3.063012e-01	1.153662e-01	182	4	2.023392e-01	2.987296e-01	2.991123e-01	1.998189e-01
67300	-2.838923e+04	2.842487e+02	1.070650e+00	1.116875e-01	3.063012e-01	5.233504e-02	1.116875e-01	3.063012e-01	1.116875e-01	130	3	2.023392e-01	2.987296e-01	2.991123e-01	1.998189e-01
67400	-2.839046e+04	2.845516e+02	1.068856e+00	1.136109e-01	3.125665e-01	3.403443e-02	1.136109e-01	3.125665e-01	1.136109e-01	130	3	1.986922e-01	2.948227e-01	3.037081e-01	2.027770e-01
67500	-2.838929e+04	2.827350e+02	1.081286e+00	1.074291e-01	3.150154e-01	4.768188e-02	1.074291e-01	3.150154e-01	1.074291e-01	130	3	1.986922e-01	2.948227e-01	3.037081e-01	2.027770e-01
67600	-2.840726e+04	2.845504e+02	1.068879e+00	1.147216e-01	3.071636e-01	4.150799e-02	1.147216e-01	3.071636e-01	1.147216e-01	130	3	1.955688e-01	3.017494e-01	3.064116e-01	1.962702e-01
67700	-2.839461e+04	2.823464e+02	1.084127e+00	1.074291e-01	3.150154e-01	4.768188e-02	1.074291e-01	3.150154e-01	1.074291e-01	130	3	1.986922e-01	2.948227e-01	3.037081e-01	2.027770e-01
67800	-2.839363e+04	2.819808e+02	1.086806e+00	1.074291e-01	3.150154e-01	4.768188e-02	1.074291e-01	3.150154e-01	1.074291e-01	130	3	1.986922e-01	2.948227e-01	3.037081e-01	2.027770e-01
67900	-2.840642e+04	2.872984e+02	1.048830e+00	1.116875e-01	3.063012e-01	5.233504e-02	1.116875e-01	3.063012e-01	1.116875e-01	130	3	2.011169e-01	3.027186e-01	2.921653e-01	2.039992e-01
68000	-2.839895e+04	2.869431e+02	1.051349e+00	1.116875e-01	3.063012e-01	5.233504e-02	1.116875e-01	3.063012e-01	1.116875e-01	130	3	2.011169e-01	3.027186e-01	2.921653e-01	2.039992e-01
68100	-2.840161e+04	2.867097e+02	1.053007e+00	1.116875e-01	3.063012e-01	5.233504e-02	1.116875e-01	3.063012e-01	1.116875e-01	130	3	2.011169e-01	3.027186e-01	2.921653e-01	2.039992e-01
68200	-2.839984e+04	2.814884e+02	1.090432e+00	1.087731e-01	3.075583e-01	5.856419e-02	1.087731e-01	3.075583e-01	1.087731e-01	130	3	1.928556e-01	3.006593e-01	3.037081e-01	2.027770e-01
68300	-2.839411e+04	2.826259e+02	1.092312e+00	1.071556e-01	3.075583e-01	5.856419e-02	1.071556e-01	3.075583e-01	1.120080e-01	133	4	1.928556e-01	3.006593e-01	3.037081e-01	2.027770e-01
68400	-2.839275e+04	2.857001e+02	1.070028e+00	1.075800e-01	3.129635e-01	5.290086e-02	1.075800e-01	3.129635e-01	1.060121e-01	133	4	1.928556e-01	3.006593e-01	3.037081e-01	2.027770e-01
68500	-2.839899e+04	2.868922e+02	1.052222e+00	1.170075e-01	2.999223e-01	4.913289e-02	1.170075e-01	2.999223e-01	1.170075e-01	130	3	2.068350e-01	2.970005e-01	2.921653e-01	2.039992e-01
68600	-2.837929e+04	2.859979e+02	1.058302e+00	1.128768e-01	3.093415e-01	4.268672e-02	1.128768e-01	3.093415e-01	1.128768e-01	130	3	1.928556e-01	3.006593e-01	3.037081e-01	2.027770e-01
68700	-2.837757e+04	2.842142e+02	1.081249e+00	1.154877e-01	3.093415e-01	4.268672e-02	1.076549e-01	3.093415e-01	1.154877e-01	182	4	1.928556e-01	3.006593e-01	3.037081e-01	2.027770e-01
68800	-2.837230e+04	2.843872e+02	1.079987e+00	1.154877e-01	3.093415e-01	4.268672e-02	1.076549e-01	3.093415e-01	1.154877e-01	182	4	1.928556e-01	3.006593e-01	3.037081e-01	2.027770e-01
68900	-2.839292e+04	2.839028e+02	1.073802e+00	1.164870e-01	3.079256e-01	3.468775e-02	1.164870e-01	3.079256e-01	1.164870e-01	130	3	2.068350e-01	2.970005e-01	2.921653e-01	2.039992e-01
69000	-2.842900e+04	2.870312e+02	1.071335e+00	1.078189e-01	3.053998e-01	5.712403e-02	1.143071e-01	3.053998e-01	1.099504e-01	186	5	1.955688e-01	2.964945e-01	3.116665e-01	1.962702e-01
69100	-2.839353e+04	2.839206e+02	1.073673e+00	1.164870e-01	3.079256e-01	3.468775e-02	1.164870e-01	3.079256e-01	1.164870e-01	130	3	2.052839e-01	2.970005e-01	2.921653e-01	2.055503e-01
69200	-2.838627e+04	2.868096e+02	1.062467e+00	1.154877e-01	3.093415e-01	4.268672e-02	1.076549e-01	3.093415e-01	1.154877e-01	182	4	1.928556e-01	3.006593e-01	3.037081e-01	2.027770e-01
69300	-2.838707e+04	2.865163e+02	1.064573e+00	1.154877e-01	3.093415e-01	4.268672e-02	1.076549e-01	3.093415e-01	1.154877e-01	182	4	1.928556e-01	3.006593e-01	3.037081e-01	2.027770e-01
69400	-2.838824e+04	2.863761e+02	1.065581e+00	1.154877e-01	3.093415e-01	4.268672e-02	1.076549e-01	3.093415e-01	1.154877e-01	182	4	1.928556e-01	3.006593e-01	3.037081e-01	2.027770e-01
69500	-2.838838e+04	2.856123e+02	1.071090e+00	1.154877e-01	3.093415e-01	4.268672e-02	1.076549e-01	3.093415e-01	1.154877e-01	182	4	1.928556e-01	3.006593e-01	3.037081e-01	2.027770e-01
69600	-2.839053e+04	2.847531e+02	1.067151e+00	1.124308e-01	3.082344e-01	4.623862e-02	1.124308e-01	3.082344e-01	1.124308e-01	130	3	2.052839e-01	2.970005e-01	2.921653e-01	2.055503e-01
69700	-2.839184e+04	2.847150e+02	1.067426e+00	1.124308e-01	3.082344e-01	4.623862e-02	1.124308e-01	3.082344e-01	1.124308e-01	130	3	2.052839e-01	2.970005e-01	2.921653e-01	2.055503e-01
69800	-2.839478e+04	2.839394e+02	1.083177e+00	1.129727e-01	3.127836e-01	3.969853e-02	1.087888e-01	3.127836e-01	1.129727e-01	182	4	1.928556e-01	3.006593e-01	3.037081e-01	2.027770e-01
69900	-2.839834e+04	2.844211e+02	1.069546e+00	1.124308e-01	3.082344e-01	4.623862e-02	1.124308e-01	3.082344e-01	1.124308e-01	130	3	2.052839e-01	2.970005e-01	2.921653e-01	2.055503e-01
70000	-2.840857e+04	2.816975e+02	1.089156e+00	1.098103e-01	3.127404e-01	4.508825e-02	1.098103e-01	3.127404e-01	1.098103e-01	130	3	2.009257e-01	2.984496e-01	3.066754e-01	1.939492e-01
70100	-2.839511e+04	2.839263e+02	1.073081e+00	1.122516e-01	3.073285e-01	4.858816e-02	1.122516e-01	3.073285e-01	1.122516e-01	130	3	2.052839e-01	2.970005e-01	2.921653e-01	2.055503e-01
70200	-2.839399e+04	2.832212e+02	1.077984e+00	1.103332e-01	3.087365e-01	5.152736e-02	1.103332e-01	3.087365e-01	1.103332e-01	130	3	1.928556e-01	2.965251e-01	3.037081e-01	2.069111e-01
70300	-2.839713e+04	2.836110e+02	1.075549e+00	1.130784e-01	3.105002e-01	3.976424e-02	1.130784e-01	3.105002e-01	1.130784e-01	130	3	1.975579e-01	3.047265e-01	2.921653e-01	2.055503e-01
70400	-2.838391e+04	2.839548e+02	1.072658e+00	1.103332e-01	3.087365e-01	5.152736e-02	1.103332e-01	3.087365e-01	1.103332e-01	130	3	1.928556e-01	2.965251e-01	3.037081e-01	2.069111e-01
70500	-2.838828e+04	2.855731e+02	1.070824e+00	1.052504e-01	3.145965e-01	4.351376e-02	1.052504e-01	3.145965e-01	1.167924e-01	133	4	1.975579e-01	3.047265e-01	3.034237e-01	1.942919e-01
70600	-2.838990e+04	2.851788e+02	1.073680e+00	1.052504e-01	3.145965e-01	4.351376e-02	1.052504e-01	3.145965e-01	1.167924e-01	133	4	1.975579e-01	3.047265e-01	3.034237e-01	1.942919e-01
70700	-2.839841e+04	2.839783e+02	1.082233e+00	1.032989e-01	3.125390e-01	4.276492e-02	1.032989e-01	3.125390e-01	1.255593e-01	133	4	1.927558e-01	3.052285e-01	3.028499e-01	1.991658e-01
70800	-2.839074e+04	2.839702e+02	1.082199e+00	1.023185e-01	3.115358e-01	4.606974e-02	1.023185e-01	3.115358e-01	1.262215e-01	133	4	1.975579e-01	3.047265e-01	3.034237e-01	1.942919e-01
70900	-2.839293e+04	2.850718e+02	1.074272e+00	1.032989e-01	3.125390e-01	4.276492e-02	1.032989e-01	3.125390e-01	1.255593e-01	133	4	1.927558e-01	3.052285e-01	3.028499e-01	1.991658e-01
71000	-2.838306e+04	2.823899e+02	1.084028e+00	1.097074e-01	3.112779e-01	4.832192e-02	1.097074e-01	3.112779e-01	1.097074e-01	130	3	1.928556e-01	2.965251e-01	3.037081e-01	2.069111e-01
71100	-2.840246e+04	2.839999e+02	1.081982e+00	1.023185e-01	3.115358e-01	4.606974e-02	1.023185e-01	3.115358e-01	1.262215e-01	133	4	2.029111e-01	3.047265e-01	2.980705e-01	1.942919e-01
71200	-2.838790e+04	2.827201e+02	1.081614e+00	1.097074e-01	3.112779e-01	4.832192e-02	1.097074e-01	3.112779e-01	1.097074e-01	130	3	1.928556e-01	2.965251e-01	3.037081e-01	2.069111e-01
71300	-2.839676e+04	2.835945e+02	1.084948e+00	1.023185e-01	3.115358e-01	4.606974e-02	1.023185e-01	3.115358e-01	1.262215e-01	133	4	2.003297e-01	3.047265e-01	2.980705e-01	1.968732e-01
71400	-2.838812e+04	2.834718e+02	1.076348e+00	1.115124e-01	3.100798e-01	4.530337e-02	1.115124e-01	3.100798e-01	1.115124e-01	130	3	1.928556e-01	2.979395e-01	3.037081e-01	2.054967e-01
71500	-2.838822e+04	2.833997e+02	1.076871e+00	1.115124e-01	3.100798e-01	4.530337e-02	1.115124e-01	3.100798e-01	1.115124e-01	130	3	2.009011e-01	2.979395e-01	2.956626e-01	2.054967e-01
71600	-2.839206e+04	2.829805e+02	1.089628e+00	1.040925e-01	3.135486e-01	4.065868e-02	1.040925e-01	3.135486e-01	1.240592e-01	133	4	1.958884e-01	3.047265e-01	3.025118e-01	1.968732e-01
71700	-2.839922e+04	2.857457e+02	1.069455e+00	1.032331e-01	3.153358e-01	4.228035e-02	1.032331e-01	3.153358e-01	1.205817e-01	133	4	1.927558e-01	2.990949e-01	3.028499e-01	2.052994e-01
71800	-2.837978e+04	2.833314e+02	1.077368e+00	1.115124e-01	3.100798e-01	4.530337e-02	1.115124e-01	3.100798e-01	1.115124e-01	130	3	2.009011e-01	2.979395e-01	2.956626e-01	2.054967e-01
71900	-2.839523e+04	2.838902e+02	1.082937e+00	1.032331e-01	3.153358e-01	4.228035e-02	1.032331e-01	3.153358e-01	1.205817e-01	133	4	1.927558e-01	2.990949e-01	3.028499e-01	2.052994e-01
72000	-2.838866e+04	2.835096e+02	1.086240e+00	1.056531e-01	3.102919e-01	4.862013e-02	1.125715e-01	3.102919e-01	1.125715e-01	185	4	1.958884e-01	3.047265e-01	3.025118e-01	1.968732e-01
72100	-2.837510e+04	2.835086e+02	1.076080e+00	1.115124e-01	3.100798e-01	4.530337e-02	1.115124e-01	3.100798e-01	1.115124e-01	130	3	2.009011e-01	2.979395e-01	2.956626e-01	2.054967e-01
72200	-2.837268e+04	2.827518e+02	1.081764e+00	1.130796e-01	3.086816e-01	4.339816e-02	1.130796e-01	3.086816e-01	1.130796e-01	130	3	2.009011e-01	2.979395e-01	2.956626e-01	2.054967e-01
72300	-2.837781e+04	2.834323e+02	1.076805e+00	1.130796e-01	3.086816e-01	4.339816e-02	1.130796e-01	3.086816e-01	1.130796e-01	130	3	2.005006e-01	2.979395e-01	2.956626e-01	2.058973e-01
72400	-2.837844e+04	2.821488e+02	1.086177e+00	1.130796e-01	3.086816e-01	4.339816e-02	1.130796e-01	3.086816e-01	1.130796e-01	130	3	2.005006e-01	2.979395e-01	2.956626e-01	2.058973e-01
72500	-2.837926e+04	2.813260e+02	1.092228e+00	1.130796e-01	3.086816e-01	4.339816e-02	1.130796e-01	3.086816e-01	1.130796e-01	130	3	2.005006e-01	2.966511e-01	2.956626e-01	2.071856e-01
72600	-2.838411e+04	2.817937e+02	1.098779e+00	1.107861e-01	3.102919e-01	4.862013e-02	1.092239e-01	3.102919e-01	1.107861e-01	182	4	2.024907e-01	2.879141e-01	3.043377e-01	2.052574e-01
72700	-2.837218e+04	2.826257e+02	1.082685e+00	1.130796e-01	3.086816e-01	4.339816e-02	1.130796e-01	3.086816e-01	1.130796e-01	130	3	2.005006e-01	2.966511e-01	2.956626e-01	2.071856e-01
72800	-2.837249e+04	2.827160e+02	1.082025e+00	1.130796e-01	3.086816e-01	4.339816e-02	1.130796e-01	3.086816e-01	1.130796e-01	130	3	2.005006e-01	2.966511e-01	3.068537e-01	1.959945e-01
72900	-2.838174e+04	2.869274e+02	1.061665e+00	1.187169e-01	3.027354e-01	4.060997e-02	1.187169e-01	3.027354e-01	1.164855e-01	133	4	2.024907e-01	2.879141e-01	3.043377e-01	2.052574e-01
73000	-2.837822e+04	2.871135e+02	1.060332e+00	1.187169e-01	3.027354e-01	4.060997e-02	1.187169e-01	3.027354e-01	1.164855e-01	133	4	2.024907e-01	2.879141e-01	3.043377e-01	2.052574e-01
73100	-2.839933e+04	2.843434e+02	1.080065e+00	1.101382e-01	3.137724e-01	3.219060e-02	1.101382e-01	3.137724e-01	1.199881e-01	133	4	2.013019e-01	2.963544e-01	3.036890e-01	1.986548e-01
73200	-2.837999e+04	2.834886e+02	1.076289e+00	1.116161e-01	3.122086e-01	4.073448e-02	1.116161e-01	3.122086e-01	1.116161e-01	130	3	1.927353e-01	2.966511e-01	3.068537e-01	2.037599e-01
73300	-2.839120e+04	2.875730e+02	1.047490e+00	1.171265e-01	3.032853e-01	4.204978e-02	1.171265e-01	3.032853e-01	1.171265e-01	130	3	2.024907e-01	2.879141e-01	3.043377e-01	2.052574e-01
73400	-2.839325e+04	2.777559e+02	1.119274e+00	1.171265e-01	3.032853e-01	4.204978e-02	1.171265e-01	3.032853e-01	1.171265e-01	130	3	2.024907e-01	2.879141e-01	3.043377e-01	2.052574e-01
73500	-2.839435e+04	2.776348e+02	1.119847e+00	1.132370e-01	3.101174e-01	4.005435e-02	1.132370e-01	3.101174e-01	1.132370e-01	130	3	2.024907e-01	2.879141e-01	3.043377e-01	2.052574e-01
73600	-2.838097e+04	2.831053e+02	1.078683e+00	1.077752e-01	3.171695e-01	4.233532e-02	1.077752e-01	3.171695e-01	1.077752e-01	130	3	1.927353e-01	2.966511e-01	3.068537e-01	2.037599e-01
73700	-2.837969e+04	2.830116e+02	1.079177e+00	1.061898e-01	3.183552e-01	4.472020e-02	1.061898e-01	3.183552e-01	1.061898e-01	130	3	1.997173e-01	2.906876e-01	3.043377e-01	2.052574e-01
73800	-2.837962e+04	2.837093e+02	1.074120e+00	1.060200e-01	3.200217e-01	4.189653e-02	1.060200e-01	3.200217e-01	1.060200e-01	130	3	1.927353e-01	2.966511e-01	3.068537e-01	2.037599e-01
73900	-2.837982e+04	2.833762e+02	1.076538e+00	1.060200e-01	3.200217e-01	4.189653e-02	1.060200e-01	3.200217e-01	1.060200e-01	130	3	1.927353e-01	2.966511e-01	3.068537e-01	2.037599e-01
74000	-2.838076e+04	2.856249e+02	1.070440e+00	1.114216e-01	3.200217e-01	4.189653e-02	1.033192e-01	3.200217e-01	1.033192e-01	185	4	1.927353e-01	2.966511e-01	3.068537e-01	2.037599e-01
74100	-2.839007e+04	2.797064e+02	1.103958e+00	1.110826e-01	3.081150e-01	5.052205e-02	1.110826e-01	3.081150e-01	1.110826e-01	130	3	2.010763e-01	2.909519e-01	2.986396e-01	2.093322e-01
74200	-2.838463e+04	2.853780e+02	1.062085e+00	1.060200e-01	3.200217e-01	4.189653e-02	1.060200e-01	3.200217e-01	1.060200e-01	130	3	1.927353e-01	2.966511e-01	3.068537e-01	2.037599e-01
74300	-2.840317e+04	2.834524e+02	1.076860e+00	1.144710e-01	3.096564e-01	3.727410e-02	1.144710e-01	3.096564e-01	1.144710e-01	130	3	1.952825e-01	2.990949e-01	3.000788e-01	2.055438e-01
74400	-2.838167e+04	2.833601e+02	1.076655e+00	1.060200e-01	3.200217e-01	4.189653e-02	1.060200e-01	3.200217e-01	1.060200e-01	130	3	1.927353e-01	2.966511e-01	3.068537e-01	2.037599e-01
74500	-2.839194e+04	2.872603e+02	1.058783e+00	1.096384e-01	3.057421e-01	4.959858e-02	1.196405e-01	3.057421e-01	1.096384e-01	182	4	2.013019e-01	2.989847e-01	3.036890e-01	1.960244e-01
74600	-2.838693e+04	2.825526e+02	1.082564e+00	1.062743e-01	3.194968e-01	4.218354e-02	1.062743e-01	3.194968e-01	1.062743e-01	130	3	1.927353e-01	2.966511e-01	3.068537e-01	2.037599e-01
74700	-2.839370e+04	2.825174e+02	1.082821e+00	1.062743e-01	3.194968e-01	4.218354e-02	1.062743e-01	3.194968e-01	1.062743e-01	130	3	1.927353e-01	2.966511e-01	3.068537e-01	2.037599e-01
74800	-2.838129e+04	2.851015e+02	1.064615e+00	1.122058e-01	3.082046e-01	4.697356e-02	1.122058e-01	3.082046e-01	1.122058e-01	130	3	2.013019e-01	2.989847e-01	3.036890e-01	1.960244e-01
74900	-2.837962e+04	2.860030e+02	1.067497e+00	1.041435e-01	3.082046e-01	4.697356e-02	1.041435e-01	3.082046e-01	1.283302e-01	133	4	2.013019e-01	2.989847e-01	3.036890e-01	1.960244e-01
75000	-2.837980e+04	2.854994e+02	1.071133e+00	1.041435e-01	3.082046e-01	4.697356e-02	1.041435e-01	3.082046e-01	1.283302e-01	133	4	2.013019e-01	2.989847e-01	3.036890e-01	1.960244e-01
75100	-2.838109e+04	2.862617e+02	1.065634e+00	1.041435e-01	3.082046e-01	4.697356e-02	1.041435e-01	3.082046e-01	1.283302e-01	133	4	2.013019e-01	2.989847e-01	3.036890e-01	1.960244e-01
75200	-2.837937e+04	2.865403e+02	1.063631e+00	1.041435e-01	3.082046e-01	4.697356e-02	1.041435e-01	3.082046e-01	1.283302e-01	133	4	1.978938e-01	2.989847e-01	3.036890e-01	1.994325e-01
75300	-2.838072e+04	2.865698e+02	1.063471e+00	1.016805e-01	3.179524e-01	4.565221e-02	1.016805e-01	3.179524e-01	1.150819e-01	133	4	1.978938e-01	2.989847e-01	3.036890e-01	1.994325e-01
75400	-2.838151e+04	2.809280e+02	1.094923e+00	1.114123e-01	3.076778e-01	5.040732e-02	1.114123e-01	3.076778e-01	1.114123e-01	130	3	1.927353e-01	2.966511e-01	3.068537e-01	2.037599e-01
75500	-2.838147e+04	2.867112e+02	1.062892e+00	1.080510e-01	3.179524e-01	4.565221e-02	1.023409e-01	3.179524e-01	1.080510e-01	182	4	1.978938e-01	3.021783e-01	3.036890e-01	1.962389e-01
75600	-2.838730e+04	2.802125e+02	1.099819e+00	1.069173e-01	3.163080e-01	4.663200e-02	1.069173e-01	3.163080e-01	1.069173e-01	130	3	2.032634e-01	2.966511e-01	2.963256e-01	2.037599e-01
75700	-2.839444e+04	2.881335e+02	1.043310e+00	1.149021e-01	3.053235e-01	4.464673e-02	1.149021e-01	3.053235e-01	1.149021e-01	130	3	2.032634e-01	2.966511e-01	2.963256e-01	2.037599e-01
75800	-2.840687e+04	2.883609e+02	1.041709e+00	1.149021e-01	3.053235e-01	4.464673e-02	1.149021e-01	3.053235e-01	1.149021e-01	130	3	2.032634e-01	2.966511e-01	2.963256e-01	2.037599e-01
75900	-2.839856e+04	2.887002e+02	1.039160e+00	1.138210e-01	3.039250e-01	5.068699e-02	1.138210e-01	3.039250e-01	1.138210e-01	130	3	2.032634e-01	2.966511e-01	2.963256e-01	2.037599e-01
76000	-2.838584e+04	2.814155e+02	1.101807e+00	1.112587e-01	3.181577e-01	4.236573e-02	9.880144e-02	3.181577e-01	1.112587e-01	182	4	1.868178e-01	3.021783e-01	3.036890e-01	2.073149e-01
76100	-2.839452e+04	2.908481e+02	1.033578e+00	1.103835e-01	3.096506e-01	4.616046e-02	1.137714e-01	3.096506e-01	1.103835e-01	182	4	2.032634e-01	2.966511e-01	2.963256e-01	2.037599e-01
76200	-2.839235e+04	2.787741e+02	1.121367e+00	1.103835e-01	3.096506e-01	4.616046e-02	1.137714e-01	3.096506e-01	1.103835e-01	182	4	2.032634e-01	2.966511e-01	2.963256e-01	2.037599e-01
76300	-2.838764e+04	2.817296e+02	1.099472e+00	1.112587e-01	3.181577e-01	4.236573e-02	9.880144e-02	3.181577e-01	1.112587e-01	182	4	1.868178e-01	3.021783e-01	3.135148e-01	1.974891e-01
76400	-2.841320e+04	2.806042e+02	1.097289e+00	1.096469e-01	3.163859e-01	3.828764e-02	1.096469e-01	3.163859e-01	1.096469e-01	130	3	1.863587e-01	2.966560e-01	3.170742e-01	1.999111e-01
76500	-2.838323e+04	2.817060e+02	1.099873e+00	1.208127e-01	3.020296e-01	5.331109e-02	1.010042e-01	3.020296e-01	1.208127e-01	182	4	1.868178e-01	3.021783e-01	3.135148e-01	1.974891e-01
76600	-2.838539e+04	2.815046e+02	1.100995e+00	1.130788e-01	3.068323e-01	5.224026e-02	1.079376e-01	3.068323e-01	1.130788e-01	182	4	1.868178e-01	3.021783e-01	3.135148e-01	1.974891e-01
76700	-2.837654e+04	2.879091e+02	1.054048e+00	1.066409e-01	3.096506e-01	4.616046e-02	1.066409e-01	3.096506e-01	1.212565e-01	133	4	2.032634e-01	2.966511e-01	2.963256e-01	2.037599e-01
76800	-2.836771e+04	2.885044e+02	1.049820e+00	1.066409e-01	3.096506e-01	4.616046e-02	1.066409e-01	3.096506e-01	1.212565e-01	133	4	2.032634e-01	2.966511e-01	2.963256e-01	2.037599e-01
76900	-2.836865e+04	2.856276e+02	1.070411e+00	1.066409e-01	3.096506e-01	4.616046e-02	1.066409e-01	3.096506e-01	1.212565e-01	133	4	2.032634e-01	2.966511e-01	2.963256e-01	2.037599e-01
77000	-2.836652e+04	2.857546e+02	1.069494e+00	1.066409e-01	3.096506e-01	4.616046e-02	1.066409e-01	3.096506e-01	1.212565e-01	133	4	2.032634e-01	2.966511e-01	2.963256e-01	2.037599e-01
77100	-2.836939e+04	2.864049e+02	1.064808e+00	1.066409e-01	3.096506e-01	4.616046e-02	1.066409e-01	3.096506e-01	1.212565e-01	133	4	2.032634e-01	2.966511e-01	2.963256e-01	2.037599e-01
77200	-2.837194e+04	2.867049e+02	1.062654e+00	1.066409e-01	3.096506e-01	4.616046e-02	1.066409e-01	3.096506e-01	1.212565e-01	133	4	2.032634e-01	2.966511e-01	2.963256e-01	2.037599e-01
77300	-2.837734e+04	2.866030e+02	1.063385e+00	1.066409e-01	3.096506e-01	4.616046e-02	1.066409e-01	3.096506e-01	1.212565e-01	133	4	2.032634e-01	2.966511e-01	2.963256e-01	2.037599e-01
77400	-2.838926e+04	2.832387e+02	1.088395e+00	1.152862e-01	3.099239e-01	4.505941e-02	1.045202e-01	3.099239e-01	1.152862e-01	182	4	1.932488e-01	3.047797e-01	3.056932e-01	1.962783e-01
77500	-2.839195e+04	2.837085e+02	1.084948e+00	1.152862e-01	3.099239e-01	4.505941e-02	1.045202e-01	3.099239e-01	1.152862e-01	182	4	1.932488e-01	3.047797e-01	3.056932e-01	1.962783e-01
77600	-2.839172e+04	2.874986e+02	1.057537e+00	1.152862e-01	3.099239e-01	4.505941e-02	1.045202e-01	3.099239e-01	1.152862e-01	182	4	1.932488e-01	3.047797e-01	3.056932e-01	1.962783e-01
77700	-2.838250e+04	2.847805e+02	1.066869e+00	1.115128e-01	3.096506e-01	4.616046e-02	1.115128e-01	3.096506e-01	1.115128e-01	130	3	2.032634e-01	3.003173e-01	2.963256e-01	2.000937e-01
77800	-2.837908e+04	2.858985e+02	1.058846e+00	1.115128e-01	3.096506e-01	4.616046e-02	1.115128e-01	3.096506e-01	1.115128e-01	130	3	2.032634e-01	3.003173e-01	2.963256e-01	2.000937e-01
77900	-2.839610e+04	2.807689e+02	1.096192e+00	1.116976e-01	3.099239e-01	4.505941e-02	1.116976e-01	3.099239e-01	1.116976e-01	130	3	1.932488e-01	3.047797e-01	3.056932e-01	1.962783e-01
78000	-2.836986e+04	2.864284e+02	1.055513e+00	1.153470e-01	3.082291e-01	3.750068e-02	1.153470e-01	3.082291e-01	1.153470e-01	130	3	2.032634e-01	3.003173e-01	2.963256e-01	2.000937e-01
78100	-2.836809e+04	2.866766e+02	1.053746e+00	1.153470e-01	3.082291e-01	3.750068e-02	1.153470e-01	3.082291e-01	1.153470e-01	130	3	2.032634e-01	3.003173e-01	2.938188e-01	2.026004e-01
78200	-2.836939e+04	2.877601e+02	1.055868e+00	1.191670e-01	3.082291e-01	3.750068e-02	1.077070e-01	3.082291e-01	1.191670e-01	182	4	2.032634e-01	3.003173e-01	2.938188e-01	2.026004e-01
78300	-2.838093e+04	2.872224e+02	1.059629e+00	1.170726e-01	3.103078e-01	4.056663e-02	1.046725e-01	3.103078e-01	1.170726e-01	182	4	1.889735e-01	2.931434e-01	3.230021e-01	1.948811e-01
78400	-2.838214e+04	2.845993e+02	1.068374e+00	1.129392e-01	3.103078e-01	4.056663e-02	1.129392e-01	3.103078e-01	1.129392e-01	130	3	1.889735e-01	2.931434e-01	3.230021e-01	1.948811e-01
78500	-2.838551e+04	2.840199e+02	1.072561e+00	1.129392e-01	3.103078e-01	4.056663e-02	1.129392e-01	3.103078e-01	1.129392e-01	130	3	1.889735e-01	2.931434e-01	3.230021e-01	1.948811e-01
78600	-2.838565e+04	2.827296e+02	1.081946e+00	1.129392e-01	3.103078e-01	4.056663e-02	1.129392e-01	3.103078e-01	1.129392e-01	130	3	1.889735e-01	2.931434e-01	3.230021e-01	1.948811e-01
78700	-2.838423e+04	2.824970e+02	1.083647e+00	1.129392e-01	3.103078e-01	4.056663e-02	1.129392e-01	3.103078e-01	1.129392e-01	130	3	1.889735e-01	3.137867e-01	3.023587e-01	1.948811e-01
78800	-2.838455e+04	2.825773e+02	1.083057e+00	1.122935e-01	3.137939e-01	3.553163e-02	1.122935e-01	3.137939e-01	1.122935e-01	130	3	1.889735e-01	3.137867e-01	3.023587e-01	1.948811e-01
78900	-2.837941e+04	2.832368e+02	1.077934e+00	1.113128e-01	3.059972e-01	5.406712e-02	1.113128e-01	3.059972e-01	1.113128e-01	130	3	1.889735e-01	3.137867e-01	3.023587e-01	1.948811e-01
79000	-2.837516e+04	2.848552e+02	1.076766e+00	1.204753e-01	3.042442e-01	4.398069e-02	1.065801e-01	3.042442e-01	1.204753e-01	182	4	1.889735e-01	3.137867e-01	3.023587e-01	1.948811e-01
79100	-2.837796e+04	2.858141e+02	1.069818e+00	1.204753e-01	3.042442e-01	4.398069e-02	1.065801e-01	3.042442e-01	1.204753e-01	182	4	1.889735e-01	3.137867e-01	3.023587e-01	1.948811e-01
79200	-2.837910e+04	2.852841e+02	1.073653e+00	1.204753e-01	3.042442e-01	4.398069e-02	1.065801e-01	3.042442e-01	1.204753e-01	182	4	1.889735e-01	3.137867e-01	3.023587e-01	1.948811e-01
79300	-2.838359e+04	2.871384e+02	1.060294e+00	1.204753e-01	3.042442e-01	4.398069e-02	1.065801e-01	3.042442e-01	1.204753e-01	182	4	1.889735e-01	3.137867e-01	3.023587e-01	1.948811e-01
79400	-2.838332e+04	2.868662e+02	1.062245e+00	1.204753e-01	3.042442e-01	4.398069e-02	1.065801e-01	3.042442e-01	1.204753e-01	182	4	1.889735e-01	3.137867e-01	3.023587e-01	1.948811e-01
79500	-2.837859e+04	2.836983e+02	1.085210e+00	1.204753e-01	3.042442e-01	4.398069e-02	1.065801e-01	3.042442e-01	1.204753e-01	182	4	1.889735e-01	3.137867e-01	3.023587e-01	1.948811e-01
79600	-2.838087e+04	2.832703e+02	1.088011e+00	1.113988e-01	3.141634e-01	4.927972e-02	9.959587e-02	3.141634e-01	1.113988e-01	182	4	1.889735e-01	3.137867e-01	3.023587e-01	1.948811e-01
79700	-2.840024e+04	2.845789e+02	1.068089e+00	1.095621e-01	3.105853e-01	5.014296e-02	1.095621e-01	3.105853e-01	1.095621e-01	130	3	1.932488e-01	3.108597e-01	2.996133e-01	1.962783e-01
79800	-2.838444e+04	2.828851e+02	1.090844e+00	1.113988e-01	3.141634e-01	4.927972e-02	9.959587e-02	3.141634e-01	1.113988e-01	182	4	1.889735e-01	3.137867e-01	3.023587e-01	1.948811e-01
79900	-2.838729e+04	2.860700e+02	1.057616e+00	1.107151e-01	3.139374e-01	3.998004e-02	1.107151e-01	3.139374e-01	1.107151e-01	130	3	1.927301e-01	2.969234e-01	3.078697e-01	2.024768e-01
80000	-2.838395e+04	2.827555e+02	1.091924e+00	1.156700e-01	3.077236e-01	5.069360e-02	1.025193e-01	3.077236e-01	1.156700e-01	182	4	1.889735e-01	3.137867e-01	3.023587e-01	1.948811e-01
80100	-2.838326e+04	2.803550e+02	1.098646e+00	1.068618e-01	3.117742e-01	5.586627e-02	1.068618e-01	3.117742e-01	1.068618e-01	130	3	1.927301e-01	2.969234e-01	3.078697e-01	2.024768e-01
80200	-2.838572e+04	2.791132e+02	1.107896e+00	1.068618e-01	3.117742e-01	5.586627e-02	1.068618e-01	3.117742e-01	1.068618e-01	130	3	1.927301e-01	2.969234e-01	3.078697e-01	2.024768e-01
80300	-2.838083e+04	2.877548e+02	1.045104e+00	1.068618e-01	3.117742e-01	5.586627e-02	1.068618e-01	3.117742e-01	1.068618e-01	130	3	1.927301e-01	2.969234e-01	3.078697e-01	2.024768e-01
80400	-2.838960e+04	2.819612e+02	1.087296e+00	1.112864e-01	3.077236e-01	5.069360e-02	1.112864e-01	3.077236e-01	1.112864e-01	130	3	2.060928e-01	2.966674e-01	3.023587e-01	1.948811e-01
80500	-2.838885e+04	2.831368e+02	1.089254e+00	1.159345e-01	3.128350e-01	4.770332e-02	9.475773e-02	3.128350e-01	1.159345e-01	182	4	2.060928e-01	2.966674e-01	3.023587e-01	1.948811e-01
80600	-2.839146e+04	2.828197e+02	1.090912e+00	1.053432e-01	3.140565e-01	5.203309e-02	1.091675e-01	3.140565e-01	1.053432e-01	182	4	2.060928e-01	2.966674e-01	3.023587e-01	1.948811e-01
80700	-2.838994e+04	2.831334e+02	1.089019e+00	1.147485e-01	3.050745e-01	5.609557e-02	1.042584e-01	3.050745e-01	1.147485e-01	182	4	2.060928e-01	2.966674e-01	3.023587e-01	1.948811e-01
80800	-2.839443e+04	2.832987e+02	1.077763e+00	1.141787e-01	3.022141e-01	5.303584e-02	1.141787e-01	3.022141e-01	1.141787e-01	130	3	1.927301e-01	2.969234e-01	3.078697e-01	2.024768e-01
80900	-2.839284e+04	2.828844e+02	1.080783e+00	1.141787e-01	3.022141e-01	5.303584e-02	1.141787e-01	3.022141e-01	1.141787e-01	130	3	1.927301e-01	2.969234e-01	3.078697e-01	2.024768e-01
81000	-2.839695e+04	2.868151e+02	1.062196e+00	1.140815e-01	3.105971e-01	4.198641e-02	1.113690e-01	3.105971e-01	1.113690e-01	185	4	1.968049e-01	3.002684e-01	2.983081e-01	2.046186e-01
81100	-2.838487e+04	2.815764e+02	1.090108e+00	1.104192e-01	3.118811e-01	4.498006e-02	1.104192e-01	3.118811e-01	1.104192e-01	130	3	2.060928e-01	2.966674e-01	3.023587e-01	1.948811e-01
81200	-2.838341e+04	2.809915e+02	1.094422e+00	1.104192e-01	3.118811e-01	4.498006e-02	1.104192e-01	3.118811e-01	1.104192e-01	130	3	2.060928e-01	2.966674e-01	3.023587e-01	1.948811e-01
81300	-2.839685e+04	2.896489e+02	1.042066e+00	1.140815e-01	3.105971e-01	4.198641e-02	1.113690e-01	3.105971e-01	1.113690e-01	185	4	2.010857e-01	2.966808e-01	2.976149e-01	2.046186e-01
81400	-2.838088e+04	2.832348e+02	1.078044e+00	1.110169e-01	3.117036e-01	4.354211e-02	1.110169e-01	3.117036e-01	1.110169e-01	130	3	1.853709e-01	3.021901e-01	3.099622e-01	2.024768e-01
81500	-2.838288e+04	2.819407e+02	1.087460e+00	1.102829e-01	3.139262e-01	4.129896e-02	1.102829e-01	3.139262e-01	1.102829e-01	130	3	2.060928e-01	2.966674e-01	3.023587e-01	1.948811e-01
81600	-2.837925e+04	2.816429e+02	1.089649e+00	1.102829e-01	3.139262e-01	4.129896e-02	1.102829e-01	3.139262e-01	1.102829e-01	130	3	2.060928e-01	2.966674e-01	3.023587e-01	1.948811e-01
81700	-2.838472e+04	2.827207e+02	1.081748e+00	1.102829e-01	3.139262e-01	4.129896e-02	1.102829e-01	3.139262e-01	1.102829e-01	130	3	2.060928e-01	2.966674e-01	3.023587e-01	1.948811e-01
81800	-2.837934e+04	2.819246e+02	1.087410e+00	1.091407e-01	3.132697e-01	4.603838e-02	1.091407e-01	3.132697e-01	1.091407e-01	130	3	1.853709e-01	3.021901e-01	3.099622e-01	2.024768e-01
81900	-2.839647e+04	2.822748e+02	1.085010e+00	1.102829e-01	3.139262e-01	4.129896e-02	1.102829e-01	3.139262e-01	1.102829e-01	130	3	1.994266e-01	2.966674e-01	3.013087e-01	2.025973e-01
82000	-2.837979e+04	2.847299e+02	1.066938e+00	1.086023e-01	3.133218e-01	4.754942e-02	1.086023e-01	3.133218e-01	1.086023e-01	130	3	1.877983e-01	3.021901e-01	3.075348e-01	2.024768e-01
82100	-2.838422e+04	2.868838e+02	1.051903e+00	1.114406e-01	3.134767e-01	3.872476e-02	1.114406e-01	3.134767e-01	1.114406e-01	130	3	1.877983e-01	3.021901e-01	3.075348e-01	2.024768e-01
82200	-2.840622e+04	2.884044e+02	1.040964e+00	1.103160e-01	3.111738e-01	4.670440e-02	1.103160e-01	3.111738e-01	1.103160e-01	130	3	1.930632e-01	3.059041e-01	2.983018e-01	2.027309e-01
82300	-2.837647e+04	2.807870e+02	1.096108e+00	1.114406e-01	3.134767e-01	3.872476e-02	1.114406e-01	3.134767e-01	1.114406e-01	130	3	1.877983e-01	3.021901e-01	3.075348e-01	2.024768e-01
82400	-2.837489e+04	2.812623e+02	1.092596e+00	1.114406e-01	3.134767e-01	3.872476e-02	1.114406e-01	3.134767e-01	1.114406e-01	130	3	1.903993e-01	3.021901e-01	3.049338e-01	2.024768e-01
82500	-2.837624e+04	2.814441e+02	1.091256e+00	1.114406e-01	3.134767e-01	3.872476e-02	1.114406e-01	3.134767e-01	1.114406e-01	130	3	1.940421e-01	3.021901e-01	3.012910e-01	2.024768e-01
82600	-2.837692e+04	2.827202e+02	1.081989e+00	1.135633e-01	3.058248e-01	4.766045e-02	1.135633e-01	3.058248e-01	1.135633e-01	130	3	1.940421e-01	3.020650e-01	3.012910e-01	2.026019e-01
82700	-2.837522e+04	2.835838e+02	1.075698e+00	1.135633e-01	3.058248e-01	4.766045e-02	1.135633e-01	3.058248e-01	1.135633e-01	130	3	1.940421e-01	3.020650e-01	3.012910e-01	2.026019e-01
82800	-2.837638e+04	2.860220e+02	1.067526e+00	1.074055e-01	3.058248e-01	4.766045e-02	1.074055e-01	3.058248e-01	1.258788e-01	133	4	1.940421e-01	3.020650e-01	3.012910e-01	2.026019e-01
82900	-2.837581e+04	2.865057e+02	1.064046e+00	1.074055e-01	3.058248e-01	4.766045e-02	1.074055e-01	3.058248e-01	1.258788e-01	133	4	1.940421e-01	3.020650e-01	2.989270e-01	2.049659e-01
83000	-2.839707e+04	2.858146e+02	1.059043e+00	1.073437e-01	3.158979e-01	4.617308e-02	1.073437e-01	3.158979e-01	1.073437e-01	130	3	1.978282e-01	2.949673e-01	3.124086e-01	1.947958e-01
83100	-2.838464e+04	2.812013e+02	1.103291e+00	1.126723e-01	3.095290e-01	4.353506e-02	1.126723e-01	3.095290e-01	1.120624e-01	133	4	1.940421e-01	3.020650e-01	2.989270e-01	2.049659e-01
83200	-2.840481e+04	2.814262e+02	1.091399e+00	1.124540e-01	3.083027e-01	4.603271e-02	1.124540e-01	3.083027e-01	1.124540e-01	130	3	1.873695e-01	3.135127e-01	2.951049e-01	2.040128e-01
83300	-2.838647e+04	2.804989e+02	1.098262e+00	1.130502e-01	3.054135e-01	5.002238e-02	1.130502e-01	3.054135e-01	1.130502e-01	130	3	1.978282e-01	2.949673e-01	3.124086e-01	1.947958e-01
83400	-2.838270e+04	2.886057e+02	1.039784e+00	1.124690e-01	3.095290e-01	4.353506e-02	1.124690e-01	3.095290e-01	1.124690e-01	130	3	1.940421e-01	3.020650e-01	2.989270e-01	2.049659e-01
83500	-2.838703e+04	2.825888e+02	1.092933e+00	1.113347e-01	3.103058e-01	4.346030e-02	1.113347e-01	3.103058e-01	1.132588e-01	133	4	1.978282e-01	2.949673e-01	3.124086e-01	1.947958e-01
83600	-2.839505e+04	2.849387e+02	1.075993e+00	1.170198e-01	3.061295e-01	4.922060e-02	1.044809e-01	3.061295e-01	1.170198e-01	182	4	1.898861e-01	2.979349e-01	3.097435e-01	2.024355e-01
83700	-2.838397e+04	2.852878e+02	1.073460e+00	1.170198e-01	3.061295e-01	4.922060e-02	1.044809e-01	3.061295e-01	1.170198e-01	182	4	1.898861e-01	2.979349e-01	3.097435e-01	2.024355e-01
83800	-2.839275e+04	2.808837e+02	1.095560e+00	1.136144e-01	3.085170e-01	4.212286e-02	1.136144e-01	3.085170e-01	1.136144e-01	130	3	1.898861e-01	2.979349e-01	3.097435e-01	2.024355e-01
83900	-2.838604e+04	2.843570e+02	1.073453e+00	1.119954e-01	3.340109e-01	4.632217e-02	1.119954e-01	2.836807e-01	1.119954e-01	138	4	1.873695e-01	3.135127e-01	2.951049e-01	2.040128e-01
84000	-2.838842e+04	2.837615e+02	1.077779e+00	1.119954e-01	3.340109e-01	4.632217e-02	1.119954e-01	2.836807e-01	1.119954e-01	138	4	1.873695e-01	3.135127e-01	2.951049e-01	2.040128e-01
84100	-2.839548e+04	2.869526e+02	1.050819e+00	1.059027e-01	3.191585e-01	4.397482e-02	1.059027e-01	3.191585e-01	1.059027e-01	130	3	1.940421e-01	2.869535e-01	3.163389e-01	2.026654e-01
84200	-2.838826e+04	2.820091e+02	1.087063e+00	1.125186e-01	3.059140e-01	5.061620e-02	1.125186e-01	3.059140e-01	1.125186e-01	130	3	2.050770e-01	2.987824e-01	2.974811e-01	1.986594e-01
84300	-2.838269e+04	2.828037e+02	1.081184e+00	1.109239e-01	3.120877e-01	4.305280e-02	1.109239e-01	3.120877e-01	1.109239e-01	130	3	1.873695e-01	3.135127e-01	2.951049e-01	2.040128e-01
84400	-2.838089e+04	2.822913e+02	1.084931e+00	1.109239e-01	3.120877e-01	4.305280e-02	1.109239e-01	3.120877e-01	1.109239e-01	130	3	1.873695e-01	3.135127e-01	2.951049e-01	2.040128e-01
84500	-2.838539e+04	2.840697e+02	1.072047e+00	1.119837e-01	3.090123e-01	4.602442e-02	1.119837e-01	3.090123e-01	1.119837e-01	130	3	1.873695e-01	3.135127e-01	2.951049e-01	2.040128e-01
84600	-2.838127e+04	2.843321e+02	1.070150e+00	1.119837e-01	3.090123e-01	4.602442e-02	1.119837e-01	3.090123e-01	1.119837e-01	130	3	1.873695e-01	3.135127e-01	2.951049e-01	2.040128e-01
84700	-2.839663e+04	2.803109e+02	1.099528e+00	1.103749e-01	3.149032e-01	3.906902e-02	1.103749e-01	3.149032e-01	1.103749e-01	130	3	1.940421e-01	2.869535e-01	3.163389e-01	2.026654e-01
84800	-2.838511e+04	2.840235e+02	1.072382e+00	1.119837e-01	3.090123e-01	4.602442e-02	1.119837e-01	3.090123e-01	1.119837e-01	130	3	1.960867e-01	2.994358e-01	3.102688e-01	1.942087e-01
84900	-2.838824e+04	2.834948e+02	1.076217e+00	1.119837e-01	3.090123e-01	4.602442e-02	1.119837e-01	3.090123e-01	1.119837e-01	130	3	1.960867e-01	2.994358e-01	3.102688e-01	1.942087e-01
85000	-2.838033e+04	2.833902e+02	1.076599e+00	1.081645e-01	3.144155e-01	4.667555e-02	1.081645e-01	3.144155e-01	1.081645e-01	130	3	1.960867e-01	2.994358e-01	3.102688e-01	1.942087e-01
85100	-2.837112e+04	2.837856e+02	1.073729e+00	1.081645e-01	3.144155e-01	4.667555e-02	1.081645e-01	3.144155e-01	1.081645e-01	130	3	1.960867e-01	2.994358e-01	3.102688e-01	1.942087e-01
85200	-2.837516e+04	2.839251e+02	1.072718e+00	1.081645e-01	3.144155e-01	4.667555e-02	1.081645e-01	3.144155e-01	1.081645e-01	130	3	1.960867e-01	2.994358e-01	3.102688e-01	1.942087e-01
85300	-2.837309e+04	2.837231e+02	1.074181e+00	1.081645e-01	3.144155e-01	4.667555e-02	1.081645e-01	3.144155e-01	1.081645e-01	130	3	1.960867e-01	2.994358e-01	3.102688e-01	1.942087e-01
85400	-2.837715e+04	2.839312e+02	1.072674e+00	1.081645e-01	3.144155e-01	4.667555e-02	1.081645e-01	3.144155e-01	1.081645e-01	130	3	1.960867e-01	2.994358e-01	3.102688e-01	1.942087e-01
85500	-2.837531e+04	2.835268e+02	1.075606e+00	1.081645e-01	3.144155e-01	4.667555e-02	1.081645e-01	3.144155e-01	1.081645e-01	130	3	1.960867e-01	2.994358e-01	3.102688e-01	1.942087e-01
85600	-2.837590e+04	2.856764e+02	1.060108e+00	1.081645e-01	3.144155e-01	4.667555e-02	1.081645e-01	3.144155e-01	1.081645e-01	130	3	1.960867e-01	2.994358e-01	3.102688e-01	1.942087e-01
85700	-2.839690e+04	2.853471e+02	1.073061e+00	1.178868e-01	3.051951e-01	4.667621e-02	1.071600e-01	3.051951e-01	1.178868e-01	182	4	1.969231e-01	2.869535e-01	3.134579e-01	2.026654e-01
85800	-2.837602e+04	2.852699e+02	1.063095e+00	1.094410e-01	3.103097e-01	5.105749e-02	1.094410e-01	3.103097e-01	1.094410e-01	130	3	1.960867e-01	2.994358e-01	3.102688e-01	1.942087e-01
85900	-2.837262e+04	2.864868e+02	1.054396e+00	1.094410e-01	3.103097e-01	5.105749e-02	1.094410e-01	3.103097e-01	1.094410e-01	130	3	1.960867e-01	2.994358e-01	3.102688e-01	1.942087e-01
86000	-2.837735e+04	2.866182e+02	1.053785e+00	1.119057e-01	3.106165e-01	4.304994e-02	1.119057e-01	3.106165e-01	1.119057e-01	130	3	1.960867e-01	2.994358e-01	3.102688e-01	1.942087e-01
86100	-2.836917e+04	2.835284e+02	1.085686e+00	1.062448e-01	3.106165e-01	4.304994e-02	1.062448e-01	3.106165e-01	1.232273e-01	133	4	1.960867e-01	2.994358e-01	3.102688e-01	1.942087e-01
86200	-2.836550e+04	2.868270e+02	1.061773e+00	1.062448e-01	3.106165e-01	4.304994e-02	1.062448e-01	3.106165e-01	1.232273e-01	133	4	1.960867e-01	2.994358e-01	3.102688e-01	1.942087e-01
86300	-2.836811e+04	2.875593e+02	1.056614e+00	1.063151e-01	3.138213e-01	4.131302e-02	1.063151e-01	3.138213e-01	1.184142e-01	133	4	1.960867e-01	2.994358e-01	3.102688e-01	1.942087e-01
86400	-2.836947e+04	2.890625e+02	1.056936e+00	1.023523e-01	3.138213e-01	4.131302e-02	1.102780e-01	3.138213e-01	1.184142e-01	186	5	1.960867e-01	2.994358e-01	3.102688e-01	1.942087e-01
86500	-2.836700e+04	2.889296e+02	1.057884e+00	1.023523e-01	3.138213e-01	4.131302e-02	1.102780e-01	3.138213e-01	1.184142e-01	186	5	1.960867e-01	2.994358e-01	3.102688e-01	1.942087e-01
86600	-2.837051e+04	2.888647e+02	1.047608e+00	1.103832e-01	3.138213e-01	4.131302e-02	1.102780e-01	3.138213e-01	1.103832e-01	182	4	1.960867e-01	2.994358e-01	3.102688e-01	1.942087e-01
86700	-2.837095e+04	2.874129e+02	1.048020e+00	1.103482e-01	3.138213e-01	4.131302e-02	1.103482e-01	3.138213e-01	1.103482e-01	130	3	1.960867e-01	2.994358e-01	3.102688e-01	1.942087e-01
86800	-2.837544e+04	2.880664e+02	1.043743e+00	1.149089e-01	3.035986e-01	4.807603e-02	1.149089e-01	3.035986e-01	1.149089e-01	130	3	1.960867e-01	2.994358e-01	3.102688e-01	1.942087e-01
86900	-2.837704e+04	2.861951e+02	1.057014e+00	1.149089e-01	3.035986e-01	4.807603e-02	1.149089e-01	3.035986e-01	1.149089e-01	130	3	1.960867e-01	2.994358e-01	3.102688e-01	1.942087e-01
87000	-2.837729e+04	2.855930e+02	1.061321e+00	1.149089e-01	3.035986e-01	4.807603e-02	1.149089e-01	3.035986e-01	1.149089e-01	130	3	1.992477e-01	2.962748e-01	3.102688e-01	1.942087e-01
87100	-2.837680e+04	2.847396e+02	1.066878e+00	1.094739e-01	3.087853e-01	5.400765e-02	1.094739e-01	3.087853e-01	1.094739e-01	130	3	1.992477e-01	2.962748e-01	3.102688e-01	1.942087e-01
87200	-2.839768e+04	2.834622e+02	1.076231e+00	1.092347e-01	3.149692e-01	4.235762e-02	1.092347e-01	3.149692e-01	1.092347e-01	130	3	1.933934e-01	3.042277e-01	3.028251e-01	1.995538e-01
87300	-2.838117e+04	2.816087e+02	1.089640e+00	1.093117e-01	3.083883e-01	5.528816e-02	1.093117e-01	3.083883e-01	1.093117e-01	130	3	1.927796e-01	2.971827e-01	3.133447e-01	1.966931e-01
87400	-2.838304e+04	2.817897e+02	1.088309e+00	1.093117e-01	3.083883e-01	5.528816e-02	1.093117e-01	3.083883e-01	1.093117e-01	130	3	1.927796e-01	2.971827e-01	3.133447e-01	1.966931e-01
87500	-2.838812e+04	2.804348e+02	1.099085e+00	1.152803e-01	3.078286e-01	3.850206e-02	1.152803e-01	3.078286e-01	1.152803e-01	130	3	1.989389e-01	2.999368e-01	2.987912e-01	2.023331e-01
87600	-2.839177e+04	2.829819e+02	1.080029e+00	1.121657e-01	3.113535e-01	4.079596e-02	1.121657e-01	3.113535e-01	1.121657e-01	130	3	1.933934e-01	3.042277e-01	3.028251e-01	1.995538e-01
87700	-2.838255e+04	2.819011e+02	1.088258e+00	1.152803e-01	3.078286e-01	3.850206e-02	1.152803e-01	3.078286e-01	1.152803e-01	130	3	1.989389e-01	2.999368e-01	2.987912e-01	2.023331e-01
87800	-2.838080e+04	2.818024e+02	1.088250e+00	1.090739e-01	3.112184e-01	5.034147e-02	1.090739e-01	3.112184e-01	1.090739e-01	130	3	1.989389e-01	2.999368e-01	2.987912e-01	2.023331e-01
87900	-2.838035e+04	2.822830e+02	1.095194e+00	1.102308e-01	3.134752e-01	4.597318e-02	1.066148e-01	3.134752e-01	1.102308e-01	182	4	1.989389e-01	2.999368e-01	2.987912e-01	2.023331e-01
88000	-2.838231e+04	2.821309e+02	1.096319e+00	1.102308e-01	3.134752e-01	4.597318e-02	1.066148e-01	3.134752e-01	1.102308e-01	182	4	1.989389e-01	2.999368e-01	2.987912e-01	2.023331e-01
88100	-2.838546e+04	2.828524e+02	1.090991e+00	1.102308e-01	3.134752e-01	4.597318e-02	1.066148e-01	3.134752e-01	1.102308e-01	182	4	1.989389e-01	2.999368e-01	2.987912e-01	2.023331e-01
88200	-2.839101e+04	2.828404e+02	1.091080e+00	1.102308e-01	3.134752e-01	4.597318e-02	1.066148e-01	3.134752e-01	1.102308e-01	182	4	1.939687e-01	3.023203e-01	3.057293e-01	1.979816e-01
88300	-2.838724e+04	2.831761e+02	1.088610e+00	1.102308e-01	3.134752e-01	4.597318e-02	1.066148e-01	3.134752e-01	1.102308e-01	182	4	1.939687e-01	3.023203e-01	3.057293e-01	1.979816e-01
88400	-2.838292e+04	2.820432e+02	1.096969e+00	1.102308e-01	3.134752e-01	4.597318e-02	1.066148e-01	3.134752e-01	1.102308e-01	182	4	1.939687e-01	3.023203e-01	3.057293e-01	1.979816e-01
88500	-2.838488e+04	2.818064e+02	1.098723e+00	1.102308e-01	3.134752e-01	4.597318e-02	1.066148e-01	3.134752e-01	1.102308e-01	182	4	1.939687e-01	3.023203e-01	3.057293e-01	1.979816e-01
88600	-2.837571e+04	2.857331e+02	1.069977e+00	1.102308e-01	3.134752e-01	4.597318e-02	1.066148e-01	3.134752e-01	1.102308e-01	182	4	1.939687e-01	3.023203e-01	3.057293e-01	1.979816e-01
88700	-2.837712e+04	2.856538e+02	1.070792e+00	1.137993e-01	3.140145e-01	4.092715e-02	1.034453e-01	3.140145e-01	1.137993e-01	182	4	1.939687e-01	2.996460e-01	3.057293e-01	2.006560e-01
88800	-2.837975e+04	2.828922e+02	1.080352e+00	1.094914e-01	3.122580e-01	4.700995e-02	1.094914e-01	3.122580e-01	1.094914e-01	130	3	1.927796e-01	2.971827e-01	3.133447e-01	1.966931e-01
88900	-2.837694e+04	2.848888e+02	1.066039e+00	1.103480e-01	3.140145e-01	4.092715e-02	1.103480e-01	3.140145e-01	1.103480e-01	130	3	1.939687e-01	2.996460e-01	2.993686e-01	2.070166e-01
89000	-2.838307e+04	2.824393e+02	1.083661e+00	1.094914e-01	3.122580e-01	4.700995e-02	1.094914e-01	3.122580e-01	1.094914e-01	130	3	1.927796e-01	2.971827e-01	3.133447e-01	1.966931e-01
89100	-2.838270e+04	2.843606e+02	1.069847e+00	1.103480e-01	3.140145e-01	4.092715e-02	1.103480e-01	3.140145e-01	1.103480e-01	130	3	1.939687e-01	2.996460e-01	2.993686e-01	2.070166e-01
89200	-2.839951e+04	2.845505e+02	1.068175e+00	1.086897e-01	3.104424e-01	5.304611e-02	1.086897e-01	3.104424e-01	1.086897e-01	130	3	1.855719e-01	2.961592e-01	3.120808e-01	2.061881e-01
89300	-2.838147e+04	2.827205e+02	1.081766e+00	1.105635e-01	3.130369e-01	4.223577e-02	1.105635e-01	3.130369e-01	1.105635e-01	130	3	1.927796e-01	2.971827e-01	3.133447e-01	1.966931e-01
89400	-2.839496e+04	2.858195e+02	1.059062e+00	1.086897e-01	3.104424e-01	5.304611e-02	1.086897e-01	3.104424e-01	1.086897e-01	130	3	1.855719e-01	2.961592e-01	3.120808e-01	2.061881e-01
89500	-2.837832e+04	2.810016e+02	1.094393e+00	1.105635e-01	3.130369e-01	4.223577e-02	1.105635e-01	3.130369e-01	1.105635e-01	130	3	1.927796e-01	2.971827e-01	2.981690e-01	2.118688e-01
89600	-2.838209e+04	2.829683e+02	1.079761e+00	1.093172e-01	3.116817e-01	4.868506e-02	1.093172e-01	3.116817e-01	1.093172e-01	130	3	1.939664e-01	2.981262e-01	3.017728e-01	2.061346e-01
89700	-2.840808e+04	2.840169e+02	1.072566e+00	1.142866e-01	3.023200e-01	5.250027e-02	1.142866e-01	3.023200e-01	1.142866e-01	130	3	1.855719e-01	2.961592e-01	3.120808e-01	2.061881e-01
89800	-2.839059e+04	2.834152e+02	1.076508e+00	1.093172e-01	3.116817e-01	4.868506e-02	1.093172e-01	3.116817e-01	1.093172e-01	130	3	1.939664e-01	2.981262e-01	3.017728e-01	2.061346e-01
89900	-2.838001e+04	2.793594e+02	1.116887e+00	1.089270e-01	3.114081e-01	4.938699e-02	1.099428e-01	3.114081e-01	1.089270e-01	182	4	1.901010e-01	2.985647e-01	2.967870e-01	2.145474e-01
90000	-2.837686e+04	2.792950e+02	1.117373e+00	1.089270e-01	3.114081e-01	4.938699e-02	1.099428e-01	3.114081e-01	1.089270e-01	182	4	1.901010e-01	2.985647e-01	2.967870e-01	2.145474e-01
90100	-2.838214e+04	2.884253e+02	1.050572e+00	1.089270e-01	3.114081e-01	4.938699e-02	1.099428e-01	3.114081e-01	1.089270e-01	182	4	1.901010e-01	2.985647e-01	2.967870e-01	2.145474e-01
90200	-2.838031e+04	2.866213e+02	1.063447e+00	1.089270e-01	3.114081e-01	4.938699e-02	1.099428e-01	3.114081e-01	1.089270e-01	182	4	1.901010e-01	2.985647e-01	2.967870e-01	2.145474e-01
90300	-2.838402e+04	2.804046e+02	1.098672e+00	1.097003e-01	3.119552e-01	4.698885e-02	1.097003e-01	3.119552e-01	1.097003e-01	130	3	1.939664e-01	2.981262e-01	3.017728e-01	2.061346e-01
90400	-2.839613e+04	2.849967e+02	1.075612e+00	1.177840e-01	3.058497e-01	4.287389e-02	1.098587e-01	3.058497e-01	1.177840e-01	182	4	1.874295e-01	3.019193e-01	3.061798e-01	2.044713e-01
90500	-2.837641e+04	2.786431e+02	1.111744e+00	1.092656e-01	3.114081e-01	4.938699e-02	1.092656e-01	3.114081e-01	1.092656e-01	130	3	1.901010e-01	2.985647e-01	2.967870e-01	2.145474e-01
90600	-2.839156e+04	2.844228e+02	1.069290e+00	1.093600e-01	3.149880e-01	4.194394e-02	1.093600e-01	3.149880e-01	1.093600e-01	130	3	1.874295e-01	3.019193e-01	3.061798e-01	2.044713e-01
90700	-2.837365e+04	2.831498e+02	1.078425e+00	1.092656e-01	3.114081e-01	4.938699e-02	1.092656e-01	3.114081e-01	1.092656e-01	130	3	1.814428e-01	3.081729e-01	3.135967e-01	1.967876e-01
90800	-2.837599e+04	2.819918e+02	1.086890e+00	1.092656e-01	3.114081e-01	4.938699e-02	1.092656e-01	3.114081e-01	1.092656e-01	130	3	1.814428e-01	3.081729e-01	3.135967e-01	1.967876e-01
90900	-2.838922e+04	2.855754e+02	1.071437e+00	1.146801e-01	3.149880e-01	4.194394e-02	9.871998e-02	3.149880e-01	1.146801e-01	182	4	1.935494e-01	3.019193e-01	3.000600e-01	2.044713e-01
91000	-2.837530e+04	2.863355e+02	1.055571e+00	1.106306e-01	3.078063e-01	5.249540e-02	1.106306e-01	3.078063e-01	1.106306e-01	130	3	1.814428e-01	3.081729e-01	3.135967e-01	1.967876e-01
91100	-2.837593e+04	2.859670e+02	1.057817e+00	1.057773e-01	3.191246e-01	4.441874e-02	1.057773e-01	3.191246e-01	1.057773e-01	130	3	1.814428e-01	3.081729e-01	3.135967e-01	1.967876e-01
91200	-2.838456e+04	2.850523e+02	1.064370e+00	1.057773e-01	3.191246e-01	4.441874e-02	1.057773e-01	3.191246e-01	1.057773e-01	130	3	1.814428e-01	3.081729e-01	3.135967e-01	1.967876e-01
91300	-2.838073e+04	2.870533e+02	1.060799e+00	1.146801e-01	3.149880e-01	4.194394e-02	9.871998e-02	3.149880e-01	1.146801e-01	182	4	1.880772e-01	3.019193e-01	3.055322e-01	2.044713e-01
91400	-2.837968e+04	2.850101e+02	1.064613e+00	1.058953e-01	3.157599e-01	5.079438e-02	1.058953e-01	3.157599e-01	1.058953e-01	130	3	1.872412e-01	3.149710e-01	2.983624e-01	1.994255e-01
91500	-2.838741e+04	2.870494e+02	1.060827e+00	1.146801e-01	3.149880e-01	4.194394e-02	9.871998e-02	3.149880e-01	1.146801e-01	182	4	1.880772e-01	3.019193e-01	3.055322e-01	2.044713e-01
91600	-2.838082e+04	2.852550e+02	1.063401e+00	1.106536e-01	3.120546e-01	4.393008e-02	1.106536e-01	3.120546e-01	1.106536e-01	130	3	1.872412e-01	3.149710e-01	2.983624e-01	1.994255e-01
91700	-2.838536e+04	2.794202e+02	1.105879e+00	1.094670e-01	3.083195e-01	5.496006e-02	1.094670e-01	3.083195e-01	1.094670e-01	130	3	1.954863e-01	2.964704e-01	3.061170e-01	2.019263e-01
91800	-2.840139e+04	2.892956e+02	1.044671e+00	1.155979e-01	3.042167e-01	4.947999e-02	1.108908e-01	3.042167e-01	1.155979e-01	182	4	1.962071e-01	2.937894e-01	3.055322e-01	2.044713e-01
91900	-2.838054e+04	2.825185e+02	1.093304e+00	1.085068e-01	3.120546e-01	4.393008e-02	1.085068e-01	3.120546e-01	1.149472e-01	133	4	1.872412e-01	3.149710e-01	2.983624e-01	1.994255e-01
92000	-2.837489e+04	2.838592e+02	1.083452e+00	1.085068e-01	3.120546e-01	4.393008e-02	1.085068e-01	3.120546e-01	1.149472e-01	133	4	1.872412e-01	3.149710e-01	2.983624e-01	1.994255e-01
92100	-2.837196e+04	2.840123e+02	1.082332e+00	1.085068e-01	3.120546e-01	4.393008e-02	1.085068e-01	3.120546e-01	1.149472e-01	133	4	1.872412e-01	3.149710e-01	2.983624e-01	1.994255e-01
92200	-2.837117e+04	2.836274e+02	1.085149e+00	1.085068e-01	3.120546e-01	4.393008e-02	1.085068e-01	3.120546e-01	1.149472e-01	133	4	2.029549e-01	2.992572e-01	2.983624e-01	1.994255e-01
92300	-2.836353e+04	2.858729e+02	1.068821e+00	1.085068e-01	3.120546e-01	4.393008e-02	1.085068e-01	3.120546e-01	1.149472e-01	133	4	2.029549e-01	2.992572e-01	2.983624e-01	1.994255e-01
92400	-2.836038e+04	2.864496e+02	1.064667e+00	1.085068e-01	3.120546e-01	4.393008e-02	1.085068e-01	3.120546e-01	1.149472e-01	133	4	2.029549e-01	2.992572e-01	2.983624e-01	1.994255e-01
92500	-2.836405e+04	2.853535e+02	1.062694e+00	1.106536e-01	3.120546e-01	4.393008e-02	1.106536e-01	3.120546e-01	1.106536e-01	130	3	2.029549e-01	2.992572e-01	2.983624e-01	1.994255e-01
92600	-2.836655e+04	2.850990e+02	1.064522e+00	1.106536e-01	3.120546e-01	4.393008e-02	1.106536e-01	3.120546e-01	1.106536e-01	130	3	2.029549e-01	2.992572e-01	2.983624e-01	1.994255e-01
92700	-2.837620e+04	2.837847e+02	1.074020e+00	1.110546e-01	3.102311e-01	4.637394e-02	1.110546e-01	3.102311e-01	1.110546e-01	130	3	2.029549e-01	2.992572e-01	2.983624e-01	1.994255e-01
92800	-2.838231e+04	2.827613e+02	1.081467e+00	1.110546e-01	3.102311e-01	4.637394e-02	1.110546e-01	3.102311e-01	1.110546e-01	130	3	2.029549e-01	2.992572e-01	2.983624e-01	1.994255e-01
92900	-2.838173e+04	2.824921e+02	1.083435e+00	1.110546e-01	3.102311e-01	4.637394e-02	1.110546e-01	3.102311e-01	1.110546e-01	130	3	2.029549e-01	2.992572e-01	2.983624e-01	1.994255e-01
93000	-2.837902e+04	2.862007e+02	1.056435e+00	1.091748e-01	3.118092e-01	4.885737e-02	1.091748e-01	3.118092e-01	1.091748e-01	130	3	2.029549e-01	2.992572e-01	2.983624e-01	1.994255e-01
93100	-2.838220e+04	2.857820e+02	1.059370e+00	1.078092e-01	3.172835e-01	4.200556e-02	1.078092e-01	3.172835e-01	1.078092e-01	130	3	2.029549e-01	2.992572e-01	2.983624e-01	1.994255e-01
93200	-2.838750e+04	2.870863e+02	1.050082e+00	1.078092e-01	3.172835e-01	4.200556e-02	1.078092e-01	3.172835e-01	1.078092e-01	130	3	2.029549e-01	2.992572e-01	2.983624e-01	1.994255e-01
93300	-2.838671e+04	2.849802e+02	1.075625e+00	1.136636e-01	3.070960e-01	4.098511e-02	1.155796e-01	3.070960e-01	1.155796e-01	185	4	1.954863e-01	2.964704e-01	3.001753e-01	2.078680e-01
93400	-2.838698e+04	2.848202e+02	1.076787e+00	1.136636e-01	3.070960e-01	4.098511e-02	1.155796e-01	3.070960e-01	1.155796e-01	185	4	1.954863e-01	2.964704e-01	3.001753e-01	2.078680e-01
93500	-2.838618e+04	2.835340e+02	1.086179e+00	1.136636e-01	3.070960e-01	4.098511e-02	1.155796e-01	3.070960e-01	1.155796e-01	185	4	1.954863e-01	2.964704e-01	3.001753e-01	2.078680e-01
93600	-2.837966e+04	2.876626e+02	1.046232e+00	1.099981e-01	3.147992e-01	4.040731e-02	1.099981e-01	3.147992e-01	1.099981e-01	130	3	2.029549e-01	2.946113e-01	3.030082e-01	1.994255e-01
93700	-2.838874e+04	2.868934e+02	1.051679e+00	1.099981e-01	3.147992e-01	4.040731e-02	1.099981e-01	3.147992e-01	1.099981e-01	130	3	2.029549e-01	2.946113e-01	3.030082e-01	1.994255e-01
93800	-2.839033e+04	2.875230e+02	1.047218e+00	1.099981e-01	3.147992e-01	4.040731e-02	1.099981e-01	3.147992e-01	1.099981e-01	130	3	2.029549e-01	2.946113e-01	3.030082e-01	1.994255e-01
93900	-2.838983e+04	2.872429e+02	1.049201e+00	1.099981e-01	3.147992e-01	4.040731e-02	1.099981e-01	3.147992e-01	1.099981e-01	130	3	2.029549e-01	2.946113e-01	3.030082e-01	1.994255e-01
94000	-2.838522e+04	2.878993e+02	1.044561e+00	1.099981e-01	3.147992e-01	4.040731e-02	1.099981e-01	3.147992e-01	1.099981e-01	130	3	2.029549e-01	2.946113e-01	3.030082e-01	1.994255e-01
94100	-2.838773e+04	2.821831e+02	1.085690e+00	1.099133e-01	3.164068e-01	3.744662e-02	1.099133e-01	3.164068e-01	1.099133e-01	130	3	1.970462e-01	3.063421e-01	2.991404e-01	1.974713e-01
94200	-2.838622e+04	2.818737e+02	1.087961e+00	1.099133e-01	3.164068e-01	3.744662e-02	1.099133e-01	3.164068e-01	1.099133e-01	130	3	1.970462e-01	3.063421e-01	2.991404e-01	1.974713e-01
94300	-2.838662e+04	2.835569e+02	1.075666e+00	1.099133e-01	3.164068e-01	3.744662e-02	1.099133e-01	3.164068e-01	1.099133e-01	130	3	1.970462e-01	3.063421e-01	2.991404e-01	1.974713e-01
94400	-2.838242e+04	2.838897e+02	1.073209e+00	1.097562e-01	3.154377e-01	3.985598e-02	1.097562e-01	3.154377e-01	1.097562e-01	130	3	1.970462e-01	3.063421e-01	2.991404e-01	1.974713e-01
94500	-2.838403e+04	2.864107e+02	1.055062e+00	1.109697e-01	3.071194e-01	5.285213e-02	1.109697e-01	3.071194e-01	1.109697e-01	130	3	1.938155e-01	3.030177e-01	3.019729e-01	2.011939e-01
94600	-2.837515e+04	2.834430e+02	1.076236e+00	1.081128e-01	3.156394e-01	4.438282e-02	1.081128e-01	3.156394e-01	1.081128e-01	130	3	1.970462e-01	3.063421e-01	2.991404e-01	1.974713e-01
94700	-2.837527e+04	2.842984e+02	1.070368e+00	1.115220e-01	3.104799e-01	4.447410e-02	1.115220e-01	3.104799e-01	1.115220e-01	130	3	1.970462e-01	3.063421e-01	2.991404e-01	1.974713e-01
94800	-2.839242e+04	2.865269e+02	1.054385e+00	1.123192e-01	3.061927e-01	5.065714e-02	1.123192e-01	3.061927e-01	1.123192e-01	130	3	1.938155e-01	3.030177e-01	3.019729e-01	2.011939e-01
94900	-2.838169e+04	2.838444e+02	1.073654e+00	1.115220e-01	3.104799e-01	4.447410e-02	1.115220e-01	3.104799e-01	1.115220e-01	130	3	1.970462e-01	3.063421e-01	2.991404e-01	1.974713e-01
95000	-2.838687e+04	2.834341e+02	1.076632e+00	1.115220e-01	3.104799e-01	4.447410e-02	1.115220e-01	3.104799e-01	1.115220e-01	130	3	1.970462e-01	3.063421e-01	2.991404e-01	1.974713e-01
95100	-2.838933e+04	2.825696e+02	1.082935e+00	1.115220e-01	3.104799e-01	4.447410e-02	1.115220e-01	3.104799e-01	1.115220e-01	130	3	1.970462e-01	2.865714e-01	3.189111e-01	1.974713e-01
95200	-2.839390e+04	2.850327e+02	1.074852e+00	1.238819e-01	3.009382e-01	5.074491e-02	1.117484e-01	3.009382e-01	1.117484e-01	185	4	1.970462e-01	2.865714e-01	3.189111e-01	1.974713e-01
95300	-2.839630e+04	2.855033e+02	1.061245e+00	1.073906e-01	3.144412e-01	4.894592e-02	1.073906e-01	3.144412e-01	1.073906e-01	130	3	1.916961e-01	2.993832e-01	3.047838e-01	2.041369e-01
95400	-2.840053e+04	2.833845e+02	1.076978e+00	1.108855e-01	3.134167e-01	4.051030e-02	1.108855e-01	3.134167e-01	1.108855e-01	130	3	1.970462e-01	2.865714e-01	3.189111e-01	1.974713e-01
95500	-2.838841e+04	2.813733e+02	1.091720e+00	1.123192e-01	3.061927e-01	5.065714e-02	1.123192e-01	3.061927e-01	1.123192e-01	130	3	1.907944e-01	3.030177e-01	3.049939e-01	2.011939e-01
95600	-2.839249e+04	2.836764e+02	1.074858e+00	1.108855e-01	3.134167e-01	4.051030e-02	1.108855e-01	3.134167e-01	1.108855e-01	130	3	1.970462e-01	2.865714e-01	3.189111e-01	1.974713e-01
95700	-2.838226e+04	2.829385e+02	1.080243e+00	1.123192e-01	3.061927e-01	5.065714e-02	1.123192e-01	3.061927e-01	1.123192e-01	130	3	1.907944e-01	3.030177e-01	3.049939e-01	2.011939e-01
95800	-2.838731e+04	2.820781e+02	1.086920e+00	1.158399e-01	3.032934e-01	4.589347e-02	1.158399e-01	3.032934e-01	1.158399e-01	130	3	1.963010e-01	3.046010e-01	3.063668e-01	1.927312e-01
95900	-2.838386e+04	2.817597e+02	1.089260e+00	1.158399e-01	3.032934e-01	4.589347e-02	1.158399e-01	3.032934e-01	1.158399e-01	130	3	1.963010e-01	3.046010e-01	3.063668e-01	1.927312e-01
96000	-2.838089e+04	2.846802e+02	1.067615e+00	1.123192e-01	3.061927e-01	5.065714e-02	1.123192e-01	3.061927e-01	1.123192e-01	130	3	1.907944e-01	3.030177e-01	3.049939e-01	2.011939e-01
96100	-2.838390e+04	2.862299e+02	1.066281e+00	1.147498e-01	3.061927e-01	5.065714e-02	1.111039e-01	3.061927e-01	1.111039e-01	185	4	1.907944e-01	3.030177e-01	3.049939e-01	2.011939e-01
96200	-2.838209e+04	2.839207e+02	1.073103e+00	1.123192e-01	3.061927e-01	5.065714e-02	1.123192e-01	3.061927e-01	1.123192e-01	130	3	1.907944e-01	3.030177e-01	3.049939e-01	2.011939e-01
96300	-2.839090e+04	2.872342e+02	1.049360e+00	1.111426e-01	3.126402e-01	4.129193e-02	1.111426e-01	3.126402e-01	1.111426e-01	130	3	1.970462e-01	2.865714e-01	3.189111e-01	1.974713e-01
96400	-2.838858e+04	2.871551e+02	1.049921e+00	1.111426e-01	3.126402e-01	4.129193e-02	1.111426e-01	3.126402e-01	1.111426e-01	130	3	1.970462e-01	2.865714e-01	3.189111e-01	1.974713e-01
96500	-2.839691e+04	2.849024e+02	1.066297e+00	1.138914e-01	3.097139e-01	3.889813e-02	1.138914e-01	3.097139e-01	1.138914e-01	130	3	1.981343e-01	3.041877e-01	2.987710e-01	1.989070e-01
96600	-2.838913e+04	2.841202e+02	1.071616e+00	1.109931e-01	3.117009e-01	4.361881e-02	1.109931e-01	3.117009e-01	1.109931e-01	130	3	1.981343e-01	3.041877e-01	2.987710e-01	1.989070e-01
96700	-2.838740e+04	2.867591e+02	1.052732e+00	1.111426e-01	3.126402e-01	4.129193e-02	1.111426e-01	3.126402e-01	1.111426e-01	130	3	2.062448e-01	2.880670e-01	3.071286e-01	1.985595e-01
96800	-2.838317e+04	2.859643e+02	1.058770e+00	1.154919e-01	3.050870e-01	4.335048e-02	1.154919e-01	3.050870e-01	1.154919e-01	130	3	2.062448e-01	2.880670e-01	3.071286e-01	1.985595e-01
96900	-2.839412e+04	2.842117e+02	1.081169e+00	1.117484e-01	3.153885e-01	4.766014e-02	9.806606e-02	3.153885e-01	1.117484e-01	182	4	1.963010e-01	3.046010e-01	3.044468e-01	1.946512e-01
97000	-2.839268e+04	2.795512e+02	1.104652e+00	1.065725e-01	3.145812e-01	5.112022e-02	1.065725e-01	3.145812e-01	1.065725e-01	130	3	1.924645e-01	3.083295e-01	3.006933e-01	1.985127e-01
97100	-2.839471e+04	2.809389e+02	1.105325e+00	1.117484e-01	3.153885e-01	4.766014e-02	9.806606e-02	3.153885e-01	1.117484e-01	182	4	1.963010e-01	3.046010e-01	3.044468e-01	1.946512e-01
97200	-2.839917e+04	2.841607e+02	1.081541e+00	1.117484e-01	3.153885e-01	4.766014e-02	9.806606e-02	3.153885e-01	1.117484e-01	182	4	1.963010e-01	3.046010e-01	3.044468e-01	1.946512e-01
97300	-2.839348e+04	2.821088e+02	1.086694e+00	1.154919e-01	3.050870e-01	4.335048e-02	1.154919e-01	3.050870e-01	1.154919e-01	130	3	1.972698e-01	2.968857e-01	2.919838e-01	2.138607e-01
97400	-2.838960e+04	2.843069e+02	1.070685e+00	1.154919e-01	3.050870e-01	4.335048e-02	1.154919e-01	3.050870e-01	1.154919e-01	130	3	1.972698e-01	2.968857e-01	2.919838e-01	2.138607e-01
97500	-2.840716e+04	2.852199e+02	1.063688e+00	1.109931e-01	3.117009e-01	4.361881e-02	1.109931e-01	3.117009e-01	1.109931e-01	130	3	1.981343e-01	3.041877e-01	2.987710e-01	1.989070e-01
97600	-2.838395e+04	2.834690e+02	1.075971e+00	1.069032e-01	3.194572e-01	4.037602e-02	1.069032e-01	3.194572e-01	1.069032e-01	130	3	2.014492e-01	2.993448e-01	3.006933e-01	1.985127e-01
97700	-2.838274e+04	2.810849e+02	1.093694e+00	1.102879e-01	3.110265e-01	4.708345e-02	1.102879e-01	3.110265e-01	1.102879e-01	130	3	2.014492e-01	2.993448e-01	3.006933e-01	1.985127e-01
97800	-2.837704e+04	2.834768e+02	1.076173e+00	1.102879e-01	3.110265e-01	4.708345e-02	1.102879e-01	3.110265e-01	1.102879e-01	130	3	2.014492e-01	2.993448e-01	3.006933e-01	1.985127e-01
97900	-2.837912e+04	2.820400e+02	1.086460e+00	1.087190e-01	3.112794e-01	5.128426e-02	1.087190e-01	3.112794e-01	1.087190e-01	130	3	2.014492e-01	2.993448e-01	3.024324e-01	1.967736e-01
98000	-2.838407e+04	2.857148e+02	1.059685e+00	1.064410e-01	3.180354e-01	4.460631e-02	1.064410e-01	3.180354e-01	1.064410e-01	130	3	1.931781e-01	2.882496e-01	3.200834e-01	1.984888e-01
98100	-2.838508e+04	2.820530e+02	1.086365e+00	1.087190e-01	3.112794e-01	5.128426e-02	1.087190e-01	3.112794e-01	1.087190e-01	130	3	2.014492e-01	2.993448e-01	3.024324e-01	1.967736e-01
98200	-2.838892e+04	2.816998e+02	1.089395e+00	1.130575e-01	3.054788e-01	4.986988e-02	1.130575e-01	3.054788e-01	1.130575e-01	130	3	1.931781e-01	2.882496e-01	3.200834e-01	1.984888e-01
98300	-2.839081e+04	2.834341e+02	1.076639e+00	1.115167e-01	3.107749e-01	4.390010e-02	1.115167e-01	3.107749e-01	1.115167e-01	130	3	2.014492e-01	2.993448e-01	3.024324e-01	1.967736e-01
98400	-2.838814e+04	2.809561e+02	1.095073e+00	1.147935e-01	3.041831e-01	4.725325e-02	1.147935e-01	3.041831e-01	1.147935e-01	130	3	1.931781e-01	2.882496e-01	3.200834e-01	1.984888e-01
98500	-2.838806e+04	2.818357e+02	1.088320e+00	1.115167e-01	3.107749e-01	4.390010e-02	1.115167e-01	3.107749e-01	1.115167e-01	130	3	2.014492e-01	2.993448e-01	3.024324e-01	1.967736e-01
98600	-2.838406e+04	2.824171e+02	1.084057e+00	1.115167e-01	3.107749e-01	4.390010e-02	1.115167e-01	3.107749e-01	1.115167e-01	130	3	2.014492e-01	2.993448e-01	3.024324e-01	1.967736e-01
98700	-2.840008e+04	2.836659e+02	1.074564e+00	1.076337e-01	3.160927e-01	4.491368e-02	1.076337e-01	3.160927e-01	1.076337e-01	130	3	1.960389e-01	3.135140e-01	2.985862e-01	1.918609e-01
98800	-2.839130e+04	2.862794e+02	1.055819e+00	1.081347e-01	3.154055e-01	4.478486e-02	1.081347e-01	3.154055e-01	1.081347e-01	130	3	1.911260e-01	3.041877e-01	3.043056e-01	2.003806e-01
98900	-2.839394e+04	2.789438e+02	1.109429e+00	1.081347e-01	3.154055e-01	4.478486e-02	1.081347e-01	3.154055e-01	1.081347e-01	130	3	1.911260e-01	3.041877e-01	3.043056e-01	2.003806e-01
99000	-2.839014e+04	2.786434e+02	1.111682e+00	1.081347e-01	3.154055e-01	4.478486e-02	1.081347e-01	3.154055e-01	1.081347e-01	130	3	1.911260e-01	3.041877e-01	3.043056e-01	2.003806e-01
99100	-2.839050e+04	2.859355e+02	1.058138e+00	1.072661e-01	3.145245e-01	4.915272e-02	1.072661e-01	3.145245e-01	1.072661e-01	130	3	1.960389e-01	3.135140e-01	2.985862e-01	1.918609e-01
99200	-2.839337e+04	2.820316e+02	1.086882e+00	1.115167e-01	3.107749e-01	4.390010e-02	1.115167e-01	3.107749e-01	1.115167e-01	130	3	1.939851e-01	3.029146e-01	2.969338e-01	2.061666e-01
99300	-2.839095e+04	2.863174e+02	1.055413e+00	1.072661e-01	3.145245e-01	4.915272e-02	1.072661e-01	3.145245e-01	1.072661e-01	130	3	1.950228e-01	2.929022e-01	3.097448e-01	2.023303e-01
99400	-2.839438e+04	2.865478e+02	1.054109e+00	1.109607e-01	3.081579e-01	5.080209e-02	1.109607e-01	3.081579e-01	1.109607e-01	130	3	1.950228e-01	2.929022e-01	3.097448e-01	2.023303e-01
99500	-2.839068e+04	2.836075e+02	1.075245e+00	1.109607e-01	3.081579e-01	5.080209e-02	1.109607e-01	3.081579e-01	1.109607e-01	130	3	1.950228e-01	2.929022e-01	3.097448e-01	2.023303e-01
99600	-2.840373e+04	2.844616e+02	1.068810e+00	1.084629e-01	3.114189e-01	5.177345e-02	1.084629e-01	3.114189e-01	1.084629e-01	130	3	1.939851e-01	3.029146e-01	2.969338e-01	2.061666e-01
99700	-2.838590e+04	2.842589e+02	1.070950e+00	1.148019e-01	3.052725e-01	4.504930e-02	1.148019e-01	3.052725e-01	1.148019e-01	130	3	1.950228e-01	2.929022e-01	3.097448e-01	2.023303e-01
99800	-2.838608e+04	2.888096e+02	1.038094e+00	1.101337e-01	3.110360e-01	4.752686e-02	1.101337e-01	3.110360e-01	1.101337e-01	130	3	2.012065e-01	3.017265e-01	3.038188e-01	1.932482e-01
99900	-2.839163e+04	2.892689e+02	1.034879e+00	1.101337e-01	3.110360e-01	4.752686e-02	1.101337e-01	3.110360e-01	1.101337e-01	130	3	2.012065e-01	3.017265e-01	3.038188e-01	1.932482e-01
100000	-2.838351e+04	2.818306e+02	1.087840e+00	1.067917e-01	3.158161e-01	4.799279e-02	1.067917e-01	3.158161e-01	1.067917e-01	130	3	1.950228e-01	2.929022e-01	3.097448e-01	2.023303e-01
100100	-2.838070e+04	2.829505e+02	1.079646e+00	1.067917e-01	3.158161e-01	4.799279e-02	1.067917e-01	3.158161e-01	1.067917e-01	130	3	1.950228e-01	2.929022e-01	3.097448e-01	2.023303e-01
100200	-2.838478e+04	2.865539e+02	1.053920e+00	1.094101e-01	3.105147e-01	5.074032e-02	1.094101e-01	3.105147e-01	1.094101e-01	130	3	2.012065e-01	2.924871e-01	3.038188e-01	2.024876e-01
100300	-2.838082e+04	2.835643e+02	1.075631e+00	1.098376e-01	3.176746e-01	3.513799e-02	1.098376e-01	3.176746e-01	1.098376e-01	130	3	1.950228e-01	2.929022e-01	3.097448e-01	2.023303e-01
100400	-2.838094e+04	2.861134e+02	1.056875e+00	1.074885e-01	3.135491e-01	5.043625e-02	1.074885e-01	3.135491e-01	1.074885e-01	130	3	2.012065e-01	2.945875e-01	3.017183e-01	2.024876e-01
100500	-2.837911e+04	2.811046e+02	1.093144e+00	1.066932e-01	3.145985e-01	5.072344e-02	1.066932e-01	3.145985e-01	1.066932e-01	130	3	2.012065e-01	2.945875e-01	3.017183e-01	2.024876e-01
100600	-2.839561e+04	2.875358e+02	1.057379e+00	1.154634e-01	3.141586e-01	3.671615e-02	1.040399e-01	3.141586e-01	1.154634e-01	182	4	1.974071e-01	2.929022e-01	3.097448e-01	1.999460e-01
100700	-2.838989e+04	2.840227e+02	1.082375e+00	1.091408e-01	3.153470e-01	5.008545e-02	1.009389e-01	3.153470e-01	1.091408e-01	182	4	1.974071e-01	2.929022e-01	3.097448e-01	1.999460e-01
100800	-2.837903e+04	2.810382e+02	1.094439e+00	1.138299e-01	3.082320e-01	4.204613e-02	1.138299e-01	3.082320e-01	1.138299e-01	130	3	2.012065e-01	2.945875e-01	3.017183e-01	2.024876e-01
100900	-2.838894e+04	2.855010e+02	1.061627e+00	1.106767e-01	3.115134e-01	4.494296e-02	1.106767e-01	3.115134e-01	1.106767e-01	130	3	2.012065e-01	2.945875e-01	3.017183e-01	2.024876e-01
101000	-2.838310e+04	2.842013e+02	1.070984e+00	1.106767e-01	3.115134e-01	4.494296e-02	1.106767e-01	3.115134e-01	1.106767e-01	130	3	2.012065e-01	2.945875e-01	3.017183e-01	2.024876e-01
101100	-2.837626e+04	2.840530e+02	1.072057e+00	1.106767e-01	3.115134e-01	4.494296e-02	1.106767e-01	3.115134e-01	1.106767e-01	130	3	2.012065e-01	2.945875e-01	3.017183e-01	2.024876e-01
101200	-2.837557e+04	2.845686e+02	1.068331e+00	1.106767e-01	3.115134e-01	4.494296e-02	1.106767e-01	3.115134e-01	1.106767e-01	130	3	2.012065e-01	2.945875e-01	3.017183e-01	2.024876e-01
101300	-2.837344e+04	2.837169e+02	1.074492e+00	1.106767e-01	3.115134e-01	4.494296e-02	1.106767e-01	3.115134e-01	1.106767e-01	130	3	2.012065e-01	2.945875e-01	3.017183e-01	2.024876e-01
101400	-2.836883e+04	2.851477e+02	1.064162e+00	1.106767e-01	3.115134e-01	4.494296e-02	1.106767e-01	3.115134e-01	1.106767e-01	130	3	2.012065e-01	2.945875e-01	3.017183e-01	2.024876e-01
101500	-2.836900e+04	2.860029e+02	1.058176e+00	1.125493e-01	3.072451e-01	4.786182e-02	1.125493e-01	3.072451e-01	1.125493e-01	130	3	2.012065e-01	2.945875e-01	3.017183e-01	2.024876e-01
101600	-2.836869e+04	2.851999e+02	1.063929e+00	1.125493e-01	3.072451e-01	4.786182e-02	1.125493e-01	3.072451e-01	1.125493e-01	130	3	2.012065e-01	2.945875e-01	3.017183e-01	2.024876e-01
101700	-2.836879e+04	2.850136e+02	1.065268e+00	1.125493e-01	3.072451e-01	4.786182e-02	1.125493e-01	3.072451e-01	1.125493e-01	130	3	2.012065e-01	2.945875e-01	3.017183e-01	2.024876e-01
101800	-2.837110e+04	2.878327e+02	1.055108e+00	1.155626e-01	3.072451e-01	4.786182e-02	1.065228e-01	3.072451e-01	1.155626e-01	182	4	2.012065e-01	2.945875e-01	3.017183e-01	2.024876e-01
101900	-2.837797e+04	2.872857e+02	1.059013e+00	1.155626e-01	3.072451e-01	4.786182e-02	1.065228e-01	3.072451e-01	1.155626e-01	182	4	2.012065e-01	2.945875e-01	3.017183e-01	2.024876e-01
102000	-2.838086e+04	2.848975e+02	1.066238e+00	1.131368e-01	3.097774e-01	4.103470e-02	1.131368e-01	3.097774e-01	1.131368e-01	130	3	1.930938e-01	2.945875e-01	3.098310e-01	2.024876e-01
102100	-2.838148e+04	2.848518e+02	1.066567e+00	1.131368e-01	3.097774e-01	4.103470e-02	1.131368e-01	3.097774e-01	1.131368e-01	130	3	1.930938e-01	2.945875e-01	3.098310e-01	2.024876e-01
102200	-2.837861e+04	2.837107e+02	1.074158e+00	1.077763e-01	3.117554e-01	5.316022e-02	1.077763e-01	3.117554e-01	1.077763e-01	130	3	1.930938e-01	2.945875e-01	3.098310e-01	2.024876e-01
102300	-2.837966e+04	2.831045e+02	1.079176e+00	1.128318e-01	3.093882e-01	4.272815e-02	1.128318e-01	3.093882e-01	1.128318e-01	130	3	2.010140e-01	2.978363e-01	2.984343e-01	2.027154e-01
102400	-2.837950e+04	2.817725e+02	1.088864e+00	1.127181e-01	3.074539e-01	4.693776e-02	1.127181e-01	3.074539e-01	1.127181e-01	130	3	1.930938e-01	2.901676e-01	3.098310e-01	2.069075e-01
102500	-2.837814e+04	2.808857e+02	1.095403e+00	1.127181e-01	3.074539e-01	4.693776e-02	1.127181e-01	3.074539e-01	1.127181e-01	130	3	1.930938e-01	2.901676e-01	3.098310e-01	2.069075e-01
102600	-2.837890e+04	2.808071e+02	1.095954e+00	1.123735e-01	3.080837e-01	4.671226e-02	1.123735e-01	3.080837e-01	1.123735e-01	130	3	1.930938e-01	2.901676e-01	3.098310e-01	2.069075e-01
102700	-2.837315e+04	2.847997e+02	1.066918e+00	1.132031e-01	3.083836e-01	4.362369e-02	1.132031e-01	3.083836e-01	1.132031e-01	130	3	2.010140e-01	3.001024e-01	2.984343e-01	2.004494e-01
102800	-2.837106e+04	2.868424e+02	1.052303e+00	1.132031e-01	3.083836e-01	4.362369e-02	1.132031e-01	3.083836e-01	1.132031e-01	130	3	2.010140e-01	3.001024e-01	2.984343e-01	2.004494e-01
102900	-2.837467e+04	2.831662e+02	1.078636e+00	1.123735e-01	3.080837e-01	4.671226e-02	1.123735e-01	3.080837e-01	1.123735e-01	130	3	1.930938e-01	2.901676e-01	3.175672e-01	1.991713e-01
103000	-2.839945e+04	2.866777e+02	1.056192e+00	1.075869e-01	3.112799e-01	5.570904e-02	1.075869e-01	3.102504e-01	1.075869e-01	138	4	1.957222e-01	3.020405e-01	3.000906e-01	2.021468e-01
103100	-2.838594e+04	2.849704e+02	1.065576e+00	1.123735e-01	3.080837e-01	4.671226e-02	1.123735e-01	3.080837e-01	1.123735e-01	130	3	1.930938e-01	2.901676e-01	3.175672e-01	1.991713e-01
103200	-2.837601e+04	2.818378e+02	1.088469e+00	1.132031e-01	3.083836e-01	4.362369e-02	1.132031e-01	3.083836e-01	1.132031e-01	130	3	2.010140e-01	3.001024e-01	2.984343e-01	2.004494e-01
103300	-2.837645e+04	2.818626e+02	1.088287e+00	1.132031e-01	3.083836e-01	4.362369e-02	1.132031e-01	3.083836e-01	1.132031e-01	130	3	2.010140e-01	3.001024e-01	2.984343e-01	2.004494e-01
103400	-2.837926e+04	2.819966e+02	1.087809e+00	1.189326e-01	2.993573e-01	4.448760e-02	1.189326e-01	2.993573e-01	1.189326e-01	130	3	2.010140e-01	3.001024e-01	2.984343e-01	2.004494e-01
103500	-2.837508e+04	2.837103e+02	1.075296e+00	1.189326e-01	2.993573e-01	4.448760e-02	1.189326e-01	2.993573e-01	1.189326e-01	130	3	2.010140e-01	3.001024e-01	2.984343e-01	2.004494e-01
103600	-2.837190e+04	2.834027e+02	1.077531e+00	1.189326e-01	2.993573e-01	4.448760e-02	1.189326e-01	2.993573e-01	1.189326e-01	130	3	1.936427e-01	3.001024e-01	2.996983e-01	2.065566e-01
103700	-2.838589e+04	2.804259e+02	1.098528e+00	1.103492e-01	3.088885e-01	5.117518e-02	1.103492e-01	3.088885e-01	1.103492e-01	130	3	1.957222e-01	3.004200e-01	3.000906e-01	2.037672e-01
103800	-2.836944e+04	2.830416e+02	1.079467e+00	1.113352e-01	3.105426e-01	4.490927e-02	1.113352e-01	3.105426e-01	1.113352e-01	130	3	1.936427e-01	3.001024e-01	2.996983e-01	2.065566e-01
103900	-2.837382e+04	2.841629e+02	1.071325e+00	1.113352e-01	3.105426e-01	4.490927e-02	1.113352e-01	3.105426e-01	1.113352e-01	130	3	1.936427e-01	3.001024e-01	2.996983e-01	2.065566e-01
104000	-2.836938e+04	2.845519e+02	1.068515e+00	1.113352e-01	3.105426e-01	4.490927e-02	1.113352e-01	3.105426e-01	1.113352e-01	130	3	1.936427e-01	3.001024e-01	2.996983e-01	2.065566e-01
104100	-2.836879e+04	2.843012e+02	1.070325e+00	1.113352e-01	3.105426e-01	4.490927e-02	1.113352e-01	3.105426e-01	1.113352e-01	130	3	1.936427e-01	3.001024e-01	2.996983e-01	2.065566e-01
104200	-2.837967e+04	2.822013e+02	1.085357e+00	1.085136e-01	3.158663e-01	4.272665e-02	1.085136e-01	3.158663e-01	1.085136e-01	130	3	1.957222e-01	3.004200e-01	3.000906e-01	2.037672e-01
104300	-2.836965e+04	2.870204e+02	1.050853e+00	1.113352e-01	3.105426e-01	4.490927e-02	1.113352e-01	3.105426e-01	1.113352e-01	130	3	1.936427e-01	3.001024e-01	2.996983e-01	2.065566e-01
104400	-2.836857e+04	2.870652e+02	1.050535e+00	1.113352e-01	3.105426e-01	4.490927e-02	1.113352e-01	3.105426e-01	1.113352e-01	130	3	1.931670e-01	3.001024e-01	2.996983e-01	2.070323e-01
104500	-2.836709e+04	2.857636e+02	1.059808e+00	1.113352e-01	3.105426e-01	4.490927e-02	1.113352e-01	3.105426e-01	1.113352e-01	130	3	1.931670e-01	3.001024e-01	2.996983e-01	2.070323e-01
104600	-2.840283e+04	2.831715e+02	1.078598e+00	1.123791e-01	3.080486e-01	4.676558e-02	1.123791e-01	3.080486e-01	1.123791e-01	130	3	1.966560e-01	2.928321e-01	2.965590e-01	2.139529e-01
104700	-2.837896e+04	2.871270e+02	1.050097e+00	1.113352e-01	3.105426e-01	4.490927e-02	1.113352e-01	3.105426e-01	1.113352e-01	130	3	1.887506e-01	3.015643e-01	3.052703e-01	2.044148e-01
104800	-2.838114e+04	2.871635e+02	1.049839e+00	1.113352e-01	3.105426e-01	4.490927e-02	1.113352e-01	3.105426e-01	1.113352e-01	130	3	1.936813e-01	2.980760e-01	2.979782e-01	2.102646e-01
104900	-2.837854e+04	2.875041e+02	1.047427e+00	1.113352e-01	3.105426e-01	4.490927e-02	1.113352e-01	3.105426e-01	1.113352e-01	130	3	1.936813e-01	2.980760e-01	2.979782e-01	2.102646e-01
105000	-2.840531e+04	2.807260e+02	1.099779e+00	1.096362e-01	3.106060e-01	4.124524e-02	1.096362e-01	3.192403e-01	1.096362e-01	138	4	1.966560e-01	2.928321e-01	2.965590e-01	2.139529e-01
105100	-2.837644e+04	2.850485e+02	1.064938e+00	1.113352e-01	3.105426e-01	4.490927e-02	1.113352e-01	3.105426e-01	1.113352e-01	130	3	1.926450e-01	3.046445e-01	2.979782e-01	2.047323e-01
105200	-2.837727e+04	2.854408e+02	1.062121e+00	1.113352e-01	3.105426e-01	4.490927e-02	1.113352e-01	3.105426e-01	1.113352e-01	130	3	1.926450e-01	3.046445e-01	2.979782e-01	2.047323e-01
105300	-2.836997e+04	2.821765e+02	1.085790e+00	1.113352e-01	3.105426e-01	4.490927e-02	1.113352e-01	3.105426e-01	1.113352e-01	130	3	1.926450e-01	3.046445e-01	2.979782e-01	2.047323e-01
105400	-2.836758e+04	2.819863e+02	1.087186e+00	1.113352e-01	3.105426e-01	4.490927e-02	1.113352e-01	3.105426e-01	1.113352e-01	130	3	1.926450e-01	3.046445e-01	2.979782e-01	2.047323e-01
105500	-2.836593e+04	2.826501e+02	1.082323e+00	1.113352e-01	3.105426e-01	4.490927e-02	1.113352e-01	3.105426e-01	1.113352e-01	130	3	1.926450e-01	3.046445e-01	2.979782e-01	2.047323e-01
105600	-2.837023e+04	2.831817e+02	1.078446e+00	1.113352e-01	3.105426e-01	4.490927e-02	1.113352e-01	3.105426e-01	1.113352e-01	130	3	1.926450e-01	3.046445e-01	2.979782e-01	2.047323e-01
105700	-2.836939e+04	2.825823e+02	1.082418e+00	1.078280e-01	3.134198e-01	4.967643e-02	1.078280e-01	3.134198e-01	1.078280e-01	130	3	1.926450e-01	3.046445e-01	2.979782e-01	2.047323e-01
105800	-2.837994e+04	2.813157e+02	1.091715e+00	1.078280e-01	3.134198e-01	4.967643e-02	1.078280e-01	3.134198e-01	1.078280e-01	130	3	1.926450e-01	3.046445e-01	2.979782e-01	2.047323e-01
105900	-2.838276e+04	2.822040e+02	1.085187e+00	1.078280e-01	3.134198e-01	4.967643e-02	1.078280e-01	3.134198e-01	1.078280e-01	130	3	2.033038e-01	3.046445e-01	2.979782e-01	1.940735e-01
106000	-2.838447e+04	2.807167e+02	1.095980e+00	1.066223e-01	3.137346e-01	5.266399e-02	1.066223e-01	3.137346e-01	1.066223e-01	130	3	2.033038e-01	3.046445e-01	2.979782e-01	1.940735e-01
106100	-2.837901e+04	2.798504e+02	1.102409e+00	1.066223e-01	3.137346e-01	5.266399e-02	1.066223e-01	3.137346e-01	1.066223e-01	130	3	2.033038e-01	3.046445e-01	2.979782e-01	1.940735e-01
106200	-2.838005e+04	2.794087e+02	1.105702e+00	1.066223e-01	3.137346e-01	5.266399e-02	1.066223e-01	3.137346e-01	1.066223e-01	130	3	2.033038e-01	3.046445e-01	2.979782e-01	1.940735e-01
106300	-2.838624e+04	2.805537e+02	1.097385e+00	1.078105e-01	3.151790e-01	4.621049e-02	1.078105e-01	3.151790e-01	1.078105e-01	130	3	1.966560e-01	2.928321e-01	3.111424e-01	1.993695e-01
106400	-2.838270e+04	2.811401e+02	1.103304e+00	1.024651e-01	3.207487e-01	4.341369e-02	1.024651e-01	3.207487e-01	1.101587e-01	133	4	2.033038e-01	3.038715e-01	2.987512e-01	1.940735e-01
106500	-2.837720e+04	2.810513e+02	1.103966e+00	1.024651e-01	3.207487e-01	4.341369e-02	1.024651e-01	3.207487e-01	1.101587e-01	133	4	2.033038e-01	3.038715e-01	2.987512e-01	1.940735e-01
106600	-2.837849e+04	2.852078e+02	1.063657e+00	1.098992e-01	3.127451e-01	4.481226e-02	1.098992e-01	3.127451e-01	1.098992e-01	130	3	1.966560e-01	2.928321e-01	3.111424e-01	1.993695e-01
106700	-2.837788e+04	2.815301e+02	1.100403e+00	1.024651e-01	3.207487e-01	4.341369e-02	1.024651e-01	3.207487e-01	1.101587e-01	133	4	2.033038e-01	3.038715e-01	2.987512e-01	1.940735e-01
106800	-2.837884e+04	2.819423e+02	1.097344e+00	1.024651e-01	3.207487e-01	4.341369e-02	1.024651e-01	3.207487e-01	1.101587e-01	133	4	2.033038e-01	3.038715e-01	2.987512e-01	1.940735e-01
106900	-2.838344e+04	2.815006e+02	1.100780e+00	1.083451e-01	3.098440e-01	5.156688e-02	1.083451e-01	3.098440e-01	1.120549e-01	133	4	2.033038e-01	3.038715e-01	2.987512e-01	1.940735e-01
107000	-2.838352e+04	2.880323e+02	1.053289e+00	1.083451e-01	3.098440e-01	5.156688e-02	1.083451e-01	3.098440e-01	1.120549e-01	133	4	2.033038e-01	3.038715e-01	2.987512e-01	1.940735e-01
107100	-2.838423e+04	2.854185e+02	1.071836e+00	1.052982e-01	3.098440e-01	5.156688e-02	1.052982e-01	3.098440e-01	1.181487e-01	133	4	2.033038e-01	3.038715e-01	2.987512e-01	1.940735e-01
107200	-2.838818e+04	2.780795e+02	1.116102e+00	1.098992e-01	3.127451e-01	4.481226e-02	1.098992e-01	3.127451e-01	1.098992e-01	130	3	1.969945e-01	2.928321e-01	3.108039e-01	1.993695e-01
107300	-2.837891e+04	2.857671e+02	1.069316e+00	1.052982e-01	3.098440e-01	5.156688e-02	1.052982e-01	3.098440e-01	1.181487e-01	133	4	1.968037e-01	2.930644e-01	3.036527e-01	2.064792e-01
107400	-2.838167e+04	2.849808e+02	1.075008e+00	1.052982e-01	3.098440e-01	5.156688e-02	1.052982e-01	3.098440e-01	1.181487e-01	133	4	1.936909e-01	2.930644e-01	3.067655e-01	2.064792e-01
107500	-2.838630e+04	2.834397e+02	1.086587e+00	1.201216e-01	3.129230e-01	3.578465e-02	1.091239e-01	3.129230e-01	1.091239e-01	185	4	1.946799e-01	2.905921e-01	3.116939e-01	2.030340e-01
107600	-2.838053e+04	2.837962e+02	1.084133e+00	1.115143e-01	3.129230e-01	3.578465e-02	1.115143e-01	3.129230e-01	1.153408e-01	133	4	1.946799e-01	2.905921e-01	3.116939e-01	2.030340e-01
107700	-2.838973e+04	2.822309e+02	1.085151e+00	1.095778e-01	3.102384e-01	5.078961e-02	1.095778e-01	3.102384e-01	1.095778e-01	130	3	1.969945e-01	2.928321e-01	3.108039e-01	1.993695e-01
107800	-2.837777e+04	2.853992e+02	1.072719e+00	1.155352e-01	3.129230e-01	3.578465e-02	1.072989e-01	3.129230e-01	1.155352e-01	182	4	1.946799e-01	2.905921e-01	3.116939e-01	2.030340e-01
107900	-2.838418e+04	2.862679e+02	1.056106e+00	1.104669e-01	3.110402e-01	4.651897e-02	1.104669e-01	3.110402e-01	1.104669e-01	130	3	1.949491e-01	2.930644e-01	3.027815e-01	2.092050e-01
108000	-2.837333e+04	2.844831e+02	1.079386e+00	1.163721e-01	3.111270e-01	4.209687e-02	1.029048e-01	3.111270e-01	1.163721e-01	182	4	1.941540e-01	3.092060e-01	3.005600e-01	1.960799e-01
108100	-2.837470e+04	2.843323e+02	1.080485e+00	1.163721e-01	3.111270e-01	4.209687e-02	1.029048e-01	3.111270e-01	1.163721e-01	182	4	1.941540e-01	3.092060e-01	3.005600e-01	1.960799e-01
108200	-2.837659e+04	2.831710e+02	1.078609e+00	1.118830e-01	3.111270e-01	4.209687e-02	1.118830e-01	3.111270e-01	1.118830e-01	130	3	1.941540e-01	3.092060e-01	3.005600e-01	1.960799e-01
108300	-2.838951e+04	2.829314e+02	1.089754e+00	1.016323e-01	3.110402e-01	4.651897e-02	1.016323e-01	3.110402e-01	1.281361e-01	133	4	1.949491e-01	2.914494e-01	3.027815e-01	2.108200e-01
108400	-2.837713e+04	2.818795e+02	1.087852e+00	1.099185e-01	3.135598e-01	4.312490e-02	1.099185e-01	3.135598e-01	1.099185e-01	130	3	1.941540e-01	3.092060e-01	3.005600e-01	1.960799e-01
108500	-2.837720e+04	2.822222e+02	1.085227e+00	1.096761e-01	3.102107e-01	5.055017e-02	1.096761e-01	3.102107e-01	1.096761e-01	130	3	1.941540e-01	3.092060e-01	3.005600e-01	1.960799e-01
108600	-2.838889e+04	2.828445e+02	1.090185e+00	9.508770e-02	3.231743e-01	3.982820e-02	9.508770e-02	3.231743e-01	1.236478e-01	133	4	1.949491e-01	2.914494e-01	3.112989e-01	2.023026e-01
108700	-2.838880e+04	2.825019e+02	1.083179e+00	1.096761e-01	3.102107e-01	5.055017e-02	1.096761e-01	3.102107e-01	1.096761e-01	130	3	1.941540e-01	3.092060e-01	3.005600e-01	1.960799e-01
108800	-2.837732e+04	2.803379e+02	1.109534e+00	1.085321e-01	3.126049e-01	4.430252e-02	1.085321e-01	3.126049e-01	1.134235e-01	133	4	1.949491e-01	2.914494e-01	3.060148e-01	2.075867e-01
108900	-2.837812e+04	2.803678e+02	1.109311e+00	1.085321e-01	3.126049e-01	4.430252e-02	1.085321e-01	3.126049e-01	1.134235e-01	133	4	1.949491e-01	2.914494e-01	3.060148e-01	2.075867e-01
109000	-2.838775e+04	2.845700e+02	1.068160e+00	1.096761e-01	3.102107e-01	5.055017e-02	1.096761e-01	3.102107e-01	1.096761e-01	130	3	1.953619e-01	3.012291e-01	3.085370e-01	1.948721e-01
109100	-2.839089e+04	2.872587e+02	1.048944e+00	1.096761e-01	3.102107e-01	5.055017e-02	1.096761e-01	3.102107e-01	1.096761e-01	130	3	1.915163e-01	3.012291e-01	3.085370e-01	1.987177e-01
109200	-2.837811e+04	2.782727e+02	1.114526e+00	1.098271e-01	3.081707e-01	5.417746e-02	1.098271e-01	3.081707e-01	1.098271e-01	130	3	1.949491e-01	2.914494e-01	3.060148e-01	2.075867e-01
109300	-2.839063e+04	2.803599e+02	1.098959e+00	1.096761e-01	3.102107e-01	5.055017e-02	1.096761e-01	3.102107e-01	1.096761e-01	130	3	1.915163e-01	3.003119e-01	3.085370e-01	1.996349e-01
109400	-2.838395e+04	2.821598e+02	1.085638e+00	1.102436e-01	3.050971e-01	5.907510e-02	1.102436e-01	3.050971e-01	1.102436e-01	130	3	1.949491e-01	2.914494e-01	3.060148e-01	2.075867e-01
109500	-2.839358e+04	2.850457e+02	1.064781e+00	1.092063e-01	3.149147e-01	4.255179e-02	1.092063e-01	3.149147e-01	1.092063e-01	130	3	1.938270e-01	2.928321e-01	3.108039e-01	2.025370e-01
109600	-2.838374e+04	2.832762e+02	1.077616e+00	1.096656e-01	3.139025e-01	4.319823e-02	1.096656e-01	3.139025e-01	1.096656e-01	130	3	1.949491e-01	2.914494e-01	3.060148e-01	2.075867e-01
109700	-2.838868e+04	2.828967e+02	1.080247e+00	1.099561e-01	3.065787e-01	5.697413e-02	1.099561e-01	3.065787e-01	1.099561e-01	130	3	1.949491e-01	2.914494e-01	3.060148e-01	2.075867e-01
109800	-2.838444e+04	2.828373e+02	1.080710e+00	1.083829e-01	3.167803e-01	4.129048e-02	1.083829e-01	3.167803e-01	1.083829e-01	130	3	1.949491e-01	2.914494e-01	3.060148e-01	2.075867e-01
109900	-2.839158e+04	2.867688e+02	1.052551e+00	1.101544e-01	3.132863e-01	4.296413e-02	1.101544e-01	3.132863e-01	1.101544e-01	130	3	1.961904e-01	2.928321e-01	3.108039e-01	2.001736e-01
110000	-2.839585e+04	2.812956e+02	1.102210e+00	1.072876e-01	3.158551e-01	5.109807e-02	1.049521e-01	3.158551e-01	1.049521e-01	185	4	1.915163e-01	3.003119e-01	3.085370e-01	1.996349e-01
110100	-2.839942e+04	2.839478e+02	1.073078e+00	1.125919e-01	3.119800e-01	3.826414e-02	1.125919e-01	3.119800e-01	1.125919e-01	130	3	1.949491e-01	3.100491e-01	3.060148e-01	1.889870e-01
110200	-2.838718e+04	2.833447e+02	1.086984e+00	1.040039e-01	3.152025e-01	4.814201e-02	1.040039e-01	3.152025e-01	1.134453e-01	133	4	1.961904e-01	2.928321e-01	3.108039e-01	2.001736e-01
110300	-2.838965e+04	2.830934e+02	1.078640e+00	1.071510e-01	3.152025e-01	4.814201e-02	1.071510e-01	3.152025e-01	1.071510e-01	130	3	1.961904e-01	2.928321e-01	3.108039e-01	2.001736e-01
110400	-2.838865e+04	2.821141e+02	1.086268e+00	1.120610e-01	3.073983e-01	4.902040e-02	1.120610e-01	3.073983e-01	1.120610e-01	130	3	1.961904e-01	2.928321e-01	3.108039e-01	2.001736e-01
110500	-2.838376e+04	2.820789e+02	1.086526e+00	1.120610e-01	3.073983e-01	4.902040e-02	1.120610e-01	3.073983e-01	1.120610e-01	130	3	1.961904e-01	2.928321e-01	3.108039e-01	2.001736e-01
110600	-2.838173e+04	2.828750e+02	1.080833e+00	1.125127e-01	3.104640e-01	4.153394e-02	1.125127e-01	3.104640e-01	1.125127e-01	130	3	1.961904e-01	2.928321e-01	3.108039e-01	2.001736e-01
110700	-2.838088e+04	2.843442e+02	1.079857e+00	1.087313e-01	3.091732e-01	4.461912e-02	1.087313e-01	3.091732e-01	1.195720e-01	133	4	1.961904e-01	2.928321e-01	3.108039e-01	2.001736e-01
110800	-2.838400e+04	2.844814e+02	1.078857e+00	1.087313e-01	3.091732e-01	4.461912e-02	1.087313e-01	3.091732e-01	1.195720e-01	133	4	1.961904e-01	2.928321e-01	3.108039e-01	2.001736e-01
110900	-2.838660e+04	2.838036e+02	1.083824e+00	1.082792e-01	3.112269e-01	4.405327e-02	1.082792e-01	3.112269e-01	1.169347e-01	133	4	1.961904e-01	2.928321e-01	3.108039e-01	2.001736e-01
111000	-2.839654e+04	2.839991e+02	1.082394e+00	1.082792e-01	3.112269e-01	4.405327e-02	1.082792e-01	3.112269e-01	1.169347e-01	133	4	1.961904e-01	2.928321e-01	3.108039e-01	2.001736e-01
111100	-2.838057e+04	2.835912e+02	1.085608e+00	1.113308e-01	3.122637e-01	3.594784e-02	1.113308e-01	3.122637e-01	1.168630e-01	133	4	1.993817e-01	2.894642e-01	3.066389e-01	2.045152e-01
111200	-2.837946e+04	2.835939e+02	1.085588e+00	1.113308e-01	3.122637e-01	3.594784e-02	1.113308e-01	3.122637e-01	1.168630e-01	133	4	1.993817e-01	2.894642e-01	3.066389e-01	2.045152e-01
111300	-2.837596e+04	2.862951e+02	1.066105e+00	1.139756e-01	3.108686e-01	4.414723e-02	1.139756e-01	3.108686e-01	1.061645e-01	133	4	1.993817e-01	2.894642e-01	3.066389e-01	2.045152e-01
111400	-2.839457e+04	2.841652e+02	1.071253e+00	1.099327e-01	3.161042e-01	3.799343e-02	1.099327e-01	3.161042e-01	1.099327e-01	130	3	1.947824e-01	3.016115e-01	3.049211e-01	1.986849e-01
111500	-2.839501e+04	2.845388e+02	1.068554e+00	1.099327e-01	3.161042e-01	3.799343e-02	1.099327e-01	3.161042e-01	1.099327e-01	130	3	1.947824e-01	3.016115e-01	3.049211e-01	1.986849e-01
111600	-2.838676e+04	2.845182e+02	1.068703e+00	1.099327e-01	3.161042e-01	3.799343e-02	1.099327e-01	3.161042e-01	1.099327e-01	130	3	1.947824e-01	3.016115e-01	3.049211e-01	1.986849e-01
111700	-2.840437e+04	2.849423e+02	1.076105e+00	1.196244e-01	3.052279e-01	4.603913e-02	1.042563e-01	3.052279e-01	1.196244e-01	182	4	1.961904e-01	2.928321e-01	3.108039e-01	2.001736e-01
111800	-2.839939e+04	2.822168e+02	1.085078e+00	1.067673e-01	3.190295e-01	4.163920e-02	1.067673e-01	3.190295e-01	1.067673e-01	130	3	1.945944e-01	3.048430e-01	3.084088e-01	1.921539e-01
111900	-2.838044e+04	2.799325e+02	1.102379e+00	1.113719e-01	3.108686e-01	4.414723e-02	1.113719e-01	3.108686e-01	1.113719e-01	130	3	1.993817e-01	2.894642e-01	3.066389e-01	2.045152e-01
112000	-2.838517e+04	2.784625e+02	1.113374e+00	1.113719e-01	3.108686e-01	4.414723e-02	1.113719e-01	3.108686e-01	1.113719e-01	130	3	1.993817e-01	2.894642e-01	3.066389e-01	2.045152e-01
112100	-2.838182e+04	2.842146e+02	1.070963e+00	1.113719e-01	3.108686e-01	4.414723e-02	1.113719e-01	3.108686e-01	1.113719e-01	130	3	1.993817e-01	2.894642e-01	3.066389e-01	2.045152e-01
112200	-2.837985e+04	2.832545e+02	1.077928e+00	1.113719e-01	3.108686e-01	4.414723e-02	1.113719e-01	3.108686e-01	1.113719e-01	130	3	1.993817e-01	2.894642e-01	3.066389e-01	2.045152e-01
112300	-2.837913e+04	2.837798e+02	1.074112e+00	1.113719e-01	3.108686e-01	4.414723e-02	1.113719e-01	3.108686e-01	1.113719e-01	130	3	1.993817e-01	2.894642e-01	3.066389e-01	2.045152e-01
112400	-2.838224e+04	2.865688e+02	1.054075e+00	1.113719e-01	3.108686e-01	4.414723e-02	1.113719e-01	3.108686e-01	1.113719e-01	130	3	1.993817e-01	2.894642e-01	3.066389e-01	2.045152e-01
112500	-2.840913e+04	2.817572e+02	1.098476e+00	1.010519e-01	3.148508e-01	4.106777e-02	1.010519e-01	3.148508e-01	1.271267e-01	133	4	1.894892e-01	3.001382e-01	3.135139e-01	1.968586e-01
112600	-2.836887e+04	2.816025e+02	1.089871e+00	1.095176e-01	3.150978e-01	4.125156e-02	1.095176e-01	3.150978e-01	1.095176e-01	130	3	1.993817e-01	2.894642e-01	3.066389e-01	2.045152e-01
112700	-2.837675e+04	2.813378e+02	1.091821e+00	1.095176e-01	3.150978e-01	4.125156e-02	1.095176e-01	3.150978e-01	1.095176e-01	130	3	1.993817e-01	2.894642e-01	3.066389e-01	2.045152e-01
112800	-2.837853e+04	2.808023e+02	1.095776e+00	1.095176e-01	3.150978e-01	4.125156e-02	1.095176e-01	3.150978e-01	1.095176e-01	130	3	1.993817e-01	2.894642e-01	3.066389e-01	2.045152e-01
112900	-2.838239e+04	2.815198e+02	1.090479e+00	1.095176e-01	3.150978e-01	4.125156e-02	1.095176e-01	3.150978e-01	1.095176e-01	130	3	1.999466e-01	2.894642e-01	3.060741e-01	2.045152e-01
113000	-2.839125e+04	2.812219e+02	1.092675e+00	1.095176e-01	3.150978e-01	4.125156e-02	1.095176e-01	3.150978e-01	1.095176e-01	130	3	1.999466e-01	2.894642e-01	3.060741e-01	2.045152e-01
113100	-2.839730e+04	2.806699e+02	1.100754e+00	1.138292e-01	3.131473e-01	4.533175e-02	1.138292e-01	3.000333e-01	1.138292e-01	138	4	2.007025e-01	3.016115e-01	2.941731e-01	2.035129e-01
113200	-2.839189e+04	2.891520e+02	1.039485e+00	1.138292e-01	3.131473e-01	4.533175e-02	1.138292e-01	3.000333e-01	1.138292e-01	138	4	2.007025e-01	3.016115e-01	2.941731e-01	2.035129e-01
113300	-2.838267e+04	2.877106e+02	1.048970e+00	1.084884e-01	3.216671e-01	4.191162e-02	1.084884e-01	3.109560e-01	1.084884e-01	138	4	2.007025e-01	3.016115e-01	2.941731e-01	2.035129e-01
113400	-2.838391e+04	2.845322e+02	1.068416e+00	1.084884e-01	3.163116e-01	4.191162e-02	1.084884e-01	3.163116e-01	1.084884e-01	130	3	2.007025e-01	3.016115e-01	2.941731e-01	2.035129e-01
113500	-2.839735e+04	2.849999e+02	1.075027e+00	1.039410e-01	3.207649e-01	3.940953e-02	1.039410e-01	3.207649e-01	1.111787e-01	133	4	1.935453e-01	2.994849e-01	3.020699e-01	2.048999e-01
113600	-2.839099e+04	2.860066e+02	1.068175e+00	1.161396e-01	3.047100e-01	4.726917e-02	1.110316e-01	3.047100e-01	1.161396e-01	182	4	2.065368e-01	3.016115e-01	2.941731e-01	1.976786e-01
113700	-2.838734e+04	2.837569e+02	1.074446e+00	1.124721e-01	3.119689e-01	3.864605e-02	1.124721e-01	3.119689e-01	1.124721e-01	130	3	1.999466e-01	2.894642e-01	3.060741e-01	2.045152e-01
113800	-2.838105e+04	2.880676e+02	1.053413e+00	1.161396e-01	3.047100e-01	4.726917e-02	1.110316e-01	3.047100e-01	1.161396e-01	182	4	2.065368e-01	3.016115e-01	2.941731e-01	1.976786e-01
113900	-2.838172e+04	2.878881e+02	1.054691e+00	1.161396e-01	3.047100e-01	4.726917e-02	1.110316e-01	3.047100e-01	1.161396e-01	182	4	2.065368e-01	3.016115e-01	2.941731e-01	1.976786e-01
114000	-2.838216e+04	2.890499e+02	1.046374e+00	1.149092e-01	3.047100e-01	4.726917e-02	1.134923e-01	3.047100e-01	1.149092e-01	182	4	1.964212e-01	2.918508e-01	3.122920e-01	1.994360e-01
114100	-2.838421e+04	2.877099e+02	1.046227e+00	1.144369e-01	3.047100e-01	4.726917e-02	1.144369e-01	3.047100e-01	1.144369e-01	130	3	1.964212e-01	2.918508e-01	3.122920e-01	1.994360e-01
114200	-2.839004e+04	2.841889e+02	1.081030e+00	1.109015e-01	3.047671e-01	5.254870e-02	1.109015e-01	3.047671e-01	1.161141e-01	133	4	1.935453e-01	3.005481e-01	3.020699e-01	2.038368e-01
114300	-2.839148e+04	2.839115e+02	1.083056e+00	1.109015e-01	3.047671e-01	5.254870e-02	1.109015e-01	3.047671e-01	1.161141e-01	133	4	1.935453e-01	3.005481e-01	3.020699e-01	2.038368e-01
114400	-2.838090e+04	2.827959e+02	1.080615e+00	1.057338e-01	3.152816e-01	5.223547e-02	1.057338e-01	3.152816e-01	1.057338e-01	130	3	1.964212e-01	2.918508e-01	3.122920e-01	1.994360e-01
114500	-2.837461e+04	2.833635e+02	1.076497e+00	1.051987e-01	3.191739e-01	4.605608e-02	1.051987e-01	3.191739e-01	1.051987e-01	130	3	1.994922e-01	3.028932e-01	3.002871e-01	1.973275e-01
114600	-2.837854e+04	2.855801e+02	1.060902e+00	1.083435e-01	3.179838e-01	3.900180e-02	1.083435e-01	3.179838e-01	1.083435e-01	130	3	1.994922e-01	3.028932e-01	3.002871e-01	1.973275e-01
114700	-2.837736e+04	2.827776e+02	1.081378e+00	1.105627e-01	3.142969e-01	3.971812e-02	1.105627e-01	3.142969e-01	1.105627e-01	130	3	1.994922e-01	3.028932e-01	3.002871e-01	1.973275e-01
114800	-2.838296e+04	2.831442e+02	1.078705e+00	1.105627e-01	3.142969e-01	3.971812e-02	1.105627e-01	3.142969e-01	1.105627e-01	130	3	1.994922e-01	3.028932e-01	3.002871e-01	1.973275e-01
114900	-2.838701e+04	2.817492e+02	1.088985e+00	1.112364e-01	3.135720e-01	3.914685e-02	1.112364e-01	3.135720e-01	1.112364e-01	130	3	1.872846e-01	3.030605e-01	3.029619e-01	2.066930e-01
115000	-2.840535e+04	2.811315e+02	1.093216e+00	1.085625e-01	3.152089e-01	4.389472e-02	1.085625e-01	3.152089e-01	1.085625e-01	130	3	2.015423e-01	2.836651e-01	3.104671e-01	2.043255e-01
115100	-2.838805e+04	2.809079e+02	1.094786e+00	1.074132e-01	3.184699e-01	4.082064e-02	1.074132e-01	3.184699e-01	1.074132e-01	130	3	1.872846e-01	3.030605e-01	3.029619e-01	2.066930e-01
115200	-2.838826e+04	2.821721e+02	1.085481e+00	1.074132e-01	3.184699e-01	4.082064e-02	1.074132e-01	3.184699e-01	1.074132e-01	130	3	1.872846e-01	3.030605e-01	3.029619e-01	2.066930e-01
115300	-2.839581e+04	2.819318e+02	1.087967e+00	1.142816e-01	3.104468e-01	3.626160e-02	1.142816e-01	3.104468e-01	1.142816e-01	130	3	1.872846e-01	3.030605e-01	3.029619e-01	2.066930e-01
115400	-2.839365e+04	2.876148e+02	1.049658e+00	1.085625e-01	3.194707e-01	4.389472e-02	1.085625e-01	3.109472e-01	1.085625e-01	138	4	1.832775e-01	3.019298e-01	3.104671e-01	2.043255e-01
115500	-2.839111e+04	2.876518e+02	1.049396e+00	1.085625e-01	3.194707e-01	4.389472e-02	1.085625e-01	3.109472e-01	1.085625e-01	138	4	1.832775e-01	3.019298e-01	3.104671e-01	2.043255e-01
115600	-2.839598e+04	2.856757e+02	1.070256e+00	1.089060e-01	3.113896e-01	4.265895e-02	1.167499e-01	3.113896e-01	1.089060e-01	182	4	1.872846e-01	3.030605e-01	3.029619e-01	2.066930e-01
115700	-2.840597e+04	2.876188e+02	1.056740e+00	1.145370e-01	3.146224e-01	3.838903e-02	1.032922e-01	3.146224e-01	1.145370e-01	182	4	1.967254e-01	3.008105e-01	3.006582e-01	2.018059e-01
115800	-2.839247e+04	2.854020e+02	1.062028e+00	1.069384e-01	3.196034e-01	3.997790e-02	1.069384e-01	3.196034e-01	1.069384e-01	130	3	1.872846e-01	3.030605e-01	3.029619e-01	2.066930e-01
115900	-2.838947e+04	2.813949e+02	1.095102e+00	1.117190e-01	3.241572e-01	4.170215e-02	1.117190e-01	2.989836e-01	1.117190e-01	138	4	1.954495e-01	3.035157e-01	2.967093e-01	2.043255e-01
116000	-2.838698e+04	2.849309e+02	1.069266e+00	1.117190e-01	3.241572e-01	4.170215e-02	1.117190e-01	2.989836e-01	1.117190e-01	138	4	1.954495e-01	3.035157e-01	2.967093e-01	2.043255e-01
116100	-2.838080e+04	2.867690e+02	1.056078e+00	1.117190e-01	3.241572e-01	4.170215e-02	1.117190e-01	2.989836e-01	1.117190e-01	138	4	1.954495e-01	3.035157e-01	2.967093e-01	2.043255e-01
116200	-2.838634e+04	2.872523e+02	1.052637e+00	1.117190e-01	3.241572e-01	4.170215e-02	1.117190e-01	2.989836e-01	1.117190e-01	138	4	1.954495e-01	3.035157e-01	2.967093e-01	2.043255e-01
116300	-2.838674e+04	2.854289e+02	1.062279e+00	1.117190e-01	3.115704e-01	4.170215e-02	1.117190e-01	3.115704e-01	1.117190e-01	130	3	1.954495e-01	3.035157e-01	2.967093e-01	2.043255e-01
116400	-2.838803e+04	2.844200e+02	1.069540e+00	1.117190e-01	3.115704e-01	4.170215e-02	1.117190e-01	3.115704e-01	1.117190e-01	130	3	1.954495e-01	3.035157e-01	2.967093e-01	2.043255e-01
116500	-2.838385e+04	2.845161e+02	1.068847e+00	1.117190e-01	3.115704e-01	4.170215e-02	1.117190e-01	3.115704e-01	1.117190e-01	130	3	1.954495e-01	3.035157e-01	2.967093e-01	2.043255e-01
116600	-2.839456e+04	2.854689e+02	1.062469e+00	1.166135e-01	3.056103e-01	3.893905e-02	1.166135e-01	3.056103e-01	1.166135e-01	130	3	1.872846e-01	3.010799e-01	3.029619e-01	2.086737e-01
116700	-2.839292e+04	2.850488e+02	1.064870e+00	1.104420e-01	3.127055e-01	4.326304e-02	1.104420e-01	3.127055e-01	1.104420e-01	130	3	1.954495e-01	3.035157e-01	2.967093e-01	2.043255e-01
116800	-2.839744e+04	2.869405e+02	1.051119e+00	1.076750e-01	3.182293e-01	4.051646e-02	1.076750e-01	3.182293e-01	1.076750e-01	130	3	1.872846e-01	3.010799e-01	3.029619e-01	2.086737e-01
116900	-2.839675e+04	2.831811e+02	1.078028e+00	1.078325e-01	3.123712e-01	5.175992e-02	1.078325e-01	3.123712e-01	1.078325e-01	130	3	1.876059e-01	3.029441e-01	3.100810e-01	1.993690e-01
117000	-2.839163e+04	2.869764e+02	1.051272e+00	1.123297e-01	3.096834e-01	4.364407e-02	1.123297e-01	3.096834e-01	1.123297e-01	130	3	1.872846e-01	3.010799e-01	3.029619e-01	2.086737e-01
117100	-2.839185e+04	2.841762e+02	1.071004e+00	1.092837e-01	3.124333e-01	4.728227e-02	1.092837e-01	3.124333e-01	1.092837e-01	130	3	1.872846e-01	3.010799e-01	3.029619e-01	2.086737e-01
117200	-2.840033e+04	2.841190e+02	1.071497e+00	1.101416e-01	3.109880e-01	4.759922e-02	1.101416e-01	3.109880e-01	1.101416e-01	130	3	1.936228e-01	3.127637e-01	2.942445e-01	1.993690e-01
117300	-2.838687e+04	2.849460e+02	1.065452e+00	1.092837e-01	3.124333e-01	4.728227e-02	1.092837e-01	3.124333e-01	1.092837e-01	130	3	1.872846e-01	3.010799e-01	3.029619e-01	2.086737e-01
117400	-2.839873e+04	2.858519e+02	1.059033e+00	1.101416e-01	3.109880e-01	4.759922e-02	1.101416e-01	3.109880e-01	1.101416e-01	130	3	1.936228e-01	3.127637e-01	3.046650e-01	1.889485e-01
117500	-2.839877e+04	2.826962e+02	1.082330e+00	1.148282e-01	3.059851e-01	4.354502e-02	1.148282e-01	3.059851e-01	1.148282e-01	130	3	1.936228e-01	3.127637e-01	3.046650e-01	1.889485e-01
117600	-2.840213e+04	2.820067e+02	1.097603e+00	1.164601e-01	3.116554e-01	4.715375e-02	9.661525e-02	3.116554e-01	1.164601e-01	182	4	1.856594e-01	3.097449e-01	3.065936e-01	1.980021e-01
117700	-2.837808e+04	2.839934e+02	1.072025e+00	1.065528e-01	3.152558e-01	4.982982e-02	1.065528e-01	3.152558e-01	1.065528e-01	130	3	1.918709e-01	3.040286e-01	3.057892e-01	1.983112e-01
117800	-2.838412e+04	2.835112e+02	1.075521e+00	1.065528e-01	3.152558e-01	4.982982e-02	1.065528e-01	3.152558e-01	1.065528e-01	130	3	1.918709e-01	3.040286e-01	3.057892e-01	1.983112e-01
117900	-2.838593e+04	2.833441e+02	1.077622e+00	1.147325e-01	3.071588e-01	4.148485e-02	1.147325e-01	3.071588e-01	1.147325e-01	130	3	1.918709e-01	3.040286e-01	3.057892e-01	1.983112e-01
118000	-2.838211e+04	2.829985e+02	1.080139e+00	1.147325e-01	3.071588e-01	4.148485e-02	1.147325e-01	3.071588e-01	1.147325e-01	130	3	1.918709e-01	3.040286e-01	3.057892e-01	1.983112e-01
118100	-2.838955e+04	2.807667e+02	1.096241e+00	1.116736e-01	3.114254e-01	4.212827e-02	1.116736e-01	3.114254e-01	1.116736e-01	130	3	1.923635e-01	2.989081e-01	3.073568e-01	2.013716e-01
118200	-2.838483e+04	2.823671e+02	1.084754e+00	1.147325e-01	3.071588e-01	4.148485e-02	1.147325e-01	3.071588e-01	1.147325e-01	130	3	1.918709e-01	3.040286e-01	3.057892e-01	1.983112e-01
118300	-2.839019e+04	2.811346e+02	1.104172e+00	1.195585e-01	3.071588e-01	4.148485e-02	1.050805e-01	3.071588e-01	1.195585e-01	182	4	1.918709e-01	3.040286e-01	3.057892e-01	1.983112e-01
118400	-2.838979e+04	2.861768e+02	1.067214e+00	1.195585e-01	3.071588e-01	4.148485e-02	1.050805e-01	3.071588e-01	1.195585e-01	182	4	1.918709e-01	3.040286e-01	3.057892e-01	1.983112e-01
118500	-2.838194e+04	2.867972e+02	1.062575e+00	1.136000e-01	3.153440e-01	4.322579e-02	9.888604e-02	3.153440e-01	1.136000e-01	182	4	1.918709e-01	3.040286e-01	3.057892e-01	1.983112e-01
118600	-2.838008e+04	2.863038e+02	1.066121e+00	1.136000e-01	3.153440e-01	4.322579e-02	9.888604e-02	3.153440e-01	1.136000e-01	182	4	1.918709e-01	3.040286e-01	3.057892e-01	1.983112e-01
118700	-2.837931e+04	2.859789e+02	1.068463e+00	1.136000e-01	3.153440e-01	4.322579e-02	9.888604e-02	3.153440e-01	1.136000e-01	182	4	1.918709e-01	3.040286e-01	3.057892e-01	1.983112e-01
118800	-2.838835e+04	2.855406e+02	1.071597e+00	1.133962e-01	3.145082e-01	3.805425e-02	1.061369e-01	3.145082e-01	1.133962e-01	182	4	1.918709e-01	3.040286e-01	3.057892e-01	1.983112e-01
118900	-2.839435e+04	2.835992e+02	1.075565e+00	1.117109e-01	3.150993e-01	3.466881e-02	1.117109e-01	3.150993e-01	1.117109e-01	130	3	1.923635e-01	2.989081e-01	3.073568e-01	2.013716e-01
119000	-2.839580e+04	2.838879e+02	1.073470e+00	1.117109e-01	3.150993e-01	3.466881e-02	1.117109e-01	3.150993e-01	1.117109e-01	130	3	1.923635e-01	2.989081e-01	3.073568e-01	2.013716e-01
119100	-2.839780e+04	2.800556e+02	1.101497e+00	1.109764e-01	3.145082e-01	3.805425e-02	1.109764e-01	3.145082e-01	1.109764e-01	130	3	1.918709e-01	2.945276e-01	3.057892e-01	2.078123e-01
119200	-2.838641e+04	2.835246e+02	1.076107e+00	1.117109e-01	3.150993e-01	3.466881e-02	1.117109e-01	3.150993e-01	1.117109e-01	130	3	1.923635e-01	2.989081e-01	3.073568e-01	2.013716e-01
119300	-2.838935e+04	2.836106e+02	1.075373e+00	1.109764e-01	3.145082e-01	3.805425e-02	1.109764e-01	3.145082e-01	1.109764e-01	130	3	1.918709e-01	2.945276e-01	3.057892e-01	2.078123e-01
119400	-2.838658e+04	2.842005e+02	1.070900e+00	1.096839e-01	3.132807e-01	4.438689e-02	1.096839e-01	3.132807e-01	1.096839e-01	130	3	1.918709e-01	2.945276e-01	3.057892e-01	2.078123e-01
119500	-2.838146e+04	2.843284e+02	1.069976e+00	1.096839e-01	3.132807e-01	4.438689e-02	1.096839e-01	3.132807e-01	1.096839e-01	130	3	1.931738e-01	2.945276e-01	3.057892e-01	2.065094e-01
119600	-2.837624e+04	2.840871e+02	1.071721e+00	1.096839e-01	3.132807e-01	4.438689e-02	1.096839e-01	3.132807e-01	1.096839e-01	130	3	1.931738e-01	2.945276e-01	3.057892e-01	2.065094e-01
119700	-2.837937e+04	2.855242e+02	1.071462e+00	1.099131e-01	3.132807e-01	4.438689e-02	1.092255e-01	3.132807e-01	1.099131e-01	182	4	1.931738e-01	2.945276e-01	3.057892e-01	2.065094e-01
119800	-2.838927e+04	2.820079e+02	1.086733e+00	1.079880e-01	3.171179e-01	4.180028e-02	1.079880e-01	3.171179e-01	1.079880e-01	130	3	1.968239e-01	2.989081e-01	3.028964e-01	2.013716e-01
119900	-2.838626e+04	2.845444e+02	1.068416e+00	1.096839e-01	3.132807e-01	4.438689e-02	1.096839e-01	3.132807e-01	1.096839e-01	130	3	1.931738e-01	2.945276e-01	3.057892e-01	2.065094e-01
120000	-2.841769e+04	2.867862e+02	1.062465e+00	1.053680e-01	3.100171e-01	4.952303e-02	1.125374e-01	3.100171e-01	1.125374e-01	185	4	1.894465e-01	3.001661e-01	3.034219e-01	2.069655e-01
120100	-2.838241e+04	2.830413e+02	1.079177e+00	1.079880e-01	3.171179e-01	4.180028e-02	1.079880e-01	3.171179e-01	1.079880e-01	130	3	1.906094e-01	2.989081e-01	3.078165e-01	2.026660e-01
120200	-2.838729e+04	2.825403e+02	1.082833e+00	1.079880e-01	3.171179e-01	4.180028e-02	1.079880e-01	3.171179e-01	1.079880e-01	130	3	1.906094e-01	2.989081e-01	3.078165e-01	2.026660e-01
120300	-2.838323e+04	2.860814e+02	1.057386e+00	1.096839e-01	3.132807e-01	4.438689e-02	1.096839e-01	3.132807e-01	1.096839e-01	130	3	1.931738e-01	2.945276e-01	3.057892e-01	2.065094e-01
120400	-2.838239e+04	2.866425e+02	1.053914e+00	1.160420e-01	3.013762e-01	4.912167e-02	1.160420e-01	3.013762e-01	1.160420e-01	130	3	1.931738e-01	2.945276e-01	3.057892e-01	2.065094e-01
120500	-2.840191e+04	2.791221e+02	1.108114e+00	1.079880e-01	3.171179e-01	4.180028e-02	1.079880e-01	3.171179e-01	1.079880e-01	130	3	1.906094e-01	2.989081e-01	3.078165e-01	2.026660e-01
120600	-2.837885e+04	2.818616e+02	1.087999e+00	1.092289e-01	3.181959e-01	3.592140e-02	1.092289e-01	3.181959e-01	1.092289e-01	130	3	2.015488e-01	2.905071e-01	2.959827e-01	2.119614e-01
120700	-2.838129e+04	2.823406e+02	1.084486e+00	1.092289e-01	3.181959e-01	3.592140e-02	1.092289e-01	3.181959e-01	1.092289e-01	130	3	2.015488e-01	2.905071e-01	2.959827e-01	2.119614e-01
120800	-2.838326e+04	2.823853e+02	1.084159e+00	1.092289e-01	3.181959e-01	3.592140e-02	1.092289e-01	3.181959e-01	1.092289e-01	130	3	2.016356e-01	2.905071e-01	2.958959e-01	2.119614e-01
120900	-2.838166e+04	2.821720e+02	1.086329e+00	1.166193e-01	3.032790e-01	4.358421e-02	1.166193e-01	3.032790e-01	1.166193e-01	130	3	2.016356e-01	2.905071e-01	2.958959e-01	2.119614e-01
121000	-2.838045e+04	2.830311e+02	1.079474e+00	1.100939e-01	3.145848e-01	4.054867e-02	1.100939e-01	3.145848e-01	1.100939e-01	130	3	2.016356e-01	2.905071e-01	2.958959e-01	2.119614e-01
121100	-2.837919e+04	2.822857e+02	1.085032e+00	1.115587e-01	3.111206e-01	4.308264e-02	1.115587e-01	3.111206e-01	1.115587e-01	130	3	2.016356e-01	2.905071e-01	2.958959e-01	2.119614e-01
121200	-2.838124e+04	2.827473e+02	1.081656e+00	1.115587e-01	3.111206e-01	4.308264e-02	1.115587e-01	3.111206e-01	1.115587e-01	130	3	2.016356e-01	2.905071e-01	2.958959e-01	2.119614e-01
121300	-2.840280e+04	2.855142e+02	1.071527e+00	1.106203e-01	3.109855e-01	3.985667e-02	1.106203e-01	3.109855e-01	1.169318e-01	133	4	1.943589e-01	2.989081e-01	3.078165e-01	1.989165e-01
121400	-2.837963e+04	2.830123e+02	1.079723e+00	1.115587e-01	3.111206e-01	4.308264e-02	1.115587e-01	3.111206e-01	1.115587e-01	130	3	2.016356e-01	2.905071e-01	2.958959e-01	2.119614e-01
121500	-2.837898e+04	2.852084e+02	1.063831e+00	1.115587e-01	3.111206e-01	4.308264e-02	1.115587e-01	3.111206e-01	1.115587e-01	130	3	2.016356e-01	2.905071e-01	2.958959e-01	2.119614e-01
121600	-2.838128e+04	2.835200e+02	1.076028e+00	1.115587e-01	3.111206e-01	4.308264e-02	1.115587e-01	3.111206e-01	1.115587e-01	130	3	2.016356e-01	2.905071e-01	2.958959e-01	2.119614e-01
121700	-2.837726e+04	2.837808e+02	1.074135e+00	1.115587e-01	3.111206e-01	4.308264e-02	1.115587e-01	3.111206e-01	1.115587e-01	130	3	2.016356e-01	2.905071e-01	2.958959e-01	2.119614e-01
121800	-2.837664e+04	2.840463e+02	1.072211e+00	1.115587e-01	3.111206e-01	4.308264e-02	1.115587e-01	3.111206e-01	1.115587e-01	130	3	2.016356e-01	2.905071e-01	2.958959e-01	2.119614e-01
121900	-2.837548e+04	2.856464e+02	1.060689e+00	1.115587e-01	3.111206e-01	4.308264e-02	1.115587e-01	3.111206e-01	1.115587e-01	130	3	2.016356e-01	2.905071e-01	2.958371e-01	2.120202e-01
122000	-2.839573e+04	2.848865e+02	1.076432e+00	1.181618e-01	3.056780e-01	4.894186e-02	1.033786e-01	3.056780e-01	1.181618e-01	182	4	1.943589e-01	2.989081e-01	3.078165e-01	1.989165e-01
122100	-2.837592e+04	2.857939e+02	1.059969e+00	1.154350e-01	3.045141e-01	4.466675e-02	1.154350e-01	3.045141e-01	1.154350e-01	130	3	2.016356e-01	2.905071e-01	3.064350e-01	2.014223e-01
122200	-2.837644e+04	2.879331e+02	1.044769e+00	1.154350e-01	3.045141e-01	4.466675e-02	1.154350e-01	3.045141e-01	1.154350e-01	130	3	2.016356e-01	2.905071e-01	3.064350e-01	2.014223e-01
122300	-2.837207e+04	2.850382e+02	1.065391e+00	1.154350e-01	3.045141e-01	4.466675e-02	1.154350e-01	3.045141e-01	1.154350e-01	130	3	2.016356e-01	2.905071e-01	3.064350e-01	2.014223e-01
122400	-2.839084e+04	2.794432e+02	1.116757e+00	1.158988e-01	3.128018e-01	4.108615e-02	1.015125e-01	3.128018e-01	1.158988e-01	182	4	1.956605e-01	2.989081e-01	3.078165e-01	1.976149e-01
122500	-2.838217e+04	2.859705e+02	1.058706e+00	1.154350e-01	3.045141e-01	4.466675e-02	1.154350e-01	3.045141e-01	1.154350e-01	130	3	1.946273e-01	2.905071e-01	3.064350e-01	2.084306e-01
122600	-2.838279e+04	2.863539e+02	1.055546e+00	1.095166e-01	3.188540e-01	3.374227e-02	1.095166e-01	3.188540e-01	1.095166e-01	130	3	1.946273e-01	2.905071e-01	3.064350e-01	2.084306e-01
122700	-2.837956e+04	2.814457e+02	1.091482e+00	1.139469e-01	3.096536e-01	3.885230e-02	1.139469e-01	3.096536e-01	1.139469e-01	130	3	1.946273e-01	2.905071e-01	3.064350e-01	2.084306e-01
122800	-2.838037e+04	2.828485e+02	1.081192e+00	1.139469e-01	3.096536e-01	3.885230e-02	1.139469e-01	3.096536e-01	1.139469e-01	130	3	1.939471e-01	2.911873e-01	3.064350e-01	2.084306e-01
122900	-2.838692e+04	2.804022e+02	1.098951e+00	1.123903e-01	3.078429e-01	4.714334e-02	1.123903e-01	3.078429e-01	1.123903e-01	130	3	1.956605e-01	2.989081e-01	3.095617e-01	1.958696e-01
123000	-2.837747e+04	2.827930e+02	1.081008e+00	1.084333e-01	3.154224e-01	4.385527e-02	1.084333e-01	3.154224e-01	1.084333e-01	130	3	1.939471e-01	2.911873e-01	3.064350e-01	2.084306e-01
123100	-2.837940e+04	2.823708e+02	1.084094e+00	1.084333e-01	3.154224e-01	4.385527e-02	1.084333e-01	3.154224e-01	1.084333e-01	130	3	1.939471e-01	2.911873e-01	3.064350e-01	2.084306e-01
123200	-2.837338e+04	2.832429e+02	1.077730e+00	1.084333e-01	3.154224e-01	4.385527e-02	1.084333e-01	3.154224e-01	1.084333e-01	130	3	1.903287e-01	2.948057e-01	3.064350e-01	2.084306e-01
123300	-2.837181e+04	2.831358e+02	1.078509e+00	1.084333e-01	3.154224e-01	4.385527e-02	1.084333e-01	3.154224e-01	1.084333e-01	130	3	1.903287e-01	2.948057e-01	3.064350e-01	2.084306e-01
123400	-2.837275e+04	2.839673e+02	1.072459e+00	1.081761e-01	3.163899e-01	4.269191e-02	1.081761e-01	3.163899e-01	1.081761e-01	130	3	1.903287e-01	2.948057e-01	3.064350e-01	2.084306e-01
123500	-2.837405e+04	2.840325e+02	1.071986e+00	1.081761e-01	3.163899e-01	4.269191e-02	1.081761e-01	3.163899e-01	1.081761e-01	130	3	1.993001e-01	2.948057e-01	2.974636e-01	2.084306e-01
123600	-2.837699e+04	2.845862e+02	1.067987e+00	1.081761e-01	3.163899e-01	4.269191e-02	1.081761e-01	3.163899e-01	1.081761e-01	130	3	1.993001e-01	2.948057e-01	2.974636e-01	2.084306e-01
123700	-2.838607e+04	2.848000e+02	1.066989e+00	1.140989e-01	3.066844e-01	4.433437e-02	1.140989e-01	3.066844e-01	1.140989e-01	130	3	1.914180e-01	2.970690e-01	3.052281e-01	2.062848e-01
123800	-2.837268e+04	2.840907e+02	1.071566e+00	1.081761e-01	3.163899e-01	4.269191e-02	1.081761e-01	3.163899e-01	1.081761e-01	130	3	1.993001e-01	2.948057e-01	2.974636e-01	2.084306e-01
123900	-2.838039e+04	2.828682e+02	1.080813e+00	1.128509e-01	3.056710e-01	5.010527e-02	1.128509e-01	3.056710e-01	1.128509e-01	130	3	1.993001e-01	2.948057e-01	2.974636e-01	2.084306e-01
124000	-2.837402e+04	2.827686e+02	1.081540e+00	1.128509e-01	3.056710e-01	5.010527e-02	1.128509e-01	3.056710e-01	1.128509e-01	130	3	1.993001e-01	2.948057e-01	2.974636e-01	2.084306e-01
124100	-2.836988e+04	2.833665e+02	1.077182e+00	1.128509e-01	3.056710e-01	5.010527e-02	1.128509e-01	3.056710e-01	1.128509e-01	130	3	1.944170e-01	2.996889e-01	2.974636e-01	2.084306e-01
124200	-2.837258e+04	2.827356e+02	1.081781e+00	1.128509e-01	3.056710e-01	5.010527e-02	1.128509e-01	3.056710e-01	1.128509e-01	130	3	1.965334e-01	2.996889e-01	2.953471e-01	2.084306e-01
124300	-2.837702e+04	2.789439e+02	1.109833e+00	1.128509e-01	3.056710e-01	5.010527e-02	1.128509e-01	3.056710e-01	1.128509e-01	130	3	1.965334e-01	2.996889e-01	2.953471e-01	2.084306e-01
124400	-2.837679e+04	2.785857e+02	1.112296e+00	1.101244e-01	3.115462e-01	4.653434e-02	1.101244e-01	3.115462e-01	1.101244e-01	130	3	1.965334e-01	2.996889e-01	2.953471e-01	2.084306e-01
124500	-2.837574e+04	2.785950e+02	1.112226e+00	1.101244e-01	3.115462e-01	4.653434e-02	1.101244e-01	3.115462e-01	1.101244e-01	130	3	1.965334e-01	2.996889e-01	2.953471e-01	2.084306e-01
124600	-2.837884e+04	2.821383e+02	1.086043e+00	1.113523e-01	3.093032e-01	4.733654e-02	1.113523e-01	3.093032e-01	1.113523e-01	130	3	1.965334e-01	2.996889e-01	2.953471e-01	2.084306e-01
124700	-2.838684e+04	2.816526e+02	1.089757e+00	1.132583e-01	3.050228e-01	5.017955e-02	1.132583e-01	3.050228e-01	1.132583e-01	130	3	1.971316e-01	2.942295e-01	3.023540e-01	2.062848e-01
124800	-2.839263e+04	2.822375e+02	1.085462e+00	1.132583e-01	3.050228e-01	5.017955e-02	1.132583e-01	3.050228e-01	1.132583e-01	130	3	1.971316e-01	2.942295e-01	3.023540e-01	2.062848e-01
124900	-2.837442e+04	2.829897e+02	1.079818e+00	1.113523e-01	3.093032e-01	4.733654e-02	1.113523e-01	3.093032e-01	1.113523e-01	130	3	1.965334e-01	3.057817e-01	2.953471e-01	2.023378e-01
125000	-2.838959e+04	2.829875e+02	1.080042e+00	1.128764e-01	3.097318e-01	4.190714e-02	1.128764e-01	3.097318e-01	1.128764e-01	130	3	1.971316e-01	2.942295e-01	3.023540e-01	2.062848e-01
125100	-2.837833e+04	2.834789e+02	1.076257e+00	1.113523e-01	3.093032e-01	4.733654e-02	1.113523e-01	3.093032e-01	1.113523e-01	130	3	1.965334e-01	2.927436e-01	3.083852e-01	2.023378e-01
125200	-2.840273e+04	2.827605e+02	1.081722e+00	1.132994e-01	3.083953e-01	4.331138e-02	1.132994e-01	3.083953e-01	1.132994e-01	130	3	1.951597e-01	2.951636e-01	3.178403e-01	1.918364e-01
125300	-2.839364e+04	2.831838e+02	1.078635e+00	1.133828e-01	3.079605e-01	4.393061e-02	1.133828e-01	3.079605e-01	1.133828e-01	130	3	2.056274e-01	2.942295e-01	3.023540e-01	1.977890e-01
125400	-2.839358e+04	2.828729e+02	1.080902e+00	1.133828e-01	3.079605e-01	4.393061e-02	1.133828e-01	3.079605e-01	1.133828e-01	130	3	1.912022e-01	3.124746e-01	2.992848e-01	1.970384e-01
125500	-2.837518e+04	2.826380e+02	1.082315e+00	1.098338e-01	3.148623e-01	4.077414e-02	1.098338e-01	3.148623e-01	1.098338e-01	130	3	1.965334e-01	2.927436e-01	3.162501e-01	1.944729e-01
125600	-2.837245e+04	2.827295e+02	1.081459e+00	1.085777e-01	3.140199e-01	4.622706e-02	1.085777e-01	3.140199e-01	1.085777e-01	130	3	1.965334e-01	2.927436e-01	3.162501e-01	1.944729e-01
125700	-2.837475e+04	2.820252e+02	1.086614e+00	1.085777e-01	3.140199e-01	4.622706e-02	1.085777e-01	3.140199e-01	1.085777e-01	130	3	1.965334e-01	2.927436e-01	3.162501e-01	1.944729e-01
125800	-2.837632e+04	2.826781e+02	1.081834e+00	1.085777e-01	3.140199e-01	4.622706e-02	1.085777e-01	3.140199e-01	1.085777e-01	130	3	1.965334e-01	2.927436e-01	3.162501e-01	1.944729e-01
125900	-2.838737e+04	2.856357e+02	1.074444e+00	1.162050e-01	3.347409e-01	4.393061e-02	1.077384e-01	2.811801e-01	1.162050e-01	197	5	1.867552e-01	3.124746e-01	2.992848e-01	2.014854e-01
126000	-2.838716e+04	2.859100e+02	1.072456e+00	1.162050e-01	3.347409e-01	4.393061e-02	1.077384e-01	2.811801e-01	1.162050e-01	197	5	1.867552e-01	3.124746e-01	2.992848e-01	2.014854e-01
126100	-2.837656e+04	2.840736e+02	1.071713e+00	1.087789e-01	3.139256e-01	4.581192e-02	1.087789e-01	3.139256e-01	1.087789e-01	130	3	1.931094e-01	2.927436e-01	3.196741e-01	1.944729e-01
126200	-2.837200e+04	2.838732e+02	1.073164e+00	1.087789e-01	3.139256e-01	4.581192e-02	1.087789e-01	3.139256e-01	1.087789e-01	130	3	1.931094e-01	3.066406e-01	3.057770e-01	1.944729e-01
126300	-2.839300e+04	2.865683e+02	1.064211e+00	1.162050e-01	3.079605e-01	4.393061e-02	1.077384e-01	3.079605e-01	1.162050e-01	182	4	1.868291e-01	3.124746e-01	2.992109e-01	2.014854e-01
126400	-2.837137e+04	2.855556e+02	1.061043e+00	1.087789e-01	3.139256e-01	4.581192e-02	1.087789e-01	3.139256e-01	1.087789e-01	130	3	1.931094e-01	3.066406e-01	3.057770e-01	1.944729e-01
126500	-2.837275e+04	2.847919e+02	1.066528e+00	1.087789e-01	3.139256e-01	4.581192e-02	1.087789e-01	3.139256e-01	1.087789e-01	130	3	1.931094e-01	3.066406e-01	3.057770e-01	1.944729e-01
126600	-2.837812e+04	2.854908e+02	1.061544e+00	1.084732e-01	3.172990e-01	3.998248e-02	1.084732e-01	3.172990e-01	1.084732e-01	130	3	1.931094e-01	3.066406e-01	3.057770e-01	1.944729e-01
126700	-2.838710e+04	2.855935e+02	1.060808e+00	1.084732e-01	3.172990e-01	3.998248e-02	1.084732e-01	3.172990e-01	1.084732e-01	130	3	1.931094e-01	3.066406e-01	3.057770e-01	1.944729e-01
126800	-2.838918e+04	2.848302e+02	1.066289e+00	1.084732e-01	3.172990e-01	3.998248e-02	1.084732e-01	3.172990e-01	1.084732e-01	130	3	1.931094e-01	3.066406e-01	3.057770e-01	1.944729e-01
126900	-2.839248e+04	2.831150e+02	1.078709e+00	1.084732e-01	3.172990e-01	3.998248e-02	1.084732e-01	3.172990e-01	1.084732e-01	130	3	1.931094e-01	3.066406e-01	3.057770e-01	1.944729e-01
127000	-2.838950e+04	2.831252e+02	1.078498e+00	1.090080e-01	3.083406e-01	5.629483e-02	1.090080e-01	3.083406e-01	1.090080e-01	130	3	1.931094e-01	3.066406e-01	3.057770e-01	1.944729e-01
127100	-2.838460e+04	2.835982e+02	1.075145e+00	1.087806e-01	3.133099e-01	4.703845e-02	1.087806e-01	3.133099e-01	1.087806e-01	130	3	1.931094e-01	3.066406e-01	2.980380e-01	2.022120e-01
127200	-2.837529e+04	2.825517e+02	1.082768e+00	1.087806e-01	3.133099e-01	4.703845e-02	1.087806e-01	3.133099e-01	1.087806e-01	130	3	1.931094e-01	3.066406e-01	2.980380e-01	2.022120e-01
127300	-2.839549e+04	2.862967e+02	1.056020e+00	1.121366e-01	3.069504e-01	4.968939e-02	1.121366e-01	3.069504e-01	1.121366e-01	130	3	2.020465e-01	3.089795e-01	2.927671e-01	1.962069e-01
127400	-2.838103e+04	2.821387e+02	1.085792e+00	1.087806e-01	3.133099e-01	4.703845e-02	1.087806e-01	3.133099e-01	1.087806e-01	130	3	1.931094e-01	3.066406e-01	2.980380e-01	2.022120e-01
127500	-2.838756e+04	2.827088e+02	1.081620e+00	1.087806e-01	3.133099e-01	4.703845e-02	1.087806e-01	3.133099e-01	1.087806e-01	130	3	1.931094e-01	3.066406e-01	2.980380e-01	2.022120e-01
127600	-2.839588e+04	2.825852e+02	1.082629e+00	1.104189e-01	3.084945e-01	5.175446e-02	1.104189e-01	3.084945e-01	1.104189e-01	130	3	2.020465e-01	3.089795e-01	2.927671e-01	1.962069e-01
127700	-2.838472e+04	2.813795e+02	1.091792e+00	1.118967e-01	3.134570e-01	3.739571e-02	1.118967e-01	3.134570e-01	1.118967e-01	130	3	1.931094e-01	3.066406e-01	2.980380e-01	2.022120e-01
127800	-2.839428e+04	2.834272e+02	1.076491e+00	1.104189e-01	3.084945e-01	5.175446e-02	1.104189e-01	3.084945e-01	1.104189e-01	130	3	2.019654e-01	2.929205e-01	3.058019e-01	1.993121e-01
127900	-2.839384e+04	2.844411e+02	1.069408e+00	1.122182e-01	3.096606e-01	4.402417e-02	1.122182e-01	3.096606e-01	1.122182e-01	130	3	2.019654e-01	2.929205e-01	3.058019e-01	1.993121e-01
128000	-2.838926e+04	2.849344e+02	1.065852e+00	1.122182e-01	3.096606e-01	4.402417e-02	1.122182e-01	3.096606e-01	1.122182e-01	130	3	2.019654e-01	2.929205e-01	3.058019e-01	1.993121e-01
128100	-2.838787e+04	2.803838e+02	1.098844e+00	1.098918e-01	3.115855e-01	4.715357e-02	1.098918e-01	3.115855e-01	1.098918e-01	130	3	1.931094e-01	3.066406e-01	2.980380e-01	2.022120e-01
128200	-2.838874e+04	2.810331e+02	1.097536e+00	1.098918e-01	3.220022e-01	4.715357e-02	1.098918e-01	3.011687e-01	1.098918e-01	138	4	1.931094e-01	3.066406e-01	2.980380e-01	2.022120e-01
128300	-2.839753e+04	2.889592e+02	1.040344e+00	1.098918e-01	3.220022e-01	4.715357e-02	1.098918e-01	3.011687e-01	1.098918e-01	138	4	1.931094e-01	3.066406e-01	2.980380e-01	2.022120e-01
128400	-2.838703e+04	2.844737e+02	1.078870e+00	1.060690e-01	3.150435e-01	4.168874e-02	1.060690e-01	3.150435e-01	1.160862e-01	133	4	2.019654e-01	2.929205e-01	3.058019e-01	1.993121e-01
128500	-2.838652e+04	2.799016e+02	1.102443e+00	1.094081e-01	3.150435e-01	4.168874e-02	1.094081e-01	3.150435e-01	1.094081e-01	130	3	2.019654e-01	2.929205e-01	3.058019e-01	1.993121e-01
128600	-2.839536e+04	2.867052e+02	1.056298e+00	1.098918e-01	3.220022e-01	4.715357e-02	1.098918e-01	3.011687e-01	1.098918e-01	138	4	1.896498e-01	3.066406e-01	2.980380e-01	2.056716e-01
128700	-2.838271e+04	2.795057e+02	1.105719e+00	1.123680e-01	3.119402e-01	3.901546e-02	1.123680e-01	3.119402e-01	1.123680e-01	130	3	2.019654e-01	2.929205e-01	3.058019e-01	1.993121e-01
128800	-2.838524e+04	2.787128e+02	1.111987e+00	1.166820e-01	3.024368e-01	4.508043e-02	1.166820e-01	3.024368e-01	1.166820e-01	130	3	2.019654e-01	2.929205e-01	3.058019e-01	1.993121e-01
128900	-2.838284e+04	2.802715e+02	1.099742e+00	1.103984e-01	3.114745e-01	4.585565e-02	1.103984e-01	3.114745e-01	1.103984e-01	130	3	2.019654e-01	2.929205e-01	3.058019e-01	1.993121e-01
129000	-2.840243e+04	2.826673e+02	1.092461e+00	1.126894e-01	3.110460e-01	4.246510e-02	1.126894e-01	3.110460e-01	1.100640e-01	133	4	2.003446e-01	2.939720e-01	3.150897e-01	1.905937e-01
129100	-2.838606e+04	2.849283e+02	1.065703e+00	1.103984e-01	3.114745e-01	4.585565e-02	1.103984e-01	3.114745e-01	1.103984e-01	130	3	2.019654e-01	2.929205e-01	3.058019e-01	1.993121e-01
129200	-2.838917e+04	2.850647e+02	1.064796e+00	1.110069e-01	3.112869e-01	4.440552e-02	1.110069e-01	3.112869e-01	1.110069e-01	130	3	2.019654e-01	2.929205e-01	3.058019e-01	1.993121e-01
129300	-2.839008e+04	2.885265e+02	1.040196e+00	1.110069e-01	3.112869e-01	4.440552e-02	1.110069e-01	3.112869e-01	1.110069e-01	130	3	1.927033e-01	2.985964e-01	3.119421e-01	1.967582e-01
129400	-2.839582e+04	2.888352e+02	1.037610e+00	1.064641e-01	3.186971e-01	4.321354e-02	1.064641e-01	3.186971e-01	1.064641e-01	130	3	1.927033e-01	2.985964e-01	3.119421e-01	1.967582e-01
129500	-2.839812e+04	2.864012e+02	1.055463e+00	1.139726e-01	3.050639e-01	4.795458e-02	1.139726e-01	3.050639e-01	1.139726e-01	130	3	1.937046e-01	3.066406e-01	2.939832e-01	2.056716e-01
129600	-2.839079e+04	2.815335e+02	1.090230e+00	1.076871e-01	3.193826e-01	3.817341e-02	1.076871e-01	3.193826e-01	1.076871e-01	130	3	1.927033e-01	2.985964e-01	3.119421e-01	1.967582e-01
129700	-2.838533e+04	2.845088e+02	1.068547e+00	1.076871e-01	3.193826e-01	3.817341e-02	1.076871e-01	3.193826e-01	1.076871e-01	130	3	1.927033e-01	2.985964e-01	3.119421e-01	1.967582e-01
129800	-2.839944e+04	2.840473e+02	1.072235e+00	1.118143e-01	3.110460e-01	4.246510e-02	1.118143e-01	3.110460e-01	1.118143e-01	130	3	1.877083e-01	2.939720e-01	3.183830e-01	1.999367e-01
129900	-2.840266e+04	2.831623e+02	1.078625e+00	1.115352e-01	3.110556e-01	4.328311e-02	1.115352e-01	3.110556e-01	1.115352e-01	130	3	1.980226e-01	3.066406e-01	2.939832e-01	2.013536e-01
130000	-2.840118e+04	2.833443e+02	1.087434e+00	1.120108e-01	3.110460e-01	4.246510e-02	1.114212e-01	3.110460e-01	1.120108e-01	182	4	1.877083e-01	2.939720e-01	3.121422e-01	2.061774e-01
130100	-2.839876e+04	2.829295e+02	1.090484e+00	1.120108e-01	3.110460e-01	4.246510e-02	1.114212e-01	3.110460e-01	1.120108e-01	182	4	1.946361e-01	2.870443e-01	3.121422e-01	2.061774e-01
130200	-2.839622e+04	2.803281e+02	1.099255e+00	1.097701e-01	3.121874e-01	4.631490e-02	1.097701e-01	3.121874e-01	1.097701e-01	130	3	1.927033e-01	2.985964e-01	3.119421e-01	1.967582e-01
130300	-2.839776e+04	2.825257e+02	1.093462e+00	1.120108e-01	3.110460e-01	4.246510e-02	1.114212e-01	3.110460e-01	1.120108e-01	182	4	1.946361e-01	2.870443e-01	3.121422e-01	2.061774e-01
130400	-2.839248e+04	2.793991e+02	1.106171e+00	1.097701e-01	3.121874e-01	4.631490e-02	1.097701e-01	3.121874e-01	1.097701e-01	130	3	1.927033e-01	2.985964e-01	3.119421e-01	1.967582e-01
130500	-2.838894e+04	2.790190e+02	1.109013e+00	1.097701e-01	3.121874e-01	4.631490e-02	1.097701e-01	3.121874e-01	1.097701e-01	130	3	1.927033e-01	2.985964e-01	3.119421e-01	1.967582e-01
130600	-2.839471e+04	2.793312e+02	1.106678e+00	1.097701e-01	3.121874e-01	4.631490e-02	1.097701e-01	3.121874e-01	1.097701e-01	130	3	1.927033e-01	2.985964e-01	3.119421e-01	1.967582e-01
130700	-2.839005e+04	2.843531e+02	1.080059e+00	1.091633e-01	3.194360e-01	4.038911e-02	1.024124e-01	3.194360e-01	1.091633e-01	182	4	1.927033e-01	2.985964e-01	3.119421e-01	1.967582e-01
130800	-2.839110e+04	2.810586e+02	1.093799e+00	1.097287e-01	3.104486e-01	4.991672e-02	1.097287e-01	3.104486e-01	1.097287e-01	130	3	1.946361e-01	2.870443e-01	3.121422e-01	2.061774e-01
130900	-2.838919e+04	2.815091e+02	1.090477e+00	1.097287e-01	3.104486e-01	4.991672e-02	1.097287e-01	3.104486e-01	1.097287e-01	130	3	1.946361e-01	2.870443e-01	3.121422e-01	2.061774e-01
131000	-2.839281e+04	2.849352e+02	1.076152e+00	1.161500e-01	3.141508e-01	4.566992e-02	9.372851e-02	3.141508e-01	1.161500e-01	182	4	1.927033e-01	2.985964e-01	3.119421e-01	1.967582e-01
131100	-2.839444e+04	2.835588e+02	1.086200e+00	1.161500e-01	3.141508e-01	4.566992e-02	9.372851e-02	3.141508e-01	1.161500e-01	182	4	1.927033e-01	2.985964e-01	3.119421e-01	1.967582e-01
131200	-2.839625e+04	2.832084e+02	1.088417e+00	1.122706e-01	3.096565e-01	4.532728e-02	1.108186e-01	3.096565e-01	1.122706e-01	182	4	1.927033e-01	2.985964e-01	3.119421e-01	1.967582e-01
131300	-2.839131e+04	2.806636e+02	1.096721e+00	1.097287e-01	3.104486e-01	4.991672e-02	1.097287e-01	3.104486e-01	1.097287e-01	130	3	1.946361e-01	2.870443e-01	3.121422e-01	2.061774e-01
131400	-2.839975e+04	2.872283e+02	1.059273e+00	1.122706e-01	3.096565e-01	4.532728e-02	1.108186e-01	3.096565e-01	1.122706e-01	182	4	1.927033e-01	2.985964e-01	3.119421e-01	1.967582e-01
131500	-2.840075e+04	2.862777e+02	1.066093e+00	1.122706e-01	3.096565e-01	4.532728e-02	1.108186e-01	3.096565e-01	1.122706e-01	182	4	1.927033e-01	2.985964e-01	3.119421e-01	1.967582e-01
131600	-2.838856e+04	2.874467e+02	1.057712e+00	1.122706e-01	3.096565e-01	4.532728e-02	1.108186e-01	3.096565e-01	1.122706e-01	182	4	1.927033e-01	2.985964e-01	3.119421e-01	1.967582e-01
131700	-2.839089e+04	2.876506e+02	1.056257e+00	1.122706e-01	3.096565e-01	4.532728e-02	1.108186e-01	3.096565e-01	1.122706e-01	182	4	1.908679e-01	2.985964e-01	3.119421e-01	1.985937e-01
131800	-2.839100e+04	2.828701e+02	1.080730e+00	1.120785e-01	3.069664e-01	4.983156e-02	1.120785e-01	3.069664e-01	1.120785e-01	130	3	1.946361e-01	2.870443e-01	3.121422e-01	2.061774e-01
131900	-2.839499e+04	2.831738e+02	1.077993e+00	1.059574e-01	3.196863e-01	4.275510e-02	1.059574e-01	3.196863e-01	1.059574e-01	130	3	1.946361e-01	2.870443e-01	3.121422e-01	2.061774e-01
132000	-2.840180e+04	2.801308e+02	1.100554e+00	1.080415e-01	3.151342e-01	4.560696e-02	1.080415e-01	3.151342e-01	1.080415e-01	130	3	1.895377e-01	3.156670e-01	2.983500e-01	1.964452e-01
132100	-2.839389e+04	2.835160e+02	1.085815e+00	1.071307e-01	3.096565e-01	4.532728e-02	1.071307e-01	3.096565e-01	1.210984e-01	133	4	1.908679e-01	2.985964e-01	3.119421e-01	1.985937e-01
132200	-2.839472e+04	2.857610e+02	1.059326e+00	1.059574e-01	3.196863e-01	4.275510e-02	1.059574e-01	3.196863e-01	1.059574e-01	130	3	1.903179e-01	3.035612e-01	2.978915e-01	2.082294e-01
132300	-2.839369e+04	2.870361e+02	1.050420e+00	1.080415e-01	3.151342e-01	4.560696e-02	1.080415e-01	3.151342e-01	1.080415e-01	130	3	1.888654e-01	3.156670e-01	2.996614e-01	1.958062e-01
132400	-2.838832e+04	2.855204e+02	1.061299e+00	1.085340e-01	3.155340e-01	4.333007e-02	1.085340e-01	3.155340e-01	1.085340e-01	130	3	1.903179e-01	3.035612e-01	2.978915e-01	2.082294e-01
132500	-2.839743e+04	2.857385e+02	1.069551e+00	1.062096e-01	3.083707e-01	5.223018e-02	1.062096e-01	3.083707e-01	1.186092e-01	133	4	1.941285e-01	2.953357e-01	3.119421e-01	1.985937e-01
132600	-2.838963e+04	2.830814e+02	1.078846e+00	1.080415e-01	3.151342e-01	4.560696e-02	1.080415e-01	3.151342e-01	1.080415e-01	130	3	1.888654e-01	2.966611e-01	3.132916e-01	2.011819e-01
132700	-2.839377e+04	2.864548e+02	1.054697e+00	1.103428e-01	3.083707e-01	5.223018e-02	1.103428e-01	3.083707e-01	1.103428e-01	130	3	1.941285e-01	2.953357e-01	3.119421e-01	1.985937e-01
132800	-2.838605e+04	2.822546e+02	1.084885e+00	1.080415e-01	3.151342e-01	4.560696e-02	1.080415e-01	3.151342e-01	1.080415e-01	130	3	1.888654e-01	2.966611e-01	3.132916e-01	2.011819e-01
132900	-2.839450e+04	2.843850e+02	1.069540e+00	1.103428e-01	3.083707e-01	5.223018e-02	1.103428e-01	3.083707e-01	1.103428e-01	130	3	1.941285e-01	2.953357e-01	3.119421e-01	1.985937e-01
133000	-2.839453e+04	2.793165e+02	1.106622e+00	1.080415e-01	3.151342e-01	4.560696e-02	1.080415e-01	3.151342e-01	1.080415e-01	130	3	1.888654e-01	2.966611e-01	3.132916e-01	2.011819e-01
133100	-2.839106e+04	2.851545e+02	1.063997e+00	1.103428e-01	3.083707e-01	5.223018e-02	1.103428e-01	3.083707e-01	1.103428e-01	130	3	1.941285e-01	2.953357e-01	3.119421e-01	1.985937e-01
133200	-2.838670e+04	2.817232e+02	1.099078e+00	1.087259e-01	3.099349e-01	5.619880e-02	1.076027e-01	3.099349e-01	1.076027e-01	185	4	1.898756e-01	3.012147e-01	3.108671e-01	1.980425e-01
133300	-2.839125e+04	2.844577e+02	1.078797e+00	1.170894e-01	3.105473e-01	5.214822e-02	1.048339e-01	3.105473e-01	1.048339e-01	185	4	1.888654e-01	2.966611e-01	3.132916e-01	2.011819e-01
133400	-2.838999e+04	2.857828e+02	1.069361e+00	1.087259e-01	3.099349e-01	5.619880e-02	1.076027e-01	3.099349e-01	1.076027e-01	185	4	1.972692e-01	3.012147e-01	3.034736e-01	1.980425e-01
133500	-2.839443e+04	2.853914e+02	1.072017e+00	1.170894e-01	3.105473e-01	5.214822e-02	1.048339e-01	3.105473e-01	1.048339e-01	185	4	1.877944e-01	2.864908e-01	3.190055e-01	2.067093e-01
133600	-2.839453e+04	2.854501e+02	1.071829e+00	1.222295e-01	3.052379e-01	4.688484e-02	1.102049e-01	3.052379e-01	1.102049e-01	185	4	1.877944e-01	2.864908e-01	3.190055e-01	2.067093e-01
133700	-2.840042e+04	2.894702e+02	1.043817e+00	1.215790e-01	3.051684e-01	4.152883e-02	1.049762e-01	3.051684e-01	1.215790e-01	182	4	1.951222e-01	2.953357e-01	3.109484e-01	1.985937e-01
133800	-2.839190e+04	2.836473e+02	1.074850e+00	1.082782e-01	3.189398e-01	3.728596e-02	1.082782e-01	3.189398e-01	1.082782e-01	130	3	1.972692e-01	3.012147e-01	3.034736e-01	1.980425e-01
133900	-2.839236e+04	2.849992e+02	1.065536e+00	1.142131e-01	3.052379e-01	4.688484e-02	1.142131e-01	3.052379e-01	1.142131e-01	130	3	1.877944e-01	2.864908e-01	3.190055e-01	2.067093e-01
134000	-2.838744e+04	2.838930e+02	1.073524e+00	1.142131e-01	3.052379e-01	4.688484e-02	1.142131e-01	3.052379e-01	1.142131e-01	130	3	1.877944e-01	2.864908e-01	3.190055e-01	2.067093e-01
134100	-2.837889e+04	2.830797e+02	1.078536e+00	1.051748e-01	3.181415e-01	4.819274e-02	1.051748e-01	3.181415e-01	1.051748e-01	130	3	1.877944e-01	2.894026e-01	3.190055e-01	2.037975e-01
134200	-2.837370e+04	2.826003e+02	1.082842e+00	1.121547e-01	3.125581e-01	3.841982e-02	1.121547e-01	3.125581e-01	1.121547e-01	130	3	1.919520e-01	2.868944e-01	3.093788e-01	2.117748e-01
134300	-2.837505e+04	2.826108e+02	1.082533e+00	1.110867e-01	3.086376e-01	4.946490e-02	1.110867e-01	3.086376e-01	1.110867e-01	130	3	1.919520e-01	2.868944e-01	3.093788e-01	2.117748e-01
134400	-2.837575e+04	2.827430e+02	1.081567e+00	1.110867e-01	3.086376e-01	4.946490e-02	1.110867e-01	3.086376e-01	1.110867e-01	130	3	1.919520e-01	2.868944e-01	3.093788e-01	2.117748e-01
134500	-2.837673e+04	2.824127e+02	1.083982e+00	1.110867e-01	3.086376e-01	4.946490e-02	1.110867e-01	3.086376e-01	1.110867e-01	130	3	1.919520e-01	2.868944e-01	3.093788e-01	2.117748e-01
134600	-2.837723e+04	2.824684e+02	1.083574e+00	1.110867e-01	3.086376e-01	4.946490e-02	1.110867e-01	3.086376e-01	1.110867e-01	130	3	1.919520e-01	2.868944e-01	3.093788e-01	2.117748e-01
134700	-2.838814e+04	2.857707e+02	1.073488e+00	1.165771e-01	3.093149e-01	5.274246e-02	9.649671e-02	3.082917e-01	1.165771e-01	197	5	1.972692e-01	3.012147e-01	3.034736e-01	1.980425e-01
134800	-2.837728e+04	2.815487e+02	1.090324e+00	1.110867e-01	3.086376e-01	4.946490e-02	1.110867e-01	3.086376e-01	1.110867e-01	130	3	1.919520e-01	2.918275e-01	3.093788e-01	2.068417e-01
134900	-2.837542e+04	2.800847e+02	1.101155e+00	1.110867e-01	3.086376e-01	4.946490e-02	1.110867e-01	3.086376e-01	1.110867e-01	130	3	1.919520e-01	2.918275e-01	3.093788e-01	2.068417e-01
135000	-2.838065e+04	2.802042e+02	1.100267e+00	1.110867e-01	3.086376e-01	4.946490e-02	1.110867e-01	3.086376e-01	1.110867e-01	130	3	1.919520e-01	2.918275e-01	3.093788e-01	2.068417e-01
135100	-2.838783e+04	2.914090e+02	1.029988e+00	1.195337e-01	2.992547e-01	4.890774e-02	1.135154e-01	2.992547e-01	1.195337e-01	182	4	1.972692e-01	3.012147e-01	3.034736e-01	1.980425e-01
135200	-2.838261e+04	2.885338e+02	1.040280e+00	1.123390e-01	3.098412e-01	4.330065e-02	1.123390e-01	3.098412e-01	1.123390e-01	130	3	1.972692e-01	3.012147e-01	3.034736e-01	1.980425e-01
135300	-2.838027e+04	2.834929e+02	1.076105e+00	1.110867e-01	3.086376e-01	4.946490e-02	1.110867e-01	3.086376e-01	1.110867e-01	130	3	1.919520e-01	2.918275e-01	3.093788e-01	2.068417e-01
135400	-2.838784e+04	2.895495e+02	1.033170e+00	1.123390e-01	3.098412e-01	4.330065e-02	1.123390e-01	3.098412e-01	1.123390e-01	130	3	1.972692e-01	2.946192e-01	3.100691e-01	1.980425e-01
135500	-2.838671e+04	2.871976e+02	1.049708e+00	1.123390e-01	3.098412e-01	4.330065e-02	1.123390e-01	3.098412e-01	1.123390e-01	130	3	1.972692e-01	2.946192e-01	3.100691e-01	1.980425e-01
135600	-2.838795e+04	2.840594e+02	1.071795e+00	1.084576e-01	3.148873e-01	4.485268e-02	1.084576e-01	3.148873e-01	1.084576e-01	130	3	1.919520e-01	2.918275e-01	3.093788e-01	2.068417e-01
135700	-2.838832e+04	2.831026e+02	1.078742e+00	1.084576e-01	3.148873e-01	4.485268e-02	1.084576e-01	3.148873e-01	1.084576e-01	130	3	1.919520e-01	2.918275e-01	3.093788e-01	2.068417e-01
135800	-2.837940e+04	2.823653e+02	1.084384e+00	1.113038e-01	3.097660e-01	4.655645e-02	1.113038e-01	3.097660e-01	1.113038e-01	130	3	1.972692e-01	2.946192e-01	3.100691e-01	1.980425e-01
135900	-2.838888e+04	2.882832e+02	1.041910e+00	1.113038e-01	3.097660e-01	4.655645e-02	1.113038e-01	3.097660e-01	1.113038e-01	130	3	2.024278e-01	2.946192e-01	3.100691e-01	1.928839e-01
136000	-2.838367e+04	2.841348e+02	1.071460e+00	1.096624e-01	3.171189e-01	3.677500e-02	1.096624e-01	3.171189e-01	1.096624e-01	130	3	1.919520e-01	2.918275e-01	3.093788e-01	2.068417e-01
136100	-2.837773e+04	2.812158e+02	1.092787e+00	1.096624e-01	3.171189e-01	3.677500e-02	1.096624e-01	3.171189e-01	1.096624e-01	130	3	1.919520e-01	2.918275e-01	3.093788e-01	2.068417e-01
136200	-2.838237e+04	2.868232e+02	1.052070e+00	1.095464e-01	3.125905e-01	4.617990e-02	1.095464e-01	3.125905e-01	1.095464e-01	130	3	1.885133e-01	2.946192e-01	3.100691e-01	2.067984e-01
136300	-2.838027e+04	2.836856e+02	1.074595e+00	1.095464e-01	3.125905e-01	4.617990e-02	1.095464e-01	3.125905e-01	1.095464e-01	130	3	1.885133e-01	2.946192e-01	3.125324e-01	2.043352e-01
136400	-2.837503e+04	2.838368e+02	1.073691e+00	1.108199e-01	3.136634e-01	4.021351e-02	1.108199e-01	3.136634e-01	1.108199e-01	130	3	1.919520e-01	2.918275e-01	3.093788e-01	2.068417e-01
136500	-2.837508e+04	2.837168e+02	1.074431e+00	1.109128e-01	3.075434e-01	5.217473e-02	1.109128e-01	3.075434e-01	1.109128e-01	130	3	1.919520e-01	2.918275e-01	3.093788e-01	2.068417e-01
136600	-2.837853e+04	2.827761e+02	1.081211e+00	1.102189e-01	3.086432e-01	5.205688e-02	1.102189e-01	3.086432e-01	1.102189e-01	130	3	1.885133e-01	3.011884e-01	3.125324e-01	1.977659e-01
136700	-2.836946e+04	2.820051e+02	1.087024e+00	1.112397e-01	3.100628e-01	4.615523e-02	1.112397e-01	3.100628e-01	1.112397e-01	130	3	1.888311e-01	3.008706e-01	3.125324e-01	1.977659e-01
136800	-2.837317e+04	2.821998e+02	1.085595e+00	1.112397e-01	3.100628e-01	4.615523e-02	1.112397e-01	3.100628e-01	1.112397e-01	130	3	2.015259e-01	3.008706e-01	2.998376e-01	1.977659e-01
136900	-2.837495e+04	2.823979e+02	1.094442e+00	1.139406e-01	3.061847e-01	4.497860e-02	1.143556e-01	3.061847e-01	1.143556e-01	185	4	1.960195e-01	3.012292e-01	3.067473e-01	1.960041e-01
137000	-2.837524e+04	2.837565e+02	1.084258e+00	1.156395e-01	3.104682e-01	4.367763e-02	1.098733e-01	3.104682e-01	1.098733e-01	185	4	1.917936e-01	2.937115e-01	3.128010e-01	2.016939e-01
137100	-2.837918e+04	2.873490e+02	1.058274e+00	1.156395e-01	3.104682e-01	4.367763e-02	1.098733e-01	3.104682e-01	1.098733e-01	185	4	2.015732e-01	2.839319e-01	3.128010e-01	2.016939e-01
137200	-2.837953e+04	2.857907e+02	1.069468e+00	1.156395e-01	3.104682e-01	4.367763e-02	1.098733e-01	3.104682e-01	1.098733e-01	185	4	2.015732e-01	2.839319e-01	3.128010e-01	2.016939e-01
137300	-2.837598e+04	2.864235e+02	1.065020e+00	1.064153e-01	3.151156e-01	4.342437e-02	1.099646e-01	3.151156e-01	1.099646e-01	185	4	2.015732e-01	2.839319e-01	3.128010e-01	2.016939e-01
137400	-2.838668e+04	2.828434e+02	1.081182e+00	1.142173e-01	3.061847e-01	4.497860e-02	1.142173e-01	3.061847e-01	1.142173e-01	130	3	1.960195e-01	3.012292e-01	3.067473e-01	1.960041e-01
137500	-2.838775e+04	2.833164e+02	1.077735e+00	1.142173e-01	3.061847e-01	4.497860e-02	1.142173e-01	3.061847e-01	1.142173e-01	130	3	1.960195e-01	3.012292e-01	3.067473e-01	1.960041e-01
137600	-2.838901e+04	2.834452e+02	1.086646e+00	1.095436e-01	3.176184e-01	3.725766e-02	1.089810e-01	3.176184e-01	1.089810e-01	185	4	2.015732e-01	2.839319e-01	3.128010e-01	2.016939e-01
137700	-2.839101e+04	2.832722e+02	1.087921e+00	1.201533e-01	3.108501e-01	3.528362e-02	1.114315e-01	3.108501e-01	1.114315e-01	185	4	2.015732e-01	2.839319e-01	3.128010e-01	2.016939e-01
137800	-2.839470e+04	2.858185e+02	1.069025e+00	1.043230e-01	3.162170e-01	4.110061e-02	1.043230e-01	3.162170e-01	1.178194e-01	133	4	1.960195e-01	3.012292e-01	3.067473e-01	1.960041e-01
137900	-2.839017e+04	2.832144e+02	1.088056e+00	1.192836e-01	3.078045e-01	4.876237e-02	1.081725e-01	3.078045e-01	1.081725e-01	185	4	2.015732e-01	2.839319e-01	3.128010e-01	2.016939e-01
138000	-2.839314e+04	2.830914e+02	1.088960e+00	1.192836e-01	3.078045e-01	4.876237e-02	1.081725e-01	3.078045e-01	1.081725e-01	185	4	2.015732e-01	2.839319e-01	3.128010e-01	2.016939e-01
138100	-2.839344e+04	2.833650e+02	1.076911e+00	1.088218e-01	3.162170e-01	4.110061e-02	1.088218e-01	3.162170e-01	1.088218e-01	130	3	1.960195e-01	3.012292e-01	3.067473e-01	1.960041e-01
138200	-2.839109e+04	2.834675e+02	1.086198e+00	1.192836e-01	3.078045e-01	4.876237e-02	1.081725e-01	3.078045e-01	1.081725e-01	185	4	2.049050e-01	2.967371e-01	2.950335e-01	2.033244e-01
138300	-2.839277e+04	2.838118e+02	1.073761e+00	1.094618e-01	3.165856e-01	3.844350e-02	1.094618e-01	3.165856e-01	1.094618e-01	130	3	1.960195e-01	3.012292e-01	3.067473e-01	1.960041e-01
138400	-2.839939e+04	2.846398e+02	1.078033e+00	1.095553e-01	3.113761e-01	4.176939e-02	1.129616e-01	3.113761e-01	1.129616e-01	185	4	2.049050e-01	2.967371e-01	3.035783e-01	1.947795e-01
138500	-2.839270e+04	2.827521e+02	1.081472e+00	1.094618e-01	3.165856e-01	3.844350e-02	1.094618e-01	3.165856e-01	1.094618e-01	130	3	1.960195e-01	3.025711e-01	3.054054e-01	1.960041e-01
138600	-2.839573e+04	2.852346e+02	1.073766e+00	1.131307e-01	3.132286e-01	4.408303e-02	1.031985e-01	3.132286e-01	1.131307e-01	182	4	1.890749e-01	3.063851e-01	3.044703e-01	2.000697e-01
138700	-2.838880e+04	2.832420e+02	1.077991e+00	1.106830e-01	3.135241e-01	4.090278e-02	1.106830e-01	3.135241e-01	1.106830e-01	130	3	1.960195e-01	3.025711e-01	3.054054e-01	1.960041e-01
138800	-2.839362e+04	2.841724e+02	1.071240e+00	1.106830e-01	3.135241e-01	4.090278e-02	1.106830e-01	3.135241e-01	1.106830e-01	130	3	1.960195e-01	3.025711e-01	3.054054e-01	1.960041e-01
138900	-2.839488e+04	2.818970e+02	1.087237e+00	1.060992e-01	3.149335e-01	5.183549e-02	1.060992e-01	3.149335e-01	1.060992e-01	130	3	1.975945e-01	2.953742e-01	3.105894e-01	1.964419e-01
139000	-2.838892e+04	2.838797e+02	1.072948e+00	1.078416e-01	3.120267e-01	5.242169e-02	1.078416e-01	3.120267e-01	1.078416e-01	130	3	1.960195e-01	3.025711e-01	3.054054e-01	1.960041e-01
139100	-2.838766e+04	2.820410e+02	1.086351e+00	1.078416e-01	3.120267e-01	5.242169e-02	1.078416e-01	3.120267e-01	1.078416e-01	130	3	1.960195e-01	3.025711e-01	3.054054e-01	1.960041e-01
139200	-2.838975e+04	2.823894e+02	1.083799e+00	1.078416e-01	3.120267e-01	5.242169e-02	1.078416e-01	3.120267e-01	1.078416e-01	130	3	1.960195e-01	3.025711e-01	3.054054e-01	1.960041e-01
139300	-2.839350e+04	2.837442e+02	1.073930e+00	1.078416e-01	3.120267e-01	5.242169e-02	1.078416e-01	3.120267e-01	1.078416e-01	130	3	1.960195e-01	3.025711e-01	3.054054e-01	1.960041e-01
139400	-2.840303e+04	2.862085e+02	1.066376e+00	1.105596e-01	3.051985e-01	3.997606e-02	1.105596e-01	3.051985e-01	1.285078e-01	133	4	2.049050e-01	3.095083e-01	2.908071e-01	1.947795e-01
139500	-2.839731e+04	2.861144e+02	1.067054e+00	1.105596e-01	3.051985e-01	3.997606e-02	1.105596e-01	3.051985e-01	1.285078e-01	133	4	2.049050e-01	3.095083e-01	2.908071e-01	1.947795e-01
139600	-2.838390e+04	2.804521e+02	1.098690e+00	1.135393e-01	3.061455e-01	4.709121e-02	1.135393e-01	3.061455e-01	1.135393e-01	130	3	1.906157e-01	2.964619e-01	3.175716e-01	1.953509e-01
139700	-2.838729e+04	2.823853e+02	1.084443e+00	1.135393e-01	3.061455e-01	4.709121e-02	1.135393e-01	3.061455e-01	1.135393e-01	130	3	1.906157e-01	2.964619e-01	3.175716e-01	1.953509e-01
139800	-2.839905e+04	2.850074e+02	1.064878e+00	1.080450e-01	3.138173e-01	4.823018e-02	1.080450e-01	3.138173e-01	1.080450e-01	130	3	1.975945e-01	2.953742e-01	3.105894e-01	1.964419e-01
139900	-2.839519e+04	2.828006e+02	1.091559e+00	1.091134e-01	3.061455e-01	4.709121e-02	1.157523e-01	3.061455e-01	1.157523e-01	185	4	1.906157e-01	2.964619e-01	3.129879e-01	1.999345e-01
140000	-2.839146e+04	2.829785e+02	1.090249e+00	1.091134e-01	3.061455e-01	4.709121e-02	1.157523e-01	3.061455e-01	1.157523e-01	185	4	1.906157e-01	2.964619e-01	3.129879e-01	1.999345e-01
140100	-2.840084e+04	2.861504e+02	1.057105e+00	1.127449e-01	3.054149e-01	5.093549e-02	1.127449e-01	3.054149e-01	1.127449e-01	130	3	2.007547e-01	2.867649e-01	3.027074e-01	2.097730e-01
140200	-2.839520e+04	2.836857e+02	1.085055e+00	1.091134e-01	3.061455e-01	4.709121e-02	1.157523e-01	3.061455e-01	1.157523e-01	185	4	1.906157e-01	2.964619e-01	3.129879e-01	1.999345e-01
140300	-2.838952e+04	2.821923e+02	1.096051e+00	1.091134e-01	3.061455e-01	4.709121e-02	1.157523e-01	3.061455e-01	1.157523e-01	185	4	1.906157e-01	2.964619e-01	3.129879e-01	1.999345e-01
140400	-2.839504e+04	2.831197e+02	1.089210e+00	1.091134e-01	3.061455e-01	4.709121e-02	1.157523e-01	3.061455e-01	1.157523e-01	185	4	1.906157e-01	2.964619e-01	3.129879e-01	1.999345e-01
140500	-2.839940e+04	2.809188e+02	1.095075e+00	1.118851e-01	3.085683e-01	4.720807e-02	1.118851e-01	3.085683e-01	1.118851e-01	130	3	1.975945e-01	2.953742e-01	3.105894e-01	1.964419e-01
140600	-2.839278e+04	2.856691e+02	1.070295e+00	1.106462e-01	3.061455e-01	4.709121e-02	1.106462e-01	3.061455e-01	1.193254e-01	133	4	1.906157e-01	2.964619e-01	3.129879e-01	1.999345e-01
140700	-2.839495e+04	2.858142e+02	1.069247e+00	1.106462e-01	3.061455e-01	4.709121e-02	1.106462e-01	3.061455e-01	1.193254e-01	133	4	1.906157e-01	2.964619e-01	3.084006e-01	2.045219e-01
140800	-2.839227e+04	2.858934e+02	1.058685e+00	1.100561e-01	3.092611e-01	5.130959e-02	1.100561e-01	3.092611e-01	1.100561e-01	130	3	2.007547e-01	2.867649e-01	3.027074e-01	2.097730e-01
140900	-2.838817e+04	2.815494e+02	1.090196e+00	1.100561e-01	3.092611e-01	5.130959e-02	1.100561e-01	3.092611e-01	1.100561e-01	130	3	2.007547e-01	2.867649e-01	3.027074e-01	2.097730e-01
141000	-2.839654e+04	2.869317e+02	1.061281e+00	1.079373e-01	3.169288e-01	3.860237e-02	1.079373e-01	3.169288e-01	1.116654e-01	133	4	1.906157e-01	2.964619e-01	3.084006e-01	2.045219e-01
141100	-2.839601e+04	2.802718e+02	1.110170e+00	1.100032e-01	3.142626e-01	4.122764e-02	1.100032e-01	3.142626e-01	1.102407e-01	133	4	1.906157e-01	2.964619e-01	3.084006e-01	2.045219e-01
141200	-2.839523e+04	2.793079e+02	1.106944e+00	1.100824e-01	3.142626e-01	4.122764e-02	1.100824e-01	3.142626e-01	1.100824e-01	130	3	1.906157e-01	2.964619e-01	3.084006e-01	2.045219e-01
141300	-2.840393e+04	2.885594e+02	1.039799e+00	1.100561e-01	3.092611e-01	5.130959e-02	1.100561e-01	3.092611e-01	1.100561e-01	130	3	1.981348e-01	3.049470e-01	2.916853e-01	2.052329e-01
141400	-2.840855e+04	2.804327e+02	1.098330e+00	1.077586e-01	3.175335e-01	4.165700e-02	1.077586e-01	3.175335e-01	1.077586e-01	130	3	1.854116e-01	2.973545e-01	3.237414e-01	1.934925e-01
141500	-2.840631e+04	2.815866e+02	1.089977e+00	1.096575e-01	3.138153e-01	4.339700e-02	1.096575e-01	3.138153e-01	1.096575e-01	130	3	1.981348e-01	3.049470e-01	2.899788e-01	2.069395e-01
141600	-2.839852e+04	2.836227e+02	1.074927e+00	1.077586e-01	3.175335e-01	4.165700e-02	1.077586e-01	3.175335e-01	1.077586e-01	130	3	1.854116e-01	2.973545e-01	3.237414e-01	1.934925e-01
141700	-2.839892e+04	2.830888e+02	1.079205e+00	1.124022e-01	3.081784e-01	4.643650e-02	1.124022e-01	3.081784e-01	1.124022e-01	130	3	1.854116e-01	2.973545e-01	3.237414e-01	1.934925e-01
141800	-2.840843e+04	2.825368e+02	1.083114e+00	1.106665e-01	3.126803e-01	4.263977e-02	1.106665e-01	3.126803e-01	1.106665e-01	130	3	2.035469e-01	2.943750e-01	3.032268e-01	1.988514e-01
141900	-2.839728e+04	2.847913e+02	1.076817e+00	1.111335e-01	3.115538e-01	5.241245e-02	1.022130e-01	3.115538e-01	1.111335e-01	182	4	1.854116e-01	2.973545e-01	3.237414e-01	1.934925e-01
142000	-2.840454e+04	2.877224e+02	1.045904e+00	1.115702e-01	3.101077e-01	4.507397e-02	1.115702e-01	3.101077e-01	1.115702e-01	130	3	2.028926e-01	2.921219e-01	3.074078e-01	1.975777e-01
142100	-2.840114e+04	2.869514e+02	1.051363e+00	1.115702e-01	3.101077e-01	4.507397e-02	1.115702e-01	3.101077e-01	1.115702e-01	130	3	2.028926e-01	2.921219e-01	3.017408e-01	2.032447e-01
142200	-2.839977e+04	2.856857e+02	1.070334e+00	1.111335e-01	3.115538e-01	5.241245e-02	1.022130e-01	3.115538e-01	1.111335e-01	182	4	1.854116e-01	2.973545e-01	3.237414e-01	1.934925e-01
142300	-2.839611e+04	2.856351e+02	1.070815e+00	1.134929e-01	3.099868e-01	5.054809e-02	1.024925e-01	3.099868e-01	1.134929e-01	182	4	1.875195e-01	2.952466e-01	3.237414e-01	1.934925e-01
142400	-2.839768e+04	2.885690e+02	1.049969e+00	1.139794e-01	3.156086e-01	3.704346e-02	1.037804e-01	3.156086e-01	1.139794e-01	182	4	2.028926e-01	2.921219e-01	3.017408e-01	2.032447e-01
142500	-2.838866e+04	2.840869e+02	1.082067e+00	1.134929e-01	3.099868e-01	5.054809e-02	1.024925e-01	3.099868e-01	1.134929e-01	182	4	1.913727e-01	3.033083e-01	3.193944e-01	1.859246e-01
142600	-2.839961e+04	2.852801e+02	1.073313e+00	1.116230e-01	3.120888e-01	4.589246e-02	1.116230e-01	3.120888e-01	1.066839e-01	133	4	1.880038e-01	3.044463e-01	3.050393e-01	2.025106e-01
142700	-2.839469e+04	2.849030e+02	1.076349e+00	1.191380e-01	3.047292e-01	4.583926e-02	1.064263e-01	3.047292e-01	1.191380e-01	182	4	2.013313e-01	3.034194e-01	2.919531e-01	2.032961e-01
142800	-2.839204e+04	2.823540e+02	1.094748e+00	1.116853e-01	3.127254e-01	4.521248e-02	1.059662e-01	3.127254e-01	1.116853e-01	182	4	1.872209e-01	3.033083e-01	3.193944e-01	1.900764e-01
142900	-2.839674e+04	2.847246e+02	1.077646e+00	1.191380e-01	3.047292e-01	4.583926e-02	1.064263e-01	3.047292e-01	1.191380e-01	182	4	2.013313e-01	3.034194e-01	2.919531e-01	2.032961e-01
143000	-2.838582e+04	2.835422e+02	1.086001e+00	1.116853e-01	3.127254e-01	4.521248e-02	1.059662e-01	3.127254e-01	1.116853e-01	182	4	1.872209e-01	3.033083e-01	3.180613e-01	1.914095e-01
143100	-2.838184e+04	2.867234e+02	1.062923e+00	1.116853e-01	3.127254e-01	4.521248e-02	1.059662e-01	3.127254e-01	1.116853e-01	182	4	1.872209e-01	3.033083e-01	3.180613e-01	1.914095e-01
143200	-2.837849e+04	2.867981e+02	1.062387e+00	1.116853e-01	3.127254e-01	4.521248e-02	1.059662e-01	3.127254e-01	1.116853e-01	182	4	1.872209e-01	3.033083e-01	3.180613e-01	1.914095e-01
143300	-2.838024e+04	2.851424e+02	1.064111e+00	1.097789e-01	3.127254e-01	4.521248e-02	1.097789e-01	3.127254e-01	1.097789e-01	130	3	1.872209e-01	3.033083e-01	3.180613e-01	1.914095e-01
143400	-2.838103e+04	2.839040e+02	1.072601e+00	1.058405e-01	3.163950e-01	4.968854e-02	1.058405e-01	3.163950e-01	1.058405e-01	130	3	1.862367e-01	2.934074e-01	3.238211e-01	1.965348e-01
143500	-2.838555e+04	2.833147e+02	1.076877e+00	1.058405e-01	3.163950e-01	4.968854e-02	1.058405e-01	3.163950e-01	1.058405e-01	130	3	1.862367e-01	2.934074e-01	3.238211e-01	1.965348e-01
143600	-2.838388e+04	2.833386e+02	1.077368e+00	1.118574e-01	3.103497e-01	4.372830e-02	1.118574e-01	3.103497e-01	1.118574e-01	130	3	1.862367e-01	2.934074e-01	3.238211e-01	1.965348e-01
143700	-2.838219e+04	2.860736e+02	1.057655e+00	1.118574e-01	3.103497e-01	4.372830e-02	1.118574e-01	3.103497e-01	1.118574e-01	130	3	1.862367e-01	2.934074e-01	3.104360e-01	2.099199e-01
143800	-2.838087e+04	2.863661e+02	1.055455e+00	1.111472e-01	3.093853e-01	4.778782e-02	1.111472e-01	3.093853e-01	1.111472e-01	130	3	1.996750e-01	3.110165e-01	3.012158e-01	1.880927e-01
143900	-2.837899e+04	2.833669e+02	1.077046e+00	1.111472e-01	3.093853e-01	4.778782e-02	1.111472e-01	3.093853e-01	1.111472e-01	130	3	1.996750e-01	3.110165e-01	3.012158e-01	1.880927e-01
144000	-2.838118e+04	2.850021e+02	1.065028e+00	1.099883e-01	3.076068e-01	5.482145e-02	1.099883e-01	3.076068e-01	1.099883e-01	130	3	1.996750e-01	3.110165e-01	3.012158e-01	1.880927e-01
144100	-2.837530e+04	2.852019e+02	1.063593e+00	1.099883e-01	3.076068e-01	5.482145e-02	1.099883e-01	3.076068e-01	1.099883e-01	130	3	2.051095e-01	3.009912e-01	3.026504e-01	1.912489e-01
144200	-2.837707e+04	2.854304e+02	1.061967e+00	1.084369e-01	3.170991e-01	4.049107e-02	1.084369e-01	3.170991e-01	1.084369e-01	130	3	2.051095e-01	3.009912e-01	3.026504e-01	1.912489e-01
144300	-2.837888e+04	2.857843e+02	1.059433e+00	1.084369e-01	3.170991e-01	4.049107e-02	1.084369e-01	3.170991e-01	1.084369e-01	130	3	2.051095e-01	3.009912e-01	3.026504e-01	1.912489e-01
144400	-2.837893e+04	2.817631e+02	1.088591e+00	1.084369e-01	3.170991e-01	4.049107e-02	1.084369e-01	3.170991e-01	1.084369e-01	130	3	1.991307e-01	3.038743e-01	3.036379e-01	1.933571e-01
144500	-2.837812e+04	2.821017e+02	1.086105e+00	1.084369e-01	3.170991e-01	4.049107e-02	1.084369e-01	3.170991e-01	1.084369e-01	130	3	1.991307e-01	3.038743e-01	3.036379e-01	1.933571e-01
144600	-2.837790e+04	2.806837e+02	1.096553e+00	1.084369e-01	3.170991e-01	4.049107e-02	1.084369e-01	3.170991e-01	1.084369e-01	130	3	1.991307e-01	3.038743e-01	3.036379e-01	1.933571e-01
144700	-2.837762e+04	2.846683e+02	1.067361e+00	1.076341e-01	3.180628e-01	4.097206e-02	1.076341e-01	3.180628e-01	1.076341e-01	130	3	1.991307e-01	3.038743e-01	3.036379e-01	1.933571e-01
144800	-2.836891e+04	2.806501e+02	1.096714e+00	1.076341e-01	3.180628e-01	4.097206e-02	1.076341e-01	3.180628e-01	1.076341e-01	130	3	1.991307e-01	3.038743e-01	3.036379e-01	1.933571e-01
144900	-2.836795e+04	2.814111e+02	1.091094e+00	1.076341e-01	3.180628e-01	4.097206e-02	1.076341e-01	3.180628e-01	1.076341e-01	130	3	1.991307e-01	3.038743e-01	3.036379e-01	1.933571e-01
145000	-2.836915e+04	2.870173e+02	1.050565e+00	1.076341e-01	3.180628e-01	4.097206e-02	1.076341e-01	3.180628e-01	1.076341e-01	130	3	1.991307e-01	3.038743e-01	3.036379e-01	1.933571e-01
145100	-2.837020e+04	2.869843e+02	1.050800e+00	1.076341e-01	3.180628e-01	4.097206e-02	1.076341e-01	3.180628e-01	1.076341e-01	130	3	1.991307e-01	2.928205e-01	3.146917e-01	1.933571e-01
145200	-2.836955e+04	2.870821e+02	1.050106e+00	1.076341e-01	3.180628e-01	4.097206e-02	1.076341e-01	3.180628e-01	1.076341e-01	130	3	1.991307e-01	2.928205e-01	3.146917e-01	1.933571e-01
145300	-2.837163e+04	2.868493e+02	1.051758e+00	1.076341e-01	3.180628e-01	4.097206e-02	1.076341e-01	3.180628e-01	1.076341e-01	130	3	1.991307e-01	2.928205e-01	3.146917e-01	1.933571e-01
145400	-2.837147e+04	2.829095e+02	1.080111e+00	1.076341e-01	3.180628e-01	4.097206e-02	1.076341e-01	3.180628e-01	1.076341e-01	130	3	1.991307e-01	2.928205e-01	3.146917e-01	1.933571e-01
145500	-2.837564e+04	2.804010e+02	1.098560e+00	1.076341e-01	3.180628e-01	4.097206e-02	1.076341e-01	3.180628e-01	1.076341e-01	130	3	1.991307e-01	2.928205e-01	3.146917e-01	1.933571e-01
145600	-2.838003e+04	2.795987e+02	1.104528e+00	1.076341e-01	3.180628e-01	4.097206e-02	1.076341e-01	3.180628e-01	1.076341e-01	130	3	1.991307e-01	2.928205e-01	3.146917e-01	1.933571e-01
145700	-2.839900e+04	2.788351e+02	1.111054e+00	1.151193e-01	3.100853e-01	3.447167e-02	1.151193e-01	3.100853e-01	1.151193e-01	130	3	2.013313e-01	2.930368e-01	3.045658e-01	2.010662e-01
145800	-2.837876e+04	2.830879e+02	1.078981e+00	1.092996e-01	3.157395e-01	4.062231e-02	1.092996e-01	3.157395e-01	1.092996e-01	130	3	1.908004e-01	3.098980e-01	3.059444e-01	1.933571e-01
145900	-2.838450e+04	2.838627e+02	1.073351e+00	1.092996e-01	3.157395e-01	4.062231e-02	1.092996e-01	3.157395e-01	1.092996e-01	130	3	1.908004e-01	3.098980e-01	3.059444e-01	1.933571e-01
146000	-2.838333e+04	2.845140e+02	1.068641e+00	1.092996e-01	3.157395e-01	4.062231e-02	1.092996e-01	3.157395e-01	1.092996e-01	130	3	1.908004e-01	3.098980e-01	3.059444e-01	1.933571e-01
146100	-2.839196e+04	2.838321e+02	1.073573e+00	1.092996e-01	3.157395e-01	4.062231e-02	1.092996e-01	3.157395e-01	1.092996e-01	130	3	1.908004e-01	3.098980e-01	3.059444e-01	1.933571e-01
146200	-2.839097e+04	2.839394e+02	1.072796e+00	1.092996e-01	3.157395e-01	4.062231e-02	1.092996e-01	3.157395e-01	1.092996e-01	130	3	1.908004e-01	3.098980e-01	3.059444e-01	1.933571e-01
146300	-2.838487e+04	2.837106e+02	1.074454e+00	1.092996e-01	3.157395e-01	4.062231e-02	1.092996e-01	3.157395e-01	1.092996e-01	130	3	1.994337e-01	3.012647e-01	3.059444e-01	1.933571e-01
146400	-2.839052e+04	2.860545e+02	1.067527e+00	1.073929e-01	3.159968e-01	4.112542e-02	1.073929e-01	3.159968e-01	1.120953e-01	133	4	1.938677e-01	2.930368e-01	3.120294e-01	2.010662e-01
146500	-2.840573e+04	2.833817e+02	1.077287e+00	1.146915e-01	3.048000e-01	4.632536e-02	1.146915e-01	3.048000e-01	1.146915e-01	130	3	2.090636e-01	2.804662e-01	3.068048e-01	2.036654e-01
146600	-2.839856e+04	2.837991e+02	1.074255e+00	1.146915e-01	3.048000e-01	4.632536e-02	1.146915e-01	3.048000e-01	1.146915e-01	130	3	2.090636e-01	2.804662e-01	3.068048e-01	2.036654e-01
146700	-2.839830e+04	2.841820e+02	1.071607e+00	1.165225e-01	3.004676e-01	4.949732e-02	1.165225e-01	3.004676e-01	1.165225e-01	130	3	2.090636e-01	2.804662e-01	3.068048e-01	2.036654e-01
146800	-2.838759e+04	2.802707e+02	1.099731e+00	1.108572e-01	3.081669e-01	5.109448e-02	1.108572e-01	3.081669e-01	1.108572e-01	130	3	1.994337e-01	3.012647e-01	3.059444e-01	1.933571e-01
146900	-2.841206e+04	2.861112e+02	1.067118e+00	1.073929e-01	3.159968e-01	4.112542e-02	1.073929e-01	3.159968e-01	1.120953e-01	133	4	1.931004e-01	3.028547e-01	3.118316e-01	1.922133e-01
147000	-2.838545e+04	2.855411e+02	1.061254e+00	1.092629e-01	3.158350e-01	4.054132e-02	1.092629e-01	3.158350e-01	1.092629e-01	130	3	1.986735e-01	3.012647e-01	3.059444e-01	1.941174e-01
147100	-2.839226e+04	2.814113e+02	1.091176e+00	1.097786e-01	3.092617e-01	5.214085e-02	1.097786e-01	3.092617e-01	1.097786e-01	130	3	1.986735e-01	2.873998e-01	3.059444e-01	2.079823e-01
147200	-2.838924e+04	2.824775e+02	1.083350e+00	1.097786e-01	3.092617e-01	5.214085e-02	1.097786e-01	3.092617e-01	1.097786e-01	130	3	1.986735e-01	2.873998e-01	3.059444e-01	2.079823e-01
147300	-2.839083e+04	2.835570e+02	1.075482e+00	1.097786e-01	3.092617e-01	5.214085e-02	1.097786e-01	3.092617e-01	1.097786e-01	130	3	1.986735e-01	2.873998e-01	3.059444e-01	2.079823e-01
147400	-2.839385e+04	2.834403e+02	1.076330e+00	1.097786e-01	3.092617e-01	5.214085e-02	1.097786e-01	3.092617e-01	1.097786e-01	130	3	1.986735e-01	2.873998e-01	3.059444e-01	2.079823e-01
147500	-2.838639e+04	2.836609e+02	1.074728e+00	1.097786e-01	3.092617e-01	5.214085e-02	1.097786e-01	3.092617e-01	1.097786e-01	130	3	1.986735e-01	2.983424e-01	2.950018e-01	2.079823e-01
147600	-2.838318e+04	2.840258e+02	1.072083e+00	1.097786e-01	3.092617e-01	5.214085e-02	1.097786e-01	3.092617e-01	1.097786e-01	130	3	2.008668e-01	2.983424e-01	2.950018e-01	2.057890e-01
147700	-2.838416e+04	2.822505e+02	1.088536e+00	1.097786e-01	3.201518e-01	5.214085e-02	1.097786e-01	2.983717e-01	1.097786e-01	138	4	2.008668e-01	2.983424e-01	2.950018e-01	2.057890e-01
147800	-2.838221e+04	2.824368e+02	1.086936e+00	1.080573e-01	3.167365e-01	4.787535e-02	1.080573e-01	3.112163e-01	1.080573e-01	138	4	1.876559e-01	3.095374e-01	3.041809e-01	1.986258e-01
147900	-2.838208e+04	2.824442e+02	1.086881e+00	1.080573e-01	3.167365e-01	4.787535e-02	1.080573e-01	3.112163e-01	1.080573e-01	138	4	1.876559e-01	3.095374e-01	3.041809e-01	1.986258e-01
148000	-2.840151e+04	2.853342e+02	1.063088e+00	1.138241e-01	3.056218e-01	4.728416e-02	1.138241e-01	3.056218e-01	1.138241e-01	130	3	1.941260e-01	3.033832e-01	3.007246e-01	2.017662e-01
148100	-2.837684e+04	2.832964e+02	1.087340e+00	1.044209e-01	3.139764e-01	4.787535e-02	1.044209e-01	3.139764e-01	1.153299e-01	133	4	1.980675e-01	3.095374e-01	3.041809e-01	1.882141e-01
148200	-2.838038e+04	2.796324e+02	1.104239e+00	1.080573e-01	3.139764e-01	4.787535e-02	1.080573e-01	3.139764e-01	1.080573e-01	130	3	1.980675e-01	3.095374e-01	3.041809e-01	1.882141e-01
148300	-2.838450e+04	2.799726e+02	1.101704e+00	1.080573e-01	3.139764e-01	4.787535e-02	1.080573e-01	3.139764e-01	1.080573e-01	130	3	1.980675e-01	3.095374e-01	3.041809e-01	1.882141e-01
148400	-2.838635e+04	2.855811e+02	1.061011e+00	1.105643e-01	3.103373e-01	4.763236e-02	1.105643e-01	3.103373e-01	1.105643e-01	130	3	1.980675e-01	3.095374e-01	3.041809e-01	1.882141e-01
148500	-2.838528e+04	2.830383e+02	1.079385e+00	1.105643e-01	3.103373e-01	4.763236e-02	1.105643e-01	3.103373e-01	1.105643e-01	130	3	1.980675e-01	3.095374e-01	3.041809e-01	1.882141e-01
148600	-2.838613e+04	2.837246e+02	1.074394e+00	1.105643e-01	3.103373e-01	4.763236e-02	1.105643e-01	3.103373e-01	1.105643e-01	130	3	1.980675e-01	3.095374e-01	3.041809e-01	1.882141e-01
148700	-2.839054e+04	2.827583e+02	1.081427e+00	1.105643e-01	3.103373e-01	4.763236e-02	1.105643e-01	3.103373e-01	1.105643e-01	130	3	1.980675e-01	3.095374e-01	3.041809e-01	1.882141e-01
148800	-2.839839e+04	2.834852e+02	1.076211e+00	1.105908e-01	3.135893e-01	4.104891e-02	1.105908e-01	3.135893e-01	1.105908e-01	130	3	1.902975e-01	2.995675e-01	3.111171e-01	1.990180e-01
148900	-2.839534e+04	2.829714e+02	1.079977e+00	1.115236e-01	3.094408e-01	4.654747e-02	1.115236e-01	3.094408e-01	1.115236e-01	130	3	1.980675e-01	3.095374e-01	3.041809e-01	1.882141e-01
149000	-2.838968e+04	2.883912e+02	1.040831e+00	1.078378e-01	3.153528e-01	4.578104e-02	1.078378e-01	3.153528e-01	1.078378e-01	130	3	1.980675e-01	3.095374e-01	3.041809e-01	1.882141e-01
149100	-2.840921e+04	2.886935e+02	1.048728e+00	1.114912e-01	3.067024e-01	5.200323e-02	1.114912e-01	3.067024e-01	1.116096e-01	133	4	1.961580e-01	2.913073e-01	3.107684e-01	2.017662e-01
149200	-2.839698e+04	2.800754e+02	1.100942e+00	1.078378e-01	3.153528e-01	4.578104e-02	1.078378e-01	3.153528e-01	1.078378e-01	130	3	1.980675e-01	3.095374e-01	3.041809e-01	1.882141e-01
149300	-2.839763e+04	2.824762e+02	1.083241e+00	1.078378e-01	3.153528e-01	4.578104e-02	1.078378e-01	3.153528e-01	1.078378e-01	130	3	1.980675e-01	3.095374e-01	3.041809e-01	1.882141e-01
149400	-2.839845e+04	2.824835e+02	1.083187e+00	1.078378e-01	3.153528e-01	4.578104e-02	1.078378e-01	3.153528e-01	1.078378e-01	130	3	1.980675e-01	3.095374e-01	3.041809e-01	1.882141e-01
149500	-2.840229e+04	2.834596e+02	1.086188e+00	1.039978e-01	3.172181e-01	4.403834e-02	1.039978e-01	3.172181e-01	1.135298e-01	133	4	1.886709e-01	3.011941e-01	3.111171e-01	1.990180e-01
149600	-2.840716e+04	2.869961e+02	1.060559e+00	1.039978e-01	3.172181e-01	4.403834e-02	1.039978e-01	3.172181e-01	1.135298e-01	133	4	1.886709e-01	3.011941e-01	3.111171e-01	1.990180e-01
149700	-2.840675e+04	2.912312e+02	1.030662e+00	1.039978e-01	3.172181e-01	4.403834e-02	1.039978e-01	3.172181e-01	1.135298e-01	133	4	1.886709e-01	3.011941e-01	3.111171e-01	1.990180e-01
149800	-2.840636e+04	2.911496e+02	1.031230e+00	1.039978e-01	3.172181e-01	4.403834e-02	1.039978e-01	3.172181e-01	1.135298e-01	133	4	1.886709e-01	3.011941e-01	3.111171e-01	1.990180e-01
149900	-2.840566e+04	2.842861e+02	1.073423e+00	1.078656e-01	3.112249e-01	4.440460e-02	1.078656e-01	3.207735e-01	1.078656e-01	138	4	1.980675e-01	3.095374e-01	3.041809e-01	1.882141e-01
150000	-2.839944e+04	2.843153e+02	1.079900e+00	1.050180e-01	3.128265e-01	4.242298e-02	1.050180e-01	3.128265e-01	1.218881e-01	133	4	1.899308e-01	3.011941e-01	3.098571e-01	1.990180e-01
150100	-2.839898e+04	2.847026e+02	1.077080e+00	1.050180e-01	3.128265e-01	4.242298e-02	1.050180e-01	3.128265e-01	1.218881e-01	133	4	1.899308e-01	3.011941e-01	3.098571e-01	1.990180e-01
150200	-2.840585e+04	2.866463e+02	1.063625e+00	1.167254e-01	3.054787e-01	4.937862e-02	1.062131e-01	3.054787e-01	1.167254e-01	182	4	1.885511e-01	3.040125e-01	3.056702e-01	2.017662e-01
150300	-2.841050e+04	2.814951e+02	1.090794e+00	1.104389e-01	3.154717e-01	3.774012e-02	1.104389e-01	3.154717e-01	1.104389e-01	130	3	1.980675e-01	3.087660e-01	3.049523e-01	1.882141e-01
150400	-2.840530e+04	2.895887e+02	1.042490e+00	1.113649e-01	3.106234e-01	4.588749e-02	1.113649e-01	3.106234e-01	1.101359e-01	133	4	1.899308e-01	3.011941e-01	3.098571e-01	1.990180e-01
150500	-2.839390e+04	2.855069e+02	1.071449e+00	1.091444e-01	3.095313e-01	5.129593e-02	1.113526e-01	3.095313e-01	1.091444e-01	182	4	2.000257e-01	3.050439e-01	2.970997e-01	1.978307e-01
150600	-2.839407e+04	2.835803e+02	1.075174e+00	1.079676e-01	3.136661e-01	4.876482e-02	1.079676e-01	3.136661e-01	1.079676e-01	130	3	2.000257e-01	3.050439e-01	2.970997e-01	1.978307e-01
150700	-2.839123e+04	2.840499e+02	1.071770e+00	1.079676e-01	3.136661e-01	4.876482e-02	1.079676e-01	3.136661e-01	1.079676e-01	130	3	2.000257e-01	3.050439e-01	2.970997e-01	1.978307e-01
150800	-2.839346e+04	2.869177e+02	1.051217e+00	1.079676e-01	3.136661e-01	4.876482e-02	1.079676e-01	3.136661e-01	1.079676e-01	130	3	2.000257e-01	3.050439e-01	2.970997e-01	1.978307e-01
150900	-2.839685e+04	2.813322e+02	1.102077e+00	1.066227e-01	3.167711e-01	4.429792e-02	1.066227e-01	3.167711e-01	1.089145e-01	133	4	1.961624e-01	2.986258e-01	3.061938e-01	1.990180e-01
151000	-2.839933e+04	2.852210e+02	1.063506e+00	1.093648e-01	3.133199e-01	4.526579e-02	1.093648e-01	3.133199e-01	1.093648e-01	130	3	2.000257e-01	3.050439e-01	2.970997e-01	1.978307e-01
151100	-2.838504e+04	2.810347e+02	1.104293e+00	1.066227e-01	3.167711e-01	4.429792e-02	1.066227e-01	3.167711e-01	1.089145e-01	133	4	1.961624e-01	2.986258e-01	3.061938e-01	1.990180e-01
151200	-2.838297e+04	2.820324e+02	1.096880e+00	1.066227e-01	3.167711e-01	4.429792e-02	1.066227e-01	3.167711e-01	1.089145e-01	133	4	1.920652e-01	2.986258e-01	3.102910e-01	1.990180e-01
151300	-2.839960e+04	2.840559e+02	1.071998e+00	1.098576e-01	3.145164e-01	4.139443e-02	1.098576e-01	3.145164e-01	1.098576e-01	130	3	1.965411e-01	2.952024e-01	3.060972e-01	2.021594e-01
151400	-2.839392e+04	2.844040e+02	1.069481e+00	1.098576e-01	3.145164e-01	4.139443e-02	1.098576e-01	3.145164e-01	1.098576e-01	130	3	1.965411e-01	2.952024e-01	3.060972e-01	2.021594e-01
151500	-2.838507e+04	2.829474e+02	1.090205e+00	1.108084e-01	3.081819e-01	4.826331e-02	1.108084e-01	3.081819e-01	1.137561e-01	133	4	1.920652e-01	2.986258e-01	3.102910e-01	1.990180e-01
151600	-2.837968e+04	2.854082e+02	1.072241e+00	1.108084e-01	3.081819e-01	4.826331e-02	1.108084e-01	3.081819e-01	1.137561e-01	133	4	1.920652e-01	2.986258e-01	3.102910e-01	1.990180e-01
151700	-2.838234e+04	2.859027e+02	1.068461e+00	1.080815e-01	3.070684e-01	5.251352e-02	1.080815e-01	3.070684e-01	1.171867e-01	133	4	1.907937e-01	2.998973e-01	3.102910e-01	1.990180e-01
151800	-2.838441e+04	2.858197e+02	1.069060e+00	1.080815e-01	3.070684e-01	5.251352e-02	1.080815e-01	3.070684e-01	1.171867e-01	133	4	1.907937e-01	2.998973e-01	3.102910e-01	1.990180e-01
151900	-2.837898e+04	2.867955e+02	1.062040e+00	1.080815e-01	3.070684e-01	5.251352e-02	1.080815e-01	3.070684e-01	1.171867e-01	133	4	1.907937e-01	2.998973e-01	3.102910e-01	1.990180e-01
152000	-2.837631e+04	2.858582e+02	1.068894e+00	1.092693e-01	3.084584e-01	4.488434e-02	1.092693e-01	3.084584e-01	1.196603e-01	133	4	1.907937e-01	2.998973e-01	3.102910e-01	1.990180e-01
152100	-2.837972e+04	2.846257e+02	1.077826e+00	1.092693e-01	3.084584e-01	4.488434e-02	1.092693e-01	3.084584e-01	1.196603e-01	133	4	1.907937e-01	2.998973e-01	3.102910e-01	1.990180e-01
152200	-2.837754e+04	2.845141e+02	1.078638e+00	1.092693e-01	3.084584e-01	4.488434e-02	1.092693e-01	3.084584e-01	1.196603e-01	133	4	1.907937e-01	2.998973e-01	3.102910e-01	1.990180e-01
152300	-2.837369e+04	2.844130e+02	1.079314e+00	1.083929e-01	3.083878e-01	4.825458e-02	1.083929e-01	3.083878e-01	1.181839e-01	133	4	1.907937e-01	2.998973e-01	3.102910e-01	1.990180e-01
152400	-2.837258e+04	2.841269e+02	1.081401e+00	1.083929e-01	3.083878e-01	4.825458e-02	1.083929e-01	3.083878e-01	1.181839e-01	133	4	1.907937e-01	2.998973e-01	3.102910e-01	1.990180e-01
152500	-2.836916e+04	2.838727e+02	1.083259e+00	1.083929e-01	3.083878e-01	4.825458e-02	1.083929e-01	3.083878e-01	1.181839e-01	133	4	1.907937e-01	2.998973e-01	3.102910e-01	1.990180e-01
152600	-2.836987e+04	2.834728e+02	1.086188e+00	1.083929e-01	3.083878e-01	4.825458e-02	1.083929e-01	3.083878e-01	1.181839e-01	133	4	1.907937e-01	2.998973e-01	3.102910e-01	1.990180e-01
152700	-2.837193e+04	2.877306e+02	1.055406e+00	1.083929e-01	3.083878e-01	4.825458e-02	1.083929e-01	3.083878e-01	1.181839e-01	133	4	1.907937e-01	2.998973e-01	3.102910e-01	1.990180e-01
152800	-2.837593e+04	2.867143e+02	1.062674e+00	1.083929e-01	3.083878e-01	4.825458e-02	1.083929e-01	3.083878e-01	1.181839e-01	133	4	1.907937e-01	2.998973e-01	3.102910e-01	1.990180e-01
152900	-2.838167e+04	2.852011e+02	1.073586e+00	1.083929e-01	3.083878e-01	4.825458e-02	1.083929e-01	3.083878e-01	1.181839e-01	133	4	1.907937e-01	2.998973e-01	3.102910e-01	1.990180e-01
153000	-2.838083e+04	2.850230e+02	1.074868e+00	1.066134e-01	3.130823e-01	4.425670e-02	1.066134e-01	3.130823e-01	1.163519e-01	133	4	1.907937e-01	2.998973e-01	3.102910e-01	1.990180e-01
153100	-2.837803e+04	2.835754e+02	1.075448e+00	1.098596e-01	3.130823e-01	4.425670e-02	1.098596e-01	3.130823e-01	1.098596e-01	130	3	1.907937e-01	2.998973e-01	3.102910e-01	1.990180e-01
153200	-2.838230e+04	2.837642e+02	1.074066e+00	1.090927e-01	3.169691e-01	3.878369e-02	1.090927e-01	3.169691e-01	1.090927e-01	130	3	1.907937e-01	2.998973e-01	3.102910e-01	1.990180e-01
153300	-2.839585e+04	2.820740e+02	1.086555e+00	1.114044e-01	3.107289e-01	4.432896e-02	1.114044e-01	3.107289e-01	1.114044e-01	130	3	2.087283e-01	2.960637e-01	3.033465e-01	1.918614e-01
153400	-2.838205e+04	2.829840e+02	1.079310e+00	1.062979e-01	3.147775e-01	5.155133e-02	1.062979e-01	3.147775e-01	1.062979e-01	130	3	1.907937e-01	2.998973e-01	3.102910e-01	1.990180e-01
153500	-2.838351e+04	2.853567e+02	1.062565e+00	1.094899e-01	3.140613e-01	4.340780e-02	1.094899e-01	3.140613e-01	1.094899e-01	130	3	1.907937e-01	2.998973e-01	3.102910e-01	1.990180e-01
153600	-2.839109e+04	2.856195e+02	1.060681e+00	1.094899e-01	3.140613e-01	4.340780e-02	1.094899e-01	3.140613e-01	1.094899e-01	130	3	1.903958e-01	2.998973e-01	3.115469e-01	1.981600e-01
153700	-2.838935e+04	2.851114e+02	1.074221e+00	1.087028e-01	3.068530e-01	4.526954e-02	1.087028e-01	3.068530e-01	1.236187e-01	133	4	2.030448e-01	2.904022e-01	3.106761e-01	1.958770e-01
153800	-2.839377e+04	2.868275e+02	1.051882e+00	1.080055e-01	3.145481e-01	4.688711e-02	1.080055e-01	3.145481e-01	1.080055e-01	130	3	1.879233e-01	2.998973e-01	3.115469e-01	2.006324e-01
153900	-2.838612e+04	2.852225e+02	1.073416e+00	1.087028e-01	3.068530e-01	4.526954e-02	1.087028e-01	3.068530e-01	1.236187e-01	133	4	2.030448e-01	2.904022e-01	3.106761e-01	1.958770e-01
154000	-2.838813e+04	2.859956e+02	1.067827e+00	1.087028e-01	3.068530e-01	4.526954e-02	1.087028e-01	3.068530e-01	1.236187e-01	133	4	2.030448e-01	2.904022e-01	3.106761e-01	1.958770e-01
154100	-2.839338e+04	2.855656e+02	1.070932e+00	1.087028e-01	3.068530e-01	4.526954e-02	1.087028e-01	3.068530e-01	1.236187e-01	133	4	2.030448e-01	2.904022e-01	3.106761e-01	1.958770e-01
154200	-2.839224e+04	2.852545e+02	1.073184e+00	1.087028e-01	3.068530e-01	4.526954e-02	1.087028e-01	3.068530e-01	1.236187e-01	133	4	2.030448e-01	2.957542e-01	3.106761e-01	1.905250e-01
154300	-2.838797e+04	2.865932e+02	1.053796e+00	1.095751e-01	3.164778e-01	3.831908e-02	1.095751e-01	3.164778e-01	1.095751e-01	130	3	1.941702e-01	2.882414e-01	3.157945e-01	2.017938e-01
154400	-2.838968e+04	2.853040e+02	1.072744e+00	1.059996e-01	3.111638e-01	4.815013e-02	1.059996e-01	3.111638e-01	1.175231e-01	133	4	2.030448e-01	2.957542e-01	3.106761e-01	1.905250e-01
154500	-2.839365e+04	2.736875e+02	1.149740e+00	1.095751e-01	3.164778e-01	3.831908e-02	1.095751e-01	3.164778e-01	1.095751e-01	130	3	1.941702e-01	2.920918e-01	3.157945e-01	1.979435e-01
154600	-2.838868e+04	2.877309e+02	1.045733e+00	1.095751e-01	3.164778e-01	3.831908e-02	1.095751e-01	3.164778e-01	1.095751e-01	130	3	1.937104e-01	2.972657e-01	2.996703e-01	2.093536e-01
154700	-2.841609e+04	2.818310e+02	1.098309e+00	1.093292e-01	3.063135e-01	3.997103e-02	1.093292e-01	3.063135e-01	1.287435e-01	133	4	2.010492e-01	3.078690e-01	2.915026e-01	1.995792e-01
154800	-2.838118e+04	2.867396e+02	1.062344e+00	1.030133e-01	3.178887e-01	4.964969e-02	1.030133e-01	3.178887e-01	1.085464e-01	133	4	2.030448e-01	2.957542e-01	3.106761e-01	1.905250e-01
154900	-2.838497e+04	2.850075e+02	1.074621e+00	1.044895e-01	3.040488e-01	5.944368e-02	1.044895e-01	3.040488e-01	1.234798e-01	133	4	2.030448e-01	2.957542e-01	3.106761e-01	1.905250e-01
155000	-2.838979e+04	2.831751e+02	1.077633e+00	1.039628e-01	3.164267e-01	5.525802e-02	1.039628e-01	3.164267e-01	1.039628e-01	130	3	2.030448e-01	2.957542e-01	3.106761e-01	1.905250e-01
155100	-2.840105e+04	2.826150e+02	1.082789e+00	1.135511e-01	3.072174e-01	4.491184e-02	1.135511e-01	3.072174e-01	1.135511e-01	130	3	1.939931e-01	2.953396e-01	3.075852e-01	2.030821e-01
155200	-2.839618e+04	2.867198e+02	1.053192e+00	1.135511e-01	3.072174e-01	4.491184e-02	1.135511e-01	3.072174e-01	1.135511e-01	130	3	1.939931e-01	2.953396e-01	3.075852e-01	2.030821e-01
155300	-2.838926e+04	2.829761e+02	1.080088e+00	1.133037e-01	3.058338e-01	4.842140e-02	1.133037e-01	3.058338e-01	1.133037e-01	130	3	2.030448e-01	2.908304e-01	3.106761e-01	1.954487e-01
155400	-2.839278e+04	2.825897e+02	1.082925e+00	1.134689e-01	3.055791e-01	4.843501e-02	1.134689e-01	3.055791e-01	1.134689e-01	130	3	2.030448e-01	2.908304e-01	3.106761e-01	1.954487e-01
155500	-2.839180e+04	2.846899e+02	1.067726e+00	1.135511e-01	3.072174e-01	4.491184e-02	1.135511e-01	3.072174e-01	1.135511e-01	130	3	1.939931e-01	2.953396e-01	3.075852e-01	2.030821e-01
155600	-2.839549e+04	2.843411e+02	1.070194e+00	1.134689e-01	3.055791e-01	4.843501e-02	1.134689e-01	3.055791e-01	1.134689e-01	130	3	2.030448e-01	2.908304e-01	3.106761e-01	1.954487e-01
155700	-2.838525e+04	2.849660e+02	1.075523e+00	1.159874e-01	3.072174e-01	4.491184e-02	1.123330e-01	3.072174e-01	1.123330e-01	185	4	1.939931e-01	2.953396e-01	3.075852e-01	2.030821e-01
155800	-2.838260e+04	2.849481e+02	1.075602e+00	1.157789e-01	3.099075e-01	4.326029e-02	1.105729e-01	3.099075e-01	1.105729e-01	185	4	1.939931e-01	2.953396e-01	3.075852e-01	2.030821e-01
155900	-2.838109e+04	2.849531e+02	1.075566e+00	1.157789e-01	3.099075e-01	4.326029e-02	1.105729e-01	3.099075e-01	1.105729e-01	185	4	1.907723e-01	2.944210e-01	3.088169e-01	2.059897e-01
156000	-2.837883e+04	2.854409e+02	1.072030e+00	1.157789e-01	3.099075e-01	4.326029e-02	1.105729e-01	3.099075e-01	1.105729e-01	185	4	1.907723e-01	2.944210e-01	3.088169e-01	2.059897e-01
156100	-2.837604e+04	2.840083e+02	1.072555e+00	1.123083e-01	3.099075e-01	4.326029e-02	1.123083e-01	3.099075e-01	1.123083e-01	130	3	1.907723e-01	2.944210e-01	3.088169e-01	2.059897e-01
156200	-2.837638e+04	2.858540e+02	1.059271e+00	1.123083e-01	3.099075e-01	4.326029e-02	1.123083e-01	3.099075e-01	1.123083e-01	130	3	1.907723e-01	2.944210e-01	3.088169e-01	2.059897e-01
156300	-2.837207e+04	2.852165e+02	1.063368e+00	1.074628e-01	3.169136e-01	4.378447e-02	1.074628e-01	3.169136e-01	1.074628e-01	130	3	1.907723e-01	2.944210e-01	3.088169e-01	2.059897e-01
156400	-2.836707e+04	2.852142e+02	1.063493e+00	1.086456e-01	3.147649e-01	4.453345e-02	1.086456e-01	3.147649e-01	1.086456e-01	130	3	1.907723e-01	2.944210e-01	3.088169e-01	2.059897e-01
156500	-2.836489e+04	2.830545e+02	1.079114e+00	1.086456e-01	3.147649e-01	4.453345e-02	1.086456e-01	3.147649e-01	1.086456e-01	130	3	1.907723e-01	2.944210e-01	3.088169e-01	2.059897e-01
156600	-2.838820e+04	2.850626e+02	1.065210e+00	1.149290e-01	3.069942e-01	4.122459e-02	1.149290e-01	3.069942e-01	1.149290e-01	130	3	1.925241e-01	2.941064e-01	3.172190e-01	1.961505e-01
156700	-2.836567e+04	2.829027e+02	1.080221e+00	1.086456e-01	3.147649e-01	4.453345e-02	1.086456e-01	3.147649e-01	1.086456e-01	130	3	1.907723e-01	2.944210e-01	3.088169e-01	2.059897e-01
156800	-2.836714e+04	2.832731e+02	1.077523e+00	1.086456e-01	3.147649e-01	4.453345e-02	1.086456e-01	3.147649e-01	1.086456e-01	130	3	1.907723e-01	2.944210e-01	3.088169e-01	2.059897e-01
156900	-2.836734e+04	2.878096e+02	1.045365e+00	1.122937e-01	3.094553e-01	4.420818e-02	1.122937e-01	3.094553e-01	1.122937e-01	130	3	1.952552e-01	2.895041e-01	3.046550e-01	2.105858e-01
157000	-2.836998e+04	2.831383e+02	1.078861e+00	1.122937e-01	3.094553e-01	4.420818e-02	1.122937e-01	3.094553e-01	1.122937e-01	130	3	1.952552e-01	2.895041e-01	3.046550e-01	2.105858e-01
157100	-2.837246e+04	2.841211e+02	1.071726e+00	1.122937e-01	3.094553e-01	4.420818e-02	1.122937e-01	3.094553e-01	1.122937e-01	130	3	1.952552e-01	2.895041e-01	3.046550e-01	2.105858e-01
157200	-2.838343e+04	2.864495e+02	1.064833e+00	1.092420e-01	3.171575e-01	4.605014e-02	1.011508e-01	3.171575e-01	1.092420e-01	182	4	1.895752e-01	3.021305e-01	3.097571e-01	1.985372e-01
157300	-2.838677e+04	2.850041e+02	1.065490e+00	1.136976e-01	3.075727e-01	4.376171e-02	1.136976e-01	3.075727e-01	1.136976e-01	130	3	1.952552e-01	2.919635e-01	3.021956e-01	2.105858e-01
157400	-2.839159e+04	2.846737e+02	1.067870e+00	1.136976e-01	3.075727e-01	4.376171e-02	1.136976e-01	3.075727e-01	1.136976e-01	130	3	1.952552e-01	2.919635e-01	3.021956e-01	2.105858e-01
157500	-2.838797e+04	2.849061e+02	1.066196e+00	1.136976e-01	3.075727e-01	4.376171e-02	1.136976e-01	3.075727e-01	1.136976e-01	130	3	1.952552e-01	2.919635e-01	3.021956e-01	2.105858e-01
157600	-2.839064e+04	2.826256e+02	1.092270e+00	1.012313e-01	3.236227e-01	3.949614e-02	1.012313e-01	3.236227e-01	1.107959e-01	133	4	1.895752e-01	3.021305e-01	3.167792e-01	1.915151e-01
157700	-2.840154e+04	2.853663e+02	1.062888e+00	1.136976e-01	3.075727e-01	4.376171e-02	1.136976e-01	3.075727e-01	1.136976e-01	130	3	1.952552e-01	2.919635e-01	3.021956e-01	2.105858e-01
157800	-2.839033e+04	2.843768e+02	1.079431e+00	1.012313e-01	3.236227e-01	3.949614e-02	1.012313e-01	3.236227e-01	1.107959e-01	133	4	1.895752e-01	3.021305e-01	3.167792e-01	1.915151e-01
157900	-2.839186e+04	2.864885e+02	1.054470e+00	1.101061e-01	3.102740e-01	4.913364e-02	1.101061e-01	3.102740e-01	1.101061e-01	130	3	1.870176e-01	3.026910e-01	3.086219e-01	2.016695e-01
158000	-2.839218e+04	2.842236e+02	1.080549e+00	1.012313e-01	3.236227e-01	3.949614e-02	1.012313e-01	3.236227e-01	1.107959e-01	133	4	1.895752e-01	3.021305e-01	3.167792e-01	1.915151e-01
158100	-2.839617e+04	2.848313e+02	1.066412e+00	1.095925e-01	3.165737e-01	3.807497e-02	1.095925e-01	3.165737e-01	1.095925e-01	130	3	2.055159e-01	3.096710e-01	2.952303e-01	1.895828e-01
158200	-2.838848e+04	2.823918e+02	1.093996e+00	1.012313e-01	3.236227e-01	3.949614e-02	1.012313e-01	3.236227e-01	1.107959e-01	133	4	1.977152e-01	2.983116e-01	3.067593e-01	1.972139e-01
158300	-2.838252e+04	2.824766e+02	1.083423e+00	1.086661e-01	3.185269e-01	3.694801e-02	1.086661e-01	3.185269e-01	1.086661e-01	130	3	1.977152e-01	2.983116e-01	3.067593e-01	1.972139e-01
158400	-2.838783e+04	2.844067e+02	1.069390e+00	1.086229e-01	3.185260e-01	3.707928e-02	1.086229e-01	3.185260e-01	1.086229e-01	130	3	1.977152e-01	2.983116e-01	3.067593e-01	1.972139e-01
158500	-2.838631e+04	2.840295e+02	1.072740e+00	1.166863e-01	3.008417e-01	4.825756e-02	1.166863e-01	3.008417e-01	1.166863e-01	130	3	1.977152e-01	2.983116e-01	3.067593e-01	1.972139e-01
158600	-2.839005e+04	2.841120e+02	1.072142e+00	1.166863e-01	3.008417e-01	4.825756e-02	1.166863e-01	3.008417e-01	1.166863e-01	130	3	1.977152e-01	2.983116e-01	2.998671e-01	2.041061e-01
158700	-2.838559e+04	2.858971e+02	1.059298e+00	1.166863e-01	3.008417e-01	4.825756e-02	1.166863e-01	3.008417e-01	1.166863e-01	130	3	1.977152e-01	2.983116e-01	2.998671e-01	2.041061e-01
158800	-2.839644e+04	2.851166e+02	1.064341e+00	1.096880e-01	3.152082e-01	4.051976e-02	1.096880e-01	3.152082e-01	1.096880e-01	130	3	1.996670e-01	3.096710e-01	2.952303e-01	1.954317e-01
158900	-2.839002e+04	2.826149e+02	1.082702e+00	1.137421e-01	3.025439e-01	5.368584e-02	1.137421e-01	3.025439e-01	1.137421e-01	130	3	1.977152e-01	2.983116e-01	2.998671e-01	2.041061e-01
159000	-2.839498e+04	2.833069e+02	1.077656e+00	1.137421e-01	3.025439e-01	5.368584e-02	1.137421e-01	3.025439e-01	1.137421e-01	130	3	1.959246e-01	2.983116e-01	3.016577e-01	2.041061e-01
159100	-2.838500e+04	2.837701e+02	1.074256e+00	1.117194e-01	3.120642e-01	4.071348e-02	1.117194e-01	3.120642e-01	1.117194e-01	130	3	1.959246e-01	2.983116e-01	3.016577e-01	2.041061e-01
159200	-2.842300e+04	2.820770e+02	1.086557e+00	1.119874e-01	3.085190e-01	4.699984e-02	1.119874e-01	3.085190e-01	1.119874e-01	130	3	1.920758e-01	2.888575e-01	3.171624e-01	2.019043e-01
159300	-2.839071e+04	2.821916e+02	1.095631e+00	1.078505e-01	3.102261e-01	4.580978e-02	1.078505e-01	3.102261e-01	1.180370e-01	133	4	1.996670e-01	3.096710e-01	2.952303e-01	1.954317e-01
159400	-2.839015e+04	2.838597e+02	1.083361e+00	1.078505e-01	3.102261e-01	4.580978e-02	1.078505e-01	3.102261e-01	1.180370e-01	133	4	1.996670e-01	3.096710e-01	2.952303e-01	1.954317e-01
159500	-2.838394e+04	2.844657e+02	1.078937e+00	1.078505e-01	3.102261e-01	4.580978e-02	1.078505e-01	3.102261e-01	1.180370e-01	133	4	1.996670e-01	3.096710e-01	2.952303e-01	1.954317e-01
159600	-2.838206e+04	2.852060e+02	1.073557e+00	1.078505e-01	3.102261e-01	4.580978e-02	1.078505e-01	3.102261e-01	1.180370e-01	133	4	1.996670e-01	3.096710e-01	2.952303e-01	1.954317e-01
159700	-2.839142e+04	2.854939e+02	1.071473e+00	1.078505e-01	3.102261e-01	4.580978e-02	1.078505e-01	3.102261e-01	1.180370e-01	133	4	1.996670e-01	3.096710e-01	2.952303e-01	1.954317e-01
159800	-2.839446e+04	2.826682e+02	1.082675e+00	1.159497e-01	3.059303e-01	4.029023e-02	1.159497e-01	3.059303e-01	1.159497e-01	130	3	1.959246e-01	2.983116e-01	3.016577e-01	2.041061e-01
159900	-2.838507e+04	2.831765e+02	1.078966e+00	1.159497e-01	3.059303e-01	4.029023e-02	1.159497e-01	3.059303e-01	1.159497e-01	130	3	1.959246e-01	2.983116e-01	3.016577e-01	2.041061e-01
160000	-2.840362e+04	2.831196e+02	1.088586e+00	1.051531e-01	3.095614e-01	4.606190e-02	1.051531e-01	3.095614e-01	1.245091e-01	133	4	1.996670e-01	3.096710e-01	2.952303e-01	1.954317e-01
160100	-2.838811e+04	2.824648e+02	1.084164e+00	1.159497e-01	3.059303e-01	4.029023e-02	1.159497e-01	3.059303e-01	1.159497e-01	130	3	1.959246e-01	2.951483e-01	3.016577e-01	2.072694e-01
160200	-2.840078e+04	2.830718e+02	1.089715e+00	1.010530e-01	3.095614e-01	4.606190e-02	1.168811e-01	3.095614e-01	1.168811e-01	185	4	2.047850e-01	3.096710e-01	2.901123e-01	1.954317e-01
160300	-2.838316e+04	2.821436e+02	1.086518e+00	1.159497e-01	3.059303e-01	4.029023e-02	1.159497e-01	3.059303e-01	1.159497e-01	130	3	1.991175e-01	2.951483e-01	3.016577e-01	2.040765e-01
160400	-2.839513e+04	2.810669e+02	1.093796e+00	1.097364e-01	3.128603e-01	4.507021e-02	1.097364e-01	3.128603e-01	1.097364e-01	130	3	2.047850e-01	3.028865e-01	2.968968e-01	1.954317e-01
160500	-2.839660e+04	2.814112e+02	1.091803e+00	1.157599e-01	3.027748e-01	4.717062e-02	1.157599e-01	3.027748e-01	1.157599e-01	130	3	2.047850e-01	3.028865e-01	2.968968e-01	1.954317e-01
160600	-2.837456e+04	2.832446e+02	1.088214e+00	1.137122e-01	3.083727e-01	4.718176e-02	1.086484e-01	3.083727e-01	1.137122e-01	182	4	1.991175e-01	2.951483e-01	3.016577e-01	2.040765e-01
160700	-2.837635e+04	2.826659e+02	1.082247e+00	1.120243e-01	3.083727e-01	4.718176e-02	1.120243e-01	3.083727e-01	1.120243e-01	130	3	1.991175e-01	2.951483e-01	3.016577e-01	2.040765e-01
160800	-2.839653e+04	2.845496e+02	1.068512e+00	1.115166e-01	3.086940e-01	4.806212e-02	1.115166e-01	3.086940e-01	1.115166e-01	130	3	2.047850e-01	3.028865e-01	2.968968e-01	1.954317e-01
160900	-2.837162e+04	2.834692e+02	1.076242e+00	1.095301e-01	3.159447e-01	3.952020e-02	1.095301e-01	3.159447e-01	1.095301e-01	130	3	1.991175e-01	2.951483e-01	3.016577e-01	2.040765e-01
161000	-2.837296e+04	2.809054e+02	1.095373e+00	1.127392e-01	3.121597e-01	3.746296e-02	1.127392e-01	3.121597e-01	1.127392e-01	130	3	1.991175e-01	2.951483e-01	3.016577e-01	2.040765e-01
161100	-2.837715e+04	2.890870e+02	1.036581e+00	1.145321e-01	3.058552e-01	4.469343e-02	1.145321e-01	3.058552e-01	1.145321e-01	130	3	1.991175e-01	2.951483e-01	3.016577e-01	2.040765e-01
161200	-2.837205e+04	2.895190e+02	1.033562e+00	1.145321e-01	3.058552e-01	4.469343e-02	1.145321e-01	3.058552e-01	1.145321e-01	130	3	1.991175e-01	2.951483e-01	3.016577e-01	2.040765e-01
161300	-2.837159e+04	2.803825e+02	1.099329e+00	1.145321e-01	3.058552e-01	4.469343e-02	1.145321e-01	3.058552e-01	1.145321e-01	130	3	1.991175e-01	2.951483e-01	3.016577e-01	2.040765e-01
161400	-2.840458e+04	2.823413e+02	1.084756e+00	1.126355e-01	3.106557e-01	4.078231e-02	1.126355e-01	3.106557e-01	1.126355e-01	130	3	1.881785e-01	2.984209e-01	3.062980e-01	2.071025e-01
161500	-2.837274e+04	2.794381e+02	1.106361e+00	1.145321e-01	3.058552e-01	4.469343e-02	1.145321e-01	3.058552e-01	1.145321e-01	130	3	1.991175e-01	2.951483e-01	3.016577e-01	2.040765e-01
161600	-2.837230e+04	2.856526e+02	1.060043e+00	1.065546e-01	3.134936e-01	5.334908e-02	1.065546e-01	3.134936e-01	1.065546e-01	130	3	1.983305e-01	3.110751e-01	2.907497e-01	1.998448e-01
161700	-2.837004e+04	2.841067e+02	1.072031e+00	1.145321e-01	3.058552e-01	4.469343e-02	1.145321e-01	3.058552e-01	1.145321e-01	130	3	1.991175e-01	2.951483e-01	3.016577e-01	2.040765e-01
161800	-2.837574e+04	2.839747e+02	1.072987e+00	1.145321e-01	3.058552e-01	4.469343e-02	1.145321e-01	3.058552e-01	1.145321e-01	130	3	1.991175e-01	2.951483e-01	3.016577e-01	2.040765e-01
161900	-2.837647e+04	2.840132e+02	1.072830e+00	1.148679e-01	3.092238e-01	3.694855e-02	1.148679e-01	3.092238e-01	1.148679e-01	130	3	1.991175e-01	2.951483e-01	3.016577e-01	2.040765e-01
162000	-2.837038e+04	2.832897e+02	1.077225e+00	1.066391e-01	3.188765e-01	4.232965e-02	1.066391e-01	3.188765e-01	1.066391e-01	130	3	1.983305e-01	3.110751e-01	2.907497e-01	1.998448e-01
162100	-2.838373e+04	2.844661e+02	1.069554e+00	1.148679e-01	3.092238e-01	3.694855e-02	1.148679e-01	3.092238e-01	1.148679e-01	130	3	1.991175e-01	2.951483e-01	3.016577e-01	2.040765e-01
162200	-2.837769e+04	2.840572e+02	1.081958e+00	1.102514e-01	3.052034e-01	5.400035e-02	1.102514e-01	3.052034e-01	1.150901e-01	133	4	1.983305e-01	3.110751e-01	2.907497e-01	1.998448e-01
162300	-2.837447e+04	2.839800e+02	1.082523e+00	1.102514e-01	3.052034e-01	5.400035e-02	1.102514e-01	3.052034e-01	1.150901e-01	133	4	1.983305e-01	3.110751e-01	2.907497e-01	1.998448e-01
162400	-2.838439e+04	2.827365e+02	1.081916e+00	1.131838e-01	3.098210e-01	4.080647e-02	1.131838e-01	3.098210e-01	1.131838e-01	130	3	1.991175e-01	2.951483e-01	3.016577e-01	2.040765e-01
162500	-2.837954e+04	2.821581e+02	1.085459e+00	1.076121e-01	3.119523e-01	5.325925e-02	1.076121e-01	3.119523e-01	1.076121e-01	130	3	1.983305e-01	3.167920e-01	2.907497e-01	1.941278e-01
162600	-2.840657e+04	2.807415e+02	1.096183e+00	1.088771e-01	3.169910e-01	3.938648e-02	1.088771e-01	3.169910e-01	1.088771e-01	130	3	1.929875e-01	2.942943e-01	3.031323e-01	2.095860e-01
162700	-2.838809e+04	2.834015e+02	1.077063e+00	1.131884e-01	3.095376e-01	4.135955e-02	1.131884e-01	3.095376e-01	1.131884e-01	130	3	1.991175e-01	2.951483e-01	3.016577e-01	2.040765e-01
162800	-2.837734e+04	2.817283e+02	1.088587e+00	1.076305e-01	3.107197e-01	5.566904e-02	1.076305e-01	3.107197e-01	1.076305e-01	130	3	1.983305e-01	3.131594e-01	2.943823e-01	1.941278e-01
162900	-2.837948e+04	2.819632e+02	1.090359e+00	1.076305e-01	3.183328e-01	5.566904e-02	1.076305e-01	3.031067e-01	1.076305e-01	138	4	1.983305e-01	3.131594e-01	2.943823e-01	1.941278e-01
163000	-2.837867e+04	2.829983e+02	1.092812e+00	1.023651e-01	3.183328e-01	5.566904e-02	1.023651e-01	3.031067e-01	1.181614e-01	142	5	1.829617e-01	3.131594e-01	3.097511e-01	1.941278e-01
163100	-2.837910e+04	2.804124e+02	1.098761e+00	1.101123e-01	3.158160e-01	3.803124e-02	1.101123e-01	3.158160e-01	1.101123e-01	130	3	1.991175e-01	2.923783e-01	3.016577e-01	2.068464e-01
163200	-2.838489e+04	2.822979e+02	1.097992e+00	1.023651e-01	3.183328e-01	5.566904e-02	1.023651e-01	3.031067e-01	1.181614e-01	142	5	1.863910e-01	3.097301e-01	3.097511e-01	1.941278e-01
163300	-2.838759e+04	2.860976e+02	1.070182e+00	1.023651e-01	3.183328e-01	5.566904e-02	1.023651e-01	3.031067e-01	1.181614e-01	142	5	1.863910e-01	3.097301e-01	3.097511e-01	1.941278e-01
163400	-2.838666e+04	2.802550e+02	1.099531e+00	1.064797e-01	3.200933e-01	4.037431e-02	1.064797e-01	3.200933e-01	1.064797e-01	130	3	1.991175e-01	3.040109e-01	3.016577e-01	1.952139e-01
163500	-2.838950e+04	2.781970e+02	1.114915e+00	1.064797e-01	3.200933e-01	4.037431e-02	1.064797e-01	3.200933e-01	1.064797e-01	130	3	1.991175e-01	3.040109e-01	3.016577e-01	1.952139e-01
163600	-2.839332e+04	2.859473e+02	1.058015e+00	1.061360e-01	3.195250e-01	4.254195e-02	1.061360e-01	3.195250e-01	1.061360e-01	130	3	1.929875e-01	2.942943e-01	3.128988e-01	1.998194e-01
163700	-2.837850e+04	2.880394e+02	1.043233e+00	1.064797e-01	3.200933e-01	4.037431e-02	1.064797e-01	3.200933e-01	1.064797e-01	130	3	1.991175e-01	3.040109e-01	3.016577e-01	1.952139e-01
163800	-2.837319e+04	2.869708e+02	1.051363e+00	1.119338e-01	3.141318e-01	3.593505e-02	1.119338e-01	3.141318e-01	1.119338e-01	130	3	1.991175e-01	3.040109e-01	3.016577e-01	1.952139e-01
163900	-2.837098e+04	2.831227e+02	1.079038e+00	1.119338e-01	3.141318e-01	3.593505e-02	1.119338e-01	3.141318e-01	1.119338e-01	130	3	1.991175e-01	3.040109e-01	3.016577e-01	1.952139e-01
164000	-2.837140e+04	2.836609e+02	1.075124e+00	1.119338e-01	3.141318e-01	3.593505e-02	1.119338e-01	3.141318e-01	1.119338e-01	130	3	1.991175e-01	3.040109e-01	3.016577e-01	1.952139e-01
164100	-2.840250e+04	2.828048e+02	1.080700e+00	1.070220e-01	3.141113e-01	5.071149e-02	1.070220e-01	3.141113e-01	1.070220e-01	130	3	1.863910e-01	3.010465e-01	3.097511e-01	2.028114e-01
164200	-2.836582e+04	2.839338e+02	1.073369e+00	1.156620e-01	3.034743e-01	4.606536e-02	1.156620e-01	3.034743e-01	1.156620e-01	130	3	1.991175e-01	3.040109e-01	3.016577e-01	1.952139e-01
164300	-2.837146e+04	2.839996e+02	1.072892e+00	1.156620e-01	3.034743e-01	4.606536e-02	1.156620e-01	3.034743e-01	1.156620e-01	130	3	1.991175e-01	3.040109e-01	3.016577e-01	1.952139e-01
164400	-2.836936e+04	2.848511e+02	1.076641e+00	1.182238e-01	3.034743e-01	4.606536e-02	1.105385e-01	3.034743e-01	1.182238e-01	182	4	1.991175e-01	3.040109e-01	3.016577e-01	1.952139e-01
164500	-2.836919e+04	2.850707e+02	1.075045e+00	1.182238e-01	3.034743e-01	4.606536e-02	1.105385e-01	3.034743e-01	1.182238e-01	182	4	1.991175e-01	3.040109e-01	3.016577e-01	1.952139e-01
164600	-2.837782e+04	2.848093e+02	1.076515e+00	1.097197e-01	3.082371e-01	5.091244e-02	1.131740e-01	3.082371e-01	1.097197e-01	182	4	1.991175e-01	3.040109e-01	3.016577e-01	1.952139e-01
164700	-2.837403e+04	2.844817e+02	1.079083e+00	1.111983e-01	3.119356e-01	5.082683e-02	1.029054e-01	3.119356e-01	1.111983e-01	182	4	1.991175e-01	3.040109e-01	3.016577e-01	1.952139e-01
164800	-2.837720e+04	2.829006e+02	1.080142e+00	1.084340e-01	3.119356e-01	5.082683e-02	1.084340e-01	3.119356e-01	1.084340e-01	130	3	1.991175e-01	3.040109e-01	3.016577e-01	1.952139e-01
164900	-2.837369e+04	2.841158e+02	1.071316e+00	1.084340e-01	3.119356e-01	5.082683e-02	1.084340e-01	3.119356e-01	1.084340e-01	130	3	1.991175e-01	3.040109e-01	3.016577e-01	1.952139e-01
165000	-2.837584e+04	2.845847e+02	1.067929e+00	1.084340e-01	3.119356e-01	5.082683e-02	1.084340e-01	3.119356e-01	1.084340e-01	130	3	1.991175e-01	3.040109e-01	3.016577e-01	1.952139e-01
165100	-2.837496e+04	2.844628e+02	1.079142e+00	1.099939e-01	3.119356e-01	5.082683e-02	1.053143e-01	3.119356e-01	1.099939e-01	182	4	1.991175e-01	3.040109e-01	3.016577e-01	1.952139e-01
165200	-2.837609e+04	2.799022e+02	1.113197e+00	1.153128e-01	3.100545e-01	4.464113e-02	1.046244e-01	3.100545e-01	1.153128e-01	182	4	1.991175e-01	3.040109e-01	3.016577e-01	1.952139e-01
165300	-2.837588e+04	2.816827e+02	1.089459e+00	1.117500e-01	3.100545e-01	4.464113e-02	1.117500e-01	3.100545e-01	1.117500e-01	130	3	2.038646e-01	2.978324e-01	2.959131e-01	2.023899e-01
165400	-2.837623e+04	2.816075e+02	1.090012e+00	1.117500e-01	3.100545e-01	4.464113e-02	1.117500e-01	3.100545e-01	1.117500e-01	130	3	2.038646e-01	2.978324e-01	2.959131e-01	2.023899e-01
165500	-2.837694e+04	2.820602e+02	1.086686e+00	1.117500e-01	3.100545e-01	4.464113e-02	1.117500e-01	3.100545e-01	1.117500e-01	130	3	2.038646e-01	2.978324e-01	2.959131e-01	2.023899e-01
165600	-2.839379e+04	2.811203e+02	1.093266e+00	1.084292e-01	3.145951e-01	4.552217e-02	1.084292e-01	3.145951e-01	1.084292e-01	130	3	1.952474e-01	2.963714e-01	3.113281e-01	1.970531e-01
165700	-2.837948e+04	2.816991e+02	1.089430e+00	1.125905e-01	3.092603e-01	4.370795e-02	1.125905e-01	3.092603e-01	1.125905e-01	130	3	1.950087e-01	2.978324e-01	2.959131e-01	2.112458e-01
165800	-2.837775e+04	2.860015e+02	1.058238e+00	1.125905e-01	3.092603e-01	4.370795e-02	1.125905e-01	3.092603e-01	1.125905e-01	130	3	1.914972e-01	2.978324e-01	2.959131e-01	2.147573e-01
165900	-2.837467e+04	2.852992e+02	1.063268e+00	1.125905e-01	3.092603e-01	4.370795e-02	1.125905e-01	3.092603e-01	1.125905e-01	130	3	1.914972e-01	2.978324e-01	2.959131e-01	2.147573e-01
166000	-2.837261e+04	2.856381e+02	1.060838e+00	1.125905e-01	3.092603e-01	4.370795e-02	1.125905e-01	3.092603e-01	1.125905e-01	130	3	1.914972e-01	2.978324e-01	2.959131e-01	2.147573e-01
166100	-2.840050e+04	2.845070e+02	1.072091e+00	1.098797e-01	3.338940e-01	4.448852e-02	1.098797e-01	2.919785e-01	1.098797e-01	138	4	1.886694e-01	3.173294e-01	2.896382e-01	2.043630e-01
166200	-2.838317e+04	2.809963e+02	1.094611e+00	1.125905e-01	3.092603e-01	4.370795e-02	1.125905e-01	3.092603e-01	1.125905e-01	130	3	1.914972e-01	2.978324e-01	2.959131e-01	2.147573e-01
166300	-2.837223e+04	2.811790e+02	1.093262e+00	1.125905e-01	3.092603e-01	4.370795e-02	1.125905e-01	3.092603e-01	1.125905e-01	130	3	1.914972e-01	2.978324e-01	2.959131e-01	2.147573e-01
166400	-2.837341e+04	2.817086e+02	1.089198e+00	1.109873e-01	3.113247e-01	4.438863e-02	1.109873e-01	3.113247e-01	1.109873e-01	130	3	1.914972e-01	2.978324e-01	2.959131e-01	2.147573e-01
166500	-2.837031e+04	2.833202e+02	1.087431e+00	1.091895e-01	3.113247e-01	4.438863e-02	1.091895e-01	3.113247e-01	1.145830e-01	133	4	1.920570e-01	2.967273e-01	3.000124e-01	2.112032e-01
166600	-2.837374e+04	2.816494e+02	1.089633e+00	1.109873e-01	3.113247e-01	4.438863e-02	1.109873e-01	3.113247e-01	1.109873e-01	130	3	1.920570e-01	2.967273e-01	3.000124e-01	2.112032e-01
166700	-2.837541e+04	2.819372e+02	1.087518e+00	1.109873e-01	3.113247e-01	4.438863e-02	1.109873e-01	3.113247e-01	1.109873e-01	130	3	1.920570e-01	2.967273e-01	3.000124e-01	2.112032e-01
166800	-2.837110e+04	2.823157e+02	1.085244e+00	1.160983e-01	3.046793e-01	4.234638e-02	1.160983e-01	3.046793e-01	1.160983e-01	130	3	1.920570e-01	2.967273e-01	3.000124e-01	2.112032e-01
166900	-2.837359e+04	2.824747e+02	1.084080e+00	1.160983e-01	3.046793e-01	4.234638e-02	1.160983e-01	3.046793e-01	1.160983e-01	130	3	1.920570e-01	2.967273e-01	3.049859e-01	2.062297e-01
167000	-2.837242e+04	2.821926e+02	1.086146e+00	1.160983e-01	3.046793e-01	4.234638e-02	1.160983e-01	3.046793e-01	1.160983e-01	130	3	1.920570e-01	2.967273e-01	3.049859e-01	2.062297e-01
167100	-2.837191e+04	2.810726e+02	1.094391e+00	1.160983e-01	3.046793e-01	4.234638e-02	1.160983e-01	3.046793e-01	1.160983e-01	130	3	1.920570e-01	2.967273e-01	3.049859e-01	2.062297e-01
167200	-2.839564e+04	2.828072e+02	1.080999e+00	1.088321e-01	3.172027e-01	3.909814e-02	1.088321e-01	3.172027e-01	1.088321e-01	130	3	1.900815e-01	2.870985e-01	3.093136e-01	2.135064e-01
167300	-2.837650e+04	2.813301e+02	1.091824e+00	1.095037e-01	3.128953e-01	4.569847e-02	1.095037e-01	3.128953e-01	1.095037e-01	130	3	1.920570e-01	2.967273e-01	3.049859e-01	2.062297e-01
167400	-2.837823e+04	2.808928e+02	1.095052e+00	1.095037e-01	3.128953e-01	4.569847e-02	1.095037e-01	3.128953e-01	1.095037e-01	130	3	1.947521e-01	2.967273e-01	3.022909e-01	2.062297e-01
167500	-2.837827e+04	2.808974e+02	1.095019e+00	1.095037e-01	3.128953e-01	4.569847e-02	1.095037e-01	3.128953e-01	1.095037e-01	130	3	1.947521e-01	2.967273e-01	3.022909e-01	2.062297e-01
167600	-2.838089e+04	2.808606e+02	1.095392e+00	1.097547e-01	3.157912e-01	3.915366e-02	1.097547e-01	3.157912e-01	1.097547e-01	130	3	1.947521e-01	2.967273e-01	3.022909e-01	2.062297e-01
167700	-2.838241e+04	2.818250e+02	1.088257e+00	1.104903e-01	3.105124e-01	4.750435e-02	1.104903e-01	3.105124e-01	1.104903e-01	130	3	1.989951e-01	2.911570e-01	3.072790e-01	2.025689e-01
167800	-2.837756e+04	2.849077e+02	1.065866e+00	1.097547e-01	3.157912e-01	3.915366e-02	1.097547e-01	3.157912e-01	1.097547e-01	130	3	1.947521e-01	2.967273e-01	3.022909e-01	2.062297e-01
167900	-2.837460e+04	2.851578e+02	1.064067e+00	1.097547e-01	3.157912e-01	3.915366e-02	1.097547e-01	3.157912e-01	1.097547e-01	130	3	1.947521e-01	2.967273e-01	3.022909e-01	2.062297e-01
168000	-2.837224e+04	2.852209e+02	1.063614e+00	1.097547e-01	3.157912e-01	3.915366e-02	1.097547e-01	3.157912e-01	1.097547e-01	130	3	1.947521e-01	2.967273e-01	3.022909e-01	2.062297e-01
168100	-2.837385e+04	2.860821e+02	1.057448e+00	1.097547e-01	3.157912e-01	3.915366e-02	1.097547e-01	3.157912e-01	1.097547e-01	130	3	1.947521e-01	2.967273e-01	3.022909e-01	2.062297e-01
168200	-2.837215e+04	2.823422e+02	1.084489e+00	1.097547e-01	3.157912e-01	3.915366e-02	1.097547e-01	3.157912e-01	1.097547e-01	130	3	1.947521e-01	2.967273e-01	3.022909e-01	2.062297e-01
168300	-2.837615e+04	2.815918e+02	1.089998e+00	1.097547e-01	3.157912e-01	3.915366e-02	1.097547e-01	3.157912e-01	1.097547e-01	130	3	1.947521e-01	2.967273e-01	3.022909e-01	2.062297e-01
168400	-2.838178e+04	2.818344e+02	1.087914e+00	1.081379e-01	3.123033e-01	5.097982e-02	1.081379e-01	3.123033e-01	1.081379e-01	130	3	1.947521e-01	2.967273e-01	3.022909e-01	2.062297e-01
168500	-2.840086e+04	2.804776e+02	1.108889e+00	1.154377e-01	3.100784e-01	4.120436e-02	1.077633e-01	3.100784e-01	1.154377e-01	182	4	1.952474e-01	3.038177e-01	3.083211e-01	1.926138e-01
168600	-2.840797e+04	2.874268e+02	1.057831e+00	1.112798e-01	3.114427e-01	4.472726e-02	1.112798e-01	3.114427e-01	1.098278e-01	133	4	2.016938e-01	2.958662e-01	3.072790e-01	1.951610e-01
168700	-2.838898e+04	2.864636e+02	1.064858e+00	1.122024e-01	3.142667e-01	4.523475e-02	1.018272e-01	3.142667e-01	1.122024e-01	182	4	1.888243e-01	3.090224e-01	3.115150e-01	1.906383e-01
168800	-2.838846e+04	2.849707e+02	1.065244e+00	1.087440e-01	3.142667e-01	4.523475e-02	1.087440e-01	3.142667e-01	1.087440e-01	130	3	1.888243e-01	3.058373e-01	3.147001e-01	1.906383e-01
168900	-2.838353e+04	2.876152e+02	1.046643e+00	1.110546e-01	3.121643e-01	4.250761e-02	1.110546e-01	3.121643e-01	1.110546e-01	130	3	1.928783e-01	2.967273e-01	3.094639e-01	2.009305e-01
169000	-2.838823e+04	2.863639e+02	1.055271e+00	1.087440e-01	3.142667e-01	4.523475e-02	1.087440e-01	3.142667e-01	1.087440e-01	130	3	1.979293e-01	3.058373e-01	3.055952e-01	1.906383e-01
169100	-2.838614e+04	2.880149e+02	1.043822e+00	1.110546e-01	3.121643e-01	4.250761e-02	1.110546e-01	3.121643e-01	1.110546e-01	130	3	1.928783e-01	2.967273e-01	3.094639e-01	2.009305e-01
169200	-2.838505e+04	2.840365e+02	1.072241e+00	1.110546e-01	3.121643e-01	4.250761e-02	1.110546e-01	3.121643e-01	1.110546e-01	130	3	1.928783e-01	2.967273e-01	3.094639e-01	2.009305e-01
169300	-2.838617e+04	2.806073e+02	1.097094e+00	1.087440e-01	3.142667e-01	4.523475e-02	1.087440e-01	3.142667e-01	1.087440e-01	130	3	1.979293e-01	3.058373e-01	3.055952e-01	1.906383e-01
169400	-2.838793e+04	2.849279e+02	1.065806e+00	1.110546e-01	3.121643e-01	4.250761e-02	1.110546e-01	3.121643e-01	1.110546e-01	130	3	1.912051e-01	3.059624e-01	2.999259e-01	2.029066e-01
169500	-2.839015e+04	2.815291e+02	1.100365e+00	1.039340e-01	3.142667e-01	4.523475e-02	1.039340e-01	3.142667e-01	1.183638e-01	133	4	1.979293e-01	3.058373e-01	3.055952e-01	1.906383e-01
169600	-2.839062e+04	2.843799e+02	1.069295e+00	1.066423e-01	3.175322e-01	4.500867e-02	1.066423e-01	3.175322e-01	1.066423e-01	130	3	1.912051e-01	3.059624e-01	2.999259e-01	2.029066e-01
169700	-2.839408e+04	2.844091e+02	1.069084e+00	1.066423e-01	3.175322e-01	4.500867e-02	1.066423e-01	3.175322e-01	1.066423e-01	130	3	1.912051e-01	3.059624e-01	2.999259e-01	2.029066e-01
169800	-2.839171e+04	2.845536e+02	1.068349e+00	1.107313e-01	3.073552e-01	5.309584e-02	1.107313e-01	3.073552e-01	1.107313e-01	130	3	1.967611e-01	2.990088e-01	2.999259e-01	2.043042e-01
169900	-2.839827e+04	2.843229e+02	1.070084e+00	1.107603e-01	3.101559e-01	4.740745e-02	1.107603e-01	3.101559e-01	1.107603e-01	130	3	1.996500e-01	3.001899e-01	3.072790e-01	1.928811e-01
170000	-2.840015e+04	2.840703e+02	1.071911e+00	1.107603e-01	3.101559e-01	4.740745e-02	1.107603e-01	3.101559e-01	1.107603e-01	130	3	1.996500e-01	3.001899e-01	3.072790e-01	1.928811e-01
170100	-2.840121e+04	2.845542e+02	1.068081e+00	1.074987e-01	3.143884e-01	4.872698e-02	1.074987e-01	3.143884e-01	1.074987e-01	130	3	1.996500e-01	3.001899e-01	3.072790e-01	1.928811e-01
170200	-2.840123e+04	2.832340e+02	1.077809e+00	1.087440e-01	3.142667e-01	4.523475e-02	1.087440e-01	3.142667e-01	1.087440e-01	130	3	1.979293e-01	2.932618e-01	3.055952e-01	2.032138e-01
170300	-2.840263e+04	2.830562e+02	1.079104e+00	1.087440e-01	3.142667e-01	4.523475e-02	1.087440e-01	3.142667e-01	1.087440e-01	130	3	1.979293e-01	2.932618e-01	3.055952e-01	2.032138e-01
170400	-2.840611e+04	2.833263e+02	1.077262e+00	1.102276e-01	3.111437e-01	4.702966e-02	1.102276e-01	3.111437e-01	1.102276e-01	130	3	1.948854e-01	2.985838e-01	3.132405e-01	1.932902e-01
170500	-2.840485e+04	2.853346e+02	1.072732e+00	1.101756e-01	3.142667e-01	4.523475e-02	1.080282e-01	3.142667e-01	1.080282e-01	185	4	1.979293e-01	2.932618e-01	3.055952e-01	2.032138e-01
170600	-2.838663e+04	2.814290e+02	1.090927e+00	1.086209e-01	3.108214e-01	5.249461e-02	1.086209e-01	3.108214e-01	1.086209e-01	130	3	1.985003e-01	3.001899e-01	3.072790e-01	1.940308e-01
170700	-2.840167e+04	2.807925e+02	1.095850e+00	1.102276e-01	3.111437e-01	4.702966e-02	1.102276e-01	3.111437e-01	1.102276e-01	130	3	1.948854e-01	2.985838e-01	3.132405e-01	1.932902e-01
170800	-2.837249e+04	2.853214e+02	1.063061e+00	1.124877e-01	3.077796e-01	4.697767e-02	1.124877e-01	3.077796e-01	1.124877e-01	130	3	1.985003e-01	3.001899e-01	3.072790e-01	1.940308e-01
170900	-2.837652e+04	2.877898e+02	1.045491e+00	1.124877e-01	3.077796e-01	4.697767e-02	1.124877e-01	3.077796e-01	1.124877e-01	130	3	1.985003e-01	3.001899e-01	3.072790e-01	1.940308e-01
171000	-2.837309e+04	2.877651e+02	1.045665e+00	1.124877e-01	3.077796e-01	4.697767e-02	1.124877e-01	3.077796e-01	1.124877e-01	130	3	1.985003e-01	2.994523e-01	3.072790e-01	1.947684e-01
171100	-2.838085e+04	2.882125e+02	1.042263e+00	1.094379e-01	3.139541e-01	4.377808e-02	1.094379e-01	3.139541e-01	1.094379e-01	130	3	1.985003e-01	2.994523e-01	3.072790e-01	1.947684e-01
171200	-2.838868e+04	2.878088e+02	1.045108e+00	1.094379e-01	3.139541e-01	4.377808e-02	1.094379e-01	3.139541e-01	1.094379e-01	130	3	1.985003e-01	2.994523e-01	3.072790e-01	1.947684e-01
171300	-2.838685e+04	2.860951e+02	1.057697e+00	1.140520e-01	3.068276e-01	4.418883e-02	1.140520e-01	3.068276e-01	1.140520e-01	130	3	1.989568e-01	3.027548e-01	2.990242e-01	1.992642e-01
171400	-2.838302e+04	2.788069e+02	1.110878e+00	1.125583e-01	3.079921e-01	4.634092e-02	1.125583e-01	3.079921e-01	1.125583e-01	130	3	1.985003e-01	2.994523e-01	3.072790e-01	1.947684e-01
171500	-2.839060e+04	2.798234e+02	1.103280e+00	1.125583e-01	3.079921e-01	4.634092e-02	1.125583e-01	3.079921e-01	1.125583e-01	130	3	1.985003e-01	2.994523e-01	3.072790e-01	1.947684e-01
171600	-2.839647e+04	2.796139e+02	1.104538e+00	1.096423e-01	3.116462e-01	4.778075e-02	1.096423e-01	3.116462e-01	1.096423e-01	130	3	1.985003e-01	2.994523e-01	3.072790e-01	1.947684e-01
171700	-2.839262e+04	2.804316e+02	1.108830e+00	1.131426e-01	2.997346e-01	5.626898e-02	1.179767e-01	2.997346e-01	1.131426e-01	182	4	1.989568e-01	2.960953e-01	2.990242e-01	2.059237e-01
171800	-2.838295e+04	2.790287e+02	1.108910e+00	1.096423e-01	3.116462e-01	4.778075e-02	1.096423e-01	3.116462e-01	1.096423e-01	130	3	1.985003e-01	2.994523e-01	3.072790e-01	1.947684e-01
171900	-2.837773e+04	2.783001e+02	1.114379e+00	1.096423e-01	3.116462e-01	4.778075e-02	1.096423e-01	3.116462e-01	1.096423e-01	130	3	1.985003e-01	2.994523e-01	3.072790e-01	1.947684e-01
172000	-2.838358e+04	2.805294e+02	1.107646e+00	1.013975e-01	3.148752e-01	5.033567e-02	1.013975e-01	3.148752e-01	1.171188e-01	133	4	1.871192e-01	3.057074e-01	3.109755e-01	1.961979e-01
172100	-2.839114e+04	2.845966e+02	1.068593e+00	1.150862e-01	3.072504e-01	4.024059e-02	1.150862e-01	3.072504e-01	1.150862e-01	130	3	1.994066e-01	3.031012e-01	2.965797e-01	2.009126e-01
172200	-2.837810e+04	2.860126e+02	1.057835e+00	1.096423e-01	3.116462e-01	4.778075e-02	1.096423e-01	3.116462e-01	1.096423e-01	130	3	1.985003e-01	2.994523e-01	3.072790e-01	1.947684e-01
172300	-2.838599e+04	2.831174e+02	1.078717e+00	1.096423e-01	3.116462e-01	4.778075e-02	1.096423e-01	3.116462e-01	1.096423e-01	130	3	1.985003e-01	2.994523e-01	3.072790e-01	1.947684e-01
172400	-2.838257e+04	2.818234e+02	1.088183e+00	1.096423e-01	3.116462e-01	4.778075e-02	1.096423e-01	3.116462e-01	1.096423e-01	130	3	1.985003e-01	2.994523e-01	3.072790e-01	1.947684e-01
172500	-2.837889e+04	2.811182e+02	1.093376e+00	1.096423e-01	3.116462e-01	4.778075e-02	1.096423e-01	3.116462e-01	1.096423e-01	130	3	1.985003e-01	2.994523e-01	3.072790e-01	1.947684e-01
172600	-2.837535e+04	2.807274e+02	1.096265e+00	1.096423e-01	3.116462e-01	4.778075e-02	1.096423e-01	3.116462e-01	1.096423e-01	130	3	1.985003e-01	2.994523e-01	3.072790e-01	1.947684e-01
172700	-2.836991e+04	2.833618e+02	1.076938e+00	1.096423e-01	3.116462e-01	4.778075e-02	1.096423e-01	3.116462e-01	1.096423e-01	130	3	1.985003e-01	2.994523e-01	3.072790e-01	1.947684e-01
172800	-2.839065e+04	2.762257e+02	1.130227e+00	1.100441e-01	3.147253e-01	4.041729e-02	1.100441e-01	3.147253e-01	1.100441e-01	130	3	1.994066e-01	3.031012e-01	2.965797e-01	2.009126e-01
172900	-2.837461e+04	2.827710e+02	1.081243e+00	1.096423e-01	3.116462e-01	4.778075e-02	1.096423e-01	3.116462e-01	1.096423e-01	130	3	1.985003e-01	2.994523e-01	3.072790e-01	1.947684e-01
173000	-2.837644e+04	2.825595e+02	1.082788e+00	1.096423e-01	3.116462e-01	4.778075e-02	1.096423e-01	3.116462e-01	1.096423e-01	130	3	1.985003e-01	2.994523e-01	3.072790e-01	1.947684e-01
173100	-2.837221e+04	2.833119e+02	1.087277e+00	1.059406e-01	3.116462e-01	4.778075e-02	1.059406e-01	3.116462e-01	1.170456e-01	133	4	1.985003e-01	2.994523e-01	3.072790e-01	1.947684e-01
173200	-2.837723e+04	2.814549e+02	1.100991e+00	1.066138e-01	3.094883e-01	4.185842e-02	1.066138e-01	3.094883e-01	1.259375e-01	133	4	1.994066e-01	3.031012e-01	2.965797e-01	2.009126e-01
173300	-2.837127e+04	2.794087e+02	1.105882e+00	1.082959e-01	3.115386e-01	5.203508e-02	1.082959e-01	3.115386e-01	1.082959e-01	130	3	1.985003e-01	3.024369e-01	3.072790e-01	1.917838e-01
173400	-2.836886e+04	2.857783e+02	1.059278e+00	1.072757e-01	3.151720e-01	4.782883e-02	1.072757e-01	3.151720e-01	1.072757e-01	130	3	1.985003e-01	3.024369e-01	3.072790e-01	1.917838e-01
173500	-2.836844e+04	2.843041e+02	1.069874e+00	1.072757e-01	3.151720e-01	4.782883e-02	1.072757e-01	3.151720e-01	1.072757e-01	130	3	1.985003e-01	3.024369e-01	3.072790e-01	1.917838e-01
173600	-2.837235e+04	2.841543e+02	1.070957e+00	1.072757e-01	3.151720e-01	4.782883e-02	1.072757e-01	3.151720e-01	1.072757e-01	130	3	1.985003e-01	3.024369e-01	3.072790e-01	1.917838e-01
173700	-2.837141e+04	2.844660e+02	1.068628e+00	1.071781e-01	3.123557e-01	5.375436e-02	1.071781e-01	3.123557e-01	1.071781e-01	130	3	1.985756e-01	3.024369e-01	3.072790e-01	1.917085e-01
173800	-2.837726e+04	2.842121e+02	1.070461e+00	1.071781e-01	3.123557e-01	5.375436e-02	1.071781e-01	3.123557e-01	1.071781e-01	130	3	1.985756e-01	3.024369e-01	3.072790e-01	1.917085e-01
173900	-2.837924e+04	2.839030e+02	1.073445e+00	1.133868e-01	3.094447e-01	4.095022e-02	1.133868e-01	3.094447e-01	1.133868e-01	130	3	1.985756e-01	3.024369e-01	3.072790e-01	1.917085e-01
174000	-2.838418e+04	2.840994e+02	1.071941e+00	1.137880e-01	3.038261e-01	5.098379e-02	1.137880e-01	3.038261e-01	1.137880e-01	130	3	1.985756e-01	3.024369e-01	3.072790e-01	1.917085e-01
174100	-2.838307e+04	2.843842e+02	1.069882e+00	1.137880e-01	3.038261e-01	5.098379e-02	1.137880e-01	3.038261e-01	1.137880e-01	130	3	1.889652e-01	3.024369e-01	3.072790e-01	2.013189e-01
174200	-2.839596e+04	2.823826e+02	1.084336e+00	1.117726e-01	3.104899e-01	4.370253e-02	1.117726e-01	3.104899e-01	1.117726e-01	130	3	1.895313e-01	3.032953e-01	3.109755e-01	1.961979e-01
174300	-2.839019e+04	2.835996e+02	1.075462e+00	1.117726e-01	3.104899e-01	4.370253e-02	1.117726e-01	3.104899e-01	1.117726e-01	130	3	1.895313e-01	3.032953e-01	3.109755e-01	1.961979e-01
174400	-2.839044e+04	2.873410e+02	1.048986e+00	1.156468e-01	3.047796e-01	4.350027e-02	1.156468e-01	3.047796e-01	1.156468e-01	130	3	2.013033e-01	2.962851e-01	3.007891e-01	2.016225e-01
174500	-2.839134e+04	2.876832e+02	1.046565e+00	1.156468e-01	3.047796e-01	4.350027e-02	1.156468e-01	3.047796e-01	1.156468e-01	130	3	2.013033e-01	2.962851e-01	3.007891e-01	2.016225e-01
174600	-2.839695e+04	2.823415e+02	1.084781e+00	1.130550e-01	3.094883e-01	4.185842e-02	1.130550e-01	3.094883e-01	1.130550e-01	130	3	1.904153e-01	2.943652e-01	3.131754e-01	2.020442e-01
174700	-2.839141e+04	2.799291e+02	1.102824e+00	1.153758e-01	3.064731e-01	4.092626e-02	1.153758e-01	3.064731e-01	1.153758e-01	130	3	2.013033e-01	2.962851e-01	3.007891e-01	2.016225e-01
174800	-2.840081e+04	2.826947e+02	1.082151e+00	1.127828e-01	3.090338e-01	4.358399e-02	1.127828e-01	3.090338e-01	1.127828e-01	130	3	1.934713e-01	2.959006e-01	3.039810e-01	2.066471e-01
174900	-2.841251e+04	2.791490e+02	1.118428e+00	1.063284e-01	3.170722e-01	4.095941e-02	1.063284e-01	3.170722e-01	1.122394e-01	133	4	1.903335e-01	3.092280e-01	3.037627e-01	1.966758e-01
175000	-2.838875e+04	2.852543e+02	1.073119e+00	1.069956e-01	3.089280e-01	4.479111e-02	1.069956e-01	3.089280e-01	1.233615e-01	133	4	2.013033e-01	2.962851e-01	3.007891e-01	2.016225e-01
175100	-2.838682e+04	2.882474e+02	1.051796e+00	1.083752e-01	3.113124e-01	4.016445e-02	1.083752e-01	3.113124e-01	1.204604e-01	133	4	2.013033e-01	2.962851e-01	3.007891e-01	2.016225e-01
175200	-2.838452e+04	2.884930e+02	1.050053e+00	1.083752e-01	3.113124e-01	4.016445e-02	1.083752e-01	3.113124e-01	1.204604e-01	133	4	2.013033e-01	2.962851e-01	3.007891e-01	2.016225e-01
175300	-2.838096e+04	2.890596e+02	1.046161e+00	1.115055e-01	3.076172e-01	4.608936e-02	1.115055e-01	3.076172e-01	1.156653e-01	133	4	2.013033e-01	2.962851e-01	3.007891e-01	2.016225e-01
175400	-2.839591e+04	2.824876e+02	1.083976e+00	1.164918e-01	3.022431e-01	4.603835e-02	1.164918e-01	3.022431e-01	1.164918e-01	130	3	1.934713e-01	2.959006e-01	3.039810e-01	2.066471e-01
175500	-2.838993e+04	2.877274e+02	1.045978e+00	1.128921e-01	3.076172e-01	4.608936e-02	1.128921e-01	3.076172e-01	1.128921e-01	130	3	2.013033e-01	2.962851e-01	3.007891e-01	2.016225e-01
175600	-2.839476e+04	2.816148e+02	1.090382e+00	1.164918e-01	3.022431e-01	4.603835e-02	1.164918e-01	3.022431e-01	1.164918e-01	130	3	1.947302e-01	2.959006e-01	3.039810e-01	2.053882e-01
175700	-2.839790e+04	2.873454e+02	1.048597e+00	1.111547e-01	3.136610e-01	3.921390e-02	1.111547e-01	3.136610e-01	1.111547e-01	130	3	1.957791e-01	2.954160e-01	3.012762e-01	2.075287e-01
175800	-2.839811e+04	2.814204e+02	1.091646e+00	1.142297e-01	3.072176e-01	4.287563e-02	1.142297e-01	3.072176e-01	1.142297e-01	130	3	1.947302e-01	2.959006e-01	3.039810e-01	2.053882e-01
175900	-2.839707e+04	2.829414e+02	1.079795e+00	1.077480e-01	3.137654e-01	4.922518e-02	1.077480e-01	3.137654e-01	1.077480e-01	130	3	1.921973e-01	3.026234e-01	3.072004e-01	1.979789e-01
176000	-2.839200e+04	2.819231e+02	1.087699e+00	1.111547e-01	3.136610e-01	3.921390e-02	1.111547e-01	3.136610e-01	1.111547e-01	130	3	1.957791e-01	2.954160e-01	3.012762e-01	2.075287e-01
176100	-2.839405e+04	2.818512e+02	1.088227e+00	1.111547e-01	3.136610e-01	3.921390e-02	1.111547e-01	3.136610e-01	1.111547e-01	130	3	1.957791e-01	2.954160e-01	3.012762e-01	2.075287e-01
176200	-2.839505e+04	2.870565e+02	1.060474e+00	1.172406e-01	3.072176e-01	4.287563e-02	1.127243e-01	3.072176e-01	1.127243e-01	185	4	1.947302e-01	2.959006e-01	3.039810e-01	2.053882e-01
176300	-2.839652e+04	2.805382e+02	1.097968e+00	1.121340e-01	3.103467e-01	4.290459e-02	1.121340e-01	3.103467e-01	1.121340e-01	130	3	1.957791e-01	2.954160e-01	3.012762e-01	2.075287e-01
176400	-2.838211e+04	2.836706e+02	1.084997e+00	1.172406e-01	3.072176e-01	4.287563e-02	1.127243e-01	3.072176e-01	1.127243e-01	185	4	1.947302e-01	2.959006e-01	3.039810e-01	2.053882e-01
176500	-2.838629e+04	2.874213e+02	1.057864e+00	1.127059e-01	3.072176e-01	4.287563e-02	1.127059e-01	3.072176e-01	1.172773e-01	133	4	1.947302e-01	2.959006e-01	3.039810e-01	2.053882e-01
176600	-2.838469e+04	2.824482e+02	1.093988e+00	1.127059e-01	3.072176e-01	4.287563e-02	1.127059e-01	3.072176e-01	1.172773e-01	133	4	1.947302e-01	2.959006e-01	3.039810e-01	2.053882e-01
176700	-2.838702e+04	2.842971e+02	1.069719e+00	1.051927e-01	3.185623e-01	4.729716e-02	1.051927e-01	3.185623e-01	1.051927e-01	130	3	1.930359e-01	3.041002e-01	2.988791e-01	2.039848e-01
176800	-2.839139e+04	2.805594e+02	1.108090e+00	1.114943e-01	3.131366e-01	4.320555e-02	1.114943e-01	3.131366e-01	1.075327e-01	133	4	1.947302e-01	2.959006e-01	3.039810e-01	2.053882e-01
176900	-2.837521e+04	2.831583e+02	1.088259e+00	1.024746e-01	3.158096e-01	4.549941e-02	1.024746e-01	3.158096e-01	1.179323e-01	133	4	1.930359e-01	3.041002e-01	2.988791e-01	2.039848e-01
177000	-2.837667e+04	2.823509e+02	1.094207e+00	1.024746e-01	3.158096e-01	4.549941e-02	1.024746e-01	3.158096e-01	1.179323e-01	133	4	1.930359e-01	3.041002e-01	2.988791e-01	2.039848e-01
177100	-2.838380e+04	2.833077e+02	1.087161e+00	1.024746e-01	3.158096e-01	4.549941e-02	1.024746e-01	3.158096e-01	1.179323e-01	133	4	1.930359e-01	3.060258e-01	2.988791e-01	2.020592e-01
177200	-2.838538e+04	2.837052e+02	1.084248e+00	1.024746e-01	3.158096e-01	4.549941e-02	1.024746e-01	3.158096e-01	1.179323e-01	133	4	1.930359e-01	3.060258e-01	2.988791e-01	2.020592e-01
177300	-2.838503e+04	2.819941e+02	1.087176e+00	1.111715e-01	3.134974e-01	3.949068e-02	1.111715e-01	3.134974e-01	1.111715e-01	130	3	1.947302e-01	2.959006e-01	3.039810e-01	2.053882e-01
177400	-2.838049e+04	2.867906e+02	1.062064e+00	1.046139e-01	3.167494e-01	4.593351e-02	1.046139e-01	3.167494e-01	1.113400e-01	133	4	2.058185e-01	2.947074e-01	2.974150e-01	2.020592e-01
177500	-2.838133e+04	2.863845e+02	1.064980e+00	1.046139e-01	3.167494e-01	4.593351e-02	1.046139e-01	3.167494e-01	1.113400e-01	133	4	2.058185e-01	2.960709e-01	2.960515e-01	2.020592e-01
177600	-2.837403e+04	2.861373e+02	1.066758e+00	1.046139e-01	3.167494e-01	4.593351e-02	1.046139e-01	3.167494e-01	1.113400e-01	133	4	2.058185e-01	2.960709e-01	2.960515e-01	2.020592e-01
177700	-2.837327e+04	2.864521e+02	1.064281e+00	1.011879e-01	3.179198e-01	4.914951e-02	1.011879e-01	3.179198e-01	1.126351e-01	133	4	2.058185e-01	2.960709e-01	2.960515e-01	2.020592e-01
177800	-2.837541e+04	2.837881e+02	1.083597e+00	1.011879e-01	3.179198e-01	4.914951e-02	1.011879e-01	3.179198e-01	1.126351e-01	133	4	2.058185e-01	2.960709e-01	2.960515e-01	2.020592e-01
177900	-2.838479e+04	2.841870e+02	1.071440e+00	1.150432e-01	3.027027e-01	4.946501e-02	1.150432e-01	3.027027e-01	1.150432e-01	130	3	2.058185e-01	2.960709e-01	2.960515e-01	2.020592e-01
178000	-2.837799e+04	2.844669e+02	1.069417e+00	1.150432e-01	3.027027e-01	4.946501e-02	1.150432e-01	3.027027e-01	1.150432e-01	130	3	2.058185e-01	2.960709e-01	2.960515e-01	2.020592e-01
178100	-2.838975e+04	2.842138e+02	1.071490e+00	1.169219e-01	3.031226e-01	4.298919e-02	1.169219e-01	3.031226e-01	1.169219e-01	130	3	1.921973e-01	3.026234e-01	3.072004e-01	1.979789e-01
178200	-2.838364e+04	2.818529e+02	1.088698e+00	1.174956e-01	2.998142e-01	4.788485e-02	1.174956e-01	2.998142e-01	1.174956e-01	130	3	2.058185e-01	2.960709e-01	2.960515e-01	2.020592e-01
178300	-2.838129e+04	2.819797e+02	1.087672e+00	1.159515e-01	3.039017e-01	4.434214e-02	1.159515e-01	3.039017e-01	1.159515e-01	130	3	2.058185e-01	2.960709e-01	2.960515e-01	2.020592e-01
178400	-2.839254e+04	2.826183e+02	1.082586e+00	1.117040e-01	3.097882e-01	4.531152e-02	1.117040e-01	3.097882e-01	1.117040e-01	130	3	2.027934e-01	2.964150e-01	3.045967e-01	1.961950e-01
178500	-2.839336e+04	2.817071e+02	1.099951e+00	1.217895e-01	3.031226e-01	4.298919e-02	1.071866e-01	3.031226e-01	1.217895e-01	182	4	1.921973e-01	3.026234e-01	3.072004e-01	1.979789e-01
178600	-2.838727e+04	2.814630e+02	1.091151e+00	1.122725e-01	3.102835e-01	4.261556e-02	1.122725e-01	3.102835e-01	1.122725e-01	130	3	2.027934e-01	2.964150e-01	3.045967e-01	1.961950e-01
178700	-2.837680e+04	2.807199e+02	1.096450e+00	1.106867e-01	3.112072e-01	4.552565e-02	1.106867e-01	3.112072e-01	1.106867e-01	130	3	1.861508e-01	2.994225e-01	3.027000e-01	2.117268e-01
178800	-2.838099e+04	2.892150e+02	1.045582e+00	1.217895e-01	3.031226e-01	4.298919e-02	1.071866e-01	3.031226e-01	1.217895e-01	182	4	1.917539e-01	3.026234e-01	3.072004e-01	1.984223e-01
178900	-2.837421e+04	2.860981e+02	1.067819e+00	1.217895e-01	3.031226e-01	4.298919e-02	1.071866e-01	3.031226e-01	1.217895e-01	182	4	1.917539e-01	3.026234e-01	3.072004e-01	1.984223e-01
179000	-2.837881e+04	2.878202e+02	1.054843e+00	1.064750e-01	3.172647e-01	4.666056e-02	1.058600e-01	3.172647e-01	1.064750e-01	182	4	1.917539e-01	3.026234e-01	3.072004e-01	1.984223e-01
179100	-2.837896e+04	2.855229e+02	1.071343e+00	1.087137e-01	3.112072e-01	4.552565e-02	1.087137e-01	3.112072e-01	1.146326e-01	133	4	1.969804e-01	2.885928e-01	3.035783e-01	2.108485e-01
179200	-2.838256e+04	2.864624e+02	1.054752e+00	1.106867e-01	3.112072e-01	4.552565e-02	1.106867e-01	3.112072e-01	1.106867e-01	130	3	1.958476e-01	2.885928e-01	3.047111e-01	2.108485e-01
179300	-2.837649e+04	2.864864e+02	1.064584e+00	1.107852e-01	3.134654e-01	5.105204e-02	1.004468e-01	3.134654e-01	1.107852e-01	182	4	1.917539e-01	3.026234e-01	3.072004e-01	1.984223e-01
179400	-2.837781e+04	2.863801e+02	1.065348e+00	1.107852e-01	3.134654e-01	5.105204e-02	1.004468e-01	3.134654e-01	1.107852e-01	182	4	1.917539e-01	3.026234e-01	3.072004e-01	1.984223e-01
179500	-2.837526e+04	2.863878e+02	1.065293e+00	1.107852e-01	3.134654e-01	5.105204e-02	1.004468e-01	3.134654e-01	1.107852e-01	182	4	1.917539e-01	3.026234e-01	3.072004e-01	1.984223e-01
179600	-2.837236e+04	2.862573e+02	1.066233e+00	1.107852e-01	3.134654e-01	5.105204e-02	1.004468e-01	3.134654e-01	1.107852e-01	182	4	1.917539e-01	3.026234e-01	3.072004e-01	1.984223e-01
179700	-2.837463e+04	2.871327e+02	1.059801e+00	1.076261e-01	3.160860e-01	4.791562e-02	1.046601e-01	3.160860e-01	1.076261e-01	182	4	1.917539e-01	3.026234e-01	3.072004e-01	1.984223e-01
179800	-2.837615e+04	2.854294e+02	1.061711e+00	1.066374e-01	3.160860e-01	4.791562e-02	1.066374e-01	3.160860e-01	1.066374e-01	130	3	1.917539e-01	3.026234e-01	3.072004e-01	1.984223e-01
179900	-2.838498e+04	2.818009e+02	1.088136e+00	1.078243e-01	3.130819e-01	5.036335e-02	1.078243e-01	3.130819e-01	1.078243e-01	130	3	1.963260e-01	2.885928e-01	3.140929e-01	2.009884e-01
180000	-2.838469e+04	2.851749e+02	1.063628e+00	1.078243e-01	3.130819e-01	5.036335e-02	1.078243e-01	3.130819e-01	1.078243e-01	130	3	1.963260e-01	2.885928e-01	3.140929e-01	2.009884e-01
180100	-2.839619e+04	2.884299e+02	1.040418e+00	1.066374e-01	3.160860e-01	4.791562e-02	1.066374e-01	3.160860e-01	1.066374e-01	130	3	1.917539e-01	3.026234e-01	3.072004e-01	1.984223e-01
180200	-2.838073e+04	2.873080e+02	1.048478e+00	1.088564e-01	3.097574e-01	5.391587e-02	1.088564e-01	3.097574e-01	1.088564e-01	130	3	1.905058e-01	3.007236e-01	3.107541e-01	1.980165e-01
180300	-2.838279e+04	2.839499e+02	1.073066e+00	1.140951e-01	3.039486e-01	4.981758e-02	1.140951e-01	3.039486e-01	1.140951e-01	130	3	1.905058e-01	3.007236e-01	3.107541e-01	1.980165e-01
180400	-2.839666e+04	2.881410e+02	1.052847e+00	1.144730e-01	3.072128e-01	4.865076e-02	1.079776e-01	3.072128e-01	1.144730e-01	182	4	2.033421e-01	3.026234e-01	2.956122e-01	1.984223e-01
180500	-2.838362e+04	2.872957e+02	1.058659e+00	1.245107e-01	2.998422e-01	4.813241e-02	1.138363e-01	2.998422e-01	1.138363e-01	185	4	1.905058e-01	3.007236e-01	3.107541e-01	1.980165e-01
180600	-2.839516e+04	2.877399e+02	1.055654e+00	1.119947e-01	3.118812e-01	4.849947e-02	1.037487e-01	3.118812e-01	1.119947e-01	182	4	2.033421e-01	3.026234e-01	2.956122e-01	1.984223e-01
180700	-2.839277e+04	2.863318e+02	1.055511e+00	1.092461e-01	3.118812e-01	4.849947e-02	1.092461e-01	3.118812e-01	1.092461e-01	130	3	2.033421e-01	3.026234e-01	2.956122e-01	1.984223e-01
180800	-2.837841e+04	2.843965e+02	1.079937e+00	1.194315e-01	2.998422e-01	4.813241e-02	1.133202e-01	2.998422e-01	1.194315e-01	182	4	1.905058e-01	3.007236e-01	3.107541e-01	1.980165e-01
180900	-2.837677e+04	2.861662e+02	1.067375e+00	1.197811e-01	3.101895e-01	4.081770e-02	9.924109e-02	3.101895e-01	1.197811e-01	182	4	1.905058e-01	3.007236e-01	3.107541e-01	1.980165e-01
181000	-2.837328e+04	2.864730e+02	1.065166e+00	1.197811e-01	3.101895e-01	4.081770e-02	9.924109e-02	3.101895e-01	1.197811e-01	182	4	1.850393e-01	3.007236e-01	3.107541e-01	2.034829e-01
181100	-2.836564e+04	2.869344e+02	1.065282e+00	1.197811e-01	3.183707e-01	4.081770e-02	9.924109e-02	3.020083e-01	1.197811e-01	197	5	1.850393e-01	3.007236e-01	3.107541e-01	2.034829e-01
181200	-2.836367e+04	2.871974e+02	1.063391e+00	1.197811e-01	3.183707e-01	4.081770e-02	9.924109e-02	3.020083e-01	1.197811e-01	197	5	1.850393e-01	3.007236e-01	3.118214e-01	2.024157e-01
181300	-2.836724e+04	2.857597e+02	1.073764e+00	1.197811e-01	3.183707e-01	4.081770e-02	9.924109e-02	3.020083e-01	1.197811e-01	197	5	1.850393e-01	3.007236e-01	3.118214e-01	2.024157e-01
181400	-2.836846e+04	2.854055e+02	1.076335e+00	1.197811e-01	3.183707e-01	4.081770e-02	9.924109e-02	3.020083e-01	1.197811e-01	197	5	1.850393e-01	3.007236e-01	3.118214e-01	2.024157e-01
181500	-2.838166e+04	2.803296e+02	1.099315e+00	1.101619e-01	3.129555e-01	4.360328e-02	1.101619e-01	3.129555e-01	1.101619e-01	130	3	1.994176e-01	2.987572e-01	3.031894e-01	1.986358e-01
181600	-2.836895e+04	2.858509e+02	1.073103e+00	1.197811e-01	3.183707e-01	4.081770e-02	9.924109e-02	3.020083e-01	1.197811e-01	197	5	1.850393e-01	3.007236e-01	3.118214e-01	2.024157e-01
181700	-2.838307e+04	2.840857e+02	1.071786e+00	1.101619e-01	3.129555e-01	4.360328e-02	1.101619e-01	3.129555e-01	1.101619e-01	130	3	2.004549e-01	2.977199e-01	3.031894e-01	1.986358e-01
181800	-2.836711e+04	2.884101e+02	1.051326e+00	1.197811e-01	3.101895e-01	4.081770e-02	9.924109e-02	3.101895e-01	1.197811e-01	182	4	1.850393e-01	3.007236e-01	3.118214e-01	2.024157e-01
181900	-2.837401e+04	2.819053e+02	1.097645e+00	1.063341e-01	3.101895e-01	4.081770e-02	1.063341e-01	3.101895e-01	1.261351e-01	133	4	1.920880e-01	3.007854e-01	3.148509e-01	1.922757e-01
182000	-2.837607e+04	2.840499e+02	1.072346e+00	1.131760e-01	3.091028e-01	4.226650e-02	1.131760e-01	3.091028e-01	1.131760e-01	130	3	1.979611e-01	3.088518e-01	2.985033e-01	1.946838e-01
182100	-2.837238e+04	2.815015e+02	1.100642e+00	1.063341e-01	3.101895e-01	4.081770e-02	1.063341e-01	3.101895e-01	1.261351e-01	133	4	1.920880e-01	3.007854e-01	3.148509e-01	1.922757e-01
182200	-2.838457e+04	2.856653e+02	1.060714e+00	1.131760e-01	3.091028e-01	4.226650e-02	1.131760e-01	3.091028e-01	1.131760e-01	130	3	1.979611e-01	3.088518e-01	2.985033e-01	1.946838e-01
182300	-2.838922e+04	2.853580e+02	1.062159e+00	1.064846e-01	3.141926e-01	5.216080e-02	1.064846e-01	3.141926e-01	1.064846e-01	130	3	1.979611e-01	3.088518e-01	2.985033e-01	1.946838e-01
182400	-2.837466e+04	2.809830e+02	1.094510e+00	1.102588e-01	3.138461e-01	4.153125e-02	1.102588e-01	3.138461e-01	1.102588e-01	130	3	1.965608e-01	2.902706e-01	3.058855e-01	2.072830e-01
182500	-2.837532e+04	2.851562e+02	1.064100e+00	1.102588e-01	3.138461e-01	4.153125e-02	1.102588e-01	3.138461e-01	1.102588e-01	130	3	1.962165e-01	2.906150e-01	3.041913e-01	2.089773e-01
182600	-2.836902e+04	2.844972e+02	1.068770e+00	1.097576e-01	3.134057e-01	4.391598e-02	1.097576e-01	3.134057e-01	1.097576e-01	130	3	1.962165e-01	2.855818e-01	3.092244e-01	2.089773e-01
182700	-2.837610e+04	2.835779e+02	1.075424e+00	1.097576e-01	3.134057e-01	4.391598e-02	1.097576e-01	3.134057e-01	1.097576e-01	130	3	1.962165e-01	2.855818e-01	3.092244e-01	2.089773e-01
182800	-2.839879e+04	2.849640e+02	1.065765e+00	1.131958e-01	3.097059e-01	4.100091e-02	1.131958e-01	3.097059e-01	1.131958e-01	130	3	2.046673e-01	2.968977e-01	2.963568e-01	2.020782e-01
182900	-2.838320e+04	2.830704e+02	1.079115e+00	1.097576e-01	3.134057e-01	4.391598e-02	1.097576e-01	3.134057e-01	1.097576e-01	130	3	1.962165e-01	2.855818e-01	3.092244e-01	2.089773e-01
183000	-2.838392e+04	2.832079e+02	1.078114e+00	1.097576e-01	3.134057e-01	4.391598e-02	1.097576e-01	3.134057e-01	1.097576e-01	130	3	1.962165e-01	2.855818e-01	3.092244e-01	2.089773e-01
183100	-2.838373e+04	2.814076e+02	1.091545e+00	1.124969e-01	3.084768e-01	4.555550e-02	1.124969e-01	3.084768e-01	1.124969e-01	130	3	2.036451e-01	2.886137e-01	3.111582e-01	1.965830e-01
183200	-2.838917e+04	2.839842e+02	1.072659e+00	1.110800e-01	3.137534e-01	3.925336e-02	1.110800e-01	3.137534e-01	1.110800e-01	130	3	1.962165e-01	2.855818e-01	3.092244e-01	2.089773e-01
183300	-2.838876e+04	2.806339e+02	1.097200e+00	1.110800e-01	3.137534e-01	3.925336e-02	1.110800e-01	3.137534e-01	1.110800e-01	130	3	1.962165e-01	2.855818e-01	3.092244e-01	2.089773e-01
183400	-2.839054e+04	2.862852e+02	1.059716e+00	1.131578e-01	3.022827e-01	4.104032e-02	1.131578e-01	3.172035e-01	1.131578e-01	138	4	2.036451e-01	2.886137e-01	3.111582e-01	1.965830e-01
183500	-2.840290e+04	2.872185e+02	1.049730e+00	1.132224e-01	3.124430e-01	3.544674e-02	1.132224e-01	3.124430e-01	1.132224e-01	130	3	1.958293e-01	3.057356e-01	2.963568e-01	2.020782e-01
183600	-2.837796e+04	2.832880e+02	1.077267e+00	1.074736e-01	3.151763e-01	4.722667e-02	1.074736e-01	3.151763e-01	1.074736e-01	130	3	1.962165e-01	2.855818e-01	3.092244e-01	2.089773e-01
183700	-2.838808e+04	2.836307e+02	1.085147e+00	1.201811e-01	3.097431e-01	4.104032e-02	1.096462e-01	3.097431e-01	1.096462e-01	185	4	2.036451e-01	2.886137e-01	3.111582e-01	1.965830e-01
183800	-2.839363e+04	2.837358e+02	1.084219e+00	1.192268e-01	3.122281e-01	4.342237e-02	1.064473e-01	3.122281e-01	1.064473e-01	185	4	2.036451e-01	2.886137e-01	3.111582e-01	1.965830e-01
183900	-2.838334e+04	2.828679e+02	1.081145e+00	1.152251e-01	3.067505e-01	4.082379e-02	1.152251e-01	3.067505e-01	1.152251e-01	130	3	2.036451e-01	2.886137e-01	3.111582e-01	1.965830e-01
184000	-2.838174e+04	2.810730e+02	1.094327e+00	1.152251e-01	3.067505e-01	4.082379e-02	1.152251e-01	3.067505e-01	1.152251e-01	130	3	2.036451e-01	2.886137e-01	3.111582e-01	1.965830e-01
184100	-2.838499e+04	2.810372e+02	1.094740e+00	1.172691e-01	3.021828e-01	4.382724e-02	1.172691e-01	3.021828e-01	1.172691e-01	130	3	2.036451e-01	2.886137e-01	3.111582e-01	1.965830e-01
184200	-2.838125e+04	2.828042e+02	1.081053e+00	1.098893e-01	3.125116e-01	4.530876e-02	1.098893e-01	3.125116e-01	1.098893e-01	130	3	1.962165e-01	2.991469e-01	3.092244e-01	1.954122e-01
184300	-2.837961e+04	2.831578e+02	1.078475e+00	1.098893e-01	3.125116e-01	4.530876e-02	1.098893e-01	3.125116e-01	1.098893e-01	130	3	1.962165e-01	2.991469e-01	3.092244e-01	1.954122e-01
184400	-2.837270e+04	2.827655e+02	1.081336e+00	1.098893e-01	3.125116e-01	4.530876e-02	1.098893e-01	3.125116e-01	1.098893e-01	130	3	1.962165e-01	2.991469e-01	3.092244e-01	1.954122e-01
184500	-2.837156e+04	2.836847e+02	1.074917e+00	1.127484e-01	3.081820e-01	4.539085e-02	1.127484e-01	3.081820e-01	1.127484e-01	130	3	1.962165e-01	2.991469e-01	3.092244e-01	1.954122e-01
184600	-2.840060e+04	2.838458e+02	1.073684e+00	1.135503e-01	3.011574e-01	5.703412e-02	1.135503e-01	3.011574e-01	1.135503e-01	130	3	1.943346e-01	3.046844e-01	3.023994e-01	1.985817e-01
184700	-2.839570e+04	2.870449e+02	1.050860e+00	1.130957e-01	3.087445e-01	4.322403e-02	1.130957e-01	3.087445e-01	1.130957e-01	130	3	2.021471e-01	2.834082e-01	3.110624e-01	2.033823e-01
184800	-2.838191e+04	2.821386e+02	1.096191e+00	1.112339e-01	3.076741e-01	5.031115e-02	1.112339e-01	3.076741e-01	1.118728e-01	133	4	1.962165e-01	2.991469e-01	3.092244e-01	1.954122e-01
184900	-2.838049e+04	2.829444e+02	1.090243e+00	1.112339e-01	3.076741e-01	5.031115e-02	1.112339e-01	3.076741e-01	1.118728e-01	133	4	1.962165e-01	2.991469e-01	3.092244e-01	1.954122e-01
185000	-2.837851e+04	2.823283e+02	1.094788e+00	1.112339e-01	3.076741e-01	5.031115e-02	1.112339e-01	3.076741e-01	1.118728e-01	133	4	1.962165e-01	2.991469e-01	3.092244e-01	1.954122e-01
185100	-2.840383e+04	2.833505e+02	1.076715e+00	1.070976e-01	3.131793e-01	5.234849e-02	1.070976e-01	3.131793e-01	1.070976e-01	130	3	1.918831e-01	3.012520e-01	3.102222e-01	1.966427e-01
185200	-2.837465e+04	2.806780e+02	1.096513e+00	1.080682e-01	3.157617e-01	4.427184e-02	1.080682e-01	3.157617e-01	1.080682e-01	130	3	1.962165e-01	2.991469e-01	2.952692e-01	2.093675e-01
185300	-2.837869e+04	2.806402e+02	1.097030e+00	1.107772e-01	3.102540e-01	4.716032e-02	1.107772e-01	3.102540e-01	1.107772e-01	130	3	1.962165e-01	2.991469e-01	2.952692e-01	2.093675e-01
185400	-2.837846e+04	2.847097e+02	1.067298e+00	1.107772e-01	3.102540e-01	4.716032e-02	1.107772e-01	3.102540e-01	1.107772e-01	130	3	1.962165e-01	2.991469e-01	2.952692e-01	2.093675e-01
185500	-2.837712e+04	2.850876e+02	1.064578e+00	1.107772e-01	3.102540e-01	4.716032e-02	1.107772e-01	3.102540e-01	1.107772e-01	130	3	1.962165e-01	2.991469e-01	2.952692e-01	2.093675e-01
185600	-2.837737e+04	2.846161e+02	1.067916e+00	1.093459e-01	3.159411e-01	4.008005e-02	1.093459e-01	3.159411e-01	1.093459e-01	130	3	1.962165e-01	2.991469e-01	2.952692e-01	2.093675e-01
185700	-2.838254e+04	2.836730e+02	1.074738e+00	1.093459e-01	3.159411e-01	4.008005e-02	1.093459e-01	3.159411e-01	1.093459e-01	130	3	1.962165e-01	2.991469e-01	2.952692e-01	2.093675e-01
185800	-2.838877e+04	2.832093e+02	1.078134e+00	1.099290e-01	3.137153e-01	4.278230e-02	1.099290e-01	3.137153e-01	1.099290e-01	130	3	1.962165e-01	2.991469e-01	2.952692e-01	2.093675e-01
185900	-2.838374e+04	2.875500e+02	1.046989e+00	1.095003e-01	3.159489e-01	3.960128e-02	1.095003e-01	3.159489e-01	1.095003e-01	130	3	2.021471e-01	2.966093e-01	3.110624e-01	1.901812e-01
186000	-2.838529e+04	2.848080e+02	1.066737e+00	1.116000e-01	3.120225e-01	4.115518e-02	1.116000e-01	3.120225e-01	1.116000e-01	130	3	1.962165e-01	2.991469e-01	2.952692e-01	2.093675e-01
186100	-2.837684e+04	2.862577e+02	1.055827e+00	1.074107e-01	3.131584e-01	5.145114e-02	1.074107e-01	3.131584e-01	1.074107e-01	130	3	2.021471e-01	2.966093e-01	3.110624e-01	1.901812e-01
186200	-2.838919e+04	2.856359e+02	1.060767e+00	1.127934e-01	3.044305e-01	5.275876e-02	1.127934e-01	3.044305e-01	1.127934e-01	130	3	1.962165e-01	2.831150e-01	3.113011e-01	2.093675e-01
186300	-2.837267e+04	2.863603e+02	1.055818e+00	1.132466e-01	3.117489e-01	3.676242e-02	1.132466e-01	3.117489e-01	1.132466e-01	130	3	1.947216e-01	2.966093e-01	3.110624e-01	1.976067e-01
186400	-2.837836e+04	2.817675e+02	1.089071e+00	1.132466e-01	3.117489e-01	3.676242e-02	1.132466e-01	3.117489e-01	1.132466e-01	130	3	1.947216e-01	2.966093e-01	3.110624e-01	1.976067e-01
186500	-2.837812e+04	2.853224e+02	1.063242e+00	1.132466e-01	3.117489e-01	3.676242e-02	1.132466e-01	3.117489e-01	1.132466e-01	130	3	1.947216e-01	2.956450e-01	3.110624e-01	1.985711e-01
186600	-2.837797e+04	2.841375e+02	1.071783e+00	1.132466e-01	3.117489e-01	3.676242e-02	1.132466e-01	3.117489e-01	1.132466e-01	130	3	1.947216e-01	2.956450e-01	3.110624e-01	1.985711e-01
186700	-2.837891e+04	2.852791e+02	1.063607e+00	1.138158e-01	3.109656e-01	3.662132e-02	1.138158e-01	3.109656e-01	1.138158e-01	130	3	1.947216e-01	2.956450e-01	3.110624e-01	1.985711e-01
186800	-2.837806e+04	2.846090e+02	1.068330e+00	1.127542e-01	3.124704e-01	3.679663e-02	1.127542e-01	3.124704e-01	1.127542e-01	130	3	1.947216e-01	2.956450e-01	3.110624e-01	1.985711e-01
186900	-2.838016e+04	2.858770e+02	1.059045e+00	1.109039e-01	3.150666e-01	3.715503e-02	1.109039e-01	3.150666e-01	1.109039e-01	130	3	1.962165e-01	2.932071e-01	3.012090e-01	2.093675e-01
187000	-2.838365e+04	2.887267e+02	1.038674e+00	1.097022e-01	3.134498e-01	4.399371e-02	1.097022e-01	3.134498e-01	1.097022e-01	130	3	1.947216e-01	2.956450e-01	3.110624e-01	1.985711e-01
187100	-2.838730e+04	2.865627e+02	1.054200e+00	1.119574e-01	3.112108e-01	4.170628e-02	1.119574e-01	3.112108e-01	1.119574e-01	130	3	1.962165e-01	2.932071e-01	3.012090e-01	2.093675e-01
187200	-2.839072e+04	2.826094e+02	1.082440e+00	1.091464e-01	3.152005e-01	4.215982e-02	1.091464e-01	3.152005e-01	1.091464e-01	130	3	1.958795e-01	2.972555e-01	3.102222e-01	1.966427e-01
187300	-2.839292e+04	2.815274e+02	1.090376e+00	1.091464e-01	3.152005e-01	4.215982e-02	1.091464e-01	3.152005e-01	1.091464e-01	130	3	1.958795e-01	2.972555e-01	3.005863e-01	2.062787e-01
187400	-2.839271e+04	2.794877e+02	1.105408e+00	1.088044e-01	3.134468e-01	4.669330e-02	1.088044e-01	3.134468e-01	1.088044e-01	130	3	1.947216e-01	2.956450e-01	3.110624e-01	1.985711e-01
187500	-2.838540e+04	2.858493e+02	1.059018e+00	1.091464e-01	3.152005e-01	4.215982e-02	1.091464e-01	3.152005e-01	1.091464e-01	130	3	1.896771e-01	3.034580e-01	3.005863e-01	2.062787e-01
187600	-2.838079e+04	2.836046e+02	1.075190e+00	1.091464e-01	3.152005e-01	4.215982e-02	1.091464e-01	3.152005e-01	1.091464e-01	130	3	2.005388e-01	2.912593e-01	3.076703e-01	2.005316e-01
187700	-2.837774e+04	2.838110e+02	1.073693e+00	1.091464e-01	3.152005e-01	4.215982e-02	1.091464e-01	3.152005e-01	1.091464e-01	130	3	2.005388e-01	2.912593e-01	3.076703e-01	2.005316e-01
187800	-2.837511e+04	2.872833e+02	1.059014e+00	1.123978e-01	3.152005e-01	4.215982e-02	1.026436e-01	3.152005e-01	1.123978e-01	182	4	2.005388e-01	2.912593e-01	3.076703e-01	2.005316e-01
187900	-2.839788e+04	2.819529e+02	1.087231e+00	1.089809e-01	3.154110e-01	4.223511e-02	1.089809e-01	3.154110e-01	1.089809e-01	130	3	1.962165e-01	2.932071e-01	3.012090e-01	2.093675e-01
188000	-2.836855e+04	2.800591e+02	1.111949e+00	1.123978e-01	3.152005e-01	4.215982e-02	1.026436e-01	3.152005e-01	1.123978e-01	182	4	2.005388e-01	2.912593e-01	3.076703e-01	2.005316e-01
188100	-2.837458e+04	2.799845e+02	1.112293e+00	1.118747e-01	3.076700e-01	4.688344e-02	1.140272e-01	3.076700e-01	1.118747e-01	182	4	2.005388e-01	2.912593e-01	3.076703e-01	2.005316e-01
188200	-2.839858e+04	2.866019e+02	1.053888e+00	1.121203e-01	3.088607e-01	4.591753e-02	1.121203e-01	3.088607e-01	1.121203e-01	130	3	1.962165e-01	2.932071e-01	3.012090e-01	2.093675e-01
188300	-2.837186e+04	2.845923e+02	1.068318e+00	1.125922e-01	3.076700e-01	4.688344e-02	1.125922e-01	3.076700e-01	1.125922e-01	130	3	2.005388e-01	2.912593e-01	3.076703e-01	2.005316e-01
188400	-2.837151e+04	2.834817e+02	1.076359e+00	1.125922e-01	3.076700e-01	4.688344e-02	1.125922e-01	3.076700e-01	1.125922e-01	130	3	2.005388e-01	2.912593e-01	3.076703e-01	2.005316e-01
188500	-2.837106e+04	2.848632e+02	1.065770e+00	1.067700e-01	3.149460e-01	4.979782e-02	1.067700e-01	3.149460e-01	1.067700e-01	130	3	2.005388e-01	2.912593e-01	3.076703e-01	2.005316e-01
188600	-2.836580e+04	2.848734e+02	1.065696e+00	1.067700e-01	3.149460e-01	4.979782e-02	1.067700e-01	3.149460e-01	1.067700e-01	130	3	2.005388e-01	2.912593e-01	3.076703e-01	2.005316e-01
188700	-2.836676e+04	2.850909e+02	1.064132e+00	1.067700e-01	3.149460e-01	4.979782e-02	1.067700e-01	3.149460e-01	1.067700e-01	130	3	2.005388e-01	2.912593e-01	3.076703e-01	2.005316e-01
188800	-2.836580e+04	2.809323e+02	1.095279e+00	1.141102e-01	3.090744e-01	3.952063e-02	1.141102e-01	3.090744e-01	1.141102e-01	130	3	2.005388e-01	2.912593e-01	3.076703e-01	2.005316e-01
188900	-2.836678e+04	2.807704e+02	1.096476e+00	1.141102e-01	3.090744e-01	3.952063e-02	1.141102e-01	3.090744e-01	1.141102e-01	130	3	2.005388e-01	2.912593e-01	3.076703e-01	2.005316e-01
189000	-2.836960e+04	2.835683e+02	1.086194e+00	1.190937e-01	3.090744e-01	3.952063e-02	1.041433e-01	3.090744e-01	1.190937e-01	182	4	2.005388e-01	2.912593e-01	3.076703e-01	2.005316e-01
189100	-2.836549e+04	2.842918e+02	1.080901e+00	1.190937e-01	3.090744e-01	3.952063e-02	1.041433e-01	3.090744e-01	1.190937e-01	182	4	2.005388e-01	2.912593e-01	3.076703e-01	2.005316e-01
189200	-2.837668e+04	2.842325e+02	1.081065e+00	1.127669e-01	3.090744e-01	3.952063e-02	1.147819e-01	3.090744e-01	1.147819e-01	185	4	2.005388e-01	2.912593e-01	3.076703e-01	2.005316e-01
189300	-2.837724e+04	2.843283e+02	1.080366e+00	1.127669e-01	3.090744e-01	3.952063e-02	1.147819e-01	3.090744e-01	1.147819e-01	185	4	2.005388e-01	2.912593e-01	3.076703e-01	2.005316e-01
189400	-2.838040e+04	2.817890e+02	1.099048e+00	1.127669e-01	3.090744e-01	3.952063e-02	1.147819e-01	3.090744e-01	1.147819e-01	185	4	2.005388e-01	2.912593e-01	3.076703e-01	2.005316e-01
189500	-2.838257e+04	2.802990e+02	1.110167e+00	1.104300e-01	3.062507e-01	4.517562e-02	1.159465e-01	3.062507e-01	1.159465e-01	185	4	2.005388e-01	2.993306e-01	2.995991e-01	2.005316e-01
189600	-2.838446e+04	2.825894e+02	1.082422e+00	1.085065e-01	3.118531e-01	5.077432e-02	1.085065e-01	3.118531e-01	1.085065e-01	130	3	1.946217e-01	2.918481e-01	3.153010e-01	1.982292e-01
189700	-2.838035e+04	2.824499e+02	1.083782e+00	1.114891e-01	3.094830e-01	4.656669e-02	1.114891e-01	3.094830e-01	1.114891e-01	130	3	1.946217e-01	2.918481e-01	3.153010e-01	1.982292e-01
189800	-2.838739e+04	2.847827e+02	1.066846e+00	1.114891e-01	3.094830e-01	4.656669e-02	1.114891e-01	3.094830e-01	1.114891e-01	130	3	1.946217e-01	2.918481e-01	3.153010e-01	1.982292e-01
189900	-2.838599e+04	2.855591e+02	1.061268e+00	1.114891e-01	3.094830e-01	4.656669e-02	1.114891e-01	3.094830e-01	1.114891e-01	130	3	1.946217e-01	2.918481e-01	3.153010e-01	1.982292e-01
190000	-2.838852e+04	2.807402e+02	1.106865e+00	1.104300e-01	3.062507e-01	4.517562e-02	1.159465e-01	3.062507e-01	1.159465e-01	185	4	2.005388e-01	2.993306e-01	2.995991e-01	2.005316e-01
190100	-2.839906e+04	2.897156e+02	1.031898e+00	1.114891e-01	3.094830e-01	4.656669e-02	1.114891e-01	3.094830e-01	1.114891e-01	130	3	1.946217e-01	2.918481e-01	3.153010e-01	1.982292e-01
190200	-2.840145e+04	2.806759e+02	1.107275e+00	1.142880e-01	3.061170e-01	4.367766e-02	1.149002e-01	3.061170e-01	1.149002e-01	185	4	2.005388e-01	2.993306e-01	2.995991e-01	2.005316e-01
190300	-2.838877e+04	2.884020e+02	1.041092e+00	1.114891e-01	3.094830e-01	4.656669e-02	1.114891e-01	3.094830e-01	1.114891e-01	130	3	1.946217e-01	2.918481e-01	3.153010e-01	1.982292e-01
190400	-2.838441e+04	2.877293e+02	1.045831e+00	1.114891e-01	3.094830e-01	4.656669e-02	1.114891e-01	3.094830e-01	1.114891e-01	130	3	1.946217e-01	2.918481e-01	3.153010e-01	1.982292e-01
190500	-2.838886e+04	2.874265e+02	1.047843e+00	1.097187e-01	3.137960e-01	4.325199e-02	1.097187e-01	3.137960e-01	1.097187e-01	130	3	1.946217e-01	2.918481e-01	3.153010e-01	1.982292e-01
190600	-2.840209e+04	2.822543e+02	1.084708e+00	1.065182e-01	3.163656e-01	4.771427e-02	1.065182e-01	3.163656e-01	1.065182e-01	130	3	1.984755e-01	2.939213e-01	3.119815e-01	1.956217e-01
190700	-2.838657e+04	2.835910e+02	1.075463e+00	1.112171e-01	3.109420e-01	4.446476e-02	1.112171e-01	3.109420e-01	1.112171e-01	130	3	2.005388e-01	2.993306e-01	2.995991e-01	2.005316e-01
190800	-2.838911e+04	2.841785e+02	1.071206e+00	1.112171e-01	3.109420e-01	4.446476e-02	1.112171e-01	3.109420e-01	1.112171e-01	130	3	2.005388e-01	2.993306e-01	2.995991e-01	2.005316e-01
190900	-2.839513e+04	2.837250e+02	1.074519e+00	1.116854e-01	3.095392e-01	4.586542e-02	1.116854e-01	3.095392e-01	1.116854e-01	130	3	2.005388e-01	2.993306e-01	2.995991e-01	2.005316e-01
191000	-2.839526e+04	2.793668e+02	1.106607e+00	1.116854e-01	3.095392e-01	4.586542e-02	1.116854e-01	3.095392e-01	1.116854e-01	130	3	2.005388e-01	2.993306e-01	2.995991e-01	2.005316e-01
191100	-2.840369e+04	2.817265e+02	1.089204e+00	1.130038e-01	3.059834e-01	4.902185e-02	1.130038e-01	3.059834e-01	1.130038e-01	130	3	2.044388e-01	2.988230e-01	3.011376e-01	1.956005e-01
191200	-2.839014e+04	2.827730e+02	1.081832e+00	1.150707e-01	3.073692e-01	4.004952e-02	1.150707e-01	3.073692e-01	1.150707e-01	130	3	2.044388e-01	2.988230e-01	3.011376e-01	1.956005e-01
191300	-2.838480e+04	2.828670e+02	1.081147e+00	1.150707e-01	3.073692e-01	4.004952e-02	1.150707e-01	3.073692e-01	1.150707e-01	130	3	2.044388e-01	2.988230e-01	3.011376e-01	1.956005e-01
191400	-2.840055e+04	2.857445e+02	1.060130e+00	1.121329e-01	3.141764e-01	3.524848e-02	1.121329e-01	3.141764e-01	1.121329e-01	130	3	2.005388e-01	2.904756e-01	2.995991e-01	2.093866e-01
191500	-2.839252e+04	2.822131e+02	1.085712e+00	1.121329e-01	3.141764e-01	3.524848e-02	1.121329e-01	3.141764e-01	1.121329e-01	130	3	2.005388e-01	2.904756e-01	2.995991e-01	2.093866e-01
191600	-2.838890e+04	2.812834e+02	1.092772e+00	1.152018e-01	3.068126e-01	4.076948e-02	1.152018e-01	3.068126e-01	1.152018e-01	130	3	2.044388e-01	2.988230e-01	3.011376e-01	1.956005e-01
191700	-2.839589e+04	2.904360e+02	1.035889e+00	1.010272e-01	3.118805e-01	4.931306e-02	1.010272e-01	3.118805e-01	1.248715e-01	133	4	2.030569e-01	3.043597e-01	2.987217e-01	1.938617e-01
191800	-2.838841e+04	2.821064e+02	1.095818e+00	1.010272e-01	3.118805e-01	4.931306e-02	1.010272e-01	3.118805e-01	1.248715e-01	133	4	2.030569e-01	3.043597e-01	2.987217e-01	1.938617e-01
191900	-2.838819e+04	2.822066e+02	1.095539e+00	1.068743e-01	3.138685e-01	4.314145e-02	1.068743e-01	3.138685e-01	1.153729e-01	133	4	2.030569e-01	3.043597e-01	2.987217e-01	1.938617e-01
192000	-2.839374e+04	2.816556e+02	1.099623e+00	1.068743e-01	3.138685e-01	4.314145e-02	1.068743e-01	3.138685e-01	1.153729e-01	133	4	2.030569e-01	3.043597e-01	2.987217e-01	1.938617e-01
192100	-2.840095e+04	2.852013e+02	1.064243e+00	1.152018e-01	3.068126e-01	4.076948e-02	1.152018e-01	3.068126e-01	1.152018e-01	130	3	1.894422e-01	2.988230e-01	3.010359e-01	2.106988e-01
192200	-2.839935e+04	2.821500e+02	1.086504e+00	1.173054e-01	3.002586e-01	4.756653e-02	1.173054e-01	3.002586e-01	1.173054e-01	130	3	2.005388e-01	2.904756e-01	3.001674e-01	2.088183e-01
192300	-2.839657e+04	2.806959e+02	1.106807e+00	1.089467e-01	3.093927e-01	4.384820e-02	1.089467e-01	3.093927e-01	1.194730e-01	133	4	2.030569e-01	3.043597e-01	2.987217e-01	1.938617e-01
192400	-2.838497e+04	2.829733e+02	1.080342e+00	1.143037e-01	3.102950e-01	3.649895e-02	1.143037e-01	3.102950e-01	1.143037e-01	130	3	1.970864e-01	2.956674e-01	3.007797e-01	2.064664e-01
192500	-2.838361e+04	2.828795e+02	1.081027e+00	1.143037e-01	3.102950e-01	3.649895e-02	1.143037e-01	3.102950e-01	1.143037e-01	130	3	1.965735e-01	2.956674e-01	3.012926e-01	2.064664e-01
192600	-2.837804e+04	2.831244e+02	1.078977e+00	1.127389e-01	3.076401e-01	4.650292e-02	1.127389e-01	3.076401e-01	1.127389e-01	130	3	1.965735e-01	2.956674e-01	3.012926e-01	2.064664e-01
192700	-2.838238e+04	2.835130e+02	1.085954e+00	1.089467e-01	3.093927e-01	4.384820e-02	1.089467e-01	3.093927e-01	1.194730e-01	133	4	2.030569e-01	3.043597e-01	2.987217e-01	1.938617e-01
192800	-2.837662e+04	2.853091e+02	1.063337e+00	1.144946e-01	3.049284e-01	4.665927e-02	1.144946e-01	3.049284e-01	1.144946e-01	130	3	1.965735e-01	2.956674e-01	3.012926e-01	2.064664e-01
192900	-2.837384e+04	2.854281e+02	1.062501e+00	1.146993e-01	3.046361e-01	4.662982e-02	1.146993e-01	3.046361e-01	1.146993e-01	130	3	1.965735e-01	2.975087e-01	2.994514e-01	2.064664e-01
193000	-2.838250e+04	2.849166e+02	1.075711e+00	1.089467e-01	3.093927e-01	4.384820e-02	1.089467e-01	3.093927e-01	1.194730e-01	133	4	2.030569e-01	2.987981e-01	3.042833e-01	1.938617e-01
193100	-2.838807e+04	2.835593e+02	1.085614e+00	1.089467e-01	3.093927e-01	4.384820e-02	1.089467e-01	3.093927e-01	1.194730e-01	133	4	1.962147e-01	2.973666e-01	3.038918e-01	2.025269e-01
193200	-2.836785e+04	2.882063e+02	1.042756e+00	1.146993e-01	3.046361e-01	4.662982e-02	1.146993e-01	3.046361e-01	1.146993e-01	130	3	1.965735e-01	2.975087e-01	2.994514e-01	2.064664e-01
193300	-2.837018e+04	2.882876e+02	1.041990e+00	1.129272e-01	3.057030e-01	4.981228e-02	1.129272e-01	3.057030e-01	1.129272e-01	130	3	1.965735e-01	2.975087e-01	2.994514e-01	2.064664e-01
193400	-2.836743e+04	2.890984e+02	1.036301e+00	1.129272e-01	3.057030e-01	4.981228e-02	1.129272e-01	3.057030e-01	1.129272e-01	130	3	1.965735e-01	2.975087e-01	2.994514e-01	2.064664e-01
193500	-2.837293e+04	2.756822e+02	1.134555e+00	1.129272e-01	3.057030e-01	4.981228e-02	1.129272e-01	3.057030e-01	1.129272e-01	130	3	1.965735e-01	2.975087e-01	2.994514e-01	2.064664e-01
193600	-2.836432e+04	2.830733e+02	1.079328e+00	1.129272e-01	3.057030e-01	4.981228e-02	1.129272e-01	3.057030e-01	1.129272e-01	130	3	1.965735e-01	2.975087e-01	2.994514e-01	2.064664e-01
193700	-2.836352e+04	2.831135e+02	1.079035e+00	1.129272e-01	3.057030e-01	4.981228e-02	1.129272e-01	3.057030e-01	1.129272e-01	130	3	1.965735e-01	2.975087e-01	2.994514e-01	2.064664e-01
193800	-2.836381e+04	2.836017e+02	1.075484e+00	1.129272e-01	3.057030e-01	4.981228e-02	1.129272e-01	3.057030e-01	1.129272e-01	130	3	1.965735e-01	2.975087e-01	2.994514e-01	2.064664e-01
193900	-2.836595e+04	2.825876e+02	1.082873e+00	1.129272e-01	3.057030e-01	4.981228e-02	1.129272e-01	3.057030e-01	1.129272e-01	130	3	1.965735e-01	2.975087e-01	2.994514e-01	2.064664e-01
194000	-2.837285e+04	2.832500e+02	1.078041e+00	1.129272e-01	3.057030e-01	4.981228e-02	1.129272e-01	3.057030e-01	1.129272e-01	130	3	1.965735e-01	2.975087e-01	2.994514e-01	2.064664e-01
194100	-2.839457e+04	2.824285e+02	1.094362e+00	1.164897e-01	3.065992e-01	3.793918e-02	1.164897e-01	3.065992e-01	1.158830e-01	133	4	2.020540e-01	2.915241e-01	3.038918e-01	2.025300e-01
194200	-2.836793e+04	2.840954e+02	1.081998e+00	1.125535e-01	3.122732e-01	4.201024e-02	1.083362e-01	3.122732e-01	1.125535e-01	182	4	1.984236e-01	2.989159e-01	3.055391e-01	1.971213e-01
194300	-2.837023e+04	2.830763e+02	1.079229e+00	1.111478e-01	3.122732e-01	4.201024e-02	1.111478e-01	3.122732e-01	1.111478e-01	130	3	1.984236e-01	2.989159e-01	3.055391e-01	1.971213e-01
194400	-2.836591e+04	2.831718e+02	1.078736e+00	1.133812e-01	3.085468e-01	4.276286e-02	1.133812e-01	3.085468e-01	1.133812e-01	130	3	1.984236e-01	2.989159e-01	3.055391e-01	1.971213e-01
194500	-2.837045e+04	2.824122e+02	1.084283e+00	1.133812e-01	3.085468e-01	4.276286e-02	1.133812e-01	3.085468e-01	1.133812e-01	130	3	1.984236e-01	2.989159e-01	3.055391e-01	1.971213e-01
194600	-2.836927e+04	2.797401e+02	1.104022e+00	1.133812e-01	3.085468e-01	4.276286e-02	1.133812e-01	3.085468e-01	1.133812e-01	130	3	1.984236e-01	2.989159e-01	3.055391e-01	1.971213e-01
194700	-2.837245e+04	2.816552e+02	1.090120e+00	1.167868e-01	3.021055e-01	4.542869e-02	1.167868e-01	3.021055e-01	1.167868e-01	130	3	1.984236e-01	2.989159e-01	3.055391e-01	1.971213e-01
194800	-2.837299e+04	2.863273e+02	1.055966e+00	1.137016e-01	3.055258e-01	4.784357e-02	1.137016e-01	3.055258e-01	1.137016e-01	130	3	1.984236e-01	2.989159e-01	3.055391e-01	1.971213e-01
194900	-2.836899e+04	2.869011e+02	1.051720e+00	1.115758e-01	3.100712e-01	4.513032e-02	1.115758e-01	3.100712e-01	1.115758e-01	130	3	1.984236e-01	2.989159e-01	3.055391e-01	1.971213e-01
195000	-2.837248e+04	2.818424e+02	1.087820e+00	1.074206e-01	3.149490e-01	4.784025e-02	1.074206e-01	3.149490e-01	1.074206e-01	130	3	1.984236e-01	2.989159e-01	3.055391e-01	1.971213e-01
195100	-2.837323e+04	2.877737e+02	1.045707e+00	1.128275e-01	3.104361e-01	4.064528e-02	1.128275e-01	3.104361e-01	1.128275e-01	130	3	1.984236e-01	2.989159e-01	3.055391e-01	1.971213e-01
195200	-2.838439e+04	2.883351e+02	1.041751e+00	1.128275e-01	3.104361e-01	4.064528e-02	1.128275e-01	3.104361e-01	1.128275e-01	130	3	1.984236e-01	2.989159e-01	3.055391e-01	1.971213e-01
195300	-2.839810e+04	2.829203e+02	1.090674e+00	1.129887e-01	3.134921e-01	4.248349e-02	1.045550e-01	3.134921e-01	1.129887e-01	182	4	1.976346e-01	3.016212e-01	2.967029e-01	2.040413e-01
195400	-2.838253e+04	2.811070e+02	1.104110e+00	1.141185e-01	3.104361e-01	4.064528e-02	1.102456e-01	3.104361e-01	1.141185e-01	182	4	1.984236e-01	2.989159e-01	3.055391e-01	1.971213e-01
195500	-2.839252e+04	2.868112e+02	1.052257e+00	1.101775e-01	3.134921e-01	4.248349e-02	1.101775e-01	3.134921e-01	1.101775e-01	130	3	1.976346e-01	3.016212e-01	2.967029e-01	2.040413e-01
195600	-2.838715e+04	2.858138e+02	1.069574e+00	1.141185e-01	3.104361e-01	4.064528e-02	1.102456e-01	3.104361e-01	1.141185e-01	182	4	1.984236e-01	2.989159e-01	3.055391e-01	1.971213e-01
195700	-2.838063e+04	2.840113e+02	1.072339e+00	1.101775e-01	3.134921e-01	4.248349e-02	1.101775e-01	3.134921e-01	1.101775e-01	130	3	1.976346e-01	3.016212e-01	3.050324e-01	1.957118e-01
195800	-2.839370e+04	2.871235e+02	1.052907e+00	1.067532e-01	3.301907e-01	3.768587e-02	1.067532e-01	3.118637e-01	1.067532e-01	138	4	1.941376e-01	3.068376e-01	2.937751e-01	2.052497e-01
195900	-2.837926e+04	2.860414e+02	1.068087e+00	1.161534e-01	3.116490e-01	4.153861e-02	1.028565e-01	3.116490e-01	1.161534e-01	182	4	1.984236e-01	2.989159e-01	3.055391e-01	1.971213e-01
196000	-2.837990e+04	2.810157e+02	1.104952e+00	1.161534e-01	3.116490e-01	4.153861e-02	1.028565e-01	3.116490e-01	1.161534e-01	182	4	1.984236e-01	2.989159e-01	3.055391e-01	1.971213e-01
196100	-2.838122e+04	2.852750e+02	1.073628e+00	1.161534e-01	3.116490e-01	4.153861e-02	1.028565e-01	3.116490e-01	1.161534e-01	182	4	1.929270e-01	3.044125e-01	3.055391e-01	1.971213e-01
196200	-2.840262e+04	2.866977e+02	1.063135e+00	1.118360e-01	3.134921e-01	4.248349e-02	1.068603e-01	3.134921e-01	1.118360e-01	182	4	1.976346e-01	3.016212e-01	3.050324e-01	1.957118e-01
196300	-2.839635e+04	2.813260e+02	1.091668e+00	1.067532e-01	3.210272e-01	3.768587e-02	1.067532e-01	3.210272e-01	1.067532e-01	130	3	1.941376e-01	3.068376e-01	2.937751e-01	2.052497e-01
196400	-2.838963e+04	2.825198e+02	1.083431e+00	1.122378e-01	3.121177e-01	3.905120e-02	1.122378e-01	3.121177e-01	1.122378e-01	130	3	1.941376e-01	3.068376e-01	2.937751e-01	2.052497e-01
196500	-2.838470e+04	2.805867e+02	1.108157e+00	1.161534e-01	3.116490e-01	4.153861e-02	1.028565e-01	3.116490e-01	1.161534e-01	182	4	1.955989e-01	3.017406e-01	3.055391e-01	1.971213e-01
196600	-2.838829e+04	2.847384e+02	1.067322e+00	1.122378e-01	3.121177e-01	3.905120e-02	1.122378e-01	3.121177e-01	1.122378e-01	130	3	1.944615e-01	3.068376e-01	2.937751e-01	2.049258e-01
196700	-2.839532e+04	2.855693e+02	1.061196e+00	1.115665e-01	3.091190e-01	4.706251e-02	1.115665e-01	3.091190e-01	1.115665e-01	130	3	2.028644e-01	2.984347e-01	2.937751e-01	2.049258e-01
196800	-2.839225e+04	2.852388e+02	1.063862e+00	1.149105e-01	3.035948e-01	4.807875e-02	1.149105e-01	3.035948e-01	1.149105e-01	130	3	2.028644e-01	2.984347e-01	2.937751e-01	2.049258e-01
196900	-2.839478e+04	2.817632e+02	1.088913e+00	1.119235e-01	3.110204e-01	4.218870e-02	1.119235e-01	3.110204e-01	1.119235e-01	130	3	1.957795e-01	2.926628e-01	3.062516e-01	2.053061e-01
197000	-2.838471e+04	2.836128e+02	1.075606e+00	1.149105e-01	3.035948e-01	4.807875e-02	1.149105e-01	3.035948e-01	1.149105e-01	130	3	2.028644e-01	2.984347e-01	2.937751e-01	2.049258e-01
197100	-2.838890e+04	2.854495e+02	1.071623e+00	1.048455e-01	3.116490e-01	4.153861e-02	1.048455e-01	3.116490e-01	1.254723e-01	133	4	2.028819e-01	3.017717e-01	2.982250e-01	1.971213e-01
197200	-2.838374e+04	2.875662e+02	1.047381e+00	1.144212e-01	3.108097e-01	3.511695e-02	1.144212e-01	3.108097e-01	1.144212e-01	130	3	2.028644e-01	2.984347e-01	2.937751e-01	2.049258e-01
197300	-2.838248e+04	2.858228e+02	1.059782e+00	1.144212e-01	3.108097e-01	3.511695e-02	1.144212e-01	3.108097e-01	1.144212e-01	130	3	2.028644e-01	2.984347e-01	2.937751e-01	2.049258e-01
197400	-2.837480e+04	2.855268e+02	1.061902e+00	1.144212e-01	3.108097e-01	3.511695e-02	1.144212e-01	3.108097e-01	1.144212e-01	130	3	1.913684e-01	3.056301e-01	2.996280e-01	2.033734e-01
197500	-2.837960e+04	2.858600e+02	1.069604e+00	1.185467e-01	3.142895e-01	3.009687e-02	1.042308e-01	3.142895e-01	1.185467e-01	182	4	1.913684e-01	3.056301e-01	2.996280e-01	2.033734e-01
197600	-2.838400e+04	2.856454e+02	1.070176e+00	1.066891e-01	3.049794e-01	4.891204e-02	1.066891e-01	3.049794e-01	1.277509e-01	133	4	2.028819e-01	3.017717e-01	2.982250e-01	1.971213e-01
197700	-2.838684e+04	2.854577e+02	1.071533e+00	1.066891e-01	3.049794e-01	4.891204e-02	1.066891e-01	3.049794e-01	1.277509e-01	133	4	2.028819e-01	3.017717e-01	2.982250e-01	1.971213e-01
197800	-2.838157e+04	2.794127e+02	1.105981e+00	1.091827e-01	3.118216e-01	4.880851e-02	1.091827e-01	3.118216e-01	1.091827e-01	130	3	1.979281e-01	3.056301e-01	2.996280e-01	1.968138e-01
197900	-2.837595e+04	2.812891e+02	1.092058e+00	1.091827e-01	3.118216e-01	4.880851e-02	1.091827e-01	3.118216e-01	1.091827e-01	130	3	1.979281e-01	3.056301e-01	2.996280e-01	1.968138e-01
198000	-2.839950e+04	2.861085e+02	1.057440e+00	1.124993e-01	3.082750e-01	4.595211e-02	1.124993e-01	3.082750e-01	1.124993e-01	130	3	1.823360e-01	3.094752e-01	3.052553e-01	2.029335e-01
198100	-2.839243e+04	2.827750e+02	1.091330e+00	1.097938e-01	3.049794e-01	4.891204e-02	1.097938e-01	3.049794e-01	1.215415e-01	133	4	1.991678e-01	3.035640e-01	2.993123e-01	1.979560e-01
198200	-2.838946e+04	2.831658e+02	1.088418e+00	1.096487e-01	3.038548e-01	5.072666e-02	1.096487e-01	3.038548e-01	1.222663e-01	133	4	1.991678e-01	3.035640e-01	2.993123e-01	1.979560e-01
198300	-2.839338e+04	2.830758e+02	1.079149e+00	1.097464e-01	3.166296e-01	3.750181e-02	1.097464e-01	3.166296e-01	1.097464e-01	130	3	1.925385e-01	3.015520e-01	3.048378e-01	2.010717e-01
198400	-2.838701e+04	2.783265e+02	1.114334e+00	1.108016e-01	3.114704e-01	4.465430e-02	1.108016e-01	3.114704e-01	1.108016e-01	130	3	1.982926e-01	3.052656e-01	2.996280e-01	1.968138e-01
198500	-2.839937e+04	2.835337e+02	1.075647e+00	1.100687e-01	3.074566e-01	5.488058e-02	1.100687e-01	3.074566e-01	1.100687e-01	130	3	1.991678e-01	3.035640e-01	2.993123e-01	1.979560e-01
198600	-2.839584e+04	2.783952e+02	1.113872e+00	1.111381e-01	3.118289e-01	4.292778e-02	1.111381e-01	3.118289e-01	1.111381e-01	130	3	1.982926e-01	3.052656e-01	2.996280e-01	1.968138e-01
198700	-2.839130e+04	2.838469e+02	1.084040e+00	1.158067e-01	3.129831e-01	3.705881e-02	1.053616e-01	3.129831e-01	1.158067e-01	182	4	1.925385e-01	3.015520e-01	3.048378e-01	2.010717e-01
198800	-2.838774e+04	2.839543e+02	1.083254e+00	1.158067e-01	3.129831e-01	3.705881e-02	1.053616e-01	3.129831e-01	1.158067e-01	182	4	1.925385e-01	3.015520e-01	3.048378e-01	2.010717e-01
198900	-2.838764e+04	2.825853e+02	1.082742e+00	1.100452e-01	3.154688e-01	3.892678e-02	1.100452e-01	3.154688e-01	1.100452e-01	130	3	1.925385e-01	3.015520e-01	3.048378e-01	2.010717e-01
199000	-2.838301e+04	2.851001e+02	1.064513e+00	1.100452e-01	3.154688e-01	3.892678e-02	1.100452e-01	3.154688e-01	1.100452e-01	130	3	1.925385e-01	3.015520e-01	3.048378e-01	2.010717e-01
199100	-2.839074e+04	2.873549e+02	1.048232e+00	1.083574e-01	3.164340e-01	4.205995e-02	1.083574e-01	3.164340e-01	1.083574e-01	130	3	1.916701e-01	2.974808e-01	3.082811e-01	2.025679e-01
199200	-2.839241e+04	2.871239e+02	1.050023e+00	1.104506e-01	3.113002e-01	4.604767e-02	1.104506e-01	3.113002e-01	1.104506e-01	130	3	1.916701e-01	2.974808e-01	3.082811e-01	2.025679e-01
199300	-2.838696e+04	2.822909e+02	1.084853e+00	1.104506e-01	3.113002e-01	4.604767e-02	1.104506e-01	3.113002e-01	1.104506e-01	130	3	1.916701e-01	2.974808e-01	3.082811e-01	2.025679e-01
199400	-2.838708e+04	2.825778e+02	1.082456e+00	1.072030e-01	3.172874e-01	4.381610e-02	1.072030e-01	3.172874e-01	1.072030e-01	130	3	1.984131e-01	2.946685e-01	3.033455e-01	2.035728e-01
199500	-2.838908e+04	2.827816e+02	1.080968e+00	1.072030e-01	3.172874e-01	4.381610e-02	1.072030e-01	3.172874e-01	1.072030e-01	130	3	1.984131e-01	2.946685e-01	3.033455e-01	2.035728e-01
199600	-2.839271e+04	2.832213e+02	1.077763e+00	1.072030e-01	3.172874e-01	4.381610e-02	1.072030e-01	3.172874e-01	1.072030e-01	130	3	1.984131e-01	2.946685e-01	3.033455e-01	2.035728e-01
199700	-2.838801e+04	2.882257e+02	1.055537e+00	1.079245e-01	3.203105e-01	4.604767e-02	1.117137e-01	3.022900e-01	1.117137e-01	200	5	1.916701e-01	2.971451e-01	3.086168e-01	2.025679e-01
[truncated: 3,003 more rows]
