# Supplementary material for: Identification of a predominant genotype of Mycobacterium tuberculosis in Brazilian indigenous population
Source: Sci Rep. 2021 Jan 13;11:1224. doi: 10.1038/s41598-020-79621-3 (PMC7806709; doi:10.1038/s41598-020-79621-3)
Supplement: Supplementary file 5 — Supplementary Information 5. [file 41598_2020_79621_MOESM5_ESM.tar › MaskedCoreSNPs.nex.run2.t]

#NEXUS
[ID: 6288405358]
[Param: tree]
begin trees;
   translate
       1 Reference,
       2 S01,
       3 S03,
       4 S04,
       5 S05,
       6 S06,
       7 S07,
       8 S08,
       9 S09,
      10 S10,
      11 S11,
      12 S12,
      13 S13,
      14 S14,
      15 S15,
      16 S16,
      17 S17,
      18 S18,
      19 S19,
      20 S20,
      21 S21,
      22 S22,
      23 S23,
      24 S24,
      25 S25,
      26 S26,
      27 S27,
      28 S28,
      29 S29,
      30 S30,
      31 S31,
      32 S32,
      33 S33,
      34 S34,
      35 S35,
      36 S37,
      37 S38,
      38 S39,
      39 S40,
      40 S41,
      41 S42,
      42 S43,
      43 S44,
      44 S45,
      45 S46,
      46 S47,
      47 S48,
      48 S49,
      49 S50,
      50 S51,
      51 S52,
      52 S53,
      53 S54,
      54 S55,
      55 S56,
      56 S57,
      57 S58,
      58 S59,
      59 S60,
      60 S61,
      61 S62,
      62 S63,
      63 S64,
      64 S65,
      65 S66,
      66 S67,
      67 S68,
      68 SRef1,
      69 SRef2,
      70 SRef3,
      71 SRef4,
      72 SRef5,
      73 SRef6,
      74 SRef7,
      75 SRef8,
      76 SRef9;
   tree gen.0 = [&U] (67:2.000000e-02,((36:2.000000e-02,(23:2.000000e-02,((68:2.000000e-02,(30:2.000000e-02,(60:2.000000e-02,(43:2.000000e-02,(73:2.000000e-02,((72:2.000000e-02,(59:2.000000e-02,50:2.000000e-02):2.000000e-02):2.000000e-02,(63:2.000000e-02,29:2.000000e-02):2.000000e-02):2.000000e-02):2.000000e-02):2.000000e-02):2.000000e-02):2.000000e-02):2.000000e-02,((13:2.000000e-02,(44:2.000000e-02,(31:2.000000e-02,12:2.000000e-02):2.000000e-02):2.000000e-02):2.000000e-02,((55:2.000000e-02,(40:2.000000e-02,37:2.000000e-02):2.000000e-02):2.000000e-02,(74:2.000000e-02,(46:2.000000e-02,((61:2.000000e-02,42:2.000000e-02):2.000000e-02,5:2.000000e-02):2.000000e-02):2.000000e-02):2.000000e-02):2.000000e-02):2.000000e-02):2.000000e-02):2.000000e-02):2.000000e-02,((20:2.000000e-02,(22:2.000000e-02,(17:2.000000e-02,(7:2.000000e-02,((18:2.000000e-02,10:2.000000e-02):2.000000e-02,((54:2.000000e-02,((57:2.000000e-02,21:2.000000e-02):2.000000e-02,(56:2.000000e-02,((69:2.000000e-02,34:2.000000e-02):2.000000e-02,11:2.000000e-02):2.000000e-02):2.000000e-02):2.000000e-02):2.000000e-02,((38:2.000000e-02,(8:2.000000e-02,(39:2.000000e-02,((32:2.000000e-02,9:2.000000e-02):2.000000e-02,(14:2.000000e-02,(((70:2.000000e-02,45:2.000000e-02):2.000000e-02,25:2.000000e-02):2.000000e-02,(71:2.000000e-02,(75:2.000000e-02,((28:2.000000e-02,(24:2.000000e-02,16:2.000000e-02):2.000000e-02):2.000000e-02,((49:2.000000e-02,35:2.000000e-02):2.000000e-02,((26:2.000000e-02,((64:2.000000e-02,27:2.000000e-02):2.000000e-02,(19:2.000000e-02,15:2.000000e-02):2.000000e-02):2.000000e-02):2.000000e-02,4:2.000000e-02):2.000000e-02):2.000000e-02):2.000000e-02):2.000000e-02):2.000000e-02):2.000000e-02):2.000000e-02):2.000000e-02):2.000000e-02):2.000000e-02):2.000000e-02,(48:2.000000e-02,2:2.000000e-02):2.000000e-02):2.000000e-02):2.000000e-02):2.000000e-02):2.000000e-02):2.000000e-02):2.000000e-02):2.000000e-02,(((47:2.000000e-02,(53:2.000000e-02,(52:2.000000e-02,(51:2.000000e-02,((62:2.000000e-02,58:2.000000e-02):2.000000e-02,33:2.000000e-02):2.000000e-02):2.000000e-02):2.000000e-02):2.000000e-02):2.000000e-02,((76:2.000000e-02,65:2.000000e-02):2.000000e-02,(41:2.000000e-02,6:2.000000e-02):2.000000e-02):2.000000e-02):2.000000e-02,(66:2.000000e-02,3:2.000000e-02):2.000000e-02):2.000000e-02):2.000000e-02):2.000000e-02,1:2.000000e-02);
   tree gen.100 = [&U] (67:1.677805e-02,(((36:1.715270e-02,10:8.727954e-03):1.588065e-02,(23:1.677805e-02,((13:1.677805e-02,(44:1.677805e-02,(31:1.309559e-02,(19:8.912957e-03,12:1.618630e-02):1.665666e-02):1.677805e-02):1.677805e-02):1.677805e-02,(((55:1.679986e-02,34:1.677805e-02):1.048083e-02,(40:1.677805e-02,37:1.677805e-02):1.677805e-02):2.350567e-02,(74:1.677805e-02,(46:1.677805e-02,((61:1.677805e-02,42:1.677805e-02):1.677805e-02,5:1.677805e-02):1.677805e-02):1.677805e-02):1.119720e-02):8.143063e-03):1.061885e-02):1.677805e-02):1.677805e-02,((((66:1.677805e-02,3:1.677805e-02):1.587561e-02,(47:1.677805e-02,(53:1.677805e-02,(52:1.677805e-02,(51:1.677805e-02,((62:1.623879e-02,29:4.489832e-03):3.282413e-02,58:1.677805e-02):1.610942e-02):1.677805e-02):1.677805e-02):1.677805e-02):1.677805e-02):1.702911e-02,((76:1.677805e-02,65:1.677805e-02):1.677805e-02,(41:1.677805e-02,6:1.677805e-02):1.677805e-02):1.677805e-02):1.723560e-02,(((9:1.697149e-02,((((70:1.677805e-02,45:1.677805e-02):1.710199e-02,25:1.677805e-02):1.647986e-02,(32:1.677805e-02,((71:1.677805e-02,(((72:1.727114e-02,(59:1.677805e-02,50:1.677805e-02):1.677805e-02):2.147491e-02,75:1.608023e-02):1.311638e-02,((49:1.677805e-02,35:1.677805e-02):1.677805e-02,((24:1.686576e-02,((26:1.608625e-02,(60:1.677805e-02,(43:1.308578e-02,73:1.643267e-02):1.677805e-02):1.677805e-02):1.727820e-02,(((68:1.677805e-02,30:1.626878e-02):1.677805e-02,(64:1.677805e-02,27:1.677805e-02):1.645762e-02):1.753757e-02,(16:1.677805e-02,(15:1.213965e-02,28:1.677805e-02):1.698925e-02):1.043278e-02):1.751656e-02):1.598010e-02):1.696430e-02,4:1.677805e-02):1.641984e-02):1.701610e-02):1.677805e-02):1.677805e-02,14:1.677805e-02):1.677805e-02):1.639851e-02):1.617070e-02,39:1.677805e-02):1.677805e-02):1.679635e-02,63:1.746780e-02):3.198597e-02,((22:1.640848e-02,((7:1.677805e-02,18:1.634711e-02):1.657965e-02,(54:1.677805e-02,(((57:1.677805e-02,21:9.694273e-03):1.677805e-02,(56:1.677805e-02,(69:1.643824e-02,11:9.320357e-03):1.677805e-02):1.677805e-02):1.677805e-02,((38:1.677805e-02,((8:1.677805e-02,33:1.673957e-02):1.329677e-02,20:1.677805e-02):1.761014e-02):5.768475e-03,(48:1.677805e-02,2:1.677805e-02):1.677805e-02):1.677805e-02):1.603967e-02):1.712919e-02):1.774579e-02):1.374279e-02,17:1.677805e-02):1.667973e-02):1.605899e-02):1.677805e-02):1.677805e-02,1:1.677805e-02);
   tree gen.200 = [&U] ((67:1.677805e-02,((23:1.677805e-02,((31:7.054225e-03,(44:1.677805e-02,((19:8.912957e-03,12:1.618630e-02):1.657751e-02,13:1.677805e-02):1.677805e-02):1.682496e-02):1.620374e-02,((40:1.677805e-02,37:1.677805e-02):1.704796e-02,(74:1.677805e-02,(46:1.677805e-02,((61:1.677805e-02,42:1.677805e-02):1.677805e-02,5:1.677805e-02):1.677805e-02):8.956607e-03):1.119720e-02):8.143063e-03):1.061885e-02):1.661206e-02,((((47:1.306456e-02,53:1.677805e-02):1.625548e-02,((52:1.677805e-02,(51:8.834412e-03,((62:1.623879e-02,29:4.489832e-03):3.282413e-02,58:1.677805e-02):1.610942e-02):1.008015e-02):1.730273e-02,(41:1.677805e-02,6:1.677805e-02):1.625360e-02):1.445011e-02):1.677805e-02,(76:1.677805e-02,(65:1.738870e-02,16:1.677805e-02):1.629089e-02):1.677805e-02):1.723560e-02,((66:2.203223e-02,3:1.796798e-02):1.364679e-02,(17:1.677805e-02,(((((70:1.677805e-02,(45:6.360249e-03,25:1.942844e-02):1.648549e-02):1.401617e-02,39:1.677805e-02):1.552320e-02,((32:1.677805e-02,14:1.637086e-02):1.647852e-02,((((49:1.677805e-02,35:2.122435e-02):1.064227e-02,((((26:1.608625e-02,60:1.677805e-02):1.607163e-02,(43:1.308578e-02,73:1.643267e-02):1.677805e-02):1.741781e-02,24:1.660304e-02):1.550700e-02,(((68:1.677805e-02,30:1.626878e-02):1.677805e-02,(28:1.742919e-02,15:1.213965e-02):1.008473e-02):1.829926e-02,(64:1.677805e-02,27:1.677805e-02):1.645762e-02):1.387982e-02):1.051344e-03):1.698699e-02,4:1.677805e-02):1.659527e-02,(((72:3.334956e-02,(59:1.677805e-02,50:1.677805e-02):1.677805e-02):2.147491e-02,75:1.608023e-02):1.311638e-02,71:1.677805e-02):1.730910e-02):1.677805e-02):1.639851e-02):1.611908e-02,(36:1.715270e-02,63:9.896102e-03):1.537809e-02):3.068264e-02,(22:1.640848e-02,((((57:1.677805e-02,21:9.694273e-03):1.677805e-02,(38:1.684655e-02,(((55:1.679986e-02,34:1.677805e-02):1.048083e-02,48:1.704543e-02):2.293515e-02,(9:1.697149e-02,2:1.716444e-02):1.726542e-02):9.328575e-03):1.677805e-02):1.677805e-02,(56:1.677805e-02,(69:1.643824e-02,(10:8.355378e-03,11:9.435342e-03):1.601920e-02):1.677805e-02):1.677805e-02):1.603967e-02,(54:1.677805e-02,(7:8.395144e-03,18:1.634711e-02):1.657965e-02):1.712919e-02):1.774579e-02):1.284463e-02):1.716387e-02):1.605899e-02):9.994371e-03):1.033020e-02):1.677805e-02):5.633176e-03,((8:1.677805e-02,33:1.535093e-02):1.329677e-02,20:1.677805e-02):1.761014e-02,1:1.644470e-02);
   tree gen.300 = [&U] ((67:1.477506e-02,((23:1.477506e-02,((44:1.477506e-02,((19:7.848914e-03,12:1.425395e-02):1.559971e-02,13:1.477506e-02):1.203289e-02):1.531929e-02,(((61:1.477506e-02,42:1.477506e-02):8.425718e-03,5:1.477506e-02):1.543208e-02,((46:1.508521e-02,74:1.477506e-02):7.972427e-03,(40:1.477506e-02,37:1.477506e-02):1.501275e-02):9.860458e-03):7.170931e-03):9.351158e-03):1.462889e-02,((65:1.531281e-02,16:9.287168e-03):1.418490e-02,((66:1.940198e-02,(38:1.483538e-02,3:1.631301e-02):1.407749e-02):1.201761e-02,(17:1.477506e-02,((((((45:5.600952e-03,25:1.710904e-02):1.253446e-02,(70:1.538365e-02,39:1.477506e-02):1.267479e-02):1.367001e-02,(32:1.477506e-02,((49:1.477506e-02,(35:1.869055e-02,(((((26:1.433639e-02,(((((72:2.936824e-02,(59:1.477506e-02,50:1.477506e-02):1.477506e-02):1.891120e-02,75:1.416054e-02):1.102548e-02,(76:1.477506e-02,(62:8.845727e-03,29:3.953829e-03):2.919511e-02):1.461869e-02):1.512835e-02,71:1.477506e-02):2.581568e-02,58:8.985165e-03):1.418625e-02):4.919367e-03,60:1.477506e-02):1.415297e-02,(43:1.676737e-02,73:1.447091e-02):1.477506e-02):1.533844e-02,24:1.462094e-02):7.838580e-03,((68:1.477506e-02,30:1.432659e-02):1.419546e-02,(64:1.477506e-02,27:1.477506e-02):1.449288e-02):1.222282e-02):8.911865e-04):8.929261e-03):1.495905e-02,4:1.044775e-02):1.460041e-02):1.444083e-02):1.454547e-02,14:1.022426e-02):9.254440e-03,(36:1.510498e-02,63:8.714690e-03):1.354223e-02):2.701970e-02,(22:1.444961e-02,(56:1.477506e-02,((69:1.447581e-02,(10:4.338212e-03,11:1.112597e-02):1.410680e-02):1.475024e-02,((((55:1.479427e-02,34:1.477506e-02):9.022073e-03,48:1.501052e-02):1.990209e-02,((57:1.477506e-02,21:1.204830e-02):1.477506e-02,(9:1.494541e-02,2:1.511532e-02):1.520425e-02):8.346726e-03):1.477506e-02,(54:1.477506e-02,(7:7.392919e-03,(((31:6.212080e-03,47:1.146910e-02):1.464812e-02,18:1.729354e-02):1.477506e-02,(53:2.323237e-02,((52:1.477506e-02,51:7.914471e-03):1.523710e-02,((28:1.534846e-02,15:1.069040e-02):8.880797e-03,(6:1.539046e-02,41:1.477506e-02):1.666672e-02):1.016637e-02):1.272504e-02):4.592674e-03):1.562681e-02):1.323525e-02):1.508428e-02):1.388453e-02):1.542882e-02):1.562727e-02):1.131122e-02):1.511482e-02):1.414184e-02):8.801227e-03):9.096965e-03):1.477506e-02):4.960678e-03,(8:2.366605e-02,(20:1.477506e-02,33:1.387578e-02):1.206074e-02):5.287905e-03,1:1.448150e-02);
   tree gen.400 = [&U] ((67:1.477506e-02,(8:2.366605e-02,(20:1.477506e-02,33:1.387578e-02):1.206074e-02):5.287905e-03):4.852009e-03,((65:1.531281e-02,16:9.287168e-03):1.478881e-02,((66:1.940198e-02,(38:1.210247e-02,3:1.631301e-02):1.407749e-02):1.201761e-02,(17:1.477506e-02,(((((((55:1.479427e-02,34:1.477506e-02):9.345282e-03,45:5.841293e-03):1.856160e-02,25:1.245803e-02):1.253446e-02,32:1.477506e-02):1.454547e-02,(14:1.022426e-02,(70:1.538365e-02,((49:8.388287e-03,((35:1.869055e-02,(((((26:1.433639e-02,((((72:2.936824e-02,(59:1.477506e-02,50:1.477506e-02):1.947831e-02):1.891120e-02,75:1.416054e-02):1.102548e-02,(76:1.477506e-02,(62:8.845727e-03,29:3.953829e-03):2.919511e-02):1.461869e-02):1.228545e-02,71:1.477506e-02):2.601334e-02):1.458225e-02,(58:1.012758e-02,60:8.726781e-03):5.047506e-03):1.405351e-02,(43:1.676737e-02,73:1.447091e-02):1.477506e-02):2.299038e-02,24:1.462094e-02):7.838580e-03,((68:1.477506e-02,30:1.432659e-02):1.419546e-02,(64:2.390972e-02,27:1.477506e-02):1.449288e-02):1.222282e-02):8.911865e-04):8.929261e-03,4:1.044775e-02):1.532800e-02):1.394049e-02,39:2.365173e-02):3.636761e-03):1.402178e-02):1.184803e-02):9.254440e-03,(36:1.132599e-02,63:8.714690e-03):1.354223e-02):2.701970e-02,(22:1.444961e-02,(56:1.080275e-02,((69:1.447581e-02,(10:4.338212e-03,11:1.112597e-02):1.410680e-02):1.475024e-02,(54:1.477506e-02,((((23:1.273780e-02,((44:1.477506e-02,((19:7.848914e-03,12:1.425395e-02):1.559971e-02,13:1.477506e-02):1.203289e-02):1.531929e-02,(((61:1.477506e-02,42:1.062575e-02):8.425718e-03,5:1.477506e-02):1.543208e-02,((46:1.508521e-02,74:1.671310e-02):4.243814e-03,(40:1.477506e-02,37:1.477506e-02):1.501275e-02):9.860458e-03):7.170931e-03):9.351158e-03):1.201960e-02,48:1.501052e-02):8.853695e-03,((57:1.477506e-02,21:1.204830e-02):1.455933e-02,(9:1.494541e-02,2:5.709556e-03):2.453847e-02):8.734451e-03):1.416649e-02,(7:7.392919e-03,(((31:6.212080e-03,47:1.145637e-02):1.464812e-02,18:1.729354e-02):1.293930e-02,(53:1.582881e-02,((52:1.477506e-02,51:6.109744e-03):1.523710e-02,((41:1.477506e-02,(6:1.551661e-02,28:1.534846e-02):1.669158e-02):7.481446e-03,15:1.069040e-02):5.648274e-03):1.272504e-02):2.729441e-03):1.650123e-02):1.323525e-02):1.521680e-02):1.388453e-02):2.544262e-02):7.601210e-03):1.101688e-02):1.511482e-02):1.414184e-02):8.801227e-03):1.287354e-02,1:1.448150e-02);
   tree gen.500 = [&U] ((67:1.477506e-02,(8:2.366605e-02,(20:1.477506e-02,33:1.387578e-02):1.206074e-02):5.287905e-03):4.852009e-03,(((65:8.841432e-03,16:9.287168e-03):7.480194e-03,(((((((55:1.479427e-02,34:1.477506e-02):9.345282e-03,45:5.841293e-03):1.856160e-02,(49:8.388287e-03,((35:1.907263e-02,39:1.430599e-02):1.866961e-02,4:1.044775e-02):9.113153e-03):3.757202e-03):1.454547e-02,(25:1.245803e-02,32:1.477506e-02):1.253446e-02):1.356998e-02,(14:1.022426e-02,70:1.538365e-02):1.184803e-02):9.254440e-03,(36:1.132599e-02,63:8.714690e-03):1.354223e-02):1.491339e-02,((22:1.444961e-02,(56:1.160234e-02,((69:1.902226e-02,(10:3.822567e-03,11:1.112597e-02):1.410680e-02):1.404932e-02,(54:1.283548e-02,((((((23:5.974638e-03,(((61:1.477506e-02,42:1.062575e-02):8.425718e-03,5:1.477506e-02):1.543208e-02,((46:1.508521e-02,((64:3.867983e-02,(68:1.477506e-02,(30:1.432659e-02,27:1.587202e-02):1.544396e-02):1.388432e-02):1.276916e-02,((((26:8.221167e-03,(((72:2.936824e-02,(59:1.477506e-02,50:1.477506e-02):1.947831e-02):1.891120e-02,75:1.416054e-02):1.102548e-02,(76:1.911412e-02,(62:8.845727e-03,29:3.953829e-03):2.827641e-02):1.461869e-02):1.203264e-02):1.458225e-02,((43:1.676737e-02,58:1.021622e-02):1.456181e-02,60:9.217546e-03):4.735581e-03):1.365766e-02,73:1.439180e-02):2.249358e-02,74:1.717652e-02):8.189765e-03):9.259820e-04):3.205299e-03,(40:1.477506e-02,37:1.477506e-02):1.295122e-02):1.474194e-02):7.285577e-04):6.859846e-03,(44:1.469182e-02,13:1.477506e-02):1.218450e-02):1.501480e-02,(19:7.894408e-03,12:1.425395e-02):9.490603e-03):1.201960e-02,48:1.100222e-02):1.207988e-02,(((57:1.438842e-02,71:1.477506e-02):2.511050e-02,21:1.204830e-02):1.455933e-02,(9:1.494541e-02,2:5.709556e-03):2.453847e-02):8.734451e-03):1.416649e-02,((7:7.392919e-03,((52:1.477506e-02,51:1.127855e-02):1.523710e-02,((41:1.477506e-02,(6:1.551661e-02,28:1.534846e-02):1.669158e-02):7.481446e-03,15:1.069040e-02):5.748802e-03):1.213220e-02):2.242535e-03,(((31:6.212080e-03,47:1.145637e-02):1.464812e-02,18:1.729354e-02):1.293930e-02,53:1.240654e-02):1.650123e-02):1.323525e-02):1.521680e-02):1.388453e-02):2.544262e-02):7.414443e-03):1.079378e-02,24:1.434468e-02):7.165838e-03):1.511482e-02):1.367965e-02,((66:1.940198e-02,(38:1.210247e-02,3:1.631301e-02):1.407749e-02):1.201761e-02,17:1.412929e-02):7.247128e-03):1.287354e-02,1:1.448150e-02);
   tree gen.600 = [&U] ((67:1.258796e-02,(8:2.016285e-02,(20:1.258796e-02,33:1.182180e-02):1.027543e-02):2.391051e-03):6.093763e-03,((36:9.649446e-03,63:7.424686e-03):8.483734e-03,((38:1.031099e-02,3:9.435636e-03):1.655746e-02,((((((25:1.105915e-02,((55:1.260433e-02,34:1.258796e-02):7.961934e-03,45:3.702191e-03):9.982685e-03):1.020156e-02,(49:7.146600e-03,((35:1.624937e-02,39:6.167217e-03):1.590602e-02,4:8.901207e-03):7.764167e-03):3.201037e-03):1.239236e-02,32:1.258796e-02):6.313343e-03,(14:1.019170e-02,70:1.310647e-02):9.570634e-03):7.884539e-03,((((22:1.224403e-02,56:9.884886e-03):6.299764e-03,((69:1.620647e-02,(10:3.256726e-03,11:9.479030e-03):1.201862e-02):1.196965e-02,(54:1.093549e-02,((((((23:5.090234e-03,(((61:2.337884e-02,42:9.052859e-03):7.178490e-03,((46:1.285221e-02,((74:1.463394e-02,((26:7.004217e-03,(58:8.720116e-03,60:7.783324e-03):4.034591e-03):1.125615e-02,(64:2.300249e-02,(((72:2.502097e-02,59:1.258796e-02):1.619995e-02,((66:1.652998e-02,43:1.411237e-02):9.819147e-03,50:1.311146e-02):1.186541e-02):1.629055e-02,((75:2.393923e-02,(76:1.628473e-02,(62:7.536327e-03,29:3.368558e-03):2.409076e-02):1.245474e-02):9.186004e-03,73:1.234184e-02):1.067283e-02):9.826368e-03):1.255337e-02):6.977464e-03):1.994162e-02,(68:1.258796e-02,(30:1.220587e-02,27:1.174303e-02):1.315785e-02):1.182908e-02):8.020762e-04):6.151956e-03,(40:1.258796e-02,37:1.258796e-02):1.103410e-02):5.498583e-03):1.314773e-02,5:1.258796e-02):6.020372e-04):5.844408e-03,(44:1.251705e-02,13:1.258796e-02):1.038088e-02):1.279222e-02,(19:1.195258e-02,12:1.137963e-02):1.521477e-03):1.024038e-02,48:9.373604e-03):1.029174e-02,(((57:1.225855e-02,71:1.258796e-02):2.139348e-02,21:1.419800e-02):1.240417e-02,(9:1.273309e-02,2:4.864392e-03):2.090613e-02):7.441522e-03):1.206948e-02,(((7:6.357457e-03,((31:5.292529e-03,47:9.760525e-03):1.247981e-02,18:1.473364e-02):1.102395e-02):9.294283e-03,53:1.057005e-02):1.910580e-03,((52:1.258796e-02,51:9.609029e-03):1.298161e-02,((41:1.258796e-02,6:1.272022e-02):6.373995e-03,15:9.107940e-03):4.897828e-03):1.033631e-02):1.523727e-02):1.296431e-02):1.182925e-02):1.349007e-02):9.196012e-03,24:1.222129e-02):6.105105e-03,(65:7.532668e-03,16:7.912423e-03):6.372928e-03):1.293324e-02):1.244557e-02,(17:1.165043e-02,28:8.085925e-03):1.429070e-02):1.170889e-02):1.523883e-05):1.096791e-02,1:1.233786e-02);
   tree gen.700 = [&U] (((36:1.074632e-02,63:7.935860e-03):8.859631e-03,((67:1.345461e-02,8:1.619467e-02):2.439439e-03,(20:1.345461e-02,33:8.177818e-03):1.130834e-02):6.513306e-03):1.206112e-02,((38:1.102088e-02,3:1.008526e-02):1.769740e-02,((((25:1.182054e-02,((55:1.347211e-02,34:1.345461e-02):8.510096e-03,45:3.957079e-03):1.066997e-02):1.090392e-02,(49:8.312125e-03,((39:5.584166e-03,(14:1.109417e-02,(35:1.721191e-02,70:1.400882e-02):7.191180e-03):9.995218e-03):1.700111e-02,4:6.610330e-03):8.298713e-03):4.215178e-04):9.146823e-03,32:1.345461e-02):8.427372e-03,((17:9.405967e-03,28:8.642623e-03):1.735863e-02,(54:1.176663e-02,(((69:1.732225e-02,(10:1.073879e-02,11:1.013164e-02):4.580048e-03):1.035451e-02,(65:8.051275e-03,16:6.668986e-03):7.837620e-03):1.388281e-02,(((48:1.001896e-02,(21:1.517551e-02,((57:1.328682e-02,71:1.345461e-02):2.224869e-02,(9:1.360974e-02,2:5.199294e-03):2.234547e-02):1.376645e-02):7.953855e-03):1.100031e-02,(((23:5.440686e-03,(((61:2.498843e-02,42:9.676129e-03):7.672713e-03,((46:9.166027e-03,(((22:1.308701e-02,56:1.056544e-02):6.733489e-03,24:7.196022e-03):6.525429e-03,((74:1.401882e-02,(((72:2.912547e-02,59:1.345461e-02):2.318295e-02,(66:1.766803e-02,(50:1.401416e-02,43:1.501931e-02):1.003006e-02):1.268232e-02):1.031168e-02,(58:9.329986e-03,(64:2.458616e-02,((26:7.486443e-03,60:8.040764e-03):4.268527e-03,((75:2.558740e-02,(76:3.504208e-02,(62:8.055186e-03,29:3.600476e-03):2.574936e-02):2.156047e-02):9.818441e-03,73:1.319155e-02):1.424244e-02):1.159206e-02):1.341764e-02):1.045696e-02):7.323066e-03):2.131455e-02,(68:1.345461e-02,(30:1.304622e-02,27:1.255152e-02):1.406373e-02):1.264348e-02):8.813082e-04):6.957703e-03):6.575505e-03,(40:1.345461e-02,37:2.078432e-02):3.298111e-03):5.877148e-03):1.405292e-02,5:1.345461e-02):6.434862e-04):6.246783e-03,(44:1.337882e-02,13:1.345461e-02):8.060823e-03):1.367293e-02,(19:1.277549e-02,12:1.216310e-02):1.626228e-03):1.094541e-02):1.290044e-02,(((41:1.345461e-02,6:1.359598e-02):6.812830e-03,15:9.735002e-03):5.235032e-03,((52:1.345461e-02,51:1.027059e-02):1.387536e-02,((7:1.277799e-02,((31:5.656908e-03,47:1.043252e-02):1.333902e-02,18:1.574802e-02):1.178292e-02):8.232624e-03,53:1.129777e-02):2.042120e-03):7.085765e-03):1.628632e-02):1.628957e-02):1.186748e-02):1.385839e-02):1.313998e-02):1.064732e-02):1.628799e-05,1:1.318729e-02);
   tree gen.800 = [&U] (((36:1.074632e-02,63:7.935860e-03):8.859631e-03,(((20:1.284049e-02,33:8.177818e-03):1.161017e-02,8:1.619467e-02):2.468459e-03,67:1.345461e-02):6.513306e-03):1.206112e-02,((38:1.102088e-02,3:1.008526e-02):1.769740e-02,((((25:1.697275e-02,((55:1.347211e-02,34:1.345461e-02):6.986407e-03,45:3.957079e-03):1.066997e-02):5.073198e-03,((49:8.312125e-03,((39:6.239438e-03,(14:1.109417e-02,35:1.747481e-02):9.995218e-03):1.651083e-02,4:6.610330e-03):8.298713e-03):4.215178e-04,54:1.218588e-02):9.146823e-03):1.370705e-02,32:1.345461e-02):8.427372e-03,(((69:2.226631e-02,(10:1.073879e-02,11:1.013164e-02):4.580048e-03):4.724121e-03,(65:8.051275e-03,16:6.668986e-03):9.285087e-03):1.147218e-02,((17:9.405967e-03,28:8.642623e-03):1.892643e-02,(((48:1.001896e-02,(21:1.517551e-02,((57:1.328682e-02,71:1.345461e-02):2.224869e-02,(9:1.360974e-02,2:2.941699e-03):2.234547e-02):1.376645e-02):7.953855e-03):1.100031e-02,((((5:1.345461e-02,23:6.115478e-03):6.607107e-04,((61:2.498843e-02,42:9.676129e-03):7.672713e-03,(37:2.078432e-02,(46:9.008816e-03,(40:1.345461e-02,(((22:1.308701e-02,56:1.056544e-02):6.733489e-03,24:7.196022e-03):6.525429e-03,((74:1.401882e-02,((72:3.030559e-02,70:1.400882e-02):1.584868e-02,((64:2.504900e-02,(43:1.649205e-02,(50:1.401416e-02,66:1.766803e-02):8.846102e-03):1.268232e-02):1.064890e-02,((58:9.329986e-03,59:1.403966e-02):1.208711e-02,((26:7.486443e-03,60:8.739655e-03):4.268527e-03,((75:4.102636e-02,(76:3.504208e-02,(62:8.576606e-03,29:3.600476e-03):2.574936e-02):2.156047e-02):9.818441e-03,73:1.319155e-02):1.424244e-02):1.104233e-02):1.009212e-03):2.455119e-02):4.939918e-03):2.131455e-02,(68:1.345461e-02,(30:1.304622e-02,27:1.255152e-02):1.406373e-02):1.264348e-02):8.813082e-04):6.957703e-03):3.228375e-03):3.298111e-03):5.877148e-03):1.405292e-02):6.089540e-03,(44:6.870861e-03,13:1.162341e-02):8.060823e-03):1.351321e-02,(19:1.227493e-02,12:1.216310e-02):2.177210e-03):1.094541e-02):4.839012e-03,(15:9.735002e-03,((52:1.345461e-02,51:1.027059e-02):1.387536e-02,((41:7.503584e-03,6:1.359598e-02):7.004083e-03,((7:1.277799e-02,((31:5.656908e-03,47:1.043252e-02):1.333902e-02,18:1.574802e-02):1.178292e-02):8.232624e-03,53:1.129777e-02):2.042120e-03):4.988150e-03):3.501206e-03):1.628632e-02):2.373507e-02):7.159761e-03):1.313998e-02):1.064732e-02):2.606427e-05,1:1.318729e-02);
   tree gen.900 = [&U] ((75:4.102636e-02,(76:3.360748e-02,(62:8.576606e-03,29:3.600476e-03):2.574936e-02):2.156047e-02):9.818441e-03,((((36:5.308225e-03,63:7.935860e-03):8.859444e-03,67:1.345461e-02):6.785556e-03,((20:1.284049e-02,33:8.177818e-03):1.161017e-02,(8:1.659529e-02,15:9.735002e-03):2.332990e-02):2.647379e-03):6.329216e-03,((38:1.102088e-02,3:5.005610e-03):1.769740e-02,((((49:8.312125e-03,(39:6.239438e-03,(14:1.109417e-02,35:1.747481e-02):9.995218e-03):1.595004e-02):4.215178e-04,54:1.218588e-02):9.146823e-03,(32:1.345461e-02,(25:1.697275e-02,((55:1.347211e-02,34:1.345461e-02):6.986407e-03,45:3.957079e-03):1.066997e-02):1.650795e-02):3.524305e-03):8.229215e-03,((((69:2.334663e-02,73:1.362667e-02):1.060505e-02,(10:1.073879e-02,11:1.013164e-02):4.580048e-03):5.009028e-03,(65:8.051275e-03,16:6.668986e-03):9.285087e-03):1.147218e-02,((17:9.405967e-03,28:8.642623e-03):1.892643e-02,((((21:1.137186e-02,((57:1.328682e-02,71:1.345461e-02):2.224869e-02,(9:1.360974e-02,2:2.941699e-03):2.234547e-02):1.376645e-02):4.963032e-03,(((5:1.345461e-02,((61:2.498843e-02,42:9.676129e-03):7.672713e-03,(37:2.078432e-02,(40:6.943262e-03,(((22:1.308701e-02,(56:1.045183e-02,24:7.196022e-03):6.804816e-03):6.431165e-03,((((74:1.401882e-02,((((26:7.486443e-03,60:8.739655e-03):4.392589e-03,58:9.334363e-03):1.225099e-02,(50:1.401416e-02,((43:1.676133e-02,66:1.766803e-02):8.599501e-03,64:2.504900e-02):1.268232e-02):6.486504e-03):1.027848e-03,59:2.731455e-02):1.192935e-02):4.780989e-03,68:1.345461e-02):2.118286e-02,(72:3.030559e-02,70:1.400882e-02):1.584868e-02):1.207896e-02,(30:1.304622e-02,27:1.255152e-02):1.406373e-02):8.813082e-04):6.957703e-03,46:9.008816e-03):3.228375e-03):3.298111e-03):5.877148e-03):1.046878e-02):6.607107e-04,23:6.115478e-03):6.089540e-03,((44:6.870861e-03,13:1.162341e-02):8.060823e-03,(19:1.099986e-02,12:8.427016e-03):2.202917e-03):6.855831e-03):1.094541e-02):1.100031e-02,48:1.001896e-02):4.839012e-03,((52:1.345461e-02,(51:1.045527e-02,4:6.610330e-03):8.495410e-03):1.387536e-02,((41:4.588799e-03,6:1.359598e-02):7.004083e-03,((7:1.159386e-02,((31:5.656908e-03,47:1.043252e-02):1.333902e-02,18:9.578340e-03):1.178292e-02):8.036788e-03,53:1.129777e-02):2.042120e-03):4.988150e-03):3.607740e-03):1.651166e-02):7.159761e-03):1.313998e-02):1.064732e-02):2.606427e-05):1.468806e-02,1:2.179153e-02);
   tree gen.1000 = [&U] ((75:3.683756e-02,(76:3.017614e-02,(62:7.700932e-03,29:3.232866e-03):2.312034e-02):1.935914e-02):8.815976e-03,((((((49:7.463455e-03,((39:5.599816e-03,19:9.876770e-03):1.938883e-03,12:7.442703e-03):5.874016e-03):3.784807e-04,54:1.094170e-02):8.212930e-03,32:1.295759e-02):7.389010e-03,((((69:2.096293e-02,73:1.223538e-02):9.522273e-03,(10:9.642356e-03,11:6.194245e-03):4.112424e-03):4.497605e-03,((65:7.340258e-03,(14:9.961449e-03,35:1.569062e-02):8.974704e-03):8.032031e-03,16:5.988081e-03):8.337078e-03):1.018516e-02,(((21:1.021079e-02,((57:1.193023e-02,71:1.208090e-02):1.997710e-02,(9:1.222018e-02,2:2.641350e-03):2.006399e-02):1.236089e-02):4.456305e-03,(((5:1.208090e-02,(61:2.148087e-02,(37:2.007042e-02,(40:6.234353e-03,(((46:8.089014e-03,((((74:1.258749e-02,((((26:6.722075e-03,60:7.847334e-03):3.944104e-03,(((50:1.258331e-02,43:1.510713e-02):7.789664e-03,66:1.586412e-02):1.099325e-02,64:2.249149e-02):5.693891e-03):5.505444e-03,58:8.284922e-03):9.229041e-04,59:2.452573e-02):1.071136e-02):4.292849e-03,68:1.208090e-02):1.902009e-02,(72:2.721138e-02,70:1.257852e-02):1.423053e-02):1.084569e-02,(30:1.171420e-02,27:1.127000e-02):8.338476e-03):7.913264e-04):6.247320e-03,(22:1.175082e-02,(56:7.534215e-03,24:6.461306e-03):6.110043e-03):5.774541e-03):1.520927e-03,((25:1.497655e-02,42:8.688194e-03):6.571859e-03,((55:1.209660e-02,34:1.208090e-02):1.064777e-03,45:3.553060e-03):1.265600e-02):1.482249e-02):3.267697e-03):2.961373e-03):3.045341e-03):9.399919e-03):5.932520e-04,(52:1.208090e-02,23:3.923870e-03):1.236310e-02):5.467797e-03,(44:6.169344e-03,13:1.043666e-02):7.150372e-03):9.827878e-03):9.877171e-03,(48:8.996018e-03,(((51:9.387788e-03,4:5.371811e-03):7.666117e-03,((41:4.120281e-03,6:1.220783e-02):6.288964e-03,((7:1.041012e-02,((31:3.295525e-03,47:9.367353e-03):1.061856e-02,18:8.600389e-03):1.148885e-02):7.216230e-03,53:1.014427e-02):1.833619e-03):4.478858e-03):3.239389e-03,(17:8.445615e-03,28:2.075211e-02):6.404700e-03):1.498208e-02):4.371517e-03):6.428748e-03):1.151038e-02):9.167441e-03,((36:4.766254e-03,63:7.125606e-03):7.954893e-03,(67:1.208090e-02,((20:1.152947e-02,33:7.342861e-03):1.042477e-02,(8:1.490091e-02,15:8.741056e-03):2.094791e-02):2.377081e-03):4.293460e-03):6.749838e-04):5.683001e-03,(38:9.923161e-03,3:4.842162e-03):1.589049e-02):1.318840e-02,1:1.956661e-02);
   tree gen.1100 = [&U] ((75:3.683756e-02,(76:3.017614e-02,(62:1.546777e-02,29:3.232866e-03):2.379396e-02):1.935914e-02):4.711255e-03,((((((((5:1.208090e-02,61:2.148087e-02):5.932520e-04,((52:1.000237e-02,23:3.923870e-03):1.236310e-02,(37:2.007042e-02,(((25:1.497655e-02,42:7.260192e-03):8.417561e-03,((55:1.209660e-02,34:1.208090e-02):1.331973e-03,45:3.553060e-03):1.265600e-02):1.482249e-02,(((((74:1.258749e-02,((((26:6.722075e-03,60:7.847334e-03):3.944104e-03,(((50:1.258331e-02,43:1.510713e-02):7.789664e-03,66:1.586412e-02):1.099325e-02,64:2.249149e-02):3.509793e-03):5.505444e-03,58:8.284922e-03):9.229041e-04,59:2.452573e-02):1.071136e-02):4.292849e-03,68:1.208090e-02):2.734945e-02,(72:2.721138e-02,70:1.257852e-02):1.423053e-02):1.084569e-02,30:1.141583e-02):7.809657e-04,(40:6.234353e-03,(56:7.384840e-03,(22:1.175082e-02,24:6.461306e-03):5.807560e-03):3.152824e-03):1.549067e-03):3.267697e-03):2.524825e-03):2.921766e-03):9.545462e-03):5.467797e-03,(44:6.169344e-03,13:1.043666e-02):7.150372e-03):9.827878e-03,(48:8.996018e-03,(((51:9.387788e-03,4:5.371811e-03):7.666117e-03,((46:7.914231e-03,(41:2.946844e-03,17:8.639189e-03):6.119129e-03):6.480909e-03,28:2.115581e-02):6.712874e-03):3.239389e-03,((6:1.235246e-02,((7:1.041012e-02,((31:3.295525e-03,47:9.367353e-03):4.835964e-03,18:1.971120e-02):7.531639e-03):7.216230e-03,53:1.014427e-02):1.833619e-03):4.627861e-03,27:1.127000e-02):8.477183e-03):9.438331e-03):4.371517e-03):9.877171e-03,(21:1.021079e-02,((57:1.193023e-02,71:1.208090e-02):1.997710e-02,(9:1.222018e-02,2:2.641350e-03):2.006399e-02):1.236089e-02):4.456305e-03):4.403567e-03,((((69:2.096293e-02,73:1.223538e-02):1.915603e-02,10:9.733565e-03):4.497605e-03,((65:1.093066e-02,(14:9.961449e-03,35:1.569062e-02):8.974704e-03):5.544150e-03,16:5.988081e-03):8.337078e-03):1.018516e-02,(((39:5.599816e-03,12:7.442703e-03):2.033618e-03,19:1.022006e-02):5.874016e-03,((49:7.830567e-03,54:1.076169e-02):8.683918e-03,32:1.295759e-02):3.837088e-04):7.389010e-03):1.151038e-02):9.167441e-03,((36:4.766254e-03,(63:7.159200e-03,11:6.194245e-03):3.945108e-03):7.954893e-03,((8:1.490091e-02,15:8.741056e-03):2.094791e-02,((20:1.152947e-02,33:7.342861e-03):6.981857e-03,67:1.208090e-02):4.202243e-03):2.441504e-03):6.749838e-04):5.683001e-03,(38:9.923161e-03,3:4.842162e-03):1.589049e-02):1.318840e-02,1:1.956661e-02);
   tree gen.1200 = [&U] ((75:3.683756e-02,(76:3.017614e-02,(62:1.546777e-02,29:3.232866e-03):2.379396e-02):1.935914e-02):4.711255e-03,(((69:2.142335e-02,(10:9.733565e-03,((11:6.194245e-03,36:4.766254e-03):2.132332e-03,63:7.159200e-03):7.708527e-03):4.319556e-03):5.742899e-03,(((8:1.490091e-02,15:6.517281e-03):8.049332e-03,((20:1.070561e-02,33:7.342861e-03):6.981857e-03,67:1.208090e-02):4.202243e-03):3.857007e-04,(((((39:5.599816e-03,12:7.442703e-03):4.864058e-03,19:1.022006e-02):2.952976e-03,((49:7.830567e-03,54:1.076169e-02):8.683918e-03,32:1.295759e-02):3.837088e-04):7.389010e-03,(21:1.172769e-02,(((((5:1.208090e-02,61:2.148087e-02):5.932520e-04,((52:1.000237e-02,23:3.923870e-03):1.236310e-02,(37:2.007042e-02,(((25:1.497655e-02,42:7.260192e-03):8.417561e-03,((55:1.209660e-02,34:1.208090e-02):1.331973e-03,45:3.553060e-03):1.265600e-02):1.367702e-02,((((((74:1.258749e-02,(((26:6.722075e-03,60:8.045647e-03):2.613631e-03,59:1.195399e-02):9.422881e-04,(58:8.352550e-03,(((50:1.258331e-02,43:1.510713e-02):7.789664e-03,66:1.586412e-02):1.099325e-02,64:2.249149e-02):3.550462e-03):5.664800e-03):5.629517e-03):9.498063e-03,73:1.223538e-02):1.911526e-02,68:1.208090e-02):2.734945e-02,(72:2.721138e-02,70:1.257852e-02):1.423053e-02):1.084569e-02,30:1.141583e-02):7.809657e-04,(40:6.234353e-03,(56:7.384840e-03,(22:1.175082e-02,24:6.461306e-03):5.807560e-03):3.152824e-03):1.112523e-03):3.267697e-03):2.524825e-03):2.921766e-03):9.545462e-03):5.467797e-03,(48:8.996018e-03,(51:9.387788e-03,(4:5.371811e-03,(((46:7.914231e-03,(41:2.747113e-03,17:6.279637e-03):5.675868e-03):6.480909e-03,28:1.443849e-02):9.122219e-03,((6:1.235246e-02,((7:1.041012e-02,((31:3.295525e-03,47:9.367353e-03):4.835964e-03,18:1.033394e-02):7.531639e-03):7.216230e-03,53:1.014427e-02):1.833619e-03):4.627861e-03,27:1.127000e-02):8.477183e-03):1.105756e-03):7.666117e-03):9.438331e-03):4.371517e-03):9.827878e-03,(44:6.169344e-03,13:1.043666e-02):7.150372e-03):9.877171e-03,((57:1.193023e-02,71:1.208090e-02):1.997710e-02,(9:1.027275e-02,2:3.136977e-03):2.006399e-02):1.272952e-02):3.216497e-03):4.909755e-03):1.157925e-02,((65:1.093066e-02,(14:9.961449e-03,35:1.569062e-02):8.974704e-03):5.544150e-03,16:6.764426e-03):8.160893e-03):9.471230e-03):2.910443e-03):5.683001e-03,(38:9.923161e-03,3:3.312257e-03):1.589049e-02):1.318840e-02,1:1.956661e-02);
   tree gen.1300 = [&U] ((75:3.683756e-02,(76:3.017614e-02,(62:1.546777e-02,29:3.232866e-03):2.379396e-02):1.935914e-02):4.711255e-03,(((69:2.142335e-02,(10:9.733565e-03,((11:6.194245e-03,36:5.224827e-03):2.132332e-03,63:7.159200e-03):7.708527e-03):4.319556e-03):2.438231e-03,(((20:1.070561e-02,33:7.342861e-03):6.981857e-03,((8:1.490091e-02,15:6.517281e-03):7.196513e-03,67:1.208090e-02):4.363204e-03):8.220947e-04,((((4:5.371811e-03,((((39:5.599816e-03,12:7.442703e-03):4.864058e-03,(46:7.914231e-03,(28:1.443849e-02,(41:2.763796e-03,17:6.279637e-03):3.620561e-03):7.467714e-03):8.879395e-03):7.389357e-03,((53:1.018350e-02,27:1.127000e-02):1.802820e-03,(((31:3.295525e-03,47:9.367353e-03):6.063804e-03,18:1.033394e-02):7.568598e-03,6:1.235246e-02):4.428082e-03):8.477183e-03):1.105756e-03,(((25:1.497655e-02,42:7.260192e-03):8.417561e-03,((55:1.209660e-02,34:1.208090e-02):1.331973e-03,45:4.671105e-03):1.265600e-02):9.404260e-03,((((((74:1.258749e-02,(((26:8.726298e-03,60:8.045647e-03):3.158977e-04,59:1.195399e-02):9.422881e-04,(58:8.352550e-03,((50:1.258331e-02,43:1.510713e-02):7.534203e-03,(64:2.283500e-02,66:1.586412e-02):1.076693e-02):3.550462e-03):5.664800e-03):5.629517e-03):9.498063e-03,73:1.223538e-02):1.911526e-02,68:1.208090e-02):2.734945e-02,(72:2.721138e-02,70:1.257852e-02):2.004328e-02):1.084569e-02,30:1.141583e-02):7.809657e-04,(40:5.928680e-03,(56:7.384840e-03,(22:1.656652e-02,24:6.461306e-03):1.292399e-03):3.152824e-03):1.400154e-03):3.419095e-03):2.456160e-03):9.816712e-04):2.857507e-03,((54:1.076169e-02,(32:1.295759e-02,49:7.830567e-03):2.086771e-03):6.956258e-03,19:9.229275e-03):1.799233e-03):1.501599e-02,(21:1.172769e-02,(((((5:8.997578e-03,((7:1.041012e-02,44:6.457480e-03):7.315791e-03,13:1.043666e-02):7.150372e-03):9.455313e-03,61:2.148087e-02):3.417804e-04,((52:1.000237e-02,23:3.923870e-03):8.913049e-03,37:2.092791e-02):9.545462e-03):5.467797e-03,(48:8.673276e-03,51:1.046746e-02):2.594169e-03):9.708855e-03,((57:1.852876e-02,71:1.208090e-02):1.997710e-02,(9:1.027275e-02,2:3.136977e-03):2.006399e-02):1.272952e-02):3.216497e-03):4.909755e-03):1.157925e-02,(((65:5.809028e-03,35:1.192064e-02):9.149131e-03,14:7.080942e-03):5.544150e-03,16:6.764426e-03):8.160893e-03):9.471230e-03):9.870645e-04):1.406723e-02,(38:9.923161e-03,3:3.312257e-03):2.569500e-02):1.318840e-02,1:1.956661e-02);
   tree gen.1400 = [&U] (((((((((53:5.955249e-03,(28:8.600909e-03,(4:3.499277e-03,5:6.062020e-03):3.610088e-03):1.046970e-03):9.049573e-03,40:1.760236e-02):1.202361e-02,(13:2.092192e-02,(44:6.363920e-03,(7:7.288361e-03,51:6.035205e-03):1.303768e-03):1.459736e-02):6.496649e-03):1.791242e-03,((54:2.466265e-03,32:5.210024e-03):1.267250e-03,((47:8.848928e-03,18:1.143221e-02):3.802537e-03,31:1.178379e-02):5.975922e-03):8.517979e-03):2.247602e-03,(((27:1.007456e-02,(6:1.172031e-02,((56:1.011604e-02,22:5.593548e-03):5.210637e-05,24:4.398558e-03):1.531074e-03):1.612057e-02):6.115176e-03,((((((((73:2.060622e-02,(((((64:1.009872e-02,43:6.371377e-03):1.908844e-04,(50:1.070428e-02,58:1.998194e-02):8.238193e-03):2.487249e-02,66:2.853930e-03):9.578755e-03,(68:3.181741e-02,(26:2.029166e-02,60:1.054685e-02):3.930273e-03):2.906562e-03):1.556988e-02,(69:2.153290e-02,(74:1.105655e-02,59:8.321753e-03):9.686615e-03):1.309599e-02):1.166679e-02):1.903014e-02,71:1.131531e-02):5.618190e-04,((29:9.997245e-03,62:8.241245e-03):2.259276e-02,76:2.940346e-02):1.220227e-02):5.747549e-03,((3:1.571762e-03,38:3.556766e-03):2.326776e-02,((72:2.297498e-02,70:1.316320e-02):6.396208e-03,(9:6.002563e-03,2:8.772396e-03):3.254633e-02):3.703964e-03):1.398503e-02):9.977638e-03,((63:1.173147e-02,11:4.932720e-03):3.645830e-03,36:4.047475e-03):5.886697e-03):8.599203e-03,(((41:4.337764e-03,17:9.721747e-03):7.508895e-03,46:6.396958e-03):8.301159e-03,(21:8.917379e-03,((14:8.066738e-03,(35:3.842070e-03,65:1.092611e-02):5.839266e-03):3.330143e-03,16:6.834264e-03):1.028519e-02):5.855249e-03):5.268041e-03):4.074656e-03,((19:8.120837e-03,39:8.468232e-03):5.884209e-03,((((((23:4.402183e-03,45:7.228056e-03):1.042699e-04,52:7.089237e-03):2.313729e-03,(55:1.020585e-02,34:2.130819e-02):6.185569e-03):8.451623e-03,12:7.700272e-03):4.747551e-03,(((10:1.317068e-02,(15:8.189596e-03,8:6.683180e-03):5.427768e-03):4.726165e-03,(20:4.209873e-03,33:4.372994e-03):3.184416e-03):9.287263e-03,37:5.726635e-03):1.656014e-03):3.380280e-03,(49:8.459111e-03,48:4.839595e-03):4.165346e-03):4.201576e-03):2.516842e-04):1.229372e-02,30:1.020166e-02):1.592569e-03):4.490868e-03,(42:3.588177e-03,25:1.049269e-02):2.962767e-03):5.497551e-05):4.294380e-03,67:1.397495e-02):2.106004e-02,61:4.002376e-02):6.007259e-03,57:2.290781e-02):5.172599e-03,75:6.011049e-02,1:2.083646e-02);
   tree gen.1500 = [&U] (((((((((53:5.940853e-03,(28:8.580117e-03,(4:3.490817e-03,5:6.047365e-03):3.601361e-03):1.044439e-03):9.027696e-03,40:1.755981e-02):1.199454e-02,(13:2.087134e-02,(44:6.348536e-03,(7:7.270742e-03,51:6.020615e-03):1.300616e-03):1.456207e-02):6.480944e-03):1.786912e-03,((54:1.580958e-03,32:5.197429e-03):3.275324e-03,(18:7.716731e-03,(31:1.175530e-02,47:8.827536e-03):3.885283e-03):5.787757e-03):6.149152e-03):2.242169e-03,(((((3:1.567962e-03,38:3.548168e-03):2.321151e-02,((((73:2.055641e-02,(69:2.148085e-02,((74:1.102982e-02,59:8.301636e-03):9.663198e-03,((((50:1.067840e-02,58:1.993363e-02):6.030735e-03,66:2.847031e-03):1.496779e-02,(64:1.007431e-02,43:6.355975e-03):1.904230e-04):8.797205e-03,((60:1.052135e-02,26:2.054654e-02):3.810413e-03,68:3.174049e-02):3.038522e-03):1.535099e-02):1.306433e-02):1.163859e-02):1.898414e-02,71:1.943383e-02):5.604609e-04,((29:9.973077e-03,62:8.221322e-03):2.253814e-02,76:2.485204e-02):2.078734e-02):5.733655e-03,((72:2.291944e-02,70:1.313138e-02):6.380746e-03,(9:5.988052e-03,2:8.751189e-03):2.282734e-02):1.097964e-02):7.600161e-03):9.481052e-03,((63:6.167038e-03,11:4.920796e-03):3.637016e-03,36:4.143191e-03):5.872467e-03):8.930944e-03,(((17:9.698245e-03,46:3.324831e-03):7.490743e-03,41:4.327278e-03):8.281092e-03,(21:8.895822e-03,((14:4.188245e-03,(35:3.264534e-03,65:1.089969e-02):5.825150e-03):2.479228e-03,16:6.817743e-03):1.026032e-02):4.489654e-03):5.255306e-03):3.874750e-03,((((56:1.009159e-02,(22:5.580026e-03,(24:4.387925e-03,27:4.737620e-03):1.570874e-03):3.607234e-05):1.493200e-02,6:1.169198e-02):6.062045e-03,((19:8.101206e-03,39:8.447761e-03):3.287373e-03,((((10:1.313885e-02,(15:6.936834e-03,8:5.233003e-03):5.414647e-03):4.714740e-03,(20:4.199696e-03,33:4.362423e-03):2.472571e-03):9.264811e-03,(37:5.712791e-03,(49:8.447284e-03,(((45:7.210583e-03,(23:4.241843e-03,52:7.072100e-03):1.064466e-04):2.308136e-03,(55:1.018118e-02,34:2.125668e-02):6.170615e-03):8.431192e-03,12:7.681657e-03):4.736074e-03):1.359998e-03):3.366824e-03):4.198670e-03,48:4.827895e-03):4.148173e-03):2.510758e-04):4.480011e-03,((42:3.579503e-03,25:3.962546e-03):7.227052e-03,30:1.017700e-02):1.578765e-03):1.205393e-02):4.337153e-05):4.283999e-03,67:1.394117e-02):3.842205e-02,61:3.992700e-02):5.992737e-03,57:2.561857e-02):5.160094e-03,75:5.996517e-02,1:2.078609e-02);
   tree gen.1600 = [&U] (((((((((53:5.919598e-03,40:1.749699e-02):4.801662e-03,(28:8.549419e-03,(4:5.002431e-03,5:6.025729e-03):3.588476e-03):1.040703e-03):1.195163e-02,(13:2.079666e-02,(44:6.833824e-03,(7:7.244729e-03,51:5.999075e-03):1.295962e-03):7.220616e-03):6.222977e-03):1.881040e-03,((54:1.575301e-03,32:5.178834e-03):3.263606e-03,(18:7.689122e-03,(31:1.171324e-02,47:8.795953e-03):3.956583e-03):5.767050e-03):6.127152e-03):2.548940e-03,(((((3:1.562352e-03,38:3.535473e-03):2.312846e-02,(((29:9.937396e-03,62:1.495694e-02):2.245751e-02,76:2.476312e-02):1.976633e-02,((72:2.283744e-02,70:1.308440e-02):6.357917e-03,(9:5.966628e-03,2:8.719879e-03):2.274567e-02):1.094036e-02):6.352581e-03):9.447131e-03,((63:6.144973e-03,11:4.903190e-03):3.624004e-03,36:4.128367e-03):5.851456e-03):8.898991e-03,((((17:9.663547e-03,46:3.312935e-03):7.463943e-03,41:4.311796e-03):8.251464e-03,((14:4.173260e-03,(35:3.252854e-03,65:1.086070e-02):5.804308e-03):2.470357e-03,16:6.584987e-03):1.037585e-02):4.402280e-03,21:8.863995e-03):5.236503e-03):3.860887e-03,(((((27:4.267244e-03,(56:1.005548e-02,22:5.560062e-03):1.565254e-03):3.436835e-05,24:4.372226e-03):1.479591e-02,6:8.067482e-03):6.040356e-03,(((((10:1.309184e-02,(15:6.912015e-03,8:5.669013e-03):5.395274e-03):4.697872e-03,(20:4.184670e-03,33:4.346815e-03):2.463724e-03):9.231664e-03,(37:5.692352e-03,(49:8.417061e-03,((55:1.014475e-02,34:2.118062e-02):5.903124e-03,12:7.654174e-03):3.267989e-03):2.155808e-03):3.354778e-03):4.183648e-03,48:3.278437e-03):4.133332e-03,(19:8.359709e-03,((45:7.184785e-03,(23:4.226667e-03,52:7.046797e-03):1.871618e-03):3.503791e-04,39:8.651982e-03):7.812245e-03):3.134469e-03):2.501775e-04):4.463983e-03,((42:3.566696e-03,25:3.948369e-03):7.201195e-03,30:1.014059e-02):1.573117e-03):7.412540e-03):4.172769e-03):2.071066e-03,67:1.389129e-02):3.828458e-02,61:3.978415e-02):5.971296e-03,(((73:2.048286e-02,(69:2.140399e-02,(74:1.099036e-02,(59:8.022499e-03,((60:1.048371e-02,26:2.047303e-02):3.796780e-03,(68:3.162693e-02,(((43:6.333234e-03,(64:1.003827e-02,66:2.935428e-03):2.069312e-04):1.542885e-02,50:1.064020e-02):5.756469e-03,58:1.986231e-02):8.765731e-03):3.027650e-03):1.529606e-02):7.800581e-03):1.348019e-02):1.159695e-02):1.891622e-02,71:1.936430e-02):5.584556e-04,57:2.662320e-02):5.545679e-03):5.141633e-03,75:1.765826e-02,1:6.605285e-02);
   tree gen.1700 = [&U] ((75:3.558421e-02,(76:2.914944e-02,(62:7.452855e-03,29:4.279101e-03):2.298440e-02):2.285025e-02):2.486369e-03,((38:9.585537e-03,3:1.828476e-03):2.227699e-02,((((4:5.189042e-03,(((((31:3.183399e-03,47:9.048640e-03):2.655206e-03,18:9.982339e-03):7.161537e-03,53:5.124707e-03):1.209012e-03,27:1.088656e-02):4.019369e-03,((23:3.740942e-03,((37:2.021586e-02,52:8.509287e-03):9.290257e-03,(55:1.168503e-02,34:1.166986e-02):1.286655e-03):3.658939e-04):8.838441e-03,((39:5.409289e-03,12:3.766204e-03):2.619056e-03,(((30:1.102742e-02,((40:5.726964e-03,((((56:5.943493e-03,22:1.600287e-02):6.628434e-04,6:1.152987e-02):1.769431e-03,24:7.585026e-03):3.516454e-03,(25:6.272854e-03,42:7.013172e-03):8.131164e-03):9.033071e-03):6.078821e-04,(72:1.791017e-02,70:1.215055e-02):2.183667e-02):1.093304e-03):2.085294e-03,(28:7.541214e-03,((46:7.665450e-03,17:6.065980e-03):3.164751e-03,41:2.626366e-03):5.301918e-03):8.263260e-03):1.164341e-02,45:4.512176e-03):2.056662e-03):5.189032e-03):5.197013e-03):1.323000e-03):1.866453e-03,(((32:8.194845e-03,54:1.039553e-02):1.998422e-03,49:7.564141e-03):6.719580e-03,19:8.915260e-03):1.393058e-03):1.450509e-02,(((57:3.396055e-02,71:1.166986e-02):2.785715e-02,(9:9.923236e-03,2:3.030245e-03):1.938134e-02):1.229642e-02,((((69:2.069445e-02,(((74:9.383741e-03,((26:6.956216e-03,(60:7.919482e-03,(58:8.068364e-03,((61:1.879358e-02,64:2.293650e-02):8.916436e-03,(66:1.422998e-02,(50:1.215518e-02,43:1.114183e-02):5.600652e-03):1.069551e-02):3.373013e-03):5.472062e-03):4.051286e-04):2.320462e-04,59:1.154727e-02):5.387272e-03):1.487093e-02,73:1.333363e-02):9.178652e-03,68:1.218168e-02):1.503708e-02):2.334440e-02,(5:2.998427e-03,(((7:8.706983e-03,51:6.840209e-03):2.458411e-03,44:4.606995e-03):7.066880e-03,13:1.008156e-02):6.907089e-03):5.433911e-03):1.546249e-04,48:8.092838e-03):9.378522e-03,21:8.323620e-03):1.792525e-03):1.396270e-03):1.118528e-02,((((65:5.143836e-03,35:1.151506e-02):4.135654e-03,14:6.840021e-03):5.355517e-03,16:6.823800e-03):7.883229e-03,((((8:9.915661e-03,15:3.711230e-03):6.482765e-03,(10:9.402392e-03,(36:3.785636e-03,(11:4.481767e-03,63:8.799652e-03):3.194049e-04):3.613745e-03):4.322459e-03):2.461941e-03,67:1.193843e-02):6.232772e-04,(20:1.034136e-02,33:4.404701e-03):6.523638e-03):1.213030e-03):2.172880e-03):8.826201e-03):1.678705e-02,1:1.890088e-02);
   tree gen.1800 = [&U] (75:3.507618e-02,(((38:9.585537e-03,3:1.704253e-03):3.946134e-02,((((4:2.790311e-03,(((32:8.194845e-03,54:1.148893e-02):7.864510e-04,49:7.564141e-03):4.560373e-03,19:8.915260e-03):1.393058e-03):1.258843e-03,((((31:3.183399e-03,47:9.048640e-03):2.655206e-03,18:9.982339e-03):7.161537e-03,53:5.124707e-03):1.182855e-03,((23:3.740942e-03,((37:2.021586e-02,52:4.416848e-03):7.095875e-03,(55:1.168503e-02,34:6.511816e-03):1.286655e-03):3.658939e-04):6.728153e-03,(39:5.388153e-03,(12:3.766204e-03,(((40:5.726964e-03,((72:1.791017e-02,70:1.215055e-02):2.183667e-02,(((56:6.215044e-03,22:1.600287e-02):6.533741e-04,((6:1.152987e-02,24:7.585026e-03):3.600324e-03,27:1.088656e-02):1.718943e-03):3.946626e-03,(25:6.272854e-03,42:7.013172e-03):8.131164e-03):8.885792e-03):5.944370e-04):1.040961e-03,(((28:7.541214e-03,(17:6.065980e-03,41:2.626366e-03):3.233402e-03):5.179824e-03,46:7.665450e-03):8.263260e-03,30:1.102742e-02):1.336712e-03):1.115874e-02,45:4.512176e-03):2.056662e-03):2.598527e-03):5.189032e-03):5.197013e-03):7.727632e-04):1.450509e-02,((((69:2.069445e-02,(((74:9.479511e-03,((26:6.956216e-03,(60:7.919482e-03,(58:8.068364e-03,(61:1.860817e-02,((66:1.422998e-02,(50:1.215518e-02,43:1.114183e-02):5.600652e-03):1.036436e-02,64:2.293650e-02):9.197996e-03):3.373013e-03):5.935219e-03):3.873297e-04):2.353063e-04,59:1.142367e-02):5.387272e-03):1.263394e-02,73:1.333363e-02):9.178652e-03,68:1.218168e-02):1.503708e-02):2.334440e-02,(57:3.396055e-02,71:1.189111e-02):2.762248e-02):1.538056e-04,(9:9.923236e-03,2:3.030245e-03):1.938134e-02):1.229642e-02,(((5:2.998427e-03,(((7:8.706983e-03,51:6.840209e-03):2.458411e-03,44:4.606995e-03):7.066880e-03,13:1.008156e-02):6.907089e-03):5.378041e-03,48:8.092838e-03):9.378522e-03,21:8.323620e-03):1.792525e-03):1.396270e-03):1.118528e-02,((((65:5.143836e-03,35:1.151506e-02):4.135654e-03,14:6.840021e-03):4.252744e-03,16:6.823800e-03):9.195115e-03,((((8:9.915661e-03,15:3.711230e-03):6.482765e-03,(10:9.402392e-03,(36:3.785636e-03,(11:4.481767e-03,63:8.799652e-03):2.204390e-04):3.613745e-03):4.322459e-03):2.461941e-03,67:1.193843e-02):6.232772e-04,(20:1.034136e-02,33:5.655086e-03):5.631247e-03):1.213030e-03):2.172880e-03):8.826201e-03):1.685452e-02,(76:2.914944e-02,(62:7.452855e-03,29:4.279101e-03):2.298440e-02):2.285025e-02):2.550753e-03,1:1.890088e-02);
   tree gen.1900 = [&U] (75:3.448276e-02,(((38:9.423370e-03,3:1.366458e-03):3.879373e-02,(((69:2.034434e-02,(((74:9.319138e-03,(((26:6.838531e-03,59:1.028650e-02):2.230178e-04,60:7.785501e-03):4.756697e-04,(58:7.931864e-03,(((50:1.046082e-02,43:1.095334e-02):5.505901e-03,(64:2.254846e-02,61:1.829335e-02):1.040229e-02):9.160255e-03,66:1.398924e-02):3.325919e-03):5.834808e-03):5.296131e-03):1.242020e-02,73:1.310805e-02):9.023369e-03,68:1.197560e-02):1.478269e-02):2.294946e-02,(57:3.338601e-02,71:1.168994e-02):2.715516e-02):1.512035e-04,((9:9.755356e-03,2:2.978980e-03):1.905345e-02,(((48:7.645084e-03,(((23:3.677653e-03,(37:1.987385e-02,(52:4.342125e-03,(55:1.168179e-02,34:7.085673e-03):4.997218e-04):7.167861e-03):3.597038e-04):6.614327e-03,(12:7.386591e-03,(45:4.338069e-03,39:5.296997e-03):2.554566e-03):1.895309e-03):7.535397e-03,(5:2.947700e-03,(((7:8.559679e-03,51:6.724487e-03):2.416820e-03,44:4.529054e-03):6.947323e-03,13:9.911004e-03):6.790236e-03):5.287056e-03):7.468283e-04):9.219857e-03,21:8.182802e-03):1.788289e-03,((4:2.743104e-03,((((31:3.129543e-03,47:8.895556e-03):2.477074e-03,18:7.043429e-03):7.040379e-03,(((32:8.056205e-03,54:1.129457e-02):7.731459e-04,49:7.436172e-03):4.483221e-03,19:8.764433e-03):1.376343e-03):1.216093e-03,(((56:6.109898e-03,22:1.573213e-02):4.586187e-04,((6:1.133481e-02,24:7.456703e-03):2.783917e-03,27:1.070238e-02):1.689862e-03):3.879857e-03,53:4.926848e-03):8.509555e-03):1.120635e-03):1.425969e-02,(((40:5.630076e-03,((72:1.760716e-02,70:6.805246e-03):2.146724e-02,(25:6.166730e-03,42:6.894524e-03):8.127525e-03):3.910811e-04):1.023350e-03,((((8:9.747909e-03,15:3.648444e-03):6.373090e-03,(10:9.243323e-03,(36:3.721591e-03,(11:4.405945e-03,63:8.650780e-03):2.936919e-04):3.552609e-03):4.249332e-03):2.420290e-03,67:1.173645e-02):6.127326e-04,(20:1.016641e-02,33:5.559414e-03):2.757204e-03):3.534037e-03):1.094128e-02,((((65:5.056813e-03,35:1.132024e-02):4.065687e-03,14:6.724303e-03):4.823860e-03,16:6.607087e-03):9.039553e-03,(((28:7.413632e-03,(17:5.963357e-03,41:2.581933e-03):2.570621e-03):5.092192e-03,46:7.535767e-03):8.123463e-03,30:1.084086e-02):1.358148e-03):2.192280e-03):2.068202e-03):1.073659e-02):1.415317e-03):1.241563e-02):8.312220e-03):2.736073e-02,(76:2.865629e-02,(62:7.326768e-03,29:5.164308e-03):2.259555e-02):2.246367e-02):4.134662e-03,1:1.858112e-02);
   tree gen.2000 = [&U] (75:3.448276e-02,(((38:9.423370e-03,3:1.366458e-03):3.879373e-02,(((69:2.034434e-02,(((74:9.319138e-03,(60:7.785501e-03,((26:6.568300e-03,59:5.965666e-03):2.173867e-04,(58:7.931864e-03,((((64:2.254846e-02,61:1.829335e-02):1.040229e-02,43:1.095334e-02):5.505901e-03,50:1.046082e-02):8.467914e-03,66:1.398924e-02):3.325919e-03):5.834808e-03):4.861671e-04):5.296131e-03):1.276366e-02,73:3.576833e-02):9.023369e-03,68:1.223932e-02):1.478269e-02):2.294946e-02,(57:3.338601e-02,71:1.168994e-02):2.715516e-02):1.512035e-04,((9:9.755356e-03,2:2.978980e-03):1.905345e-02,(((48:7.645084e-03,((((52:6.751179e-03,(55:1.168179e-02,34:7.085673e-03):8.318773e-04):7.071212e-03,(37:1.987385e-02,23:3.677653e-03):3.551070e-04):3.452493e-03,(12:7.386591e-03,(45:4.338069e-03,39:5.296997e-03):2.554566e-03):1.255563e-03):4.834202e-03,(5:7.653919e-03,(((41:2.581933e-03,(17:5.963357e-03,28:7.413632e-03):2.570621e-03):5.092192e-03,46:7.535767e-03):8.123463e-03,(((7:8.559679e-03,51:6.724487e-03):2.416820e-03,44:4.529054e-03):6.947323e-03,13:7.603745e-03):5.098899e-03):1.342561e-03):1.158693e-04):3.348109e-03):6.538286e-03,21:8.182802e-03):1.788289e-03,((4:2.743104e-03,((((31:3.129543e-03,47:8.895556e-03):2.477074e-03,18:7.043429e-03):7.040379e-03,(((32:8.056205e-03,54:1.129457e-02):4.542495e-04,49:7.436172e-03):3.776381e-03,19:8.764433e-03):1.376343e-03):1.216093e-03,((((56:6.109898e-03,(24:7.994577e-03,27:1.070238e-02):2.035735e-03):1.703046e-03,6:1.133481e-02):4.586187e-04,22:1.573213e-02):3.879857e-03,53:4.926848e-03):8.509555e-03):1.120635e-03):1.425969e-02,(((40:5.630076e-03,((72:1.760716e-02,70:6.654146e-03):2.146724e-02,(25:6.166730e-03,42:6.894524e-03):8.127525e-03):3.910811e-04):1.023350e-03,((((8:9.747909e-03,15:3.648444e-03):6.373090e-03,(10:9.243323e-03,(36:3.721591e-03,(11:4.405945e-03,63:8.650780e-03):2.936919e-04):3.552609e-03):4.249332e-03):1.446895e-03,67:1.173645e-02):3.271299e-04,(20:1.016641e-02,33:5.559414e-03):2.757204e-03):3.534037e-03):1.094128e-02,((((65:5.056813e-03,35:1.003445e-02):4.065687e-03,14:6.724303e-03):4.823860e-03,16:6.607087e-03):5.920001e-03,30:1.036778e-02):2.192280e-03):2.068202e-03):1.073659e-02):1.415317e-03):1.241563e-02):8.312220e-03):4.250853e-02,(76:2.865629e-02,(62:7.326768e-03,29:5.164308e-03):2.259555e-02):3.677755e-02):4.134662e-03,1:2.041155e-02);
   tree gen.2100 = [&U] (75:2.943150e-02,(((38:8.042972e-03,3:8.851856e-04):3.311097e-02,(((69:1.736417e-02,(((74:7.954009e-03,(60:6.726723e-03,((59:5.091775e-03,(58:6.769952e-03,((43:9.348820e-03,((64:1.839741e-02,61:1.561362e-02):9.279740e-03,50:8.928450e-03):4.781457e-03):7.227478e-03,66:1.194001e-02):1.416231e-03):6.862784e-03):1.855424e-04,26:5.606132e-03):4.149501e-04):4.520318e-03):1.089396e-02,73:3.052875e-02):7.701566e-03,68:1.044642e-02):1.261722e-02):1.958767e-02,(57:2.849540e-02,71:9.977520e-03):2.317729e-02):1.290542e-04,((9:8.326326e-03,2:2.542599e-03):2.229141e-02,((((72:1.502795e-02,70:5.679402e-03):3.727382e-02,((25:5.263387e-03,42:5.884569e-03):6.936951e-03,40:4.805345e-03):3.337930e-04):8.734432e-04,((((8:8.319970e-03,15:3.113995e-03):5.439517e-03,67:1.043785e-02):1.180487e-03,(10:7.889300e-03,(36:3.176427e-03,(11:3.760533e-03,63:7.383556e-03):2.506700e-04):3.032199e-03):3.626861e-03):2.792097e-04,(20:8.677164e-03,33:4.745034e-03):2.019006e-03):3.016348e-03):9.338527e-03,((((48:6.525181e-03,(5:6.532722e-03,(((41:2.186631e-03,46:4.503362e-03):4.203870e-03,(17:2.740494e-03,28:6.327634e-03):2.194059e-03):6.690773e-03,(((7:7.305800e-03,51:5.739440e-03):2.062788e-03,44:3.865608e-03):5.929633e-03,13:3.579828e-03):4.351978e-03):1.145893e-03):9.554024e-05):2.957926e-03,((37:1.696260e-02,23:3.138926e-03):2.000451e-04,(((52:5.762221e-03,(55:9.970560e-03,34:6.047717e-03):7.100184e-04):5.763438e-03,(45:3.702600e-03,39:4.521058e-03):2.180356e-03):1.726872e-03,12:6.497619e-03):1.147068e-03):4.126056e-03):5.548273e-03,21:6.984131e-03):1.414524e-03,((4:2.734526e-03,((((31:2.671106e-03,47:7.592476e-03):2.114216e-03,18:6.011660e-03):6.009057e-03,(((32:6.876079e-03,54:9.640062e-03):1.567803e-03,49:6.346872e-03):1.860975e-03,19:9.270413e-03):1.174727e-03):1.037952e-03,((((27:9.134622e-03,6:9.674408e-03):1.720763e-03,24:6.823478e-03):9.494045e-04,(56:5.214880e-03,22:1.342759e-02):3.779263e-04):3.311510e-03,53:8.311728e-03):7.263018e-03):9.564768e-04):1.217084e-02,((((65:4.316057e-03,35:8.564534e-03):3.470118e-03,14:5.739282e-03):4.346956e-03,16:5.639237e-03):4.410688e-03,30:8.849041e-03):1.227728e-03):4.598481e-03):1.851128e-03):1.226281e-03):1.059690e-02):7.094591e-03):3.628160e-02,(76:2.445853e-02,(62:6.253494e-03,29:4.407806e-03):1.928560e-02):3.767235e-02):3.611979e-03,1:1.742153e-02);
   tree gen.2200 = [&U] (75:3.015932e-02,(((38:8.241870e-03,3:9.070757e-04):3.392978e-02,(((69:1.779357e-02,(((74:1.012104e-02,(60:6.893071e-03,((59:5.217692e-03,(58:6.937369e-03,((43:9.580011e-03,66:1.223527e-02):7.406209e-03,((64:1.885236e-02,61:1.599974e-02):9.509222e-03,50:9.149245e-03):4.899700e-03):1.185997e-03):5.971952e-03):5.600383e-04,26:5.744768e-03):2.768479e-06):4.632103e-03):1.116336e-02,73:3.128370e-02):7.892021e-03,68:1.070475e-02):8.894668e-03):2.007207e-02,(57:2.920008e-02,71:1.022426e-02):2.375046e-02):1.322456e-04,((9:8.532232e-03,2:2.605476e-03):2.284266e-02,((((72:1.099736e-02,70:5.819850e-03):3.843338e-02,(30:9.067872e-03,(((((41:2.240706e-03,46:8.388496e-03):3.165735e-03,(17:2.808265e-03,28:6.484113e-03):2.248317e-03):6.856232e-03,(((7:7.486468e-03,51:5.881373e-03):2.113799e-03,44:3.961202e-03):6.076269e-03,13:3.668355e-03):4.459600e-03):1.174231e-03,(25:5.393547e-03,42:6.030090e-03):6.789329e-03):9.579916e-05,40:4.924178e-03):3.420475e-04):1.263267e-03):8.950429e-04,((((5:6.435624e-03,48:6.686545e-03):3.173668e-03,(((52:4.949479e-03,((55:1.118645e-02,34:6.197273e-03):7.275767e-04,((37:1.655508e-02,23:3.216550e-03):4.566721e-04,45:4.569461e-03):7.182520e-04):5.860082e-03):2.232737e-03,39:4.632861e-03):1.719300e-03,12:6.658302e-03):3.229893e-03):3.777394e-03,21:7.156844e-03):3.111090e-03,((4:2.802150e-03,(((((27:6.902103e-03,6:9.913650e-03):1.467377e-03,24:6.992219e-03):3.883496e-04,56:5.559022e-03):1.174222e-04,22:1.375964e-02):4.543888e-03,(53:8.517272e-03,(((31:2.737161e-03,47:7.780233e-03):2.166499e-03,18:6.160325e-03):6.157657e-03,(((32:7.046120e-03,54:9.878455e-03):1.606574e-03,49:6.503826e-03):1.906996e-03,19:9.499665e-03):1.203778e-03):1.063620e-03):7.442629e-03):9.801299e-04):1.247181e-02,(((65:4.422791e-03,35:8.776330e-03):3.555932e-03,14:5.881211e-03):4.454454e-03,16:5.778692e-03):5.199373e-03):4.712199e-03):1.896905e-03):9.569463e-03,((((8:8.525718e-03,15:3.191003e-03):5.574033e-03,67:1.069597e-02):1.059594e-03,(10:8.084398e-03,((63:4.534029e-03,36:3.254978e-03):2.645387e-04,11:3.853529e-03):1.788684e-03):5.548533e-03):2.861144e-04,(20:8.891746e-03,33:3.964934e-03):2.195894e-03):3.090940e-03):1.169406e-02):4.140406e-03):7.270036e-03):3.717882e-02,(76:2.506337e-02,(62:6.408140e-03,29:4.516808e-03):1.976253e-02):3.860396e-02):3.701301e-03,1:1.785235e-02);
   tree gen.2300 = [&U] (75:3.015932e-02,(((38:7.738431e-03,3:1.043193e-03):3.392978e-02,(((69:1.779357e-02,(((74:1.012104e-02,(60:6.893071e-03,(((58:6.937369e-03,(66:1.213810e-02,(64:1.885236e-02,(61:1.599974e-02,(43:9.580011e-03,50:9.504208e-03):7.352235e-03):9.168282e-03):3.748199e-03):2.349557e-03):5.971952e-03,26:5.744768e-03):5.546465e-04,59:5.217692e-03):2.768479e-06):4.632103e-03):1.116336e-02,73:3.128370e-02):7.892021e-03,68:1.070475e-02):8.894668e-03):2.007207e-02,(57:2.920008e-02,71:1.022426e-02):2.375046e-02):1.322456e-04,((9:8.532232e-03,2:2.605476e-03):2.284266e-02,(((72:1.099736e-02,70:5.819850e-03):3.843338e-02,((((8:8.525718e-03,15:7.017822e-03):5.574033e-03,67:1.069597e-02):1.059594e-03,(10:5.550221e-03,((63:6.736590e-03,36:3.254978e-03):2.645387e-04,11:3.853529e-03):1.788684e-03):5.548533e-03):2.861144e-04,(20:8.891746e-03,33:3.964934e-03):2.195894e-03):3.090940e-03):9.530151e-03,((((5:6.435624e-03,(48:6.686545e-03,(((45:4.569461e-03,((37:1.655508e-02,(55:6.740773e-03,34:6.197273e-03):7.275767e-04):4.566721e-04,23:3.216550e-03):7.182520e-04):5.860082e-03,(39:4.675849e-03,52:4.949479e-03):2.215924e-03):1.000185e-03,12:6.658302e-03):3.229893e-03):3.041748e-03):1.252242e-03,((((17:2.808265e-03,(28:6.484113e-03,(41:2.240706e-03,46:8.388496e-03):3.165735e-03):2.248317e-03):6.856232e-03,(((7:7.486468e-03,51:5.881373e-03):2.113799e-03,44:3.961202e-03):6.076269e-03,13:3.668355e-03):4.061082e-03):1.256496e-03,(25:5.393547e-03,42:6.030090e-03):6.789329e-03):9.310284e-05,40:4.924178e-03):6.890706e-04):3.777394e-03,21:7.156844e-03):3.111090e-03,((4:2.802150e-03,((((6:9.913650e-03,24:6.992219e-03):1.404547e-03,((27:6.902103e-03,22:1.375964e-02):3.733818e-04,56:5.427012e-03):1.210758e-04):4.535452e-03,30:9.067872e-03):5.775669e-04,((((31:2.737161e-03,47:7.780233e-03):2.166499e-03,18:6.160325e-03):6.157657e-03,(((32:7.046120e-03,54:9.878455e-03):1.606574e-03,49:6.802909e-03):1.906996e-03,19:1.314716e-02):8.901786e-04):6.916206e-03,53:8.603609e-03):9.316360e-04):9.801299e-04):1.247181e-02,(((65:4.422791e-03,35:5.415712e-03):2.194614e-03,14:5.881211e-03):5.369330e-03,16:5.778692e-03):5.199373e-03):4.712199e-03):1.896905e-03):1.169406e-02):4.545290e-03):3.478564e-03):3.717882e-02,(76:2.506337e-02,(62:6.408140e-03,29:4.516808e-03):1.976253e-02):3.860396e-02):3.701301e-03,1:2.187697e-02);
   tree gen.2400 = [&U] (75:4.881380e-02,(((38:5.523566e-03,3:1.043193e-03):3.946543e-02,(((69:1.779357e-02,(((74:9.543098e-03,(26:5.744768e-03,(60:6.665969e-03,((58:6.937369e-03,(66:1.213810e-02,((64:1.885236e-02,61:1.599974e-02):9.104484e-03,(43:9.981196e-03,50:5.664259e-03):7.290257e-03):3.748199e-03):2.349557e-03):5.971952e-03,59:5.217692e-03):5.546465e-04):5.433688e-06):4.632103e-03):1.116336e-02,73:3.128370e-02):7.892021e-03,68:1.070475e-02):8.894668e-03):2.007207e-02,(57:2.920008e-02,71:1.022426e-02):2.375046e-02):1.993915e-04,((9:8.532232e-03,2:2.605476e-03):2.284266e-02,((72:1.114791e-02,70:5.819850e-03):3.800735e-02,(((((8:8.525718e-03,15:7.017822e-03):5.574033e-03,67:1.069597e-02):1.685153e-03,(10:5.550221e-03,((63:6.736590e-03,36:3.254978e-03):2.645387e-04,11:3.853529e-03):1.788684e-03):5.548533e-03):1.564272e-04,(20:8.891746e-03,33:3.964934e-03):2.195894e-03):3.090940e-03,((((((17:2.808265e-03,(28:6.484113e-03,(41:2.240706e-03,46:8.388496e-03):3.165735e-03):2.248317e-03):6.856232e-03,(((7:7.486468e-03,51:5.881373e-03):2.281319e-03,44:8.216204e-03):1.984979e-03,13:3.668355e-03):9.063779e-03):1.256496e-03,(25:5.393547e-03,42:6.030090e-03):6.789329e-03):9.310284e-05,(((5:6.435624e-03,48:6.686545e-03):3.024187e-03,(((37:1.655508e-02,(55:6.740773e-03,34:7.931069e-03):6.182124e-04):6.222517e-04,((45:4.569461e-03,(39:4.840101e-03,52:4.949479e-03):2.315501e-03):5.772371e-03,23:3.216550e-03):6.978228e-04):1.000185e-03,12:6.137044e-03):2.440148e-03):1.212422e-03,40:4.924178e-03):3.646617e-03):6.890706e-04,21:7.156844e-03):3.111090e-03,((4:2.802150e-03,((((31:1.865217e-03,47:4.282912e-03):2.166499e-03,18:6.160325e-03):6.157657e-03,(((32:7.046120e-03,54:9.878455e-03):1.175094e-03,49:9.518859e-03):1.906996e-03,19:1.314716e-02):8.901786e-04):6.916206e-03,(53:8.603609e-03,((6:1.015344e-02,(24:6.992219e-03,((27:6.902103e-03,56:5.427012e-03):3.733818e-04,22:1.375964e-02):1.596520e-04):1.465608e-03):4.535452e-03,30:9.067872e-03):5.775669e-04):9.316360e-04):9.801299e-04):1.247181e-02,(((65:4.422791e-03,35:5.415712e-03):2.194614e-03,14:5.653806e-03):5.369330e-03,16:5.778692e-03):5.199373e-03):4.712199e-03):1.896905e-03):9.177059e-03):1.169406e-02):4.545290e-03):3.478564e-03):3.717882e-02,(76:2.506337e-02,(62:6.408140e-03,29:6.116483e-03):1.976253e-02):3.860396e-02):3.701301e-03,1:2.187697e-02);
   tree gen.2500 = [&U] (75:4.881380e-02,((((38:5.523566e-03,3:1.043193e-03):3.222518e-02,(((9:8.532232e-03,2:2.605476e-03):2.309844e-02,(72:1.114791e-02,70:5.819850e-03):3.700448e-02):1.139163e-02,(((((10:5.550221e-03,((63:6.736590e-03,36:3.254978e-03):1.011605e-04,11:3.516450e-03):1.928070e-03):5.548533e-03,67:1.069597e-02):1.685153e-03,(8:1.943573e-03,15:7.017822e-03):1.356037e-02):1.564272e-04,(20:8.891746e-03,33:3.964934e-03):1.947710e-03):3.090940e-03,((((((17:2.808265e-03,((41:2.240706e-03,28:6.298963e-03):3.223092e-03,46:8.631780e-03):1.821664e-03):6.856232e-03,(((7:5.177681e-03,51:5.881373e-03):1.742861e-03,44:8.216204e-03):1.082412e-03,13:3.668355e-03):9.063779e-03):1.256496e-03,(25:5.393547e-03,42:6.030090e-03):6.789329e-03):9.310284e-05,(((5:6.435624e-03,48:4.557338e-03):3.024187e-03,(((37:1.655508e-02,(55:6.740773e-03,34:7.931069e-03):6.182124e-04):6.222517e-04,(52:4.949479e-03,((39:4.840101e-03,45:4.431545e-03):5.772371e-03,23:3.216550e-03):2.242048e-03):7.279606e-04):1.000185e-03,12:6.137044e-03):6.972441e-04):1.212422e-03,40:4.924178e-03):2.760360e-03):1.449825e-03,21:7.156844e-03):3.111090e-03,((4:2.802150e-03,(((((31:1.865217e-03,47:4.282912e-03):2.166499e-03,18:6.160325e-03):6.157657e-03,(((32:7.046120e-03,54:9.878455e-03):1.175094e-03,49:9.518859e-03):1.906996e-03,19:1.314716e-02):8.901786e-04):6.916206e-03,(53:8.603609e-03,(6:1.015344e-02,((27:3.998057e-03,22:6.603218e-03):3.916295e-04,(56:5.427012e-03,24:6.992219e-03):1.596520e-04):1.465608e-03):4.535452e-03):5.348997e-04):3.494649e-04,30:9.237546e-03):9.801299e-04):1.247181e-02,(((65:5.653044e-03,35:5.415712e-03):2.194614e-03,14:5.653806e-03):5.369330e-03,16:5.778692e-03):7.020596e-03):2.853860e-03):1.896905e-03):9.177059e-03):4.661648e-03):3.398068e-03,((69:1.779357e-02,(((74:9.543098e-03,((58:6.937369e-03,(66:5.899657e-03,(((64:1.831274e-02,61:1.599974e-02):9.096193e-03,43:9.981196e-03):3.749112e-03,50:5.664259e-03):4.371237e-03):2.349557e-03):5.893801e-03,(26:5.796519e-03,(60:6.665969e-03,59:5.217692e-03):5.433688e-06):1.080974e-03):3.281369e-03):1.116336e-02,73:3.128370e-02):7.892021e-03,68:2.263324e-02):8.894668e-03):1.166901e-02,(57:2.920008e-02,71:1.022426e-02):2.375046e-02):2.008926e-04):3.717882e-02,(76:2.506337e-02,(62:6.408140e-03,29:6.116483e-03):1.976253e-02):3.860396e-02):3.701301e-03,1:2.187697e-02);
   tree gen.2600 = [&U] (75:4.610263e-02,(((((38:5.112520e-03,3:9.655616e-04):2.982709e-02,(((9:7.897290e-03,2:2.411585e-03):2.137952e-02,(72:1.031832e-02,70:5.386756e-03):3.425072e-02):1.054390e-02,(((((10:5.137191e-03,((63:6.235275e-03,36:3.012753e-03):9.363245e-05,11:3.254767e-03):1.784589e-03):5.135629e-03,67:9.900010e-03):1.559749e-03,(8:1.798938e-03,15:6.495579e-03):1.255125e-02):1.447864e-04,(20:6.060966e-03,33:6.108101e-03):1.802768e-03):2.860922e-03,((((((17:2.599283e-03,((41:2.073959e-03,28:5.830215e-03):2.983239e-03,46:7.989431e-03):1.601582e-03):3.287230e-03,(((7:4.792374e-03,51:5.443700e-03):1.613163e-03,44:7.604780e-03):1.001862e-03,13:3.395368e-03):8.318473e-03):7.021278e-04,(25:4.992176e-03,42:5.581350e-03):6.284088e-03):8.617442e-05,21:6.624255e-03):7.854988e-04,(((5:5.956705e-03,48:2.524532e-03):2.799137e-03,(((55:6.239146e-03,34:7.340864e-03):7.040047e-04,(52:4.581154e-03,(23:2.977184e-03,(45:4.552787e-03,(37:1.524123e-02,39:4.590604e-03):6.036806e-04):5.499947e-03):1.264964e-03):6.737881e-04):9.257545e-04,12:5.680345e-03):6.453574e-04):1.122197e-03,40:4.557736e-03):2.554943e-03):2.879573e-03,((4:3.520801e-03,((((((32:6.521770e-03,54:5.909562e-03):1.087648e-03,(((31:1.726414e-03,47:3.964191e-03):2.005275e-03,18:5.701893e-03):5.699424e-03,49:8.662624e-03):7.862762e-04):1.765084e-03,19:1.216879e-02):6.210911e-03,53:7.963356e-03):3.234588e-04,(27:3.700534e-03,(((56:4.628553e-03,24:6.471880e-03):1.496464e-04,22:6.111827e-03):3.793459e-04,6:9.397858e-03):1.337155e-03):4.085131e-03):5.305912e-04,30:8.550117e-03):9.071918e-04):1.154370e-02,(((65:5.232362e-03,35:6.873336e-03):4.962259e-04,14:5.233068e-03):4.969762e-03,16:5.348660e-03):6.498146e-03):2.641485e-03):1.755744e-03):8.494132e-03):4.314743e-03):8.142572e-03,(69:2.556190e-02,(((74:8.832931e-03,((58:6.421112e-03,((((66:5.460623e-03,61:1.480909e-02):3.962965e-03,64:1.616234e-02):6.312477e-03,43:9.238427e-03):3.470115e-03,50:6.074637e-03):2.106422e-03):5.455203e-03,(26:5.365160e-03,(60:6.169909e-03,59:4.829408e-03):5.029331e-06):1.000532e-03):3.037180e-03):1.033262e-02,73:2.895567e-02):7.022412e-03,68:2.094895e-02):9.476546e-03):1.104835e-02):1.843091e-04,(57:2.702710e-02,71:9.463401e-03):2.198302e-02):2.722058e-02,(76:2.319823e-02,(62:1.103242e-02,29:5.661314e-03):1.511617e-02):1.282307e-02):2.729226e-02,1:2.024896e-02);
   tree gen.2700 = [&U] (75:4.610263e-02,((((((9:7.897290e-03,2:2.411585e-03):2.137952e-02,(72:1.031832e-02,70:5.386756e-03):2.550597e-02):1.054390e-02,((38:5.112520e-03,3:9.655616e-04):2.982709e-02,(((((10:5.137191e-03,((63:6.235275e-03,36:3.012753e-03):9.363245e-05,11:3.254767e-03):1.784589e-03):5.135629e-03,67:9.900010e-03):1.559749e-03,(8:3.281390e-03,15:7.583391e-03):1.121845e-02):1.808806e-04,(20:6.060966e-03,33:6.108101e-03):1.802768e-03):2.860922e-03,((((((17:2.599283e-03,((28:5.830215e-03,41:1.988733e-03):2.964721e-03,46:7.989431e-03):1.601582e-03):3.287230e-03,(25:5.236866e-03,42:5.581350e-03):6.147996e-03):6.966932e-04,(((7:4.792374e-03,51:5.443700e-03):1.613163e-03,44:7.604780e-03):1.383819e-03,13:3.395368e-03):8.318473e-03):8.867994e-05,21:6.624255e-03):7.854988e-04,((((55:6.239146e-03,34:7.340864e-03):7.040047e-04,(52:4.581154e-03,(23:2.977184e-03,(45:4.552787e-03,(37:1.524123e-02,39:4.590604e-03):3.695225e-04):5.499947e-03):1.264964e-03):5.161220e-04):1.766633e-03,12:5.680345e-03):6.453574e-04,((5:5.798769e-03,48:2.524532e-03):2.706683e-03,40:4.557736e-03):1.149871e-03):2.554943e-03):2.879573e-03,((4:3.520801e-03,((((((32:6.521770e-03,54:5.909562e-03):1.087648e-03,((31:2.245348e-03,47:3.964191e-03):2.005275e-03,18:5.701893e-03):5.699424e-03):9.726210e-04,49:8.662624e-03):1.022719e-03,(19:1.216879e-02,53:7.963356e-03):5.954186e-03):3.234588e-04,(27:3.700534e-03,(((56:4.628553e-03,24:6.471880e-03):1.496464e-04,22:6.111827e-03):3.793459e-04,6:9.397858e-03):9.735257e-04):4.085131e-03):5.305912e-04,30:8.550117e-03):9.071918e-04):1.154370e-02,(((65:5.232362e-03,35:3.279882e-03):4.962259e-04,14:5.233068e-03):4.969762e-03,16:5.348660e-03):6.495279e-03):2.641485e-03):1.350046e-03):1.653165e-02):4.175354e-03):8.293231e-03,(69:2.556190e-02,(((74:8.832931e-03,((58:6.421112e-03,((64:1.616234e-02,43:8.812842e-03):3.353230e-03,(61:1.480909e-02,(66:5.421461e-03,50:6.100775e-03):3.762812e-03):6.214568e-03):2.106422e-03):5.455203e-03,((60:6.305504e-03,26:5.217854e-03):5.270367e-06,59:4.829408e-03):9.660674e-04):4.383299e-03):1.033262e-02,73:2.895567e-02):7.022412e-03,68:2.094895e-02):9.476546e-03):1.104835e-02):1.843091e-04,(57:2.702710e-02,71:1.656688e-02):2.198302e-02):2.722058e-02,(76:1.059499e-02,(62:1.103242e-02,29:5.661314e-03):1.511617e-02):2.314060e-02):2.729226e-02,1:2.967981e-02);
   tree gen.2800 = [&U] (75:4.610263e-02,((((((9:7.897290e-03,2:2.411585e-03):2.137952e-02,(72:1.031832e-02,70:5.386756e-03):2.550597e-02):1.054390e-02,((38:5.112520e-03,3:9.655616e-04):3.439722e-02,(((((10:5.137191e-03,((63:6.235275e-03,36:3.012753e-03):9.363245e-05,11:3.254767e-03):1.784589e-03):3.891243e-03,67:1.487589e-02):1.537793e-03,(8:3.281390e-03,15:7.583391e-03):6.756045e-03):1.808806e-04,(20:6.060966e-03,33:6.108101e-03):1.802768e-03):2.860922e-03,(((((17:2.599283e-03,((28:4.951372e-03,41:1.988733e-03):2.964721e-03,46:7.989431e-03):1.601582e-03):2.274527e-03,(25:5.236866e-03,42:5.581350e-03):6.147996e-03):6.966932e-04,((((7:4.792374e-03,51:5.443700e-03):1.613163e-03,44:7.604780e-03):1.383819e-03,13:3.395368e-03):8.671504e-03,21:6.624255e-03):9.306768e-05):4.879342e-04,(((((55:6.239146e-03,34:7.340864e-03):7.040047e-04,(52:4.581154e-03,23:2.977184e-03):5.161220e-04):2.032619e-03,((39:4.590604e-03,45:4.552787e-03):3.812168e-03,37:1.524123e-02):1.312947e-03):1.872039e-03,12:4.466023e-03):7.476224e-04,((5:5.798769e-03,48:2.524532e-03):1.178294e-04,40:4.557736e-03):3.889051e-03):2.554943e-03):2.879573e-03,((4:3.520801e-03,((((((32:6.521770e-03,54:5.909562e-03):1.087648e-03,((31:2.245348e-03,47:2.091537e-03):2.005275e-03,18:5.701893e-03):5.699424e-03):9.726210e-04,49:8.662624e-03):1.022719e-03,(19:9.487338e-03,53:7.963356e-03):5.954186e-03):3.234588e-04,(27:3.700534e-03,(((56:4.628553e-03,24:8.842646e-03):1.496464e-04,22:6.111827e-03):3.793459e-04,6:7.805288e-03):9.735257e-04):4.085131e-03):5.305912e-04,30:1.034798e-02):8.405811e-03):3.108928e-03,(((65:5.232362e-03,35:3.279882e-03):4.962259e-04,14:5.233068e-03):4.969762e-03,16:5.348660e-03):6.495279e-03):2.641485e-03):1.350046e-03):2.724801e-02):8.018153e-04):8.293231e-03,(69:2.556190e-02,(((74:8.832931e-03,((58:6.421112e-03,((61:1.510644e-02,(64:1.616234e-02,(43:8.853541e-03,66:5.421461e-03):6.084851e-03):1.769702e-03):3.562728e-03,50:5.742729e-03):2.106422e-03):4.321125e-03,((60:6.305504e-03,26:5.217854e-03):5.270367e-06,59:4.829408e-03):1.103500e-03):4.383299e-03):1.033262e-02,73:2.895567e-02):7.022412e-03,68:2.094895e-02):9.476546e-03):1.104835e-02):1.843091e-04,(57:2.702710e-02,71:1.656688e-02):2.198302e-02):3.336382e-02,(76:1.059499e-02,(62:1.374099e-02,29:5.661314e-03):1.511617e-02):2.314060e-02):2.655174e-02,1:2.967981e-02);
   tree gen.2900 = [&U] (75:4.610263e-02,((((((9:7.897290e-03,2:5.268775e-03):1.700457e-02,(72:5.569537e-03,70:5.386756e-03):2.550597e-02):1.054390e-02,((38:2.600078e-03,3:9.655616e-04):3.439722e-02,(((((10:5.137191e-03,((63:6.235275e-03,36:3.012753e-03):9.363245e-05,11:3.254767e-03):1.784589e-03):3.891243e-03,67:1.487589e-02):1.537793e-03,(8:3.281390e-03,15:7.583391e-03):6.756045e-03):1.808806e-04,(20:6.060966e-03,33:6.108101e-03):1.802768e-03):2.860922e-03,(((4:3.520801e-03,((((((32:6.521770e-03,54:5.909562e-03):1.087648e-03,((31:2.245348e-03,47:2.091537e-03):1.550381e-03,18:8.364968e-03):5.699424e-03):9.726210e-04,49:8.662624e-03):1.947353e-03,(19:9.487338e-03,53:7.963356e-03):5.954186e-03):3.234588e-04,((24:8.842646e-03,((6:7.440409e-03,22:6.111827e-03):6.640707e-05,27:3.700534e-03):4.788062e-04):8.419033e-04,56:3.228040e-03):4.267003e-03):5.289641e-04,30:1.034798e-02):8.176012e-03):3.047226e-03,((((((7:4.792374e-03,51:5.443700e-03):1.613163e-03,44:7.604780e-03):1.383819e-03,13:3.395368e-03):8.671504e-03,21:6.624255e-03):9.306768e-05,((((((55:6.239146e-03,34:7.340864e-03):7.040047e-04,37:1.483383e-02):1.246326e-03,(52:4.581154e-03,23:2.977184e-03):4.588030e-04):2.032619e-03,(39:4.590604e-03,45:4.552787e-03):3.812168e-03):1.872039e-03,12:4.466023e-03):7.476224e-04,((5:5.798769e-03,48:2.524532e-03):1.178294e-04,40:4.557736e-03):3.889051e-03):2.554943e-03):7.942372e-04,((17:2.984430e-03,(41:1.988733e-03,(28:4.823182e-03,46:7.989431e-03):2.896174e-03):1.601582e-03):2.274527e-03,(25:4.026602e-03,42:5.581350e-03):6.147996e-03):6.966932e-04):2.879573e-03):1.727218e-03,(((65:5.232362e-03,35:3.279882e-03):4.962259e-04,14:5.233068e-03):4.600125e-03,16:5.348660e-03):6.915728e-03):1.350046e-03):2.724801e-02):8.018153e-04):8.293231e-03,(69:2.556190e-02,(((74:9.319323e-03,(((58:6.421112e-03,((64:1.616234e-02,((61:1.510644e-02,66:5.384347e-03):5.834628e-03,43:8.853541e-03):3.562728e-03):1.808948e-03,50:5.884389e-03):2.145855e-03):4.321125e-03,(60:6.305504e-03,26:5.217854e-03):5.270367e-06):1.637252e-03,59:4.829408e-03):4.070073e-03):9.875095e-03,73:3.380468e-02):7.022412e-03,68:2.094895e-02):9.476546e-03):1.104835e-02):2.228226e-04,(57:2.702710e-02,71:1.656688e-02):2.174712e-02):3.336382e-02,(76:1.059499e-02,(62:1.219881e-02,29:5.661314e-03):1.511617e-02):2.314060e-02):2.655174e-02,1:2.967981e-02);
   tree gen.3000 = [&U] (75:4.610263e-02,((((((9:7.897290e-03,2:5.268775e-03):1.958961e-02,(72:5.569537e-03,70:5.386756e-03):2.550597e-02):1.054390e-02,((38:2.600078e-03,3:9.655616e-04):3.439722e-02,(((((10:5.137191e-03,((63:6.235275e-03,36:3.012753e-03):9.363245e-05,11:3.254767e-03):1.784589e-03):3.891243e-03,67:1.487589e-02):1.537793e-03,(8:3.281390e-03,15:7.583391e-03):6.756045e-03):1.808806e-04,(20:6.060966e-03,33:6.108101e-03):1.802768e-03):2.860922e-03,(((4:3.520801e-03,((30:1.034798e-02,(((((32:6.521770e-03,54:5.909562e-03):1.648551e-03,((31:2.565967e-03,47:2.091537e-03):1.550381e-03,18:8.364968e-03):4.764143e-03):4.604743e-04,49:8.662624e-03):1.947353e-03,(((6:7.205512e-03,22:6.111827e-03):7.716254e-05,(24:8.410372e-03,27:3.700534e-03):4.857960e-04):8.681097e-04,56:3.228040e-03):2.360009e-03):5.068445e-04,19:9.487338e-03):3.468414e-04):1.417275e-04,53:1.379020e-02):8.176012e-03):3.047226e-03,((((((7:4.792374e-03,51:5.443700e-03):1.613163e-03,44:7.604780e-03):2.763913e-03,13:3.395368e-03):8.135086e-03,21:6.624255e-03):9.306768e-05,(((39:4.590604e-03,(((55:6.239146e-03,34:7.340864e-03):7.040047e-04,(37:1.455123e-02,(52:4.581154e-03,23:2.977184e-03):4.588030e-04):1.389661e-03):1.994612e-03,45:4.552787e-03):3.840739e-03):1.565759e-03,12:4.466023e-03):7.476224e-04,((5:5.798769e-03,40:4.557736e-03):1.178294e-04,48:2.524532e-03):1.606159e-03):5.443769e-03):6.738796e-04,((((28:6.366377e-03,46:7.989431e-03):2.896174e-03,41:1.988733e-03):1.534963e-03,17:2.925912e-03):2.274527e-03,(25:4.026602e-03,42:5.581350e-03):6.147996e-03):6.966932e-04):2.879573e-03):1.727218e-03,(((65:5.232362e-03,35:3.279882e-03):4.962259e-04,14:5.233068e-03):4.600125e-03,16:5.348660e-03):6.915728e-03):3.835611e-03):2.447222e-02):8.018153e-04):8.293231e-03,(69:2.556190e-02,(((74:9.319323e-03,((59:4.829408e-03,(58:6.421112e-03,((64:1.387743e-02,((61:1.510644e-02,66:5.384347e-03):5.834628e-03,43:8.853541e-03):3.562728e-03):1.808948e-03,50:5.884389e-03):2.145855e-03):4.321125e-03):1.637252e-03,(60:6.305504e-03,26:5.217854e-03):3.806260e-06):2.699491e-03):1.014482e-02,73:3.380468e-02):7.022412e-03,68:2.094895e-02):9.476546e-03):1.104835e-02):2.253885e-04,(57:2.702710e-02,71:1.656688e-02):2.174712e-02):3.336382e-02,(76:1.059499e-02,(62:1.219881e-02,29:5.661314e-03):1.511617e-02):2.314060e-02):2.655174e-02,1:2.967981e-02);
   tree gen.3100 = [&U] (75:4.610263e-02,((((((9:7.897290e-03,2:5.268775e-03):1.958961e-02,(72:5.569537e-03,70:5.386756e-03):2.550597e-02):1.054390e-02,((38:2.600078e-03,3:9.655616e-04):3.439722e-02,(((((10:6.235657e-03,((63:6.235275e-03,36:1.893253e-03):9.363245e-05,11:3.254767e-03):1.784589e-03):3.891243e-03,67:1.729156e-02):5.877504e-04,(8:4.805218e-03,15:7.583391e-03):4.805755e-03):1.808806e-04,(20:6.060966e-03,33:6.108101e-03):1.802768e-03):2.860922e-03,(((4:3.520801e-03,(30:1.034798e-02,((((32:6.521770e-03,54:5.909562e-03):1.648551e-03,((31:2.565967e-03,47:3.504525e-03):1.849662e-03,18:8.364968e-03):4.764143e-03):4.604743e-04,49:8.662624e-03):1.947353e-03,(((27:3.700534e-03,(22:6.276188e-03,6:7.205512e-03):4.841385e-04):5.384156e-05,(24:8.132910e-03,56:3.271447e-03):8.632176e-04):2.360009e-03,19:9.062903e-03):4.855445e-04):5.237908e-04):1.480668e-04):3.047226e-03,((((((7:4.792374e-03,51:5.443700e-03):1.613163e-03,44:7.604780e-03):2.763913e-03,13:3.395368e-03):8.135086e-03,21:6.624255e-03):9.737256e-05,((((39:4.590604e-03,(((55:6.239146e-03,34:7.340864e-03):7.040047e-04,(37:1.455123e-02,(52:5.122550e-03,23:2.977184e-03):4.588030e-04):1.389661e-03):1.994612e-03,45:4.552787e-03):3.840739e-03):1.565759e-03,12:4.466023e-03):7.476224e-04,((5:5.798769e-03,40:4.557736e-03):1.286742e-04,48:2.524532e-03):1.606159e-03):5.414405e-03,53:1.379020e-02):8.506748e-03):6.738796e-04,((((28:6.366377e-03,46:7.989431e-03):2.779669e-03,41:1.988733e-03):1.008384e-03,17:2.925912e-03):2.274527e-03,(25:4.026602e-03,42:5.581350e-03):6.147996e-03):6.966932e-04):2.879573e-03):1.411159e-03,(((65:5.232362e-03,35:3.279882e-03):4.962259e-04,14:5.233068e-03):4.537117e-03,16:5.348660e-03):6.915728e-03):4.516900e-03):2.447222e-02):8.018153e-04):8.293231e-03,(69:2.556190e-02,(((74:1.607645e-02,((59:4.829408e-03,(58:6.421112e-03,((64:1.387743e-02,((61:1.510644e-02,66:5.384347e-03):5.834628e-03,43:8.853541e-03):3.562728e-03):1.808948e-03,50:5.884389e-03):1.254478e-03):4.321125e-03):1.637252e-03,(60:6.305504e-03,26:5.217854e-03):3.806260e-06):2.699491e-03):1.014482e-02,73:3.380468e-02):7.022412e-03,68:2.094895e-02):9.476546e-03):1.387062e-02):2.253885e-04,(57:2.702710e-02,71:1.656688e-02):2.174712e-02):3.336382e-02,(76:1.059499e-02,(62:1.219881e-02,29:8.794756e-03):1.511617e-02):2.314060e-02):2.655174e-02,1:2.967981e-02);
   tree gen.3200 = [&U] (75:4.716842e-02,(((((38:2.660186e-03,3:9.878832e-04):3.519241e-02,(((9:8.079858e-03,2:5.390578e-03):2.004248e-02,(72:5.698292e-03,70:5.511285e-03):2.609561e-02):1.078765e-02,(((((10:6.379811e-03,(36:2.013189e-03,(63:6.379421e-03,11:3.814061e-03):9.178222e-05):2.061152e-03):3.981200e-03,67:1.769130e-02):6.013378e-04,(8:4.916304e-03,15:6.082308e-03):6.573707e-03):1.804505e-04,(20:6.201082e-03,33:6.249307e-03):1.844444e-03):2.927061e-03,((4:3.552273e-03,((((((7:4.903163e-03,51:5.159103e-03):1.692340e-03,44:6.313079e-03):2.827809e-03,13:3.473861e-03):8.323151e-03,(((((((55:6.383381e-03,34:7.510568e-03):7.202797e-04,(37:1.488763e-02,(52:5.240972e-03,23:3.046010e-03):6.139084e-04):1.364370e-03):2.055848e-03,(39:4.696728e-03,45:5.778868e-03):3.443985e-03):1.601956e-03,12:4.569268e-03):7.523007e-04,19:9.272417e-03):5.063513e-04,((5:5.932824e-03,40:4.663101e-03):1.316489e-04,(48:2.543988e-03,(30:1.058721e-02,((((32:6.539855e-03,54:6.046178e-03):1.290828e-03,((31:2.625286e-03,47:3.585542e-03):1.892422e-03,18:8.558347e-03):4.874280e-03):4.711195e-04,49:8.862885e-03):1.925276e-03,((27:3.536248e-03,(22:6.421279e-03,6:7.372087e-03):4.953306e-04):5.508626e-05,(24:8.320925e-03,56:5.123152e-03):8.831732e-04):2.413057e-03):5.358996e-04):2.735439e-04):3.227663e-03):1.643290e-03):2.588556e-03,53:1.410900e-02):8.831210e-03):9.614526e-05,21:7.071618e-03):6.894582e-04,(((28:6.513553e-03,(46:8.246243e-03,41:2.034708e-03):2.729689e-03):1.019155e-03,17:2.993553e-03):2.327109e-03,(25:4.119688e-03,42:5.710379e-03):6.290123e-03):7.127992e-04):9.568375e-04):3.201559e-03,(((65:5.353323e-03,35:3.355706e-03):5.076975e-04,14:5.354045e-03):4.642005e-03,16:5.472309e-03):7.075604e-03):4.621321e-03):2.455373e-02):8.091726e-04):8.776349e-03,(69:2.615283e-02,(((74:1.644810e-02,((59:4.941053e-03,(58:8.058586e-03,((64:1.419825e-02,((61:1.505354e-02,43:9.058215e-03):5.716264e-03,66:5.508821e-03):3.784017e-03):1.850767e-03,50:6.020422e-03):8.871914e-04):4.421019e-03):1.675102e-03,(60:6.451273e-03,26:5.338479e-03):1.683233e-06):2.948165e-03):1.037935e-02,73:2.889810e-02):7.184755e-03,68:2.143324e-02):9.695622e-03):1.419128e-02):2.305990e-04,(57:2.765191e-02,71:1.694987e-02):2.224986e-02):3.413512e-02,(76:1.083992e-02,(62:1.248082e-02,29:8.998071e-03):1.546563e-02):2.367556e-02):2.716556e-02,1:3.036594e-02);
   tree gen.3300 = [&U] (75:5.093707e-02,(((((38:2.660186e-03,3:9.878832e-04):2.417490e-02,(((9:8.079858e-03,2:5.390578e-03):2.004248e-02,(72:5.698292e-03,70:5.511285e-03):2.609561e-02):1.078765e-02,((((10:6.379811e-03,(36:2.013189e-03,(63:6.379421e-03,11:3.814061e-03):1.840923e-04):2.061152e-03):3.981200e-03,(67:1.825510e-02,(8:4.916304e-03,15:6.082308e-03):6.573707e-03):5.898051e-04):1.862287e-04,(20:6.201082e-03,33:6.249307e-03):1.844444e-03):2.927061e-03,((4:3.552273e-03,((((((7:4.903163e-03,51:5.159103e-03):1.509611e-03,44:4.733295e-03):2.926023e-03,13:3.473861e-03):8.323151e-03,(((48:2.543988e-03,(30:1.058721e-02,((((32:6.539855e-03,54:6.046178e-03):1.290828e-03,((31:2.625286e-03,47:3.585542e-03):1.892422e-03,18:8.558347e-03):4.874280e-03):5.026650e-04,49:8.862885e-03):1.925276e-03,((27:3.536248e-03,(22:6.421279e-03,6:7.372087e-03):4.953306e-04):1.011556e-04,(24:5.428037e-03,56:5.123152e-03):8.831732e-04):2.413057e-03):5.358996e-04):2.735439e-04):3.227663e-03,((((((55:5.081805e-03,34:7.510568e-03):6.823543e-04,52:5.240972e-03):8.054343e-04,23:3.046010e-03):2.055848e-03,(45:5.778868e-03,(39:4.696728e-03,37:1.488763e-02):3.529795e-03):1.331370e-03):1.708612e-03,12:4.569268e-03):1.159727e-03,((5:3.400408e-03,40:4.663101e-03):1.296933e-04,19:9.272417e-03):4.386542e-03):5.063513e-04):1.830798e-04,53:8.518329e-03):8.831210e-03):9.614526e-05,21:1.098804e-02):8.193522e-04,(((28:6.513553e-03,(46:8.246243e-03,41:2.034708e-03):1.663974e-03):1.244320e-03,17:2.993553e-03):2.327109e-03,(25:4.119688e-03,42:5.710379e-03):6.290123e-03):7.127992e-04):9.568375e-04):3.201559e-03,(((65:5.353323e-03,35:3.355706e-03):5.076975e-04,14:5.354045e-03):4.642005e-03,16:5.060634e-03):7.075604e-03):4.621321e-03):2.455373e-02):1.347570e-03):2.285914e-02,(69:3.979473e-02,(((74:1.644810e-02,((59:4.941053e-03,(58:8.058586e-03,((64:1.419825e-02,((61:1.505354e-02,66:5.508821e-03):5.716264e-03,43:9.058215e-03):2.580883e-03):1.850767e-03,50:6.020422e-03):2.219801e-04):4.998697e-03):1.675102e-03,(60:6.360310e-03,26:3.758923e-03):1.677712e-06):2.998264e-03):1.037935e-02,73:2.889810e-02):7.184755e-03,68:2.143324e-02):9.695622e-03):1.419128e-02):2.305990e-04,(57:2.765191e-02,71:1.694987e-02):2.224986e-02):3.413512e-02,(76:1.083992e-02,(62:1.248082e-02,29:9.784641e-03):1.546563e-02):2.367556e-02):2.716556e-02,1:3.036594e-02);
   tree gen.3400 = [&U] (75:4.334365e-02,(((((((9:8.079858e-03,2:5.390578e-03):2.004248e-02,(72:5.698292e-03,70:5.251653e-03):1.670947e-02):1.078765e-02,(38:4.211226e-03,3:9.878832e-04):2.524622e-02):1.360604e-03,((((8:4.916304e-03,15:6.082308e-03):6.573707e-03,(67:1.825510e-02,(10:5.247125e-03,(36:2.013189e-03,(63:6.379421e-03,11:3.814061e-03):1.840923e-04):2.061152e-03):3.981200e-03):5.898051e-04):1.862287e-04,(20:6.201082e-03,33:6.249307e-03):1.844444e-03):2.927061e-03,((((((7:4.903163e-03,51:5.159103e-03):1.509611e-03,44:4.733295e-03):3.793087e-03,13:3.473861e-03):8.338143e-03,(((5:3.400408e-03,40:6.482659e-03):1.294629e-04,(48:2.543988e-03,(30:1.058721e-02,((((32:6.539855e-03,54:6.046178e-03):1.290828e-03,((31:3.971791e-03,47:3.585542e-03):1.146530e-03,18:8.558347e-03):4.874280e-03):5.817475e-04,49:8.862885e-03):1.925276e-03,(6:7.195629e-03,((24:5.428037e-03,(27:3.499906e-03,56:5.123152e-03):8.641415e-04):9.802348e-05,22:6.421279e-03):4.742213e-04):2.453696e-03):3.653060e-04):4.259829e-04):3.227663e-03):4.384522e-03,(((((((55:5.081805e-03,34:7.510568e-03):4.303380e-04,52:5.240972e-03):1.164710e-03,23:3.046010e-03):2.055848e-03,(45:5.778868e-03,(39:4.696728e-03,37:1.488763e-02):3.529795e-03):1.331370e-03):1.708612e-03,12:4.569268e-03):1.159727e-03,19:9.272417e-03):5.063513e-04,(53:8.644187e-03,((((28:6.513553e-03,(46:8.246243e-03,41:2.034708e-03):1.663974e-03):1.244320e-03,17:3.187741e-03):2.327109e-03,(25:5.478798e-03,42:5.710379e-03):6.290123e-03):7.127992e-04,4:3.552273e-03):9.568375e-04):3.045455e-03):1.863089e-04):8.831210e-03):9.614526e-05,21:1.098804e-02):8.430267e-04,(((65:5.353323e-03,35:4.582238e-03):5.076975e-04,14:4.818753e-03):2.187933e-03,16:5.060634e-03):7.320630e-03):4.416647e-03):2.559831e-02):2.355257e-02,(69:3.979473e-02,(((74:1.644810e-02,((59:4.941053e-03,(58:8.058586e-03,(((66:5.759913e-03,43:9.058215e-03):2.625244e-03,(64:1.419825e-02,50:6.292088e-03):1.823602e-03):1.975475e-03,61:1.505354e-02):2.219801e-04):4.998697e-03):1.675102e-03,(60:6.360310e-03,26:3.100356e-03):1.677712e-06):2.998264e-03):1.037935e-02,73:2.889810e-02):7.184755e-03,68:2.143324e-02):9.695622e-03):1.419128e-02):2.305990e-04,(57:2.765191e-02,71:1.694987e-02):2.224986e-02):3.413512e-02,(76:1.083992e-02,(62:1.248082e-02,29:9.784641e-03):1.546563e-02):2.367556e-02):2.716556e-02,1:3.375907e-02);
   tree gen.3500 = [&U] (75:4.334365e-02,(((((((9:8.079858e-03,2:6.179686e-03):2.004248e-02,(72:5.698292e-03,70:5.251653e-03):2.245335e-02):1.078765e-02,(38:4.211226e-03,3:9.878832e-04):2.524622e-02):1.360604e-03,((((8:2.458139e-03,15:6.082308e-03):6.573707e-03,(67:1.705940e-02,(10:5.247125e-03,(36:2.013189e-03,(63:9.821591e-03,11:3.814061e-03):1.840923e-04):2.061152e-03):3.981200e-03):5.898051e-04):1.862287e-04,(20:6.201082e-03,33:6.249307e-03):3.005575e-03):2.937486e-03,((21:1.098804e-02,(((65:5.353323e-03,35:4.582238e-03):5.076975e-04,14:4.818753e-03):2.187933e-03,16:5.060634e-03):7.320630e-03):8.430267e-04,((((7:4.903163e-03,51:5.159103e-03):1.509611e-03,44:4.733295e-03):3.793087e-03,13:3.473861e-03):8.338143e-03,(((5:3.400408e-03,40:6.482659e-03):1.294629e-04,(48:1.900025e-03,(30:1.280924e-02,((((32:6.539855e-03,54:6.046178e-03):1.290828e-03,((31:3.971791e-03,47:3.585542e-03):1.146530e-03,18:8.558347e-03):4.874280e-03):5.817475e-04,49:8.862885e-03):1.107965e-03,(((24:5.274250e-03,22:6.421279e-03):9.647423e-05,6:7.195629e-03):4.755075e-04,(56:3.027199e-03,27:3.875538e-03):8.891407e-04):2.453696e-03):3.653060e-04):4.259829e-04):7.290515e-03):3.245346e-04,(((((((55:5.236055e-03,52:5.484655e-03):4.387105e-04,34:7.510568e-03):6.773073e-04,23:4.075052e-03):2.055848e-03,(45:5.778868e-03,(39:4.696728e-03,37:1.488763e-02):3.529795e-03):1.331370e-03):1.708612e-03,12:4.916575e-03):1.159727e-03,19:9.272417e-03):5.390850e-04,(((28:8.450033e-03,(46:8.246243e-03,41:2.034708e-03):1.663974e-03):1.244320e-03,17:3.187741e-03):2.327109e-03,((25:5.478798e-03,42:5.710379e-03):6.290123e-03,(4:3.501165e-03,53:5.701693e-03):9.529992e-04):6.798383e-04):3.045455e-03):1.404025e-04):8.831210e-03):7.608404e-05):4.416647e-03):2.559831e-02):2.355257e-02,(69:3.979473e-02,(((74:1.644810e-02,((60:5.619679e-03,(59:4.941053e-03,(58:8.058586e-03,(((66:5.627360e-03,43:8.739315e-03):2.723391e-03,(64:1.419825e-02,50:6.292088e-03):1.823602e-03):1.975475e-03,61:1.494326e-02):3.762962e-04):4.998697e-03):1.675102e-03):1.686884e-06,26:3.057072e-03):3.595557e-03):1.037935e-02,73:2.889810e-02):7.184755e-03,68:2.143324e-02):1.107223e-02):1.419128e-02):2.305990e-04,(57:2.765191e-02,71:1.694987e-02):2.224986e-02):3.413512e-02,(76:1.083992e-02,(62:1.248082e-02,29:9.784641e-03):1.546563e-02):2.367556e-02):2.716556e-02,1:3.375907e-02);
   tree gen.3600 = [&U] (75:6.401161e-02,(((((((9:8.079858e-03,2:6.428113e-03):2.179437e-02,(72:5.698292e-03,70:5.251653e-03):2.245335e-02):1.078765e-02,(38:4.211226e-03,3:9.878832e-04):2.524622e-02):1.132899e-03,((((8:2.458139e-03,15:6.082308e-03):6.573707e-03,(67:1.705940e-02,(10:2.735123e-03,(36:2.013189e-03,(63:9.821591e-03,11:3.814061e-03):1.840923e-04):2.061152e-03):3.981200e-03):5.898051e-04):1.862287e-04,(20:6.201082e-03,33:6.249307e-03):3.005575e-03):2.937486e-03,(21:1.098804e-02,((((65:5.353323e-03,35:4.582238e-03):4.055857e-04,14:4.818753e-03):2.187933e-03,16:5.060634e-03):7.003623e-03,((((7:5.123558e-03,51:5.159103e-03):6.235631e-04,44:7.220363e-03):3.793087e-03,13:3.473861e-03):8.338143e-03,(((5:3.400408e-03,40:6.482659e-03):2.626829e-04,(30:1.280924e-02,(((((32:5.028962e-03,54:6.046178e-03):1.290828e-03,((31:3.971791e-03,47:3.585542e-03):1.061477e-03,18:8.558347e-03):2.780359e-03):5.817475e-04,49:8.862885e-03):1.107965e-03,((24:5.274250e-03,22:6.421279e-03):9.647423e-05,(6:7.195629e-03,(56:3.027199e-03,27:3.875538e-03):8.814135e-04):4.705135e-04):2.453696e-03):3.653060e-04,48:1.973311e-03):3.943340e-04):7.290515e-03):3.778964e-04,(((28:8.450033e-03,(46:7.431382e-03,41:2.034708e-03):2.014351e-03):1.244320e-03,17:3.187741e-03):2.327109e-03,(((25:5.478798e-03,42:3.072613e-03):6.290123e-03,(4:3.501165e-03,53:5.701693e-03):9.529992e-04):6.798383e-04,(((((39:4.696728e-03,37:1.366564e-02):3.529795e-03,(((55:5.236055e-03,52:5.484655e-03):4.387105e-04,34:7.510568e-03):6.773073e-04,23:4.075052e-03):3.520347e-04):9.445297e-04,45:5.778868e-03):3.316189e-03,12:4.916575e-03):1.159727e-03,19:9.272417e-03):5.390850e-04):1.996772e-03):9.687381e-05):8.831210e-03):7.608404e-05):8.127294e-04):4.525660e-03):2.559831e-02):2.355257e-02,(69:3.979473e-02,(((74:1.235470e-02,((60:5.619679e-03,(59:4.505939e-03,(58:8.058586e-03,(((66:5.627360e-03,43:9.426523e-03):2.137030e-03,(64:1.218024e-02,50:6.292088e-03):3.397654e-03):7.794354e-04,61:1.494326e-02):3.762962e-04):4.998697e-03):1.675102e-03):1.686884e-06,26:3.057072e-03):3.595557e-03):1.037935e-02,73:2.889810e-02):7.184755e-03,68:2.143324e-02):1.107223e-02):1.419128e-02):2.305990e-04,(57:3.109690e-02,71:1.694987e-02):2.285598e-02):3.413512e-02,(76:1.083992e-02,(62:1.248082e-02,29:9.784641e-03):1.546563e-02):2.367556e-02):2.716556e-02,1:3.375907e-02);
   tree gen.3700 = [&U] (75:6.401161e-02,((((((9:8.079858e-03,2:6.428113e-03):2.179437e-02,(72:5.698292e-03,70:2.516166e-03):2.245335e-02):1.078765e-02,((38:4.211226e-03,3:9.878832e-04):2.567820e-02,((((10:2.735123e-03,(36:2.013189e-03,(63:9.821591e-03,11:7.974278e-03):1.840923e-04):2.061152e-03):3.981200e-03,(67:1.705940e-02,(8:2.458139e-03,15:6.082308e-03):6.573707e-03):1.998190e-03):3.998660e-04,(20:4.214067e-03,33:5.702837e-03):3.005575e-03):1.412926e-03,(21:1.098804e-02,((((65:5.353323e-03,35:4.582238e-03):4.055857e-04,14:4.818753e-03):2.187933e-03,16:5.060634e-03):7.003623e-03,((((7:4.421389e-03,51:5.159103e-03):6.235631e-04,44:7.220363e-03):3.793087e-03,13:3.473861e-03):8.338143e-03,(((5:3.400408e-03,40:6.482659e-03):2.626829e-04,((((28:8.450033e-03,17:3.187741e-03):5.986805e-04,41:2.034708e-03):2.088421e-03,46:7.371410e-03):2.327109e-03,(((25:5.478798e-03,42:3.072613e-03):6.290123e-03,(4:3.501165e-03,53:5.701693e-03):9.529992e-04):1.500589e-03,(((((39:4.696728e-03,(((55:5.236055e-03,52:8.020250e-03):4.387105e-04,23:4.075052e-03):4.843051e-04,34:7.486050e-03):5.715462e-04):3.573276e-03,37:1.325148e-02):9.445297e-04,45:5.778868e-03):3.316189e-03,12:4.916575e-03):1.493713e-03,19:9.272417e-03):5.390850e-04):2.063198e-04):7.720552e-04):3.778964e-04,(30:1.280924e-02,((((32:5.028962e-03,54:6.046178e-03):1.290828e-03,((31:3.971791e-03,47:2.179546e-03):2.714390e-03,18:8.558347e-03):2.780359e-03):5.231138e-04,49:7.190710e-03):1.109099e-03,((56:3.050731e-03,(27:3.875538e-03,(24:5.274250e-03,(6:7.204390e-03,22:6.421279e-03):8.548016e-05):4.705135e-04):9.090021e-04):2.453696e-03,48:1.973311e-03):3.634697e-04):2.324292e-04):7.290515e-03):8.831210e-03):7.608404e-05):8.127294e-04):4.525660e-03):2.559831e-02):1.132060e-03):2.404654e-02,(69:3.979473e-02,(((74:1.235470e-02,((60:5.619679e-03,(59:4.505939e-03,(58:8.058586e-03,(((66:5.627360e-03,43:9.426523e-03):2.210610e-03,(64:1.218024e-02,50:6.292088e-03):3.397654e-03):8.077138e-04,61:1.478394e-02):3.762962e-04):4.998697e-03):9.426365e-04):1.686884e-06,26:3.057072e-03):3.595557e-03):1.037935e-02,73:2.889810e-02):6.226372e-03,68:2.143324e-02):1.107223e-02):1.419128e-02):2.305990e-04,(57:3.109690e-02,71:1.694987e-02):2.285598e-02):3.413512e-02,(76:3.791289e-02,(62:1.248082e-02,29:9.784641e-03):1.546563e-02):1.635342e-02):2.716556e-02,1:3.375907e-02);
   tree gen.3800 = [&U] (75:6.401161e-02,(((((((9:8.079858e-03,2:6.428113e-03):2.179437e-02,(72:5.698292e-03,70:2.516166e-03):2.245335e-02):1.088372e-02,(((((10:4.445005e-03,(36:3.482415e-03,(63:9.821591e-03,11:7.974278e-03):1.840923e-04):2.061152e-03):2.625539e-03,67:1.705940e-02):1.964758e-03,(8:2.458139e-03,15:6.082308e-03):6.573707e-03):3.998660e-04,(20:4.214067e-03,33:5.702837e-03):3.005575e-03):1.412926e-03,(21:1.098804e-02,((((65:5.353323e-03,35:4.582238e-03):6.715772e-04,14:5.550596e-03):1.497125e-03,16:5.060634e-03):7.003623e-03,((((7:4.421389e-03,51:3.005376e-03):6.235631e-04,44:7.220363e-03):3.793087e-03,13:3.473861e-03):8.338143e-03,(((5:3.400408e-03,((28:8.450033e-03,41:2.034708e-03):1.366229e-03,(17:3.056085e-03,46:7.371410e-03):1.062941e-03):2.345908e-03):1.804864e-03,(4:3.501165e-03,53:5.701693e-03):6.760223e-04):2.583712e-04,((25:5.548778e-03,42:3.072613e-03):6.295937e-03,(40:6.482659e-03,((30:1.280924e-02,(((56:3.050731e-03,(24:5.274250e-03,(6:7.204390e-03,22:6.421279e-03):8.548016e-05):4.705135e-04):9.004204e-04,27:3.875538e-03):2.503367e-03,((((32:5.028962e-03,54:6.046178e-03):1.290828e-03,((31:3.971791e-03,47:2.179546e-03):1.999425e-03,18:8.558347e-03):2.780359e-03):5.231138e-04,49:7.190710e-03):1.109099e-03,48:1.973311e-03):3.579632e-04):2.324292e-04):7.290515e-03,(((((((55:5.236055e-03,52:8.020250e-03):4.387105e-04,34:7.486050e-03):6.859426e-04,45:5.778868e-03):3.670574e-03,(37:1.325148e-02,23:4.162841e-03):5.084245e-04):3.401989e-04,39:4.696728e-03):3.377766e-03,12:4.916575e-03):1.493713e-03,19:9.272417e-03):5.546902e-04):2.071136e-04):3.959028e-04):3.065654e-04):8.831210e-03):7.608404e-05):8.127294e-04):4.525660e-03):2.559831e-02):1.180621e-03,(38:4.211226e-03,3:9.878832e-04):2.575127e-02):1.832360e-02,(69:3.979473e-02,(((74:1.235470e-02,((59:4.505939e-03,((58:8.058586e-03,(((66:5.716794e-03,61:1.478394e-02):7.930500e-04,43:9.426523e-03):1.206109e-03,(64:1.218024e-02,50:6.292088e-03):3.397654e-03):1.215610e-03):4.998697e-03,60:5.619679e-03):9.426365e-04):1.686884e-06,26:2.274606e-03):3.595557e-03):1.037935e-02,73:2.889810e-02):6.226372e-03,68:2.143324e-02):1.107223e-02):1.419128e-02):2.305990e-04,(57:3.109690e-02,71:1.694987e-02):2.285598e-02):3.413512e-02,(76:3.791289e-02,(62:1.248082e-02,29:9.784641e-03):1.546563e-02):1.635342e-02):2.716556e-02,1:4.077994e-02);
   tree gen.3900 = [&U] (75:6.401161e-02,(((((((9:8.079858e-03,2:6.428113e-03):2.179437e-02,(72:5.698292e-03,70:2.516166e-03):2.245335e-02):1.088372e-02,(((((10:3.459995e-03,(36:3.482415e-03,(63:9.821591e-03,11:7.974278e-03):1.840923e-04):2.061152e-03):2.625539e-03,67:1.705940e-02):1.964758e-03,(8:2.458139e-03,15:4.691424e-03):6.573707e-03):2.938664e-04,(20:4.214067e-03,33:5.702837e-03):3.005575e-03):1.412926e-03,((((65:5.353323e-03,35:4.582238e-03):6.715772e-04,14:5.550596e-03):1.497125e-03,16:5.060634e-03):7.003623e-03,(((((7:4.421389e-03,51:3.005376e-03):6.235631e-04,44:7.220363e-03):3.793087e-03,13:3.473861e-03):4.624827e-03,(((5:3.400408e-03,((28:8.450033e-03,41:2.034708e-03):1.366229e-03,(17:3.056085e-03,46:3.741575e-03):1.062941e-03):2.239724e-03):1.804864e-03,(4:3.501165e-03,(53:5.489678e-03,((40:6.482659e-03,(30:1.280924e-02,(((((31:3.822062e-03,47:2.179546e-03):2.082010e-03,18:8.558347e-03):2.691581e-03,(32:5.028962e-03,54:6.046178e-03):1.290828e-03):3.036842e-04,49:7.190710e-03):1.386585e-03,(48:1.973311e-03,((56:3.050731e-03,((6:7.204390e-03,24:5.177790e-03):8.692202e-05,22:6.183248e-03):3.488218e-04):9.004204e-04,27:3.875538e-03):2.503367e-03):3.579632e-04):2.324292e-04):7.290515e-03):2.095305e-04,((((((((55:5.236055e-03,52:8.020250e-03):4.387105e-04,34:7.486050e-03):6.859426e-04,45:5.778868e-03):3.604802e-03,37:1.325148e-02):4.936796e-04,23:4.162841e-03):3.401989e-04,39:4.696728e-03):2.522370e-03,12:4.916575e-03):1.126211e-03,19:9.272417e-03):5.556413e-04):3.786045e-04):3.023947e-04):6.492222e-04):4.411285e-03,(25:5.548778e-03,42:3.072613e-03):6.492075e-03):4.879257e-03):7.608404e-05,21:1.098804e-02):8.127294e-04):4.740109e-03):2.559831e-02):5.601513e-04,(38:4.211226e-03,3:2.030734e-03):2.575127e-02):1.832360e-02,(69:3.979473e-02,(((74:1.235470e-02,((59:4.505939e-03,((58:8.058586e-03,(43:9.426523e-03,((64:1.218024e-02,50:6.292088e-03):3.397654e-03,(66:5.716794e-03,61:1.478394e-02):7.930500e-04):1.218976e-03):1.194570e-03):4.896814e-03,60:5.619679e-03):9.426365e-04):1.686884e-06,26:2.274606e-03):3.595557e-03):1.556078e-02,73:2.889810e-02):6.226372e-03,68:2.143324e-02):1.107223e-02):1.419128e-02):2.305990e-04,(57:3.109690e-02,71:1.694987e-02):2.285598e-02):3.413512e-02,(76:3.791289e-02,(62:1.248082e-02,29:9.784641e-03):9.634635e-03):2.299086e-02):2.716556e-02,1:4.077994e-02);
   tree gen.4000 = [&U] (75:6.401161e-02,(((((((9:8.079858e-03,2:6.428113e-03):2.179437e-02,(72:5.698292e-03,70:2.516166e-03):2.245335e-02):1.088372e-02,((((67:1.705940e-02,(8:2.458139e-03,15:4.691424e-03):6.573707e-03):1.964758e-03,(10:3.459995e-03,(36:3.482415e-03,(63:9.821591e-03,11:7.974278e-03):8.442684e-05):2.061152e-03):2.625539e-03):2.938664e-04,(20:4.214067e-03,33:5.702837e-03):3.005575e-03):1.412926e-03,(((((30:1.280924e-02,((5:3.400408e-03,(((28:8.450033e-03,17:2.914617e-03):7.624230e-04,41:3.590942e-03):4.687967e-04,46:3.741575e-03):2.148705e-03):9.669465e-04,((40:6.482659e-03,(((56:3.061144e-03,((27:3.939514e-03,24:5.272116e-03):8.761428e-05,(6:7.204390e-03,22:6.183248e-03):3.488218e-04):8.896156e-04):2.503367e-03,(((31:3.822062e-03,47:3.239510e-03):1.082852e-03,18:8.558347e-03):2.691581e-03,(49:6.102096e-03,(32:5.011778e-03,54:6.046178e-03):1.349174e-03):2.987227e-04):9.482974e-04):3.415946e-04,48:1.973311e-03):2.474903e-04):2.151274e-04,((19:9.272417e-03,(((((((55:5.236055e-03,34:7.486050e-03):4.387105e-04,52:8.020250e-03):6.859426e-04,45:5.778868e-03):3.604802e-03,37:1.325148e-02):4.936796e-04,(39:4.696728e-03,23:4.198405e-03):3.271140e-04):2.638993e-03,12:4.916575e-03):1.112372e-03,53:5.489678e-03):5.300616e-04):3.786045e-04,4:3.501165e-03):3.023947e-04):6.492222e-04):4.411285e-03):1.004140e-04,(((7:4.421389e-03,51:3.005376e-03):6.235631e-04,44:7.220363e-03):3.793087e-03,13:3.473861e-03):4.562879e-03):4.084719e-03,(25:5.548778e-03,42:3.072613e-03):1.005988e-02):7.608404e-05,(((65:5.353323e-03,35:4.582238e-03):1.043211e-03,14:5.550596e-03):1.497125e-03,16:5.060634e-03):7.172714e-03):4.013915e-04,21:1.095537e-02):4.740109e-03):2.559831e-02):5.601513e-04,(38:4.211226e-03,3:2.030734e-03):2.575127e-02):1.832360e-02,(69:3.979473e-02,(((74:1.235470e-02,(((59:7.428430e-03,(58:8.058586e-03,(43:9.426523e-03,(64:1.218024e-02,(61:1.478394e-02,(66:5.716794e-03,50:6.292088e-03):6.563581e-04):3.577018e-03):8.600417e-04):1.614099e-03):4.829094e-03):3.258295e-06,26:2.274606e-03):9.558071e-04,60:5.619679e-03):3.752009e-03):1.251682e-02,73:2.889810e-02):5.834510e-03,68:2.143324e-02):1.107223e-02):1.419128e-02):2.305990e-04,(57:3.109690e-02,71:1.694987e-02):2.285598e-02):3.413512e-02,(76:3.791289e-02,(62:1.248082e-02,29:9.784641e-03):9.634635e-03):2.299086e-02):2.716556e-02,1:6.310653e-02);
   tree gen.4100 = [&U] (75:6.398275e-02,(((((((9:6.844571e-03,2:6.425215e-03):2.178455e-02,(72:5.695723e-03,70:2.515032e-03):2.244322e-02):5.929026e-03,(38:4.209327e-03,3:2.029818e-03):2.573966e-02):5.587379e-04,((((67:1.705171e-02,(8:2.457031e-03,15:4.689309e-03):6.570744e-03):1.963872e-03,(10:3.458435e-03,(36:3.480845e-03,(63:9.817163e-03,11:7.970683e-03):8.438877e-05):2.060223e-03):2.624356e-03):2.937339e-04,(20:4.212167e-03,33:5.700266e-03):3.004220e-03):1.412289e-03,(((((30:1.280347e-02,(((7:4.419396e-03,51:3.004021e-03):6.232820e-04,44:7.217108e-03):3.791376e-03,13:3.472295e-03):4.560822e-03):1.026302e-04,(((((((((55:5.302330e-03,52:7.867866e-03):7.129326e-04,45:5.776262e-03):3.603177e-03,37:6.835482e-03):4.934570e-04,(39:4.694611e-03,23:4.196512e-03):2.366666e-04):4.244429e-04,34:7.482675e-03):2.657231e-03,12:4.914359e-03):1.127886e-03,53:7.440769e-03):4.808362e-04,4:3.633754e-03):2.673510e-04,(((((5:3.638364e-03,((56:3.059764e-03,((27:3.937738e-03,(6:7.088510e-03,22:6.180460e-03):2.250901e-04):1.165625e-04,24:6.463359e-03):8.892146e-04):2.444715e-03,40:6.479736e-03):1.000869e-03):3.580221e-04,(((31:3.820339e-03,47:1.545146e-03):1.118438e-03,(49:6.099345e-03,(32:2.603369e-03,54:6.043452e-03):1.348565e-03):2.985880e-04):2.745316e-03,18:8.554489e-03):9.396438e-04):2.345218e-04,(((28:8.446223e-03,17:2.913303e-03):7.620793e-04,41:3.589323e-03):4.685853e-04,46:3.739888e-03):2.210232e-03):6.897700e-04,48:1.972421e-03):6.847071e-05,19:8.233407e-03):2.227080e-04):4.208005e-03):4.082877e-03,(25:5.546276e-03,42:1.663506e-03):1.005535e-02):7.604974e-05,21:1.095043e-02):4.012106e-04,(((65:5.350909e-03,35:5.408959e-03):5.611959e-04,14:5.548094e-03):1.496450e-03,16:5.058352e-03):7.169480e-03):4.737972e-03):2.558677e-02):1.813976e-02,(69:3.977678e-02,(((74:1.182181e-02,(((59:7.425081e-03,(58:8.054953e-03,(43:9.422273e-03,((64:1.217475e-02,(66:5.714217e-03,50:6.289251e-03):6.282149e-04):3.474606e-03,61:1.477728e-02):8.596540e-04):1.056899e-03):4.826917e-03):3.406738e-06,60:7.926450e-03):9.553761e-04,26:2.273581e-03):3.750317e-03):1.251118e-02,73:2.888507e-02):5.831880e-03,68:2.142358e-02):1.106724e-02):1.418488e-02):4.093910e-04,(57:3.108288e-02,71:1.995516e-02):2.284567e-02):3.411973e-02,(76:2.851784e-02,(62:1.247519e-02,29:9.780229e-03):9.630291e-03):2.298050e-02):2.715331e-02,1:6.307808e-02);
   tree gen.4200 = [&U] (75:6.398275e-02,(((((((9:6.844571e-03,2:6.425215e-03):2.178455e-02,(72:5.695723e-03,70:2.515032e-03):2.244322e-02):5.929026e-03,(38:4.209327e-03,3:2.029818e-03):2.573966e-02):5.587379e-04,((((67:1.705171e-02,(10:5.745559e-03,(36:3.480845e-03,(63:9.817163e-03,11:7.970683e-03):8.438877e-05):2.142185e-03):2.726058e-03):2.050620e-03,(8:2.457031e-03,15:4.689309e-03):6.570744e-03):2.937339e-04,(20:3.945578e-03,33:5.700266e-03):3.004220e-03):1.412289e-03,(((((30:1.280347e-02,(((7:4.419396e-03,51:3.004021e-03):6.232820e-04,44:7.217108e-03):3.791376e-03,13:4.044965e-03):4.560822e-03):1.105568e-04,((((5:3.734530e-03,((((27:3.937738e-03,(6:7.088510e-03,22:6.180460e-03):2.250901e-04):1.165625e-04,(24:6.463359e-03,56:3.059764e-03):8.892146e-04):2.444715e-03,40:6.479736e-03):1.000869e-03,(((31:2.051923e-03,47:1.872300e-03):1.118438e-03,(49:6.099345e-03,(32:2.603369e-03,54:6.043452e-03):1.348565e-03):2.123275e-03):1.042640e-03,18:8.554489e-03):9.396438e-04):3.555004e-04):2.345218e-04,(((28:8.326467e-03,17:2.913303e-03):7.620793e-04,41:3.589323e-03):4.685853e-04,46:3.739888e-03):2.055736e-03):6.865837e-04,((((((((55:4.554206e-03,52:7.867866e-03):7.948186e-04,45:5.776262e-03):3.603177e-03,37:6.835482e-03):4.934570e-04,(39:4.694611e-03,23:4.196512e-03):1.620108e-04):4.244429e-04,34:7.482675e-03):2.657231e-03,12:4.914359e-03):1.127886e-03,4:3.526770e-03):4.608593e-04,(48:2.855129e-03,19:8.233407e-03):1.079966e-04):6.805694e-05):2.673510e-04,53:7.440769e-03):4.208005e-03):3.741258e-03,21:1.095043e-02):7.604974e-05,(25:5.546276e-03,42:1.663506e-03):1.005535e-02):4.012106e-04,(((65:5.350909e-03,35:5.408959e-03):5.611959e-04,14:5.548094e-03):9.529859e-04,16:5.058352e-03):7.169480e-03):4.737972e-03):2.558677e-02):1.813976e-02,(69:3.977678e-02,(((74:1.182181e-02,(((59:7.425081e-03,(58:8.054953e-03,(43:9.422273e-03,(((66:5.891512e-03,64:6.181807e-03):6.125092e-04,50:1.161515e-02):9.026100e-04,61:1.477728e-02):4.650247e-04):1.056899e-03):4.826917e-03):3.406738e-06,60:7.926450e-03):9.553761e-04,26:2.273581e-03):3.750317e-03):1.251118e-02,73:2.888507e-02):5.831880e-03,68:2.142358e-02):1.106724e-02):1.418488e-02):4.093910e-04,(57:3.108288e-02,71:1.995516e-02):2.284567e-02):3.411973e-02,(76:2.851784e-02,(62:1.247519e-02,29:9.780229e-03):9.630291e-03):2.298050e-02):2.715331e-02,1:6.307808e-02);
   tree gen.4300 = [&U] ((((((73:3.329588e-02,(68:2.890930e-02,(((60:1.166546e-02,(58:1.038996e-02,((((66:5.658772e-03,50:4.362451e-03):6.466486e-04,64:6.304540e-03):1.806115e-04,61:1.812515e-02):9.056011e-04,43:3.570523e-03):1.190858e-03):6.854539e-04):7.239324e-04,(59:4.308228e-03,26:6.559380e-03):6.458237e-04):5.040629e-03,74:1.645734e-02):1.906314e-02):1.446787e-03):7.945177e-03,69:4.782843e-02):1.488760e-02,(((72:1.517529e-03,70:2.548671e-03):2.105108e-02,(9:8.246574e-03,2:5.702254e-03):1.881833e-02):5.005658e-03,((3:2.836319e-03,38:3.646426e-03):2.817216e-02,(((42:4.487347e-03,25:3.356902e-03):4.738109e-03,(((14:1.811388e-03,(35:3.004185e-03,65:4.739282e-03):4.174811e-04):1.676426e-03,16:4.200009e-03):5.062325e-03,((30:8.815150e-03,(((6:3.905680e-03,(22:2.991610e-03,((56:6.215665e-03,27:2.883851e-03):2.810374e-03,24:5.617578e-03):2.976851e-04):7.087326e-06):3.671155e-03,((23:5.745255e-03,(((52:6.309063e-03,45:6.538653e-03):2.526912e-03,(37:4.751387e-03,34:7.852668e-03):2.997661e-04):3.809797e-04,(39:5.210117e-03,55:2.113670e-03):2.855396e-04):1.340270e-03):1.559515e-03,12:4.969085e-03):8.506566e-04):2.466641e-05,(53:6.977477e-03,(40:1.126518e-02,(((((((54:1.770895e-03,32:2.665946e-03):1.404785e-03,(31:5.857506e-03,47:3.188068e-03):6.200814e-04):1.577054e-03,(18:6.979892e-03,49:4.357789e-03):1.577378e-03):9.685996e-04,(28:7.036688e-03,((41:1.555702e-03,46:2.658369e-03):1.040045e-03,17:3.297972e-03):1.428974e-03):4.382170e-03):1.829708e-04,((4:2.289671e-03,5:4.665036e-03):1.581330e-03,19:9.424393e-03):2.714830e-04):1.197523e-05,21:9.858055e-03):3.464986e-03,48:3.985935e-03):8.330899e-04):2.413256e-03):1.960241e-04):1.376761e-03):7.943397e-04,(13:7.524539e-03,(44:3.763256e-03,(7:4.066480e-03,51:3.319003e-03):2.295256e-04):1.938683e-03):2.759164e-03):6.052823e-04):4.126002e-04):2.206374e-03,((67:1.393343e-02,((15:4.885045e-03,8:2.472288e-03):3.961760e-03,(((11:4.887914e-03,63:7.093058e-03):2.871581e-04,36:4.495268e-03):3.069025e-03,10:6.965975e-03):9.804626e-03):1.889548e-05):5.920233e-04,(20:5.257640e-03,33:5.615778e-03):1.867585e-03):5.607188e-04):2.145224e-02):8.546893e-04):1.750033e-02):9.248157e-03,(57:2.790594e-02,71:1.042949e-02):2.280654e-02):1.572811e-02,((29:8.821339e-03,62:1.380396e-02):2.083839e-02,76:2.912050e-02):6.215427e-02):4.013261e-02,75:3.309289e-02,1:4.790346e-02);
   tree gen.4400 = [&U] ((((((73:3.329588e-02,(68:2.890930e-02,((59:4.308228e-03,(26:6.559380e-03,(60:1.166546e-02,(58:1.038996e-02,(((66:5.658772e-03,50:3.832881e-03):4.047187e-04,64:6.304540e-03):2.667588e-04,(43:3.570523e-03,61:1.869993e-02):9.184887e-04):1.190858e-03):6.854539e-04):7.239324e-04):6.458237e-04):5.040629e-03,74:1.645734e-02):1.906314e-02):1.446787e-03):9.808224e-03,69:4.782843e-02):1.450884e-02,(((72:1.454272e-03,70:2.548671e-03):2.105108e-02,(9:8.246574e-03,2:5.702254e-03):1.881833e-02):5.005658e-03,((3:2.836319e-03,38:3.646426e-03):2.817216e-02,(((42:4.487347e-03,25:3.356902e-03):6.844948e-03,((((14:1.811388e-03,(35:3.004185e-03,65:4.739282e-03):4.174811e-04):1.676426e-03,16:4.200009e-03):5.062325e-03,(30:9.086037e-03,(13:7.524539e-03,(44:3.763256e-03,(7:4.247416e-03,51:3.319003e-03):2.295256e-04):1.938683e-03):2.759164e-03):6.052823e-04):8.202397e-04,((((22:3.509592e-03,((56:6.215665e-03,27:2.883851e-03):2.810374e-03,6:3.994215e-03):1.747794e-04):6.681835e-06,24:5.657114e-03):5.082289e-03,((23:5.745255e-03,((37:4.751387e-03,(34:7.852668e-03,(52:6.309063e-03,45:4.134762e-03):2.526912e-03):2.997661e-04):3.809797e-04,(39:5.210117e-03,55:2.113670e-03):2.855396e-04):9.259504e-04):1.559515e-03,12:4.969085e-03):8.506566e-04):2.514817e-05,(53:6.977477e-03,(40:1.126518e-02,((((4:2.289671e-03,5:4.665036e-03):1.581330e-03,((((((54:1.906941e-03,32:2.665946e-03):2.216235e-03,49:4.357789e-03):8.088745e-04,18:6.991428e-03):1.577054e-03,(31:5.857506e-03,47:2.878520e-03):6.200814e-04):9.685996e-04,(28:7.036688e-03,((41:1.555702e-03,46:2.658369e-03):1.040045e-03,17:4.344333e-03):1.721628e-04):3.459160e-03):1.829708e-04,19:9.097404e-03):2.661040e-04):1.185684e-05,21:9.858055e-03):3.609868e-03,48:3.985935e-03):3.761093e-04):2.413256e-03):1.960241e-04):1.376761e-03):4.171267e-04):2.206374e-03,((67:1.393343e-02,((15:4.885045e-03,8:2.472288e-03):3.961760e-03,(((11:4.887914e-03,63:7.093058e-03):2.871581e-04,36:4.495268e-03):3.069025e-03,10:6.965975e-03):9.804626e-03):2.941575e-05):5.920233e-04,(20:5.257640e-03,33:5.615778e-03):1.867585e-03):5.607188e-04):2.145224e-02):8.546893e-04):1.750033e-02):9.248157e-03,(57:2.790594e-02,71:1.042949e-02):2.280654e-02):1.572811e-02,((29:8.821339e-03,62:1.380396e-02):2.083839e-02,76:2.912050e-02):5.436454e-02):4.013261e-02,75:3.309289e-02,1:9.197244e-02);
   tree gen.4500 = [&U] ((((((73:3.329588e-02,(68:2.890930e-02,(((59:4.308228e-03,(60:1.166546e-02,(58:1.038996e-02,(((66:5.658772e-03,50:3.832881e-03):2.336828e-04,64:6.304540e-03):4.751531e-04,(43:3.570523e-03,61:1.869993e-02):9.184887e-04):1.190858e-03):7.353844e-04):4.677888e-04):6.717750e-04,26:6.559380e-03):5.040629e-03,74:1.645734e-02):1.906314e-02):1.446787e-03):9.808224e-03,69:4.782843e-02):1.450884e-02,(((72:2.730828e-03,70:2.548671e-03):2.105108e-02,(9:8.246574e-03,2:5.702254e-03):1.881833e-02):5.005658e-03,((3:2.836319e-03,38:3.646426e-03):3.749683e-02,(((42:4.487347e-03,25:3.458171e-03):6.844948e-03,((((14:1.811388e-03,(35:3.004185e-03,65:4.739282e-03):4.174811e-04):1.676426e-03,16:5.294677e-03):5.062325e-03,(30:9.086037e-03,(13:7.524539e-03,(51:2.431312e-03,(7:4.247416e-03,44:3.763256e-03):2.956626e-04):1.938683e-03):2.759164e-03):6.052823e-04):8.202397e-04,(((((((27:2.883851e-03,6:3.994215e-03):1.673800e-03,56:6.215665e-03):1.747794e-04,24:5.657114e-03):6.681835e-06,22:3.509592e-03):5.082289e-03,((23:5.658398e-03,((37:4.751387e-03,(34:7.852668e-03,(52:6.309063e-03,45:4.134762e-03):2.526912e-03):2.997661e-04):4.133385e-04,(39:5.210117e-03,55:2.113670e-03):2.855396e-04):9.259504e-04):1.559515e-03,12:4.969085e-03):8.506566e-04):2.682643e-05,(53:6.977477e-03,40:1.079481e-02):4.108502e-04):2.191513e-03,((((((49:4.357789e-03,(18:6.720075e-03,(54:1.906941e-03,32:2.665946e-03):2.216235e-03):8.364968e-04):1.402522e-03,(31:5.857506e-03,47:2.878520e-03):6.200814e-04):9.685996e-04,(((46:2.658369e-03,17:4.402884e-03):4.550394e-04,28:7.036688e-03):1.676929e-04,41:1.555702e-03):3.393297e-03):3.324262e-04,19:9.097404e-03):1.412484e-04,(48:3.985935e-03,21:9.717383e-03):2.777067e-03):1.233774e-05,(4:2.289671e-03,5:4.665036e-03):1.581330e-03):3.761093e-04):1.344163e-03):4.171267e-04):2.435370e-03,((67:1.393343e-02,((15:4.885045e-03,8:2.472288e-03):3.961760e-03,(((11:4.887914e-03,63:7.093058e-03):2.871581e-04,36:4.495268e-03):3.069025e-03,10:6.965975e-03):8.707515e-03):6.975448e-04):5.920233e-04,(20:5.257640e-03,33:5.615778e-03):1.867585e-03):5.607188e-04):2.145224e-02):8.546893e-04):1.750033e-02):9.248157e-03,(57:3.048992e-02,71:1.042949e-02):2.280654e-02):3.323597e-02,((29:8.821339e-03,62:1.380396e-02):2.083839e-02,76:2.912050e-02):5.436454e-02):4.013261e-02,75:3.309289e-02,1:7.510684e-02);
   tree gen.4600 = [&U] ((((((68:2.890930e-02,(((60:1.166546e-02,((59:7.659555e-03,26:3.815171e-03):6.472233e-04,(58:1.038996e-02,(64:6.237068e-03,(((66:5.658772e-03,50:3.832881e-03):2.336828e-04,43:3.415465e-03):4.634401e-04,61:1.869993e-02):9.184887e-04):6.213570e-04):7.520915e-04):3.722979e-04):5.668469e-03,74:1.645734e-02):1.906314e-02,73:3.329588e-02):1.446787e-03):9.808224e-03,69:4.782843e-02):1.450884e-02,((3:2.836319e-03,38:3.646426e-03):3.749683e-02,((((42:4.487347e-03,25:3.458171e-03):6.844948e-03,((((14:1.811388e-03,(35:4.736689e-03,65:4.739282e-03):7.255173e-04):1.676426e-03,16:5.294677e-03):5.062325e-03,(30:9.086037e-03,(13:7.524539e-03,(51:3.676526e-03,(7:4.247416e-03,44:3.763256e-03):2.956626e-04):4.810914e-04):3.127653e-03):6.052823e-04):8.202397e-04,((((((49:4.357789e-03,(18:6.720075e-03,(54:1.906941e-03,32:2.665946e-03):2.216235e-03):8.364968e-04):1.402522e-03,(31:5.857506e-03,47:2.878520e-03):6.200814e-04):9.685996e-04,((46:2.747545e-03,(41:1.555702e-03,28:6.978388e-03):1.645233e-04):4.385352e-04,17:4.402884e-03):2.138669e-03):3.324262e-04,19:9.097404e-03):1.412484e-04,(48:3.985935e-03,21:9.717383e-03):2.777067e-03):1.233774e-05,((((27:2.883851e-03,((6:3.994215e-03,24:5.797979e-03):1.649823e-03,56:6.215665e-03):1.724951e-04):6.738239e-06,22:3.509592e-03):4.993032e-03,(((23:5.658398e-03,(37:4.751387e-03,(34:7.852668e-03,(52:6.309063e-03,45:3.224437e-03):2.526912e-03):2.997661e-04):4.133385e-04):7.292442e-04,(39:5.316579e-03,55:2.113670e-03):4.472630e-04):1.559515e-03,12:4.969085e-03):8.506566e-04):8.627362e-05,(53:6.977477e-03,(40:1.079481e-02,(4:2.289671e-03,5:4.665036e-03):1.581330e-03):2.280263e-03):1.997718e-04):2.808381e-04):1.344163e-03):4.171267e-04):2.435370e-03,((((15:5.117976e-03,8:2.472288e-03):3.928897e-03,67:1.393343e-02):7.002944e-04,((63:1.049519e-02,(11:4.873263e-03,36:4.495268e-03):2.991344e-04):2.627614e-03,10:6.965975e-03):8.707515e-03):5.920233e-04,(20:5.257640e-03,33:5.870337e-03):1.867585e-03):5.607188e-04):2.145224e-02,((72:2.730828e-03,70:2.548671e-03):2.105108e-02,(9:8.246574e-03,2:4.439563e-03):1.881833e-02):5.005658e-03):8.546893e-04):1.750033e-02):9.248157e-03,(57:3.048992e-02,71:1.042949e-02):2.280654e-02):3.323597e-02,((29:8.821339e-03,62:1.380396e-02):2.083839e-02,76:2.912050e-02):5.436454e-02):4.013261e-02,75:3.309289e-02,1:7.510684e-02);
   tree gen.4700 = [&U] ((((((68:2.890930e-02,(((60:1.166546e-02,((59:7.659555e-03,(58:1.038996e-02,(64:6.237068e-03,(43:3.415465e-03,((66:5.776176e-03,50:3.832881e-03):2.313334e-04,61:2.355645e-02):3.302381e-04):1.023434e-03):6.362065e-04):7.386669e-04):6.509648e-04,26:3.815171e-03):3.722979e-04):5.668469e-03,74:8.754280e-03):1.906314e-02,73:3.329588e-02):1.446787e-03):9.808224e-03,69:4.782843e-02):1.450884e-02,((3:2.173919e-03,38:3.646426e-03):3.749683e-02,(((((42:4.487347e-03,25:3.458171e-03):6.844948e-03,((((27:3.774530e-03,(22:3.553707e-03,((6:3.994215e-03,24:5.797979e-03):1.649823e-03,56:6.215665e-03):1.724951e-04):6.502785e-06):4.993032e-03,(40:1.079481e-02,(4:2.289671e-03,5:4.665036e-03):1.581330e-03):2.182469e-03):7.658124e-05,(((((37:4.751387e-03,(34:7.852668e-03,(52:6.309063e-03,45:3.224437e-03):2.526912e-03):2.997661e-04):4.133385e-04,(39:5.316579e-03,55:2.113670e-03):7.823651e-04):7.292442e-04,23:5.658398e-03):1.559515e-03,12:4.969085e-03):8.607824e-04,(((((49:4.357789e-03,(18:6.720075e-03,(54:1.906941e-03,32:2.665946e-03):2.216235e-03):8.364968e-04):1.152795e-03,(31:5.857506e-03,47:2.878520e-03):6.200814e-04):7.391314e-04,((46:2.747545e-03,(41:1.482447e-03,28:6.978388e-03):1.645233e-04):4.385352e-04,17:4.402884e-03):2.138669e-03):3.324262e-04,19:9.097404e-03):1.412484e-04,(48:3.985935e-03,21:9.717383e-03):2.777067e-03):2.403985e-05):2.886647e-04):1.997718e-04,53:6.977477e-03):1.344163e-03):4.193448e-04,(((14:1.811388e-03,(35:4.369179e-03,65:4.739282e-03):7.255173e-04):7.894710e-04,16:5.294677e-03):5.062325e-03,(30:9.086037e-03,(13:7.524539e-03,(44:3.763256e-03,(7:2.212075e-03,51:3.676526e-03):2.956626e-04):4.810914e-04):3.127653e-03):8.039683e-04):8.555894e-04):2.529659e-03,((((15:5.117976e-03,8:2.472288e-03):3.928897e-03,67:1.393343e-02):5.666553e-04,((63:1.049519e-02,(11:4.873263e-03,36:4.310950e-03):1.880268e-04):2.627614e-03,10:6.965975e-03):8.707515e-03):5.920233e-04,(20:5.257640e-03,33:5.870337e-03):1.726900e-03):5.607188e-04):2.145224e-02,((72:2.730828e-03,70:2.548671e-03):2.105108e-02,(9:8.246574e-03,2:4.439563e-03):1.881833e-02):5.005658e-03):8.546893e-04):1.750033e-02):9.248157e-03,(57:3.048992e-02,71:1.042949e-02):2.280654e-02):3.323597e-02,((29:8.821339e-03,62:1.380396e-02):2.083839e-02,76:2.912050e-02):5.436454e-02):4.013261e-02,75:3.309289e-02,1:7.510684e-02);
   tree gen.4800 = [&U] ((((((68:2.765821e-02,(((60:1.116062e-02,((59:7.328077e-03,(58:9.940316e-03,(64:5.967150e-03,(43:3.267655e-03,((66:5.526204e-03,50:3.667008e-03):2.213221e-04,61:2.253701e-02):3.159466e-04):9.791430e-04):6.086737e-04):8.928012e-04):6.227934e-04,26:3.650064e-03):3.561862e-04):5.423158e-03,74:8.028055e-03):1.735522e-02,73:3.185496e-02):1.384175e-03):9.383759e-03,69:4.575858e-02):1.388095e-02,(((72:2.612648e-03,70:2.438373e-03):2.014006e-02,(9:7.889691e-03,2:4.247434e-03):1.800394e-02):4.789031e-03,(((((42:4.293150e-03,25:3.308513e-03):6.548722e-03,((((((4:2.190582e-03,5:4.463149e-03):1.512895e-03,(40:8.809958e-03,((27:3.611182e-03,(24:5.547063e-03,(56:5.946673e-03,6:3.821360e-03):1.581737e-03):1.654690e-04):6.490410e-06,22:3.399915e-03):2.784353e-03):2.088020e-03):7.326708e-05,(((37:2.227809e-03,(34:7.512832e-03,((52:6.247412e-03,(39:5.086496e-03,55:2.022198e-03):7.485071e-04):3.804981e-04,45:3.084895e-03):2.417556e-03):2.867933e-04):6.703795e-04,23:5.413523e-03):1.534065e-03,12:4.754040e-03):8.235307e-04):2.299949e-05,((((49:4.169199e-03,(18:6.429254e-03,(54:1.824415e-03,32:2.550573e-03):2.120324e-03):8.002961e-04):1.071338e-03,(31:5.604014e-03,47:2.753948e-03):5.932465e-04):7.071444e-04,((41:7.494471e-04,(28:6.676388e-03,46:5.759199e-03):1.106152e-04):4.195570e-04,17:4.212343e-03):2.046115e-03):3.180400e-04,19:8.703700e-03):6.813710e-05):1.367300e-04,(48:3.813438e-03,21:9.296849e-03):2.656885e-03):1.945877e-04,53:6.675517e-03):1.285993e-03):4.011970e-04,(((14:1.732997e-03,(35:4.822533e-03,65:4.534182e-03):6.941195e-04):7.553054e-04,16:5.065542e-03):4.843246e-03,(30:8.692826e-03,(13:7.198904e-03,(44:3.600396e-03,(7:2.116345e-03,51:2.304681e-03):2.828674e-04):4.602715e-04):2.992299e-03):3.741835e-04):8.185625e-04):2.420184e-03,((((15:4.896488e-03,8:2.365297e-03):3.758868e-03,67:1.333044e-02):5.421325e-04,((63:1.004100e-02,(11:4.662365e-03,36:4.124387e-03):1.798897e-04):2.513901e-03,10:6.664513e-03):8.330684e-03):5.664026e-04,(20:5.030108e-03,33:5.616290e-03):1.652166e-03):5.364529e-04):2.052386e-02,(3:2.079839e-03,38:3.488622e-03):3.587410e-02):8.177014e-04):1.674298e-02):8.847929e-03,(57:2.917042e-02,71:9.978138e-03):2.181956e-02):3.179763e-02,((29:1.041159e-02,62:1.320658e-02):1.993658e-02,76:2.786027e-02):5.201183e-02):3.839581e-02,75:3.166074e-02,1:7.185648e-02);
   tree gen.4900 = [&U] ((((((68:2.765821e-02,(((60:1.116062e-02,((59:7.328077e-03,(58:6.603060e-03,(64:5.967150e-03,(43:3.267655e-03,((66:5.526204e-03,50:3.667008e-03):2.213221e-04,61:2.253701e-02):3.159466e-04):9.791430e-04):6.086737e-04):8.928012e-04):6.227934e-04,26:3.650064e-03):3.561862e-04):5.423158e-03,74:9.149304e-03):1.374276e-02,73:3.185496e-02):1.384175e-03):9.383759e-03,69:4.575858e-02):1.388095e-02,(((72:2.073243e-03,70:2.438373e-03):2.014006e-02,(9:7.889691e-03,2:4.247434e-03):2.355839e-02):4.789031e-03,(((((42:4.293150e-03,25:3.308513e-03):6.548722e-03,((((((40:9.049739e-03,(4:2.805557e-03,5:4.463149e-03):8.276630e-04):2.122558e-03,(((6:3.821360e-03,(56:5.946673e-03,27:3.611182e-03):1.223824e-03):3.459568e-04,24:5.509377e-03):6.402076e-06,22:3.399915e-03):2.784353e-03):7.326708e-05,(((37:2.227809e-03,(34:7.512832e-03,((52:6.247412e-03,(39:5.086496e-03,55:2.022198e-03):4.733777e-04):3.804981e-04,45:1.619443e-03):2.417556e-03):2.867933e-04):6.703795e-04,23:5.413523e-03):1.534065e-03,12:4.754040e-03):8.235307e-04):2.509395e-05,((((49:4.169199e-03,(18:6.429254e-03,(54:1.824415e-03,32:4.518388e-03):2.120324e-03):8.002961e-04):1.071338e-03,(31:5.604014e-03,47:2.753948e-03):5.932465e-04):7.071444e-04,((41:9.633444e-04,(28:6.676388e-03,46:5.759199e-03):1.432228e-04):4.195570e-04,17:3.903089e-03):1.887760e-03):3.180400e-04,19:8.703700e-03):6.813710e-05):1.367300e-04,(48:3.813438e-03,21:1.041191e-02):2.656885e-03):1.945877e-04,53:6.675517e-03):1.285993e-03):3.782414e-04,(((14:1.732997e-03,(35:4.822533e-03,65:4.534182e-03):6.941195e-04):7.553054e-04,16:5.065542e-03):4.843246e-03,(30:8.692826e-03,(13:7.198904e-03,(44:3.600396e-03,(7:2.116345e-03,51:2.304681e-03):2.828674e-04):4.602715e-04):2.992299e-03):3.741835e-04):7.807664e-04):2.420184e-03,((((15:4.896488e-03,8:2.365297e-03):5.832691e-03,67:1.502825e-02):5.421325e-04,((36:4.124387e-03,(11:4.662365e-03,63:1.004100e-02):1.798897e-04):2.513901e-03,10:6.664513e-03):8.330684e-03):5.664026e-04,(20:5.030108e-03,33:5.616290e-03):1.652166e-03):5.364529e-04):2.052386e-02,(3:2.238626e-03,38:3.488622e-03):3.587410e-02):8.177014e-04):1.674298e-02):8.847929e-03,(57:2.917042e-02,71:9.978138e-03):2.181956e-02):3.179763e-02,((29:1.041159e-02,62:1.320658e-02):1.993658e-02,76:2.786027e-02):5.201183e-02):3.839581e-02,75:3.166074e-02,1:7.185648e-02);
   tree gen.5000 = [&U] ((((((68:2.765821e-02,(((60:1.116062e-02,((59:7.328077e-03,(58:6.603060e-03,(((66:5.526204e-03,50:5.279999e-03):2.213221e-04,61:2.253701e-02):3.159466e-04,(43:3.267655e-03,64:5.967150e-03):9.791430e-04):6.086737e-04):8.928012e-04):1.058356e-03,26:3.650064e-03):3.561862e-04):5.960116e-03,74:9.149304e-03):1.374276e-02,73:3.185496e-02):3.796252e-03):7.422326e-03,69:4.575858e-02):1.388095e-02,(((72:2.073243e-03,70:2.438373e-03):2.014006e-02,(9:7.889691e-03,2:4.247434e-03):2.355839e-02):4.789031e-03,(((((42:4.293150e-03,25:3.308513e-03):6.548722e-03,((((((23:5.413523e-03,((52:6.247412e-03,((39:5.086496e-03,55:2.022198e-03):4.733777e-04,37:2.253971e-03):3.099847e-04):3.804981e-04,(45:1.619443e-03,34:7.512832e-03):2.417556e-03):6.985022e-04):1.534065e-03,12:4.754040e-03):8.235307e-04,((((49:4.169199e-03,(18:6.429254e-03,(54:1.824415e-03,32:4.518388e-03):2.120324e-03):8.002961e-04):6.326152e-04,(31:5.604014e-03,47:2.753948e-03):5.932465e-04):7.071444e-04,((28:6.775912e-03,(46:5.759199e-03,41:1.893426e-03):1.518733e-04):4.195570e-04,17:3.903089e-03):1.887760e-03):3.180400e-04,19:8.703700e-03):7.228170e-05):1.148279e-05,((40:9.049739e-03,(4:2.670662e-03,5:4.463149e-03):8.276630e-04):2.122558e-03,(((6:3.821360e-03,(56:4.218328e-03,27:3.611182e-03):1.223824e-03):6.964155e-04,22:3.399915e-03):9.219164e-06,24:5.500719e-03):2.784353e-03):1.039411e-04):1.367300e-04,(48:3.813438e-03,21:1.041191e-02):2.656885e-03):2.309661e-04,53:6.675517e-03):1.329912e-03):1.718309e-04,(((14:1.732997e-03,(35:4.822533e-03,65:4.534182e-03):6.515757e-04):7.553054e-04,16:5.065542e-03):4.843246e-03,(30:8.692826e-03,(13:7.198904e-03,(44:3.600396e-03,(7:2.116345e-03,51:2.304681e-03):2.828674e-04):4.602715e-04):2.992299e-03):3.741835e-04):7.807664e-04):2.420184e-03,((((15:4.896488e-03,8:2.365297e-03):5.832691e-03,67:1.502825e-02):5.421325e-04,((36:4.124387e-03,(11:4.662365e-03,63:9.007906e-03):1.798897e-04):2.063983e-03,10:6.664513e-03):8.330684e-03):5.664026e-04,(20:5.030108e-03,33:4.514117e-03):1.652166e-03):5.364529e-04):2.052386e-02,(3:2.238626e-03,38:3.295028e-03):3.587410e-02):8.177014e-04):1.674298e-02):8.847929e-03,(57:2.917042e-02,71:9.978138e-03):2.181956e-02):3.179763e-02,((29:1.041159e-02,62:1.320658e-02):1.993658e-02,76:2.786027e-02):5.201183e-02):3.839581e-02,75:3.166074e-02,1:7.185648e-02);
   tree gen.5100 = [&U] ((((((68:2.838887e-02,(((((59:7.521665e-03,(58:6.777496e-03,(((66:5.672192e-03,50:5.419483e-03):2.271688e-04,61:1.499847e-02):7.355809e-04,(43:3.353978e-03,64:6.124786e-03):1.005009e-03):6.247533e-04):9.163867e-04):1.086315e-03,60:1.093525e-02):3.689261e-04,26:3.849887e-03):6.117567e-03,74:9.391005e-03):1.410581e-02,73:3.269648e-02):3.896539e-03):7.618405e-03,69:4.696741e-02):1.507204e-02,(((72:2.128013e-03,70:2.502789e-03):2.067211e-02,(9:8.098117e-03,2:4.359641e-03):2.418074e-02):4.915545e-03,((((((((((23:5.556534e-03,(52:5.070895e-03,((45:1.584252e-03,34:7.711302e-03):2.468913e-03,(37:2.313515e-03,(39:5.220868e-03,55:2.075619e-03):4.858831e-04):3.761540e-04):3.181737e-04):6.491788e-04):1.574591e-03,12:4.879630e-03):8.452863e-04,(((28:6.954915e-03,(46:5.911342e-03,41:1.943445e-03):1.558854e-04):4.306406e-04,17:4.006199e-03):1.937630e-03,((((49:4.279339e-03,18:6.599098e-03):7.978399e-04,(54:1.872611e-03,32:4.637752e-03):2.176337e-03):5.925339e-04,(31:5.752058e-03,47:3.205000e-03):6.180517e-04):7.942066e-04,19:8.933630e-03):3.387070e-04):7.419119e-05):1.178614e-05,((40:9.288809e-03,(4:2.741214e-03,5:2.513186e-03):8.495277e-04):2.178631e-03,((((56:4.329766e-03,27:3.706580e-03):1.256154e-03,22:3.489732e-03):8.588576e-05,24:9.276215e-03):6.982820e-05,6:3.922310e-03):4.642289e-03):1.066869e-04):3.028339e-04,(48:3.914179e-03,21:1.068697e-02):1.769764e-03):2.370677e-04,53:6.851867e-03):1.365045e-03,(30:8.922468e-03,(13:7.389081e-03,(44:3.695509e-03,(7:2.172253e-03,51:2.365565e-03):2.903400e-04):4.724307e-04):3.071348e-03):3.975573e-04):1.192953e-04,(((14:1.778779e-03,(35:4.949932e-03,65:4.653964e-03):9.672776e-04):7.752587e-04,16:5.199361e-03):4.971192e-03,(42:4.406564e-03,25:3.395916e-03):5.926984e-03):8.276240e-04):2.484119e-03,(((15:4.796708e-03,8:2.427782e-03):5.930646e-03,(67:1.542526e-02,((36:4.233343e-03,(11:4.785533e-03,63:9.245872e-03):1.846419e-04):2.118508e-03,10:6.840572e-03):8.550760e-03):5.334749e-04):5.813655e-04,(20:5.162991e-03,33:6.916322e-03):1.843456e-03):4.608137e-04):2.253772e-02,(3:2.297765e-03,38:3.382074e-03):3.682180e-02):8.393029e-04):1.718529e-02):9.081669e-03,(57:2.994103e-02,71:1.024173e-02):2.239597e-02):3.263764e-02,((29:1.068664e-02,62:1.355546e-02):2.046325e-02,76:2.859627e-02):5.338585e-02):3.941013e-02,75:3.249714e-02,1:7.375474e-02);
   tree gen.5200 = [&U] ((((((68:2.606210e-02,(((((59:7.521665e-03,(58:6.777496e-03,((43:3.353978e-03,64:7.655209e-03):1.005009e-03,((61:1.499847e-02,66:6.039994e-03):2.212105e-04,50:5.419483e-03):6.979063e-04):6.247533e-04):9.163867e-04):1.086315e-03,60:8.745573e-03):3.689261e-04,26:3.849887e-03):6.117567e-03,74:9.391005e-03):1.410581e-02,73:3.269648e-02):3.896539e-03):7.618405e-03,69:4.696741e-02):1.507204e-02,((((((((((23:5.556534e-03,(52:5.070895e-03,((45:1.584252e-03,34:7.711302e-03):2.468913e-03,(37:2.313515e-03,(39:5.220868e-03,55:2.075619e-03):4.858831e-04):3.761540e-04):3.181737e-04):6.491788e-04):1.574591e-03,12:4.879630e-03):1.077691e-03,(((28:6.954915e-03,(46:4.401158e-03,41:1.943445e-03):1.558854e-04):4.306406e-04,17:4.006199e-03):1.937630e-03,(((18:6.599098e-03,(49:4.154984e-03,(54:1.872611e-03,32:4.637752e-03):2.811088e-03):7.880643e-04):5.925339e-04,(31:5.752058e-03,47:3.205000e-03):6.180517e-04):7.942066e-04,19:8.933630e-03):3.387070e-04):7.419119e-05):1.340033e-05,((40:9.288809e-03,(4:2.741214e-03,5:2.513186e-03):8.495277e-04):2.178631e-03,(((56:4.329766e-03,27:3.706580e-03):1.256154e-03,22:3.489732e-03):8.588576e-05,(24:9.441972e-03,6:3.922310e-03):6.876935e-05):4.438414e-03):1.066869e-04):1.371522e-04,(48:3.065251e-03,21:1.199932e-02):1.769764e-03):2.370677e-04,53:6.851867e-03):1.365045e-03,(30:1.402605e-02,(13:7.389081e-03,(44:3.695509e-03,(7:2.172253e-03,51:2.365565e-03):2.903400e-04):4.724307e-04):3.071348e-03):3.975573e-04):1.192953e-04,(((14:1.778779e-03,(35:4.949932e-03,65:4.653964e-03):9.672776e-04):7.752587e-04,16:5.199361e-03):4.971192e-03,(42:4.406564e-03,25:3.395916e-03):5.926984e-03):1.573690e-03):2.484119e-03,(((15:4.796708e-03,8:5.100592e-03):5.930646e-03,(67:1.542526e-02,((36:3.802396e-03,(11:4.785533e-03,63:9.245872e-03):1.846419e-04):2.118508e-03,10:1.125886e-02):3.653783e-03):2.595076e-04):5.813655e-04,(20:5.999523e-03,33:6.916322e-03):1.662837e-03):6.712839e-04):2.253772e-02,(((72:2.128013e-03,70:2.502789e-03):2.067211e-02,(9:8.098117e-03,2:4.359641e-03):2.418074e-02):4.915545e-03,(3:2.297765e-03,38:3.382074e-03):3.109318e-02):8.799775e-04):2.284985e-02):5.350341e-03,(57:2.994103e-02,71:1.024173e-02):2.239597e-02):3.263764e-02,((29:1.068664e-02,62:1.355546e-02):2.851857e-02,76:2.859627e-02):5.338585e-02):3.941013e-02,75:3.249714e-02,1:7.375474e-02);
   tree gen.5300 = [&U] ((((((68:2.606210e-02,(((26:3.849887e-03,(60:8.955161e-03,(59:7.521665e-03,(58:6.777496e-03,((66:6.006215e-03,(64:7.655209e-03,(50:5.419483e-03,61:1.499847e-02):8.413577e-04):1.166546e-04):7.938177e-04,43:3.353978e-03):6.247533e-04):9.163867e-04):1.086315e-03):3.780777e-04):6.117567e-03,74:9.391005e-03):1.410581e-02,73:3.269648e-02):4.735487e-03):7.618405e-03,69:4.696741e-02):1.507204e-02,((((((((40:9.288809e-03,(((18:6.599098e-03,(49:5.666235e-03,(54:1.872611e-03,32:4.637752e-03):2.811088e-03):4.560825e-04):5.925339e-04,(31:5.752058e-03,47:2.969967e-03):6.180517e-04):7.942066e-04,(4:2.741214e-03,5:2.513186e-03):8.540397e-04):2.198061e-03):9.859237e-05,(21:1.168663e-02,(((56:4.329766e-03,(27:3.647686e-03,22:2.432880e-03):1.276147e-03):7.317513e-05,(24:9.441972e-03,6:3.922310e-03):6.876935e-05):4.438414e-03,(48:3.065251e-03,(((52:5.070895e-03,((45:1.584252e-03,34:7.711302e-03):2.468913e-03,(23:5.826719e-03,(37:2.313515e-03,(39:5.220868e-03,55:2.075619e-03):8.494324e-04):7.162027e-05):6.210033e-04):4.523464e-04):1.571678e-03,12:3.784314e-03):1.727149e-03,(((28:6.954915e-03,(46:5.054985e-03,41:1.943445e-03):1.558854e-04):4.306406e-04,17:4.006199e-03):1.732512e-03,19:9.247937e-03):7.419119e-05):1.340033e-05):1.612783e-04):1.746496e-03):1.425402e-04):2.330641e-04,53:6.851867e-03):1.377721e-03,(30:1.402605e-02,(13:7.389081e-03,(44:3.695509e-03,(7:2.172253e-03,51:2.365565e-03):2.903400e-04):4.724307e-04):2.819704e-03):2.641443e-04):2.100935e-04,((14:1.778779e-03,(35:4.949932e-03,65:4.653964e-03):9.672776e-04):5.040923e-04,16:5.199361e-03):5.044794e-03):1.595782e-03,(42:4.406564e-03,25:3.923497e-03):5.926984e-03):2.586454e-03,((((15:4.796708e-03,8:5.100592e-03):5.763821e-03,(((36:3.802396e-03,11:4.581227e-03):2.337925e-04,63:9.245872e-03):2.156878e-03,10:1.125886e-02):3.653783e-03):6.543198e-05,67:1.484985e-02):6.978968e-04,(20:5.999523e-03,33:6.916322e-03):1.662837e-03):1.148905e-03):2.253772e-02,(((72:2.128013e-03,70:2.502789e-03):2.067211e-02,(9:8.098117e-03,2:4.359641e-03):2.418074e-02):4.915545e-03,(3:2.297765e-03,38:3.382074e-03):3.109318e-02):8.799775e-04):2.284985e-02):5.350341e-03,(57:2.994103e-02,71:1.578598e-02):2.513045e-02):3.263764e-02,((29:1.068664e-02,62:1.355546e-02):2.851857e-02,76:2.859627e-02):5.871605e-02):3.219969e-02,75:3.249714e-02,1:7.375474e-02);
   tree gen.5400 = [&U] ((((((68:2.606210e-02,(((26:3.849887e-03,(60:8.955161e-03,(59:7.521665e-03,(58:6.777496e-03,((64:7.655209e-03,(50:5.419483e-03,61:1.499847e-02):8.413577e-04):2.165781e-04,(66:6.006215e-03,43:3.363994e-03):1.121522e-03):1.953881e-04):9.163867e-04):1.086315e-03):7.568717e-04):6.117567e-03,74:9.391005e-03):1.410581e-02,73:3.269648e-02):4.735487e-03):7.618405e-03,69:4.696741e-02):1.507204e-02,(((((30:1.402605e-02,(13:6.794250e-03,(44:3.695509e-03,(7:2.172253e-03,51:2.365565e-03):2.903400e-04):4.724307e-04):2.819704e-03):2.723730e-04,((14:3.315968e-03,(35:4.949932e-03,65:4.653964e-03):9.672776e-04):5.040923e-04,16:5.199361e-03):5.044794e-03):1.595782e-03,((((40:6.187676e-03,(21:1.168663e-02,((((((22:2.432880e-03,56:4.329766e-03):1.320554e-03,27:3.647686e-03):7.002643e-05,24:9.441972e-03):6.924602e-05,6:3.922310e-03):4.438414e-03,(48:3.065251e-03,((((52:5.028522e-03,(45:1.614102e-03,((23:5.826719e-03,(39:5.379288e-03,55:2.075619e-03):8.152164e-04):5.582970e-04,37:2.313515e-03):1.471517e-04):4.523464e-04):2.399988e-03,34:7.711302e-03):1.567559e-03,12:4.302719e-03):1.505832e-03,(((46:5.054985e-03,17:4.006199e-03):4.306406e-04,(28:6.954915e-03,41:2.212498e-03):7.359830e-05):1.732512e-03,19:9.247937e-03):7.419119e-05):1.340033e-05):1.612783e-04):9.142406e-04,(4:2.790463e-03,5:2.513186e-03):8.483575e-04):2.202336e-03):8.190819e-04):9.859237e-05,((((54:1.872611e-03,32:4.637752e-03):2.647871e-03,18:6.599098e-03):3.919489e-04,49:5.666235e-03):6.007382e-04,(31:5.752058e-03,47:3.075471e-03):5.460874e-04):8.325805e-04):2.330641e-04,53:6.851867e-03):1.377721e-03,(42:4.406564e-03,25:3.923497e-03):5.840739e-03):2.037218e-04):2.129651e-03,((((15:4.796708e-03,8:5.100592e-03):5.763821e-03,(((36:3.429340e-03,11:4.581227e-03):2.337925e-04,63:9.245872e-03):2.614947e-03,10:1.125886e-02):2.704465e-03):6.543198e-05,67:1.484985e-02):5.542166e-04,(20:5.999523e-03,33:6.916322e-03):1.662837e-03):1.148905e-03):2.158939e-02,(((72:2.128013e-03,70:2.502789e-03):2.067211e-02,(9:8.098117e-03,2:4.359641e-03):2.418074e-02):4.915545e-03,(3:2.297765e-03,38:3.382074e-03):3.109318e-02):8.799775e-04):2.284985e-02):5.350341e-03,(57:2.994103e-02,71:1.578598e-02):2.513045e-02):3.263764e-02,((29:1.068664e-02,62:1.355546e-02):2.851857e-02,76:2.859627e-02):5.871605e-02):3.219969e-02,75:3.249714e-02,1:7.375474e-02);
   tree gen.5500 = [&U] ((((((68:2.606210e-02,(((26:3.849887e-03,(59:7.521665e-03,((58:6.777496e-03,((((61:1.499847e-02,50:5.419483e-03):7.390899e-04,64:7.655209e-03):2.374340e-04,66:6.006215e-03):1.146864e-03,43:3.363994e-03):1.953881e-04):9.163867e-04,60:8.955161e-03):1.086315e-03):7.568717e-04):6.117567e-03,74:9.391005e-03):1.410581e-02,73:3.269648e-02):4.690239e-03):7.618405e-03,69:4.696741e-02):1.507204e-02,(((((30:1.402605e-02,(13:6.794250e-03,(44:3.695509e-03,(7:2.172253e-03,51:2.365565e-03):2.083211e-04):4.724307e-04):2.819704e-03):2.723730e-04,((14:3.315968e-03,(35:5.635467e-03,65:8.592548e-03):7.390907e-04):5.040923e-04,16:4.130015e-03):5.044794e-03):1.595782e-03,(((((((48:3.065251e-03,(((((46:5.054985e-03,17:4.006199e-03):4.306406e-04,(28:6.954915e-03,41:2.212498e-03):7.359830e-05):1.732512e-03,19:9.247937e-03):7.419119e-05,((((54:1.872611e-03,32:2.450799e-03):2.647871e-03,18:6.599098e-03):3.919489e-04,49:5.666235e-03):6.007382e-04,(31:5.752058e-03,47:3.075471e-03):5.460874e-04):8.325805e-04):1.310029e-05,(((52:5.028522e-03,(45:1.614102e-03,((23:5.826719e-03,(39:5.379288e-03,55:2.075619e-03):8.152164e-04):5.582970e-04,37:2.313515e-03):1.471517e-04):4.523464e-04):2.399988e-03,34:7.711302e-03):1.567559e-03,12:4.302719e-03):1.505832e-03):9.676643e-05):1.612783e-04,(4:2.790463e-03,5:2.513186e-03):1.982287e-03):9.142406e-04,(((22:2.432880e-03,(27:3.647686e-03,56:4.323082e-03):1.274708e-03):7.002643e-05,24:9.441972e-03):6.924602e-05,6:3.922310e-03):4.438414e-03):1.067546e-03,40:6.200710e-03):1.101810e-03,53:6.851867e-03):2.258046e-04,21:1.168663e-02):1.377721e-03,(42:4.406564e-03,25:3.923497e-03):5.840739e-03):8.842640e-05):2.129651e-03,((((((11:4.581227e-03,63:9.245872e-03):2.337925e-04,36:3.429340e-03):2.614947e-03,10:1.125886e-02):2.704465e-03,67:1.484985e-02):6.543198e-05,(15:4.421972e-03,8:2.602095e-03):5.763821e-03):5.542166e-04,(20:6.384449e-03,33:6.916322e-03):1.662837e-03):1.148905e-03):2.158939e-02,(((72:2.128013e-03,70:2.502789e-03):2.067211e-02,(9:8.098117e-03,2:4.359641e-03):2.418074e-02):4.915545e-03,(3:2.297765e-03,38:3.382074e-03):3.109318e-02):8.799775e-04):2.284985e-02):5.350341e-03,(57:2.994103e-02,71:1.578598e-02):2.513045e-02):3.053170e-02,((29:1.068664e-02,62:1.355546e-02):2.851857e-02,76:2.859627e-02):5.871605e-02):3.110258e-02,75:3.249714e-02,1:7.375474e-02);
   tree gen.5600 = [&U] ((((((68:2.606210e-02,(((26:3.849887e-03,(59:7.521665e-03,((58:6.777496e-03,(((64:7.655209e-03,66:6.006215e-03):5.906615e-04,(61:1.499847e-02,50:5.419483e-03):7.390899e-04):1.146864e-03,43:3.363994e-03):1.953881e-04):1.731153e-03,60:8.955161e-03):1.086315e-03):3.293247e-04):6.117567e-03,74:9.391005e-03):1.410581e-02,73:3.269648e-02):4.690239e-03):7.618405e-03,69:4.696741e-02):1.507204e-02,(((((30:1.047259e-02,(13:6.794250e-03,(44:3.695509e-03,(7:2.172253e-03,51:2.365565e-03):2.083211e-04):4.724307e-04):2.819704e-03):3.623074e-04,((14:3.315968e-03,(35:5.973582e-03,65:8.592548e-03):4.833763e-04):5.040923e-04,16:4.130015e-03):5.044794e-03):1.595782e-03,(((((((48:3.065251e-03,((((((46:5.236791e-03,17:4.715448e-03):5.150453e-04,28:6.954915e-03):7.563331e-05,41:2.212498e-03):1.732512e-03,19:9.247937e-03):7.419119e-05,((((54:2.135442e-03,32:2.450799e-03):2.647871e-03,18:6.599098e-03):3.919489e-04,49:5.666235e-03):6.007382e-04,(31:5.752058e-03,47:3.075471e-03):5.460874e-04):8.325805e-04):1.310029e-05,(((52:5.028522e-03,((23:5.678292e-03,(39:5.379288e-03,55:2.075619e-03):7.048604e-04):7.102882e-05,(37:2.313515e-03,45:1.614102e-03):1.471517e-04):8.657953e-04):2.399988e-03,34:7.711302e-03):2.373573e-03,12:4.302719e-03):1.470753e-03):9.676643e-05):1.612783e-04,(4:2.790463e-03,5:2.513186e-03):1.982287e-03):9.142406e-04,(((22:2.467029e-03,24:9.441972e-03):4.870899e-05,6:3.922310e-03):8.077365e-05,(27:3.647686e-03,56:4.323082e-03):7.897216e-04):4.336711e-03):1.067546e-03,40:6.200710e-03):1.286839e-03,53:6.851867e-03):5.102131e-04,21:1.168663e-02):1.164005e-03,(42:3.626578e-03,25:4.096161e-03):5.840739e-03):5.316461e-05):2.129651e-03,((((((11:4.581227e-03,63:9.245872e-03):2.337925e-04,36:3.429340e-03):2.614947e-03,10:6.607815e-03):2.704465e-03,67:1.484985e-02):6.715320e-05,(15:4.421972e-03,8:2.602095e-03):6.636748e-03):5.891332e-04,(20:5.986617e-03,33:6.916322e-03):1.870221e-03):1.148905e-03):2.158939e-02,(((72:2.128013e-03,70:2.502789e-03):2.067211e-02,(9:8.098117e-03,2:4.359641e-03):2.418074e-02):4.915545e-03,(3:2.297765e-03,38:3.382074e-03):3.109318e-02):8.799775e-04):2.284985e-02):5.350341e-03,(57:2.994103e-02,71:1.578598e-02):2.513045e-02):3.029873e-02,((29:1.068664e-02,62:1.355546e-02):2.851857e-02,76:2.859627e-02):5.871605e-02):3.044517e-02,75:3.249714e-02,1:7.375474e-02);
   tree gen.5700 = [&U] ((((((68:2.622093e-02,(((26:3.873349e-03,(60:9.009737e-03,((58:6.818800e-03,(61:1.508987e-02,(((64:7.701862e-03,66:7.047032e-03):5.942611e-04,43:3.384495e-03):1.153853e-03,50:5.255788e-03):7.574959e-04):1.945772e-04):2.524007e-03,59:7.567505e-03):1.566187e-04):3.313317e-04):6.154849e-03,74:9.448237e-03):1.419178e-02,73:3.289574e-02):4.718822e-03):7.664834e-03,69:4.725364e-02):1.516389e-02,(((72:2.140982e-03,70:2.518041e-03):2.079809e-02,(9:8.147469e-03,2:4.386209e-03):2.432811e-02):4.945501e-03,((3:2.311768e-03,38:3.402685e-03):3.128267e-02,((((30:1.053641e-02,(13:6.835656e-03,(44:3.718031e-03,(7:2.185491e-03,51:2.379982e-03):2.095907e-04):1.344759e-03):2.836889e-03):3.524975e-04,((((((((((((46:5.268705e-03,(17:4.744185e-03,28:6.997300e-03):4.465015e-04):1.200823e-04,41:2.225981e-03):1.673188e-03,19:9.304296e-03):7.464333e-05,((((54:2.148456e-03,32:2.465735e-03):2.664008e-03,49:5.700767e-03):3.943375e-04,18:6.639315e-03):6.043993e-04,(31:5.787112e-03,47:3.094214e-03):5.683127e-04):8.376545e-04):1.329095e-05,48:3.083931e-03):1.021810e-04,(((52:5.059167e-03,34:7.758296e-03):2.420981e-03,((45:1.623938e-03,(23:5.712897e-03,(39:5.412071e-03,55:2.088269e-03):5.961641e-04):1.621884e-04):1.280820e-04,37:2.327614e-03):9.082041e-04):1.726201e-03,12:4.328941e-03):1.479716e-03):8.398805e-05,(4:2.807468e-03,5:2.528502e-03):1.994368e-03):9.198123e-04,(((22:2.482063e-03,24:9.499514e-03):4.900583e-05,(27:3.611240e-03,56:4.349428e-03):7.916513e-04):7.813709e-05,6:3.946214e-03):4.363140e-03):1.074052e-03,53:6.893624e-03):6.616015e-04,40:6.821174e-03):5.125201e-04,21:1.175785e-02):1.171099e-03,(42:3.648679e-03,25:4.121124e-03):5.876334e-03):5.348861e-05):1.593547e-03,((14:3.336176e-03,(35:6.009987e-03,65:8.644914e-03):4.863221e-04):5.071643e-04,16:4.155184e-03):5.075538e-03):2.073579e-03,((((((11:4.609146e-03,63:9.302219e-03):2.352173e-04,36:3.450239e-03):2.630884e-03,10:6.648084e-03):2.720947e-03,67:1.494035e-02):6.756245e-05,(15:4.448920e-03,8:2.617953e-03):6.677194e-03):4.468147e-04,(20:6.023101e-03,33:6.958472e-03):1.881619e-03):1.155907e-03):2.172096e-02):8.853403e-04):2.298910e-02):5.382948e-03,(57:3.012350e-02,71:1.588219e-02):2.528360e-02):3.048338e-02,((29:1.075177e-02,62:1.092869e-02):2.869237e-02,76:2.877054e-02):5.907388e-02):3.063071e-02,75:4.298023e-02,1:6.888423e-02);
   tree gen.5800 = [&U] ((((((68:2.609417e-02,(((26:3.854624e-03,(59:7.530921e-03,((58:6.785836e-03,(((64:7.664630e-03,(66:7.012965e-03,43:3.368134e-03):6.085733e-04):1.111940e-03,61:1.501692e-02):7.338863e-04,50:5.230380e-03):1.936366e-04):2.511805e-03,60:8.966181e-03):1.558616e-04):3.297300e-04):6.125095e-03,74:9.402562e-03):1.412317e-02,73:3.008251e-02):4.696010e-03):7.627780e-03,69:4.702520e-02):1.509058e-02,(((72:2.130632e-03,70:2.505869e-03):2.069755e-02,(9:8.108082e-03,2:4.365005e-03):2.421050e-02):4.921594e-03,((3:2.300592e-03,38:3.386236e-03):3.113144e-02,(((30:1.048548e-02,((((((((((46:5.243235e-03,((17:4.721250e-03,41:2.119352e-03):1.201972e-04,28:6.963473e-03):4.443430e-04):1.665099e-03,19:9.259317e-03):1.538268e-04,(((49:5.673208e-03,18:6.607218e-03):3.924312e-04,(54:2.138070e-03,32:2.453815e-03):2.651129e-03):6.014774e-04,(31:5.759136e-03,47:3.079256e-03):5.655653e-04):8.336051e-04):1.322670e-05,((52:5.004287e-03,((45:1.616088e-03,((23:5.685279e-03,(39:4.763231e-03,55:2.078173e-03):7.428120e-04):2.829525e-04,34:7.720791e-03):2.426646e-03):2.199745e-04,37:2.316362e-03):4.410133e-04):1.717856e-03,12:4.308014e-03):8.448182e-04):1.016870e-04,48:3.478737e-03):8.358203e-05,53:6.706963e-03):1.107122e-03,((4:2.793896e-03,5:2.516279e-03):1.933866e-03,((27:3.682696e-03,((22:2.585471e-03,24:9.453591e-03):4.875456e-05,6:3.586479e-03):7.494772e-05):7.750346e-04,56:4.328402e-03):4.541009e-03):9.317558e-04):6.408661e-04,40:6.788199e-03):5.100425e-04,21:8.691410e-03):1.182111e-03,(42:3.631040e-03,25:4.101202e-03):5.847926e-03):5.136130e-05):3.647588e-04,((13:6.802610e-03,(44:3.700057e-03,(7:2.174926e-03,51:2.368476e-03):2.085774e-04):1.042567e-03):2.809075e-03,((14:3.320048e-03,(35:5.980933e-03,65:8.603122e-03):4.839711e-04):5.047126e-04,16:4.135097e-03):5.051002e-03):1.599396e-03):1.995629e-03,((67:1.475624e-02,((((11:4.586864e-03,63:9.257250e-03):2.340802e-04,36:3.433560e-03):3.386088e-03,10:6.615946e-03):2.707793e-03,(15:4.427413e-03,8:2.605297e-03):6.553837e-03):6.748399e-05):4.446547e-04,(20:5.993984e-03,33:6.924833e-03):1.872523e-03):1.150319e-03):2.161596e-02):8.810603e-04):2.287796e-02):5.356925e-03,(57:2.997787e-02,71:1.580541e-02):2.516137e-02):3.033602e-02,((29:1.069979e-02,62:1.087586e-02):2.855366e-02,76:2.863146e-02):5.847042e-02):3.048263e-02,75:4.277245e-02,1:6.855123e-02);
   tree gen.5900 = [&U] ((((((68:2.609417e-02,(((26:3.854624e-03,(59:7.530921e-03,((58:6.785836e-03,(((43:3.402782e-03,64:7.664630e-03):6.338360e-04,66:7.012965e-03):1.155181e-03,(61:1.501692e-02,50:5.280876e-03):7.119772e-04):2.191639e-04):1.927501e-03,60:8.594438e-03):7.720751e-04):3.297300e-04):6.125095e-03,74:9.402562e-03):1.412317e-02,73:3.008251e-02):4.696010e-03):7.627780e-03,69:4.702520e-02):1.509058e-02,(((72:1.831591e-03,70:2.505869e-03):2.069755e-02,(9:8.108082e-03,2:4.365005e-03):2.421050e-02):3.876065e-03,((3:2.300592e-03,38:3.386236e-03):3.113144e-02,(((((((((((17:4.721250e-03,41:2.119352e-03):1.201972e-04,(28:6.963473e-03,46:5.243235e-03):4.443430e-04):1.665099e-03,19:9.259317e-03):1.538268e-04,(((52:5.004287e-03,((45:1.827095e-03,37:2.316362e-03):2.199745e-04,(23:5.685279e-03,(34:4.837592e-03,(39:4.763231e-03,55:2.078173e-03):7.129430e-04):2.888200e-04):2.426646e-03):4.410133e-04):1.717856e-03,12:4.308014e-03):8.448182e-04,(((49:5.673208e-03,18:6.607218e-03):5.869248e-04,(54:2.138070e-03,32:2.453815e-03):3.822313e-03):6.014774e-04,(31:3.987681e-03,47:3.079256e-03):5.655653e-04):8.649837e-04):1.386781e-05):1.490577e-04,48:3.478737e-03):1.553097e-05,53:6.706963e-03):6.667783e-04,((4:2.793896e-03,5:2.516279e-03):1.933866e-03,((27:3.682696e-03,((24:9.453591e-03,22:2.631015e-03):4.892141e-05,6:3.730785e-03):1.189871e-04):7.750346e-04,56:4.328402e-03):2.109915e-03):9.317558e-04):6.408661e-04,40:6.788199e-03):5.100425e-04,21:8.691410e-03):1.182111e-03,(30:1.048548e-02,(((13:6.802610e-03,(44:8.103976e-03,(7:2.739950e-03,51:2.368476e-03):2.085774e-04):1.042567e-03):2.812225e-03,((14:3.320048e-03,(35:5.980933e-03,65:8.603122e-03):2.587368e-04):6.059322e-04,16:4.135097e-03):5.051002e-03):1.599396e-03,(42:3.470425e-03,25:4.101202e-03):5.358522e-03):3.550425e-04):4.844307e-05):1.912492e-03,(((67:1.475624e-02,(((11:4.586864e-03,63:9.257250e-03):5.062069e-04,36:3.433560e-03):1.629780e-03,10:6.615946e-03):2.587900e-03):7.946026e-05,(15:4.409937e-03,8:2.605297e-03):6.763308e-03):2.942206e-04,(20:4.437180e-03,33:6.924833e-03):1.872523e-03):1.150319e-03):2.161596e-02):8.810603e-04):2.287796e-02):5.356925e-03,(57:2.997787e-02,71:1.580541e-02):2.516137e-02):3.033602e-02,((29:1.069979e-02,62:1.087586e-02):2.855366e-02,76:2.863146e-02):5.847042e-02):3.048263e-02,75:5.242857e-02,1:6.855123e-02);
   tree gen.6000 = [&U] ((((((68:2.609417e-02,(((26:3.854624e-03,(59:7.530921e-03,((58:6.785836e-03,((43:3.402782e-03,64:7.664630e-03):6.338360e-04,(66:6.810012e-03,(61:2.121956e-02,50:5.280876e-03):7.119772e-04):1.117595e-03):2.181416e-04):1.927501e-03,60:8.594438e-03):7.720751e-04):3.297300e-04):6.125095e-03,74:9.402562e-03):1.412317e-02,73:3.008251e-02):4.696010e-03):7.627780e-03,69:4.702520e-02):1.571523e-02,((3:2.300592e-03,38:3.386236e-03):3.113144e-02,(((((((((((28:6.963473e-03,((17:4.721250e-03,41:2.144195e-03):1.148142e-04,46:5.274625e-03):4.293235e-04):1.678627e-03,19:9.259317e-03):1.538268e-04,(((52:5.004287e-03,(45:1.827095e-03,(37:2.316362e-03,(23:5.685279e-03,(34:4.837592e-03,(39:4.763231e-03,55:2.078173e-03):7.129430e-04):2.888200e-04):2.426646e-03):2.190667e-04):4.293124e-04):1.637240e-03,12:4.308014e-03):8.448182e-04,(((49:5.673208e-03,18:6.607218e-03):5.869248e-04,(54:2.138070e-03,32:2.453815e-03):3.822313e-03):6.014774e-04,(31:2.308685e-03,47:3.079256e-03):5.655653e-04):8.649837e-04):1.386781e-05):2.846921e-04,48:3.478737e-03):1.553097e-05,((4:2.793896e-03,5:2.516279e-03):1.933866e-03,(27:3.682696e-03,(((24:9.453591e-03,22:2.631015e-03):4.811274e-05,56:4.328402e-03):3.507633e-04,6:3.730785e-03):1.189871e-04):2.140202e-03):8.877607e-04):6.667783e-04,53:6.706963e-03):5.753618e-04,40:6.788199e-03):5.100425e-04,(21:8.376623e-03,(42:3.470425e-03,25:4.101202e-03):5.358522e-03):1.122068e-03):3.671391e-04,(30:1.048548e-02,((13:6.802610e-03,(44:8.103976e-03,(7:2.739950e-03,51:2.368476e-03):9.394526e-05):1.042567e-03):2.812225e-03,((14:3.320048e-03,(35:3.010515e-03,65:4.150751e-03):2.587368e-04):6.059322e-04,16:4.135097e-03):5.051002e-03):1.582467e-03):4.844307e-05):1.912492e-03,(((67:1.625247e-02,(((11:4.586864e-03,63:7.231343e-03):5.062069e-04,36:3.433560e-03):2.869439e-03,10:6.615946e-03):2.756953e-03):7.946026e-05,(15:4.409937e-03,8:3.365190e-03):6.218666e-03):7.331624e-04,(20:6.025290e-03,33:7.452971e-03):1.366798e-03):7.820601e-04):2.161596e-02,((72:1.831591e-03,70:2.505869e-03):1.978769e-02,(9:8.108082e-03,2:4.365005e-03):2.421050e-02):3.876065e-03):8.810603e-04):2.287796e-02):5.356925e-03,(57:2.997787e-02,71:1.580541e-02):2.516137e-02):3.033602e-02,((29:1.069979e-02,62:1.087586e-02):2.855366e-02,76:2.863146e-02):5.847042e-02):3.048263e-02,75:5.242857e-02,1:7.668923e-02);
   tree gen.6100 = [&U] ((((((68:2.609417e-02,((((26:3.588542e-03,59:7.353632e-03):1.825720e-04,((58:6.785836e-03,(66:6.810012e-03,((61:2.121956e-02,50:5.280876e-03):7.119772e-04,(43:3.402782e-03,64:7.664630e-03):6.442659e-04):1.117595e-03):2.181416e-04):1.927501e-03,60:8.594438e-03):6.639862e-04):3.486462e-03,74:9.402562e-03):1.412317e-02,73:3.008251e-02):4.696010e-03):7.627780e-03,69:4.702520e-02):1.571523e-02,((3:2.300592e-03,38:3.386236e-03):3.113144e-02,((((((((((((52:5.004287e-03,45:1.827095e-03):4.132381e-04,(37:3.249863e-03,(23:7.064593e-03,(34:4.837592e-03,(39:5.130320e-03,55:2.287478e-03):9.840083e-04):2.888200e-04):3.171608e-04):2.858154e-04):1.637240e-03,12:4.308014e-03):8.546906e-04,(48:3.478737e-03,((28:6.963473e-03,((17:4.721250e-03,41:1.926489e-03):3.890260e-04,46:5.274625e-03):4.293235e-04):1.678627e-03,19:9.259317e-03):3.463675e-04):1.408382e-04):1.533439e-05,((4:2.793896e-03,5:2.516279e-03):1.933866e-03,(((24:9.453591e-03,22:2.631015e-03):4.811274e-05,56:4.328402e-03):2.432229e-04,(6:3.730785e-03,27:3.682696e-03):1.189871e-04):2.140202e-03):8.877607e-04):6.717295e-04,53:6.706963e-03):5.753618e-04,40:6.788199e-03):1.345172e-05,(((49:5.673208e-03,18:6.607218e-03):5.869248e-04,(54:2.790226e-03,32:2.453815e-03):3.822313e-03):6.014774e-04,(31:2.308685e-03,47:3.079256e-03):5.655653e-04):8.649837e-04):5.134323e-04,(21:8.376623e-03,(42:3.470425e-03,25:4.101202e-03):5.358522e-03):1.122068e-03):3.671391e-04,(30:1.048548e-02,((13:5.706982e-03,(44:8.103976e-03,(7:2.739950e-03,51:2.368476e-03):9.394526e-05):1.042567e-03):2.812225e-03,((14:3.320048e-03,(35:3.010515e-03,65:4.150751e-03):2.587368e-04):6.059322e-04,16:4.135097e-03):5.051002e-03):1.582467e-03):4.844307e-05):1.444282e-03,(((67:1.586848e-02,(((11:4.586864e-03,63:7.231343e-03):5.062069e-04,36:3.433560e-03):2.869439e-03,10:8.555548e-03):2.756953e-03):5.823344e-04,(15:4.409937e-03,8:3.365190e-03):6.218666e-03):7.331624e-04,(20:6.025290e-03,33:7.452971e-03):1.366798e-03):7.820601e-04):2.161596e-02,((72:1.831591e-03,70:2.505869e-03):1.978769e-02,(9:8.108082e-03,2:4.365005e-03):2.421050e-02):3.876065e-03):8.810603e-04):2.687710e-02):1.753926e-03,(57:2.997787e-02,71:1.580541e-02):2.516137e-02):3.033602e-02,((29:1.069979e-02,62:1.087586e-02):2.855366e-02,76:2.863146e-02):5.847042e-02):3.048263e-02,75:5.242857e-02,1:7.668923e-02);
   tree gen.6200 = [&U] ((((((68:2.609417e-02,(((((26:3.543015e-03,60:8.594438e-03):1.184172e-03,59:7.353632e-03):1.825720e-04,(58:6.785836e-03,(66:6.810012e-03,(((43:3.322802e-03,61:2.121956e-02):6.581006e-04,50:5.280876e-03):7.119772e-04,64:7.664630e-03):1.117595e-03):1.481021e-03):5.678115e-04):3.486462e-03,74:9.402562e-03):1.412317e-02,73:3.008251e-02):4.696010e-03):7.627780e-03,69:4.702520e-02):1.571523e-02,((3:2.300592e-03,38:3.386236e-03):3.113144e-02,((((((((48:3.478737e-03,((((17:3.711156e-03,(28:6.485815e-03,41:1.926489e-03):5.898731e-04):3.890260e-04,46:5.274625e-03):1.678627e-03,19:9.259317e-03):3.463675e-04,((52:5.004287e-03,((37:3.249863e-03,((23:7.232710e-03,39:5.101762e-03):3.134868e-04,(34:4.837592e-03,55:2.287478e-03):9.678187e-04):3.171608e-04):4.924075e-04,45:1.855688e-03):2.845636e-04):6.953843e-04,12:4.308014e-03):8.546906e-04):2.333189e-04):1.533439e-05,(((24:9.453591e-03,22:2.631015e-03):4.811274e-05,56:4.328402e-03):2.432229e-04,(6:3.730785e-03,27:3.682696e-03):1.189871e-04):2.140202e-03):6.829406e-04,((4:2.844155e-03,5:2.516279e-03):1.897851e-03,40:7.112824e-03):9.209699e-04):1.381610e-05,(((49:3.866850e-03,18:6.607218e-03):5.869248e-04,(54:2.790226e-03,32:2.453815e-03):3.822313e-03):5.953231e-04,(31:2.308685e-03,47:3.079256e-03):5.655653e-04):8.417037e-04):5.753618e-04,53:6.706963e-03):5.058524e-04,((30:1.048548e-02,((((14:3.320048e-03,(35:3.010515e-03,65:5.061617e-03):2.587368e-04):6.266300e-04,16:4.135097e-03):5.117570e-03,(13:5.706982e-03,(44:8.103976e-03,(7:2.739950e-03,51:2.368476e-03):9.394526e-05):1.042567e-03):2.812225e-03):1.545341e-03,21:8.376623e-03):1.204755e-03):2.261801e-05,(42:2.240752e-03,25:4.101202e-03):6.573818e-03):1.618520e-04):1.444282e-03,(((67:1.586848e-02,(((11:4.586864e-03,63:7.231343e-03):5.062069e-04,36:3.433560e-03):2.869439e-03,10:8.555548e-03):2.756953e-03):5.823344e-04,(15:4.409937e-03,8:3.365190e-03):6.218666e-03):7.331624e-04,(20:6.025290e-03,33:7.452971e-03):1.366798e-03):7.820601e-04):2.161596e-02,((72:1.831591e-03,70:2.505869e-03):1.978769e-02,(9:8.108082e-03,2:4.365005e-03):2.421050e-02):3.876065e-03):8.810603e-04):2.687710e-02):1.753926e-03,(57:2.997787e-02,71:1.580541e-02):2.516137e-02):3.033602e-02,((29:1.069979e-02,62:1.087586e-02):2.061578e-02,76:2.863146e-02):5.847042e-02):3.048263e-02,75:4.775238e-02,1:7.668923e-02);
   tree gen.6300 = [&U] ((((((68:2.609417e-02,((((26:3.643784e-03,60:8.594438e-03):1.225542e-03,(59:7.353632e-03,(58:6.785836e-03,((66:6.810012e-03,(50:5.280876e-03,(43:3.245165e-03,64:7.664630e-03):6.802204e-04):1.117595e-03):6.318449e-04,61:2.121956e-02):1.541970e-03):5.678115e-04):1.743795e-04):3.486462e-03,74:1.121832e-02):1.412317e-02,73:3.008251e-02):4.696010e-03):7.627780e-03,69:4.702520e-02):1.571523e-02,((3:2.300592e-03,38:3.386236e-03):3.113144e-02,(((((4:2.779835e-03,5:2.516279e-03):1.928483e-03,(((((49:5.977562e-03,18:5.829010e-03):5.179046e-04,(54:2.790226e-03,32:2.453815e-03):3.822313e-03):5.953231e-04,(31:2.308685e-03,47:3.079256e-03):5.655653e-04):8.417037e-04,53:6.706963e-03):5.753618e-04,(((48:3.478737e-03,((((17:3.711156e-03,(28:6.485815e-03,41:1.926489e-03):5.898731e-04):3.890260e-04,46:5.274625e-03):1.678627e-03,19:9.259317e-03):3.463675e-04,((((52:5.217659e-03,45:1.916151e-03):3.380909e-04,(23:7.232710e-03,39:5.101762e-03):3.134868e-04):1.176213e-04,(37:3.278494e-03,(34:4.837592e-03,55:2.287478e-03):9.290335e-04):4.924075e-04):8.834734e-04,12:4.308014e-03):8.546906e-04):2.333189e-04):1.533439e-05,40:7.112824e-03):6.829406e-04,(6:3.730785e-03,(27:2.674498e-03,((24:9.453591e-03,56:4.328402e-03):1.131418e-04,22:2.631015e-03):2.432229e-04):1.189871e-04):2.140202e-03):1.381610e-05):7.870033e-04):5.058524e-04,((30:1.048548e-02,((((14:3.320048e-03,(35:3.010515e-03,65:5.061617e-03):2.587368e-04):6.266300e-04,16:3.237061e-03):5.117570e-03,(13:5.436601e-03,(44:8.103976e-03,(7:2.739950e-03,51:2.368476e-03):9.394526e-05):1.366559e-03):2.812225e-03):1.317496e-03,21:8.376623e-03):1.204755e-03):2.261801e-05,(42:2.240752e-03,25:4.101202e-03):6.573818e-03):1.618520e-04):1.444282e-03,(((67:1.586848e-02,(((11:4.586864e-03,63:8.380062e-03):1.394624e-03,36:3.719863e-03):2.869439e-03,10:8.555548e-03):2.756953e-03):1.074014e-03,(15:4.409937e-03,8:3.365190e-03):6.218666e-03):7.331624e-04,(20:6.025290e-03,33:7.452971e-03):1.366798e-03):7.820601e-04):2.161596e-02,((72:1.831591e-03,70:2.564645e-03):1.978769e-02,(9:8.108082e-03,2:4.365005e-03):2.421050e-02):3.876065e-03):8.810603e-04):2.687710e-02):1.476371e-03,(57:2.997787e-02,71:1.580541e-02):2.516137e-02):3.033602e-02,((29:1.069979e-02,62:1.087586e-02):1.940008e-02,76:2.863146e-02):5.847042e-02):3.048263e-02,75:4.775238e-02,1:7.668923e-02);
   tree gen.6400 = [&U] ((((((68:2.609417e-02,((((26:3.643784e-03,60:8.594438e-03):1.225542e-03,(59:7.353632e-03,(58:6.785836e-03,((66:6.810012e-03,((50:5.280876e-03,43:3.245165e-03):6.819552e-04,64:7.664630e-03):1.083955e-03):6.254171e-04,61:2.121956e-02):1.541970e-03):5.678115e-04):1.743795e-04):4.606607e-03,74:1.323707e-02):1.412317e-02,73:3.008251e-02):4.696010e-03):7.627780e-03,69:4.702520e-02):1.571523e-02,((3:2.300592e-03,38:3.386236e-03):3.113144e-02,((((30:1.048548e-02,((((14:3.320048e-03,(35:3.010515e-03,65:5.061617e-03):2.587368e-04):6.266300e-04,16:3.237061e-03):5.117570e-03,(13:5.436601e-03,(44:8.103976e-03,(7:2.739950e-03,51:2.368476e-03):9.394526e-05):1.366559e-03):2.812225e-03):5.561613e-04,21:8.376623e-03):1.161114e-03):5.061592e-05,(((4:3.116929e-03,5:2.516279e-03):1.928483e-03,((6:3.730785e-03,(27:2.674498e-03,((24:9.453591e-03,22:2.631015e-03):1.131418e-04,56:4.328402e-03):2.432229e-04):2.108838e-04):2.140202e-03,((((((49:6.103549e-03,(54:2.790226e-03,32:2.453815e-03):3.822313e-03):6.216912e-04,18:5.829010e-03):6.237568e-04,(31:2.308685e-03,47:3.079256e-03):7.769194e-04):8.417037e-04,53:6.706963e-03):2.608929e-04,(48:3.478737e-03,((((17:3.711156e-03,(28:6.485815e-03,41:1.926489e-03):5.898731e-04):3.890260e-04,46:5.274625e-03):1.678627e-03,19:9.813942e-03):3.463675e-04,(((34:4.837592e-03,55:2.287478e-03):1.028260e-03,(37:3.278494e-03,((52:5.217659e-03,(23:7.232710e-03,39:5.101762e-03):2.375064e-04):3.372352e-04,45:1.916151e-03):1.176213e-04):4.924075e-04):8.834734e-04,12:4.308014e-03):1.385532e-03):2.333189e-04):1.533439e-05):7.133265e-04,40:7.009241e-03):1.392351e-05):4.585694e-04):5.058524e-04,(42:2.240752e-03,25:4.101202e-03):6.573818e-03):1.584991e-04):1.444282e-03,(((67:1.586848e-02,(((11:4.586864e-03,63:8.380062e-03):1.394624e-03,36:3.719863e-03):2.869439e-03,10:8.555548e-03):2.756953e-03):1.074014e-03,(15:4.409937e-03,8:3.365190e-03):6.218666e-03):7.331624e-04,(20:6.025290e-03,33:7.452971e-03):1.366798e-03):7.820601e-04):2.161596e-02,((72:1.831591e-03,70:2.564645e-03):1.978769e-02,(9:8.108082e-03,2:4.365005e-03):2.421050e-02):3.876065e-03):8.810603e-04):2.687710e-02):1.476371e-03,(57:2.997787e-02,71:1.580541e-02):2.516137e-02):3.033602e-02,((29:1.069979e-02,62:1.087586e-02):1.940008e-02,76:2.863146e-02):5.847042e-02):3.048263e-02,75:4.775238e-02,1:7.668923e-02);
   tree gen.6500 = [&U] ((((((68:2.609417e-02,((((26:3.643784e-03,60:8.594438e-03):1.225542e-03,(59:7.353632e-03,(58:6.785836e-03,((66:6.810012e-03,(50:5.280876e-03,(43:3.263889e-03,64:7.664630e-03):6.579755e-04):1.075171e-03):6.254171e-04,61:2.121956e-02):6.270594e-04):1.447599e-03):1.743795e-04):4.606607e-03,74:1.323707e-02):1.412317e-02,73:3.008251e-02):4.696010e-03):7.627780e-03,69:4.702520e-02):1.571523e-02,(((3:2.300592e-03,38:3.386236e-03):3.113144e-02,((((((14:2.598295e-03,(35:3.010515e-03,65:5.061617e-03):2.587368e-04):8.564423e-04,16:3.237061e-03):5.117570e-03,(13:5.436601e-03,(44:8.103976e-03,(7:2.739950e-03,51:2.844658e-03):9.394526e-05):1.366559e-03):2.724022e-03):2.853166e-04,(30:1.048548e-02,21:8.376623e-03):4.804248e-04):5.061592e-05,(((4:3.116929e-03,5:3.971178e-03):1.928483e-03,(((6:3.730785e-03,(27:2.722229e-03,22:2.631015e-03):5.619201e-04):3.360938e-04,(24:9.453591e-03,56:4.166448e-03):1.717257e-04):2.118666e-03,((48:3.478737e-03,((((((49:6.941006e-03,(54:2.790226e-03,32:2.453815e-03):3.822313e-03):6.216912e-04,18:5.829010e-03):6.237568e-04,(31:2.308685e-03,47:3.079256e-03):1.195066e-03):8.417037e-04,53:6.706963e-03):2.853490e-04,(((28:6.538363e-03,(46:5.274625e-03,17:3.711156e-03):2.252019e-04):5.784596e-04,41:1.926489e-03):1.488287e-03,19:9.813942e-03):3.493810e-04):1.502914e-05,(((37:3.278494e-03,((23:7.232710e-03,(39:5.101762e-03,52:5.217659e-03):2.347100e-04):3.372352e-04,45:1.916151e-03):1.176213e-04):5.046889e-04,(34:4.837592e-03,55:2.287478e-03):1.018162e-03):8.834734e-04,12:4.308014e-03):1.385532e-03):2.333189e-04):7.349690e-04,40:7.009241e-03):6.341844e-06):5.342169e-04):5.058524e-04,(42:2.240752e-03,25:4.101202e-03):6.573818e-03):1.584991e-04):1.444282e-03,(((67:1.586848e-02,(((11:4.586864e-03,63:8.380062e-03):9.790467e-04,36:3.719863e-03):2.869439e-03,10:8.555548e-03):3.618201e-03):1.074014e-03,(15:4.409937e-03,8:3.365190e-03):6.218666e-03):7.331624e-04,(20:6.025290e-03,33:6.194102e-03):1.366798e-03):7.820601e-04):2.216223e-02):8.976308e-04,((72:1.831591e-03,70:2.564645e-03):1.978769e-02,(9:8.108082e-03,2:4.845509e-03):2.421050e-02):3.876065e-03):2.599242e-02):1.476371e-03,(57:2.997787e-02,71:1.580541e-02):2.516137e-02):3.033602e-02,((29:1.069979e-02,62:1.087586e-02):1.940008e-02,76:2.863146e-02):5.847042e-02):3.048263e-02,75:4.775238e-02,1:7.668923e-02);
   tree gen.6600 = [&U] ((((((68:2.609417e-02,((((26:3.643784e-03,60:8.594438e-03):2.912599e-04,(59:7.353632e-03,(58:5.767061e-03,(66:6.810012e-03,((50:5.280876e-03,(43:3.263889e-03,64:7.664630e-03):6.579755e-04):1.075171e-03,61:2.264921e-02):1.098487e-04):1.053147e-03):1.447599e-03):2.968154e-04):5.177397e-03,74:1.323707e-02):1.412317e-02,73:3.008251e-02):4.696010e-03):7.627780e-03,69:4.702520e-02):1.571523e-02,(((3:2.300592e-03,38:3.386236e-03):3.113144e-02,((((((14:2.598295e-03,(35:3.010515e-03,65:8.294124e-03):2.587368e-04):3.931367e-04,16:3.237061e-03):5.117570e-03,(13:3.012123e-03,(44:8.103976e-03,(7:2.739950e-03,51:2.844658e-03):6.344629e-05):1.366559e-03):2.724022e-03):1.872017e-04,(30:1.017982e-02,21:8.376623e-03):4.804248e-04):1.536241e-04,(((4:3.116929e-03,5:3.971178e-03):1.928483e-03,((6:3.588397e-03,(24:9.143233e-03,((27:3.393719e-03,22:2.631015e-03):2.903177e-04,56:5.490705e-03):3.242629e-04):1.720704e-04):2.118666e-03,((48:3.478737e-03,(((((49:6.941006e-03,(18:5.829010e-03,(54:2.718432e-03,32:2.453815e-03):3.914773e-03):4.629926e-04):6.237568e-04,(31:2.308685e-03,47:3.079256e-03):1.195066e-03):8.417037e-04,53:6.706963e-03):1.120561e-04,((28:6.538363e-03,((46:5.255369e-03,41:8.174446e-04):3.049133e-04,17:3.711156e-03):5.795663e-04):1.494015e-03,19:9.813942e-03):3.493810e-04):1.986015e-04,((37:3.220783e-03,(23:7.473769e-03,((34:4.837592e-03,55:2.287478e-03):6.542310e-04,((39:5.101762e-03,52:5.217659e-03):2.265734e-04,45:1.916151e-03):7.695408e-04):2.685358e-05):5.178497e-04):8.438125e-04,12:4.754064e-03):9.134758e-04):2.333189e-04):7.349690e-04,40:7.009241e-03):6.341844e-06):5.342169e-04):5.058524e-04,(42:2.240752e-03,25:6.274365e-03):4.260424e-03):1.584991e-04):1.444282e-03,(((67:1.586848e-02,(((11:4.586864e-03,63:8.380062e-03):9.790467e-04,36:3.719863e-03):2.869439e-03,10:8.555548e-03):4.389727e-03):1.194338e-03,(15:4.409937e-03,8:3.365190e-03):6.218666e-03):4.760695e-04,(20:6.025290e-03,33:6.194102e-03):1.366798e-03):7.820601e-04):2.216223e-02):6.864173e-04,((72:1.831591e-03,70:2.564645e-03):1.978769e-02,(9:8.108082e-03,2:4.845509e-03):2.421050e-02):3.876065e-03):1.658673e-02):1.476371e-03,(57:2.997787e-02,71:2.480396e-02):2.516137e-02):3.033602e-02,((29:1.069979e-02,62:1.087586e-02):1.940008e-02,76:2.863146e-02):5.847042e-02):3.048263e-02,75:4.775238e-02,1:7.668923e-02);
   tree gen.6700 = [&U] ((((((68:2.609417e-02,((((26:4.183754e-03,60:8.594438e-03):2.912599e-04,(59:7.353632e-03,(58:5.767061e-03,(((43:3.263889e-03,64:7.664630e-03):6.579755e-04,(50:5.280876e-03,66:6.810012e-03):1.075171e-03):1.048329e-04,61:2.264921e-02):1.054901e-03):1.447599e-03):2.968154e-04):5.165869e-03,74:1.323707e-02):1.412317e-02,73:3.008251e-02):4.696010e-03):7.627780e-03,69:4.702520e-02):1.571523e-02,(((3:2.300592e-03,38:3.386236e-03):3.113144e-02,(((42:2.240752e-03,25:6.274365e-03):4.260424e-03,(((4:3.116929e-03,5:3.971178e-03):1.928483e-03,((6:3.588397e-03,((27:3.420440e-03,24:9.143233e-03):4.718564e-04,(56:5.443837e-03,22:2.631015e-03):2.857486e-04):4.661649e-06):2.118666e-03,((48:3.478737e-03,((((((49:6.941006e-03,18:5.829010e-03):4.813002e-04,(54:3.709974e-03,32:2.453815e-03):3.948887e-03):6.237568e-04,(31:2.308685e-03,47:3.079256e-03):1.278284e-03):8.417037e-04,53:6.706963e-03):1.120561e-04,(((41:8.174446e-04,(17:3.711156e-03,28:6.538363e-03):4.743015e-04):3.049133e-04,46:5.255369e-03):1.494015e-03,19:6.669721e-03):4.938901e-04):9.747466e-05,((37:3.220783e-03,((34:4.837592e-03,55:2.287478e-03):6.542310e-04,(23:4.784502e-03,((39:5.101762e-03,52:5.217659e-03):2.265734e-04,45:1.916151e-03):4.570129e-04):6.666443e-05):5.176705e-04):8.438125e-04,12:4.754064e-03):9.134758e-04):2.668228e-04):7.154884e-04,40:7.009241e-03):4.587381e-05):4.807997e-04):5.058524e-04,((((14:4.763991e-03,(35:3.010515e-03,65:8.294124e-03):1.747062e-04):7.550356e-04,16:6.684262e-03):5.117570e-03,(13:4.486140e-03,(44:8.103976e-03,(7:3.149213e-03,51:2.844658e-03):6.344629e-05):1.366559e-03):2.724022e-03):1.872017e-04,(30:1.017982e-02,21:9.061242e-03):3.040089e-04):1.536241e-04):1.584991e-04):1.444282e-03,(((67:1.586848e-02,(((11:4.586864e-03,63:8.380062e-03):9.790467e-04,36:3.719863e-03):2.869439e-03,10:8.555548e-03):4.389727e-03):1.194338e-03,(15:4.409937e-03,8:3.365190e-03):6.218666e-03):4.760695e-04,(20:6.025290e-03,33:6.194102e-03):1.256993e-03):7.820601e-04):2.216223e-02):6.864173e-04,((72:1.831591e-03,70:2.447780e-03):1.978769e-02,(9:8.108082e-03,2:4.845509e-03):2.421050e-02):3.876065e-03):1.658673e-02):1.476371e-03,(57:2.997787e-02,71:2.480396e-02):2.516137e-02):3.033602e-02,((29:1.069979e-02,62:1.087586e-02):1.940008e-02,76:2.863146e-02):5.847042e-02):3.048263e-02,75:4.775238e-02,1:7.668923e-02);
   tree gen.6800 = [&U] ((((((68:2.609417e-02,((((26:4.016565e-03,60:8.594438e-03):2.916581e-04,(59:7.353632e-03,(58:6.415455e-03,(((50:5.280876e-03,66:6.810012e-03):4.743064e-04,61:2.236744e-02):9.595369e-05,(43:3.263889e-03,64:5.231643e-03):6.579755e-04):1.054901e-03):4.513853e-04):2.968154e-04):5.388018e-03,74:1.323707e-02):1.412317e-02,73:3.008251e-02):4.696010e-03):7.627780e-03,69:4.702520e-02):1.571523e-02,(((3:2.300592e-03,38:3.024892e-03):3.113144e-02,((((42:2.345493e-03,25:6.274365e-03):4.067619e-03,((40:7.009241e-03,((24:8.731836e-03,(6:3.588397e-03,((27:3.420440e-03,56:5.331096e-03):4.192198e-04,22:2.631015e-03):2.929417e-04):1.699078e-04):2.133384e-03,(4:3.116929e-03,5:3.971178e-03):1.928483e-03):4.807997e-04):4.587381e-05,(48:3.478737e-03,((((((49:6.941006e-03,18:5.829010e-03):2.112629e-04,(54:3.709974e-03,32:2.453815e-03):3.948887e-03):6.237568e-04,(31:2.308685e-03,47:3.079256e-03):8.249171e-04):8.417037e-04,53:6.706963e-03):1.120561e-04,(((17:3.711156e-03,(28:6.538363e-03,41:8.174446e-04):4.743015e-04):2.679443e-04,46:5.255369e-03):1.494015e-03,19:6.669721e-03):8.445540e-04):9.747466e-05,((37:3.220783e-03,(((34:4.837592e-03,55:2.287478e-03):6.542310e-04,23:5.270276e-03):4.419348e-05,((39:5.101762e-03,52:5.217659e-03):2.265734e-04,45:1.916151e-03):4.708235e-04):2.836690e-04):8.438125e-04,12:4.754064e-03):9.134758e-04):4.987061e-04):7.154884e-04):7.098816e-04):1.080695e-04,((((14:4.763991e-03,(35:3.010515e-03,65:8.294124e-03):1.243671e-04):7.550356e-04,16:6.684262e-03):5.117570e-03,(13:4.152863e-03,(44:8.103976e-03,(7:3.149213e-03,51:2.844658e-03):6.344629e-05):9.713798e-04):3.125169e-03):2.687017e-04,(30:1.017982e-02,21:9.061242e-03):3.332835e-04):1.922690e-04):2.148293e-03,((67:1.586848e-02,((15:4.409937e-03,8:3.365190e-03):6.218666e-03,(((11:4.586864e-03,63:7.392989e-03):9.790467e-04,36:3.719863e-03):2.940214e-03,10:8.555548e-03):4.413916e-03):1.252617e-03):4.760695e-04,(20:6.025290e-03,33:6.194102e-03):1.256993e-03):1.080424e-03):2.216223e-02):6.864173e-04,((72:1.831591e-03,70:2.447780e-03):1.978769e-02,(9:8.108082e-03,2:4.845509e-03):2.421050e-02):5.549349e-03):1.658673e-02):1.476371e-03,(57:2.997787e-02,71:2.480396e-02):2.516137e-02):3.033602e-02,((29:1.069979e-02,62:1.087586e-02):1.940008e-02,76:2.863146e-02):5.847042e-02):3.048263e-02,75:4.775238e-02,1:7.668923e-02);
   tree gen.6900 = [&U] ((((((68:2.548038e-02,((((26:3.922086e-03,60:8.392278e-03):2.365808e-04,(59:7.180658e-03,(58:6.264549e-03,(((50:5.156658e-03,66:6.649825e-03):2.717720e-04,61:1.665190e-02):9.369664e-05,(43:3.187115e-03,64:5.108583e-03):6.424984e-04):9.980869e-04):3.821291e-04):2.898336e-04):5.261279e-03,74:1.292571e-02):1.379096e-02,73:3.484228e-02):4.585549e-03):7.448357e-03,69:4.591906e-02):1.534558e-02,(((3:2.246477e-03,38:2.953739e-03):3.039916e-02,(((((40:5.493894e-03,((24:8.526443e-03,(((27:3.454585e-03,6:3.503990e-03):3.872122e-04,56:5.205696e-03):3.698511e-04,22:2.569128e-03):1.659112e-04):2.083202e-03,(4:3.043612e-03,5:3.877767e-03):1.883121e-03):1.372043e-04):4.196431e-04,((37:3.145023e-03,(23:5.146307e-03,((34:4.723801e-03,55:2.233671e-03):3.241976e-04,((39:4.981757e-03,52:5.094928e-03):2.212439e-04,45:1.871079e-03):3.927648e-04):2.989544e-04):2.769965e-04):8.239641e-04,12:4.642238e-03):7.180410e-04):5.092464e-04,(48:2.365021e-03,((((49:6.777738e-03,18:5.691899e-03):2.062935e-04,(54:3.622707e-03,32:2.396095e-03):3.856000e-03):6.090846e-04,(31:2.254380e-03,47:1.975120e-03):8.367123e-04):8.340677e-04,(53:6.973218e-03,(((17:3.623861e-03,(28:7.690508e-03,41:7.982164e-04):4.631448e-04):2.616416e-04,46:5.131750e-03):1.458873e-03,19:6.512834e-03):8.246882e-04):1.109552e-04):9.364073e-05):5.702887e-04):7.482094e-04,(((42:2.327468e-03,25:6.126777e-03):4.008292e-03,30:9.940367e-03):1.009224e-04,(21:8.848101e-03,(((14:4.651931e-03,(35:2.939701e-03,65:8.099027e-03):1.214417e-04):7.372755e-04,16:6.527033e-03):4.997193e-03,(13:4.055178e-03,(44:7.913352e-03,(7:3.075137e-03,51:2.777746e-03):5.593835e-04):4.958583e-04):3.051658e-03):2.623812e-04):3.254439e-04):1.877464e-04):2.097760e-03,((67:1.549522e-02,((15:4.306205e-03,8:3.286033e-03):6.072388e-03,(((11:4.478971e-03,63:7.219089e-03):6.557793e-04,36:3.632363e-03):2.871053e-03,10:8.354302e-03):4.310091e-03):1.050046e-03):4.648713e-04,(20:5.883562e-03,33:6.048402e-03):1.227426e-03):6.888768e-04):2.164092e-02):6.702712e-04,((72:1.788508e-03,70:2.390203e-03):1.932224e-02,(9:7.917361e-03,2:4.731531e-03):2.364101e-02):5.418816e-03):1.619657e-02):1.441643e-03,(57:2.927273e-02,71:2.422051e-02):2.456952e-02):2.962245e-02,((29:1.044811e-02,62:1.062003e-02):1.894374e-02,76:2.795798e-02):5.709506e-02):2.976561e-02,75:4.662913e-02,1:7.488532e-02);
   tree gen.7000 = [&U] ((((((68:2.548038e-02,(((59:7.180658e-03,((26:4.109869e-03,60:8.392278e-03):2.388047e-04,(58:6.264549e-03,((66:6.649825e-03,(43:3.187115e-03,64:5.108583e-03):6.424984e-04):1.272242e-04,(50:4.662803e-03,61:1.665190e-02):2.685123e-04):9.332987e-04):3.821291e-04):2.777789e-04):5.261279e-03,74:1.292571e-02):1.379096e-02,73:3.484228e-02):4.585549e-03):7.448357e-03,69:4.591906e-02):1.534558e-02,(((3:2.692568e-03,38:2.953739e-03):3.243124e-02,(((48:2.365021e-03,(((40:5.493894e-03,((37:3.145023e-03,(23:5.146307e-03,((34:4.723801e-03,55:2.233671e-03):3.241976e-04,((39:4.981757e-03,45:1.871079e-03):1.026805e-04,52:5.094928e-03):2.322253e-04):2.861454e-04):3.049949e-04):8.239641e-04,12:4.642238e-03):7.180410e-04):4.196431e-04,(((((27:3.454585e-03,6:3.503990e-03):3.843780e-04,22:2.569128e-03):1.584802e-04,24:8.526443e-03):6.570209e-04,56:5.205696e-03):1.976905e-03,(4:3.043612e-03,5:3.877767e-03):1.883121e-03):1.372043e-04):5.092464e-04,(((28:8.310677e-03,((17:3.623861e-03,41:7.965030e-04):4.518617e-04,46:5.131750e-03):2.485477e-04):1.455023e-03,19:6.512834e-03):8.578707e-04,((((49:6.777738e-03,18:5.691899e-03):2.062935e-04,(54:3.622707e-03,32:4.972839e-03):3.856000e-03):6.090846e-04,(31:2.254380e-03,47:1.975120e-03):8.367123e-04):8.340677e-04,53:6.973218e-03):8.909579e-05):1.080754e-04):5.702887e-04):7.482094e-04,(30:9.940367e-03,((42:2.293272e-03,25:6.126777e-03):4.035972e-03,(21:8.848101e-03,(((14:4.817369e-03,(35:2.939701e-03,65:8.099027e-03):1.214417e-04):7.372755e-04,16:4.378872e-03):4.997193e-03,(13:4.055178e-03,(44:7.913352e-03,(7:3.075137e-03,51:2.777746e-03):5.593835e-04):4.958583e-04):3.051658e-03):2.623812e-04):2.015025e-04):1.960224e-04):2.442028e-04):2.097760e-03,((67:1.549522e-02,((15:4.306205e-03,8:3.623296e-03):6.202754e-03,(((11:4.478971e-03,63:7.219089e-03):6.557793e-04,36:3.632363e-03):2.871053e-03,10:8.354302e-03):4.310091e-03):1.050046e-03):4.648713e-04,(20:5.883562e-03,33:6.048402e-03):1.227426e-03):6.888768e-04):2.164092e-02):6.702712e-04,((72:1.788508e-03,70:2.390203e-03):1.932224e-02,(9:7.917361e-03,2:4.731531e-03):2.364101e-02):5.418816e-03):1.619657e-02):1.441643e-03,(57:2.927273e-02,71:2.422051e-02):2.456952e-02):2.962245e-02,((29:1.044811e-02,62:1.062003e-02):1.894374e-02,76:2.795798e-02):5.709506e-02):2.976561e-02,75:4.662913e-02,1:7.488532e-02);
   tree gen.7100 = [&U] ((((((68:2.548038e-02,(((60:8.392278e-03,((26:4.105805e-03,59:7.180658e-03):2.473948e-04,(58:6.264549e-03,(((66:6.649825e-03,64:6.865463e-03):3.862419e-04,43:3.187115e-03):2.770322e-04,(50:4.662803e-03,61:1.665190e-02):2.685123e-04):9.332987e-04):3.693390e-04):2.719571e-04):5.490311e-03,74:1.292571e-02):1.379096e-02,73:3.484228e-02):4.585549e-03):7.448357e-03,69:4.591906e-02):1.763505e-02,(((3:2.229178e-03,38:2.953739e-03):3.233849e-02,((((((28:8.310677e-03,(46:5.131750e-03,(41:7.965030e-04,17:3.794058e-03):4.874654e-04):4.547654e-04):1.455023e-03,19:6.512834e-03):1.173447e-03,48:2.365021e-03):5.450357e-04,(((((49:6.777738e-03,(54:3.622707e-03,32:4.972839e-03):3.829336e-03):2.153833e-04,18:5.691899e-03):6.090846e-04,(31:3.181026e-03,47:1.975120e-03):8.367123e-04):8.340677e-04,53:6.973218e-03):8.909579e-05,((40:5.493894e-03,(((37:3.820789e-03,52:5.072919e-03):4.179800e-04,((45:1.871079e-03,(39:4.981757e-03,23:5.146307e-03):1.026805e-04):2.319751e-04,(34:4.723801e-03,55:5.178343e-03):3.180243e-04):3.049949e-04):8.239641e-04,12:4.642238e-03):7.180410e-04):4.196431e-04,(((22:2.569128e-03,24:8.526443e-03):1.379624e-03,((27:3.485634e-03,6:3.503990e-03):3.750077e-04,56:5.205696e-03):1.526619e-04):1.976905e-03,(4:3.043612e-03,5:3.877767e-03):1.883121e-03):1.372043e-04):5.092464e-04):1.080754e-04):8.545870e-04,(30:9.940367e-03,(21:8.848101e-03,(((14:4.817369e-03,(35:2.939701e-03,65:8.099027e-03):1.214417e-04):7.372755e-04,16:4.378872e-03):4.997193e-03,((42:2.327341e-03,25:6.126777e-03):4.022887e-03,(13:4.055178e-03,(44:7.913352e-03,(7:3.075137e-03,51:2.777746e-03):5.593835e-04):4.958583e-04):3.051658e-03):2.090825e-04):2.623812e-04):1.960224e-04):3.177365e-04):2.097760e-03,((((15:4.122457e-03,8:3.623296e-03):6.261556e-03,67:1.549522e-02):1.048066e-03,(((11:4.478971e-03,63:7.219089e-03):3.782118e-04,36:3.632363e-03):2.871053e-03,10:8.354302e-03):4.310091e-03):4.648713e-04,(20:5.883562e-03,33:6.048402e-03):1.227426e-03):6.888768e-04):2.164092e-02):6.702712e-04,((72:1.788508e-03,70:2.390203e-03):1.932224e-02,(9:7.917361e-03,2:4.731531e-03):2.364101e-02):5.418816e-03):1.619657e-02):1.441643e-03,(57:2.927273e-02,71:2.422051e-02):2.456952e-02):2.962245e-02,((29:1.044811e-02,62:1.062003e-02):1.894374e-02,76:2.795798e-02):5.709506e-02):3.089305e-02,75:4.662913e-02,1:7.488532e-02);
   tree gen.7200 = [&U] ((((((68:2.548038e-02,(((60:9.318373e-03,((26:4.105805e-03,59:7.180658e-03):2.473948e-04,(58:6.264549e-03,(66:5.401840e-03,((43:5.565599e-03,(50:4.662803e-03,61:1.665190e-02):1.918223e-04):2.756987e-04,64:6.549092e-03):4.007426e-04):8.329840e-04):3.693390e-04):2.719571e-04):5.566465e-03,74:1.292571e-02):1.379096e-02,73:3.484228e-02):4.585549e-03):1.222199e-02,69:4.591906e-02):1.763505e-02,(((3:2.229178e-03,38:2.953739e-03):3.233849e-02,((72:1.788508e-03,70:2.390203e-03):1.932224e-02,(9:7.917361e-03,2:4.731531e-03):2.364101e-02):5.418816e-03):6.702712e-04,(((13:4.055178e-03,(44:7.913352e-03,(7:3.075137e-03,51:2.777746e-03):5.593835e-04):4.958583e-04):3.051658e-03,(((14:4.817369e-03,(35:4.053614e-03,65:8.099027e-03):1.214417e-04):7.372755e-04,16:4.378872e-03):4.997193e-03,((42:2.327341e-03,25:6.126777e-03):4.022887e-03,(((((28:8.310677e-03,(46:5.131750e-03,(41:7.965030e-04,17:3.794058e-03):4.874654e-04):2.487969e-04):1.455023e-03,19:6.512834e-03):1.173447e-03,48:2.365021e-03):7.096924e-04,(((((49:4.137720e-03,(54:3.622707e-03,32:4.972839e-03):3.829336e-03):2.153833e-04,18:5.691899e-03):6.090846e-04,(31:3.181026e-03,47:1.975120e-03):8.652648e-04):8.340677e-04,((4:3.043612e-03,5:3.877767e-03):1.883121e-03,(((27:3.485634e-03,((22:2.479080e-03,24:8.526443e-03):7.240088e-04,6:3.503990e-03):1.553964e-04):3.750077e-04,56:5.205696e-03):1.976905e-03,(40:5.493894e-03,(((34:4.723801e-03,55:5.178343e-03):3.180243e-04,(((37:3.820789e-03,45:1.907211e-03):4.123203e-04,(39:5.022175e-03,23:5.146307e-03):1.026805e-04):2.319751e-04,52:5.279316e-03):3.049949e-04):1.458317e-03,12:4.642238e-03):7.180410e-04):4.196431e-04):1.372043e-04):5.092464e-04):1.037831e-04,53:6.973218e-03):1.080754e-04):7.411502e-04,(30:9.940367e-03,21:8.848101e-03):5.349563e-04):3.966660e-04):2.248850e-04):3.543675e-05):2.183924e-03,((((15:4.122457e-03,8:3.623296e-03):6.261556e-03,67:1.549522e-02):1.048066e-03,(((11:4.478971e-03,63:7.219089e-03):8.149907e-04,36:3.632363e-03):2.871053e-03,10:8.354302e-03):2.694858e-03):4.648713e-04,(20:5.883562e-03,33:4.208054e-03):1.227426e-03):6.888768e-04):2.164092e-02):1.619657e-02):1.441643e-03,(57:2.927273e-02,71:2.733668e-02):2.456952e-02):2.962245e-02,((29:1.044811e-02,62:1.062003e-02):1.894374e-02,76:2.795798e-02):5.709506e-02):3.089305e-02,75:4.662913e-02,1:7.488532e-02);
   tree gen.7300 = [&U] ((((((68:2.548038e-02,((((26:4.105805e-03,(59:7.180658e-03,60:9.318373e-03):2.542589e-04):2.703910e-04,(58:6.264549e-03,(43:5.801026e-03,(((61:1.742291e-02,64:6.041727e-03):2.772740e-04,66:5.647926e-03):1.903791e-04,50:4.641770e-03):3.853147e-04):7.263104e-04):5.091101e-04):5.566465e-03,74:1.292571e-02):1.379096e-02,73:3.484228e-02):4.585549e-03):1.222199e-02,69:4.591906e-02):1.511696e-02,((3:2.229178e-03,38:2.953739e-03):3.115398e-02,(((((13:5.871366e-03,(44:7.913352e-03,(7:3.075137e-03,51:2.777746e-03):5.593835e-04):4.958583e-04):3.051658e-03,(((14:4.817369e-03,35:4.053614e-03):1.201629e-04,65:8.099027e-03):7.287790e-04,16:4.378872e-03):3.650933e-03):3.459737e-05,(((42:2.327341e-03,25:6.126777e-03):4.022887e-03,(((((28:7.479184e-03,(46:5.131750e-03,(41:7.965030e-04,17:3.794058e-03):4.874654e-04):2.487969e-04):1.455023e-03,19:6.512834e-03):1.173447e-03,48:2.365021e-03):7.096924e-04,53:6.797851e-03):1.091363e-04,((((49:4.137720e-03,(54:3.622707e-03,32:6.463028e-03):1.161418e-03):5.032817e-04,18:5.691899e-03):5.616622e-04,(31:3.181026e-03,47:3.206020e-03):5.822535e-04):1.270366e-03,((4:2.925789e-03,5:3.877767e-03):1.883121e-03,(((27:3.354585e-03,22:2.479080e-03):1.525790e-04,((24:8.526443e-03,6:2.780482e-03):6.914869e-04,56:5.205696e-03):3.641037e-04):1.906574e-03,(40:5.493894e-03,(((34:4.723801e-03,55:5.178343e-03):3.180243e-04,((37:3.820789e-03,(45:1.907211e-03,(39:5.022175e-03,23:5.146307e-03):9.984491e-05):4.069231e-04):2.319751e-04,52:5.279316e-03):3.049949e-04):1.458317e-03,12:4.642238e-03):7.180410e-04):4.196431e-04):1.851876e-04):5.092464e-04):1.037831e-04):5.601719e-04):3.159724e-04,(30:9.940367e-03,21:8.848101e-03):4.069651e-04):1.305542e-04):2.183924e-03,((((15:4.122457e-03,8:3.623296e-03):6.261556e-03,67:1.549522e-02):1.048066e-03,(((11:6.886824e-03,63:7.219089e-03):8.149907e-04,36:3.632363e-03):1.350551e-03,10:8.354302e-03):5.180260e-03):4.151087e-04,(20:5.883562e-03,33:4.208054e-03):1.227426e-03):6.888768e-04):2.186987e-02,((72:1.788508e-03,70:2.390203e-03):1.932224e-02,(9:7.917361e-03,2:6.406252e-03):2.364101e-02):5.418816e-03):6.537857e-04):1.619657e-02):8.915553e-04,(57:2.927273e-02,71:2.733668e-02):2.456952e-02):2.962245e-02,((29:1.044811e-02,62:1.062003e-02):1.894374e-02,76:2.795798e-02):5.709506e-02):3.089305e-02,75:4.662913e-02,1:7.488532e-02);
   tree gen.7400 = [&U] ((((((68:2.548038e-02,((((26:4.105805e-03,(58:6.264549e-03,(43:5.801026e-03,(((61:1.742291e-02,64:6.041727e-03):2.772740e-04,66:5.647926e-03):1.903791e-04,50:5.013557e-03):7.390896e-04):5.004186e-04):5.091101e-04):2.703910e-04,(59:7.180658e-03,60:9.318373e-03):2.542589e-04):5.566465e-03,74:1.292571e-02):1.379096e-02,73:3.484228e-02):4.585549e-03):1.222199e-02,69:4.591906e-02):1.511696e-02,((3:2.229178e-03,38:2.953739e-03):3.115398e-02,(((((13:5.871366e-03,(44:7.913352e-03,(7:3.075137e-03,51:2.777746e-03):3.910149e-04):4.958583e-04):3.051658e-03,((35:4.053614e-03,(65:8.099027e-03,14:4.817369e-03):1.233085e-04):7.201593e-04,16:4.378872e-03):3.545386e-03):3.459737e-05,(((42:2.327341e-03,25:6.126777e-03):4.022887e-03,(((28:7.479184e-03,(46:5.131750e-03,(41:1.190621e-03,17:3.794058e-03):3.486015e-04):2.487969e-04):2.334506e-03,19:6.512834e-03):4.725040e-04,((48:2.280789e-03,53:6.797851e-03):1.091363e-04,((((49:4.137720e-03,18:5.691899e-03):2.912343e-04,(54:3.622707e-03,32:6.463028e-03):1.161418e-03):3.463633e-04,(31:3.181026e-03,47:3.206020e-03):5.822535e-04):1.014121e-03,((4:2.925789e-03,5:3.877767e-03):1.883121e-03,((27:3.349810e-03,(((24:8.526443e-03,6:3.578698e-03):6.914869e-04,56:5.205696e-03):3.664620e-04,22:2.479080e-03):1.476557e-04):1.906574e-03,(40:5.493894e-03,(((34:4.723801e-03,55:5.178343e-03):3.287989e-04,((37:3.820789e-03,(45:1.907211e-03,(39:5.022175e-03,23:5.146307e-03):3.276356e-05):4.069231e-04):2.319751e-04,52:5.279316e-03):3.049949e-04):1.458317e-03,12:4.642238e-03):7.180410e-04):4.014849e-04):1.851876e-04):5.092464e-04):1.037831e-04):9.862776e-04):5.449772e-04):4.345246e-04,(30:9.940367e-03,21:8.848101e-03):3.038053e-04):1.305542e-04):2.183924e-03,((((15:4.122457e-03,8:4.165582e-03):6.261556e-03,(((11:6.886824e-03,63:7.219089e-03):7.100310e-04,36:3.632363e-03):1.443584e-03,10:3.747866e-03):5.292206e-03):1.075827e-03,67:1.549522e-02):4.151087e-04,(20:5.883562e-03,33:4.208054e-03):1.227426e-03):4.863460e-04):2.186987e-02,((72:1.788508e-03,70:2.390203e-03):1.932224e-02,(9:7.917361e-03,2:6.406252e-03):2.364101e-02):5.418816e-03):6.537857e-04):1.619657e-02):8.915553e-04,(57:2.927273e-02,71:2.733668e-02):2.456952e-02):2.962245e-02,((29:1.044811e-02,62:1.062003e-02):1.894374e-02,76:2.765188e-02):5.709506e-02):3.089305e-02,75:4.662913e-02,1:7.488532e-02);
   tree gen.7500 = [&U] ((((((68:2.548038e-02,((((58:4.599553e-03,((61:1.742291e-02,64:6.041727e-03):2.772740e-04,((66:5.402477e-03,50:5.013557e-03):1.823841e-04,43:5.801026e-03):7.625559e-04):5.004186e-04):5.091101e-04,(26:4.217020e-03,(59:7.180658e-03,60:9.318373e-03):2.508439e-05):5.065420e-04):5.566465e-03,74:1.292571e-02):1.379096e-02,73:3.484228e-02):4.585549e-03):7.232109e-03,69:4.591906e-02):1.511696e-02,((3:3.614667e-03,38:2.953739e-03):3.115398e-02,((((30:9.940367e-03,21:8.848101e-03):1.698792e-04,(((42:2.327341e-03,25:6.126777e-03):5.297133e-03,(((28:7.479184e-03,(46:5.131750e-03,(41:1.190621e-03,17:3.794058e-03):3.486015e-04):2.487969e-04):2.334506e-03,19:6.512834e-03):2.130338e-04,((48:2.280789e-03,53:6.797851e-03):1.091363e-04,((((49:4.137720e-03,18:5.691899e-03):2.912343e-04,(54:3.622707e-03,32:6.463028e-03):1.161418e-03):3.814464e-04,(31:3.282706e-03,47:3.206020e-03):5.822535e-04):1.014121e-03,((4:3.468456e-03,5:3.877767e-03):2.716840e-03,((((27:3.349810e-03,(24:8.526443e-03,6:3.578698e-03):6.827250e-04):1.427046e-04,56:5.205696e-03):3.664620e-04,22:3.707018e-03):1.927047e-03,(40:5.493894e-03,(((34:4.723801e-03,55:5.178343e-03):3.287989e-04,((37:3.820789e-03,(45:1.907211e-03,(39:3.201362e-03,23:5.146307e-03):3.276356e-05):4.069231e-04):2.319751e-04,52:5.279316e-03):3.049949e-04):1.458317e-03,12:4.642238e-03):4.906572e-04):4.014849e-04):1.851876e-04):7.589543e-04):1.037831e-04):2.298387e-04):1.396481e-03):4.345246e-04,((13:5.871366e-03,(44:7.913352e-03,(7:3.075137e-03,51:2.777746e-03):3.910149e-04):4.958583e-04):3.051658e-03,((35:4.053614e-03,(65:8.099027e-03,14:4.817369e-03):1.202880e-04):7.201593e-04,16:4.378872e-03):3.545386e-03):3.459737e-05):1.305542e-04):2.183924e-03,((((15:4.122457e-03,8:2.988856e-03):6.261556e-03,(((11:6.883320e-03,36:5.497717e-03):7.143294e-04,63:7.219089e-03):2.902780e-03,10:3.747866e-03):5.292206e-03):1.075827e-03,67:1.549522e-02):4.151087e-04,(20:5.883562e-03,33:4.208054e-03):1.227426e-03):4.863460e-04):2.186987e-02,((72:1.788508e-03,70:2.390203e-03):1.932224e-02,(9:7.917361e-03,2:6.406252e-03):2.364101e-02):5.418816e-03):6.537857e-04):1.619657e-02):1.126163e-03,(57:2.927273e-02,71:2.733668e-02):2.456952e-02):2.962245e-02,((29:1.044811e-02,62:1.062003e-02):1.894374e-02,76:2.765188e-02):5.709506e-02):3.089305e-02,75:4.662913e-02,1:7.488532e-02);
   tree gen.7600 = [&U] ((((((68:2.548038e-02,((((58:4.599553e-03,(43:5.801026e-03,(((66:5.402477e-03,50:5.013557e-03):7.860785e-05,61:1.710657e-02):6.661731e-04,64:6.041727e-03):1.239991e-03):7.118788e-04):5.091101e-04,(26:4.217020e-03,(59:7.180658e-03,60:9.318373e-03):2.508439e-05):2.409153e-04):5.566465e-03,74:1.292571e-02):1.379096e-02,73:3.484228e-02):4.585549e-03):6.838091e-03,69:4.719555e-02):1.511696e-02,((3:3.614667e-03,38:6.310426e-03):3.115398e-02,((((21:8.848101e-03,((((46:5.131750e-03,((41:1.190621e-03,17:3.794058e-03):5.341660e-04,28:7.479184e-03):1.099909e-04):2.334506e-03,19:6.512834e-03):2.130338e-04,((4:3.483871e-03,5:3.877767e-03):2.716840e-03,(((((56:5.205696e-03,((24:8.526443e-03,6:3.578698e-03):6.676428e-04,(27:3.450848e-03,22:3.707018e-03):2.193017e-04):2.639930e-04):1.927047e-03,(40:5.493894e-03,(((34:9.788905e-03,55:5.178343e-03):3.287989e-04,((37:3.820789e-03,((45:1.907211e-03,39:4.244747e-03):3.433241e-05,23:5.261583e-03):4.069231e-04):2.319751e-04,52:5.279316e-03):3.049949e-04):1.458317e-03,12:4.642238e-03):4.906572e-04):4.014849e-04):1.792271e-04,(((49:4.137720e-03,18:5.691899e-03):2.912343e-04,(54:3.006080e-03,32:6.463028e-03):1.161418e-03):3.814464e-04,(31:3.282706e-03,47:3.206020e-03):5.822535e-04):1.057716e-03):4.386277e-05,48:2.368662e-03):1.091363e-04,53:6.797851e-03):7.316854e-04):2.336914e-04):1.396481e-03,(((42:2.327341e-03,25:6.126777e-03):5.517983e-03,(13:4.141476e-03,(44:7.745815e-03,(7:3.075137e-03,51:2.777746e-03):3.910149e-04):4.958583e-04):4.775676e-03):4.142846e-04,((35:4.053614e-03,(65:8.099027e-03,14:4.817369e-03):1.202880e-04):7.201593e-04,16:4.378872e-03):3.545386e-03):2.184831e-05):1.305542e-04):1.698792e-04,30:9.940367e-03):2.183924e-03,((((15:4.122457e-03,8:2.988856e-03):6.261556e-03,(((11:6.883320e-03,36:5.497717e-03):7.143294e-04,63:7.219089e-03):2.902780e-03,10:3.747866e-03):5.292206e-03):1.075827e-03,67:1.549522e-02):4.151087e-04,(20:5.883562e-03,33:4.208054e-03):1.227426e-03):4.863460e-04):2.186987e-02,((72:1.788508e-03,70:2.390203e-03):1.932224e-02,(9:7.917361e-03,2:6.406252e-03):2.364101e-02):5.418816e-03):6.537857e-04):2.290753e-02):1.126163e-03,(57:2.927273e-02,71:2.733668e-02):2.456952e-02):2.962245e-02,((29:1.044811e-02,62:1.062003e-02):1.894374e-02,76:2.765188e-02):5.709506e-02):3.089305e-02,75:4.662913e-02,1:7.488532e-02);
   tree gen.7700 = [&U] ((((((68:2.531689e-02,((((58:4.570042e-03,(43:4.737480e-03,(61:1.699681e-02,(64:6.002964e-03,(66:5.367814e-03,50:4.981390e-03):3.851103e-04):3.467813e-04):6.819049e-04):7.335018e-04):5.058436e-04,(26:4.189963e-03,(59:7.134587e-03,60:9.258586e-03):2.492345e-05):2.393696e-04):5.530750e-03,74:1.284278e-02):1.370248e-02,73:3.461873e-02):4.556128e-03):6.794217e-03,69:4.689274e-02):1.501996e-02,((3:3.591475e-03,38:5.500381e-03):3.095410e-02,((((21:8.791331e-03,30:9.876589e-03):1.379144e-04,((((46:5.098825e-03,((41:1.182982e-03,17:3.769715e-03):5.307388e-04,28:7.431198e-03):1.092852e-04):2.319528e-03,19:6.471047e-03):2.116670e-04,((4:3.461519e-03,5:3.852887e-03):2.678707e-03,(((56:5.172296e-03,((24:8.471737e-03,6:3.555737e-03):9.455165e-04,27:3.428707e-03):2.166049e-04):2.519133e-05,22:3.201048e-03):2.319497e-03,((((((49:4.111172e-03,18:5.655379e-03):2.893658e-04,(54:2.986793e-03,32:6.421561e-03):1.153966e-03):3.789991e-04,(31:3.261644e-03,47:2.605049e-03):5.785177e-04):1.050930e-03,48:2.353465e-03):2.303832e-05,(40:1.023294e-02,(((34:9.726099e-03,55:5.145119e-03):3.266893e-04,((37:3.796274e-03,((45:1.894975e-03,39:4.217513e-03):3.411213e-05,23:5.227824e-03):4.043122e-04):2.304867e-04,52:5.245443e-03):3.030380e-04):1.448960e-03,12:4.612453e-03):4.875091e-04):3.989090e-04):1.084361e-04,53:6.754235e-03):1.770509e-04):7.269909e-04):1.142211e-04):1.387521e-03,(((42:2.312409e-03,25:6.087468e-03):5.482579e-03,(13:4.114904e-03,(44:7.696118e-03,(7:3.055406e-03,51:2.759923e-03):3.885062e-04):6.586661e-04):4.745036e-03):4.116265e-04,((14:4.786460e-03,(65:7.303903e-03,35:4.027605e-03):1.331933e-04):6.503016e-04,16:4.350777e-03):3.522638e-03):2.170813e-05):6.505166e-05):2.169912e-03,((((15:4.096007e-03,8:2.969679e-03):6.221382e-03,(((11:6.839157e-03,36:5.462444e-03):5.151330e-04,63:7.172771e-03):2.884156e-03,10:3.723820e-03):5.258251e-03):1.068924e-03,67:1.539580e-02):4.124453e-04,(20:5.845813e-03,33:4.181055e-03):1.219551e-03):4.832256e-04):2.172955e-02,((72:1.469504e-03,70:2.374867e-03):1.919827e-02,(9:7.866563e-03,2:6.365149e-03):2.348933e-02):5.384049e-03):6.495910e-04):2.276055e-02):1.119222e-03,(57:2.908491e-02,71:2.779169e-02):2.441188e-02):2.943239e-02,((29:1.038107e-02,62:1.055189e-02):1.882220e-02,76:2.747447e-02):5.672874e-02):3.069484e-02,75:4.632996e-02,1:7.440485e-02);
   tree gen.7800 = [&U] (75:5.183545e-02,(((((38:5.320174e-03,3:2.572764e-03):2.830279e-02,((((((10:6.963194e-03,(36:4.224064e-03,(63:6.488659e-03,11:5.192108e-03):2.223619e-04):1.464798e-03):4.873575e-03,(8:2.340340e-03,15:2.371502e-03):7.737945e-03):1.965431e-04,67:1.204727e-02):5.405190e-04,(20:6.505709e-03,33:5.759496e-03):1.566867e-03):1.172152e-03,((((44:8.298994e-03,(51:5.440348e-03,7:3.668388e-03):2.018103e-04):7.299548e-04,13:3.010959e-03):4.377505e-03,(25:5.460374e-03,42:3.785450e-03):6.279109e-03):1.501772e-04,(((((14:3.708506e-03,65:5.518644e-03):5.413726e-04,35:4.179239e-03):1.712962e-03,16:4.351482e-03):6.872087e-03,30:1.351961e-02):4.228284e-04,(21:1.277462e-02,((40:5.491669e-03,(((46:3.483801e-03,(41:1.327546e-03,(17:3.599896e-03,28:7.806440e-03):1.018281e-03):4.798433e-04):2.060451e-03,19:1.063491e-02):1.350975e-03,(5:3.763493e-03,4:2.859115e-03):1.125218e-03):6.981465e-05):1.026901e-04,(((24:9.575833e-03,((6:3.936717e-03,27:4.760436e-03):3.416678e-04,56:3.501925e-03):8.717118e-06):4.229844e-04,22:4.604666e-03):2.807341e-03,((((((37:2.998597e-03,(39:6.724546e-03,55:3.158797e-03):8.952201e-05):1.497978e-04,(((23:3.988920e-03,34:4.884165e-03):2.947797e-04,45:2.693201e-03):1.693947e-03,52:4.756985e-03):6.676622e-05):2.544917e-03,12:4.544834e-03):2.045978e-03,53:6.478921e-03):2.804324e-04,((31:2.121836e-03,47:3.117953e-03):5.265644e-04,((32:3.664307e-03,54:1.476427e-03):1.333748e-03,(18:7.627856e-03,49:5.111777e-03):3.536418e-04):6.147436e-04):1.541808e-03):2.939430e-04,48:4.564171e-03):2.721206e-04):5.653740e-05):4.810209e-04):2.034810e-05):2.077445e-04):4.468257e-03):1.829455e-02,((9:7.136435e-03,2:4.444048e-03):2.679936e-02,(72:1.038667e-03,70:1.995293e-03):2.284906e-02):5.851913e-03):2.866524e-04):2.004705e-02,(69:5.065043e-02,(((74:1.388212e-02,((26:3.885919e-03,((50:4.912193e-03,(43:5.511090e-03,58:4.309234e-03):3.838735e-04):3.136057e-04,(61:1.753889e-02,(66:7.330704e-03,64:5.673018e-03):7.524028e-04):7.706399e-04):1.422351e-03):1.016875e-04,(59:4.412553e-03,60:9.994864e-03):5.114959e-04):4.356905e-03):1.036150e-02,73:3.034434e-02):6.257558e-03,68:3.097821e-02):9.946964e-03):1.282476e-02):1.745250e-03,(57:3.114733e-02,71:2.783499e-02):2.051596e-02):3.042946e-02,(76:3.676410e-02,(62:1.436875e-02,29:7.839238e-03):1.782429e-02):4.296711e-02):2.208161e-02,1:7.562344e-02);
   tree gen.7900 = [&U] ((((((68:2.531689e-02,(((((26:2.995037e-03,60:9.258586e-03):2.726113e-05,59:7.059133e-03):1.366716e-04,(58:4.570042e-03,(43:4.737480e-03,((66:9.039643e-03,50:4.981390e-03):3.851103e-04,(64:6.002964e-03,61:1.699681e-02):3.467813e-04):3.045944e-04):7.335018e-04):5.058436e-04):5.584698e-03,74:1.284278e-02):1.370248e-02,73:3.461873e-02):4.556128e-03):7.231998e-03,69:4.689274e-02):1.501996e-02,((3:3.591475e-03,38:5.500381e-03):3.095410e-02,(((21:8.306889e-03,(30:9.682841e-03,(((((17:3.276277e-03,(28:7.431198e-03,41:1.576276e-03):7.474846e-05):5.330541e-04,46:5.295924e-03):2.319528e-03,19:6.471047e-03):2.116670e-04,(((22:3.201048e-03,(27:5.731614e-03,56:5.172296e-03):4.962184e-05):2.065541e-04,(24:7.983567e-03,6:3.555737e-03):9.908659e-04):2.205166e-03,((4:3.361400e-03,5:3.852887e-03):2.678707e-03,((40:5.829230e-03,53:6.754235e-03):1.084361e-04,(48:2.353465e-03,((((49:4.111172e-03,18:5.655379e-03):2.893658e-04,(54:2.821280e-03,32:6.421561e-03):1.155449e-03):3.789991e-04,(31:2.112902e-03,47:1.722142e-03):1.066016e-03):9.865760e-04,((((37:3.796274e-03,((45:1.894975e-03,39:4.217513e-03):3.411213e-05,23:5.227824e-03):7.013345e-04):2.357371e-04,(34:8.484755e-03,55:5.145119e-03):1.621001e-03):1.237803e-04,52:5.786538e-03):1.448960e-03,12:4.612453e-03):4.875091e-04):2.303832e-05):3.904227e-04):1.710034e-04):4.480653e-04):1.165212e-04):1.351323e-03,(((42:2.312409e-03,25:6.087468e-03):5.472386e-03,(13:4.114904e-03,(44:7.696118e-03,(7:3.055406e-03,51:4.337041e-03):3.885062e-04):5.915414e-04):2.388901e-03):4.004456e-04,((14:1.813102e-03,(65:7.303903e-03,35:4.497298e-03):1.331933e-04):6.503016e-04,16:5.298154e-03):3.522638e-03):2.272829e-05):1.503718e-04):2.552326e-04):2.096039e-03,((((15:4.096007e-03,8:2.969679e-03):6.221382e-03,(((11:6.839157e-03,36:5.462444e-03):5.151330e-04,63:7.172771e-03):2.884156e-03,10:3.723820e-03):2.399648e-03):1.068924e-03,67:1.539580e-02):3.854674e-04,(20:5.845813e-03,33:4.181055e-03):1.219551e-03):4.832256e-04):2.172955e-02,((72:1.469504e-03,70:2.374867e-03):1.919827e-02,(9:7.866563e-03,2:6.365149e-03):2.348933e-02):5.384049e-03):6.495910e-04):2.276055e-02):6.828641e-04,(57:2.908491e-02,71:2.658154e-02):2.441188e-02):2.943239e-02,((29:1.038107e-02,62:1.298011e-02):2.045678e-02,76:2.747447e-02):5.672874e-02):3.069484e-02,75:4.632996e-02,1:7.112498e-02);
   tree gen.8000 = [&U] (75:5.074997e-02,(((((38:5.208765e-03,3:2.631171e-03):3.004464e-02,((((((10:6.817379e-03,(36:4.135608e-03,(63:6.352781e-03,11:5.083381e-03):2.177054e-04):1.698177e-03):4.850490e-03,(8:4.217550e-03,15:2.508376e-03):7.575906e-03):4.632381e-04,67:1.179499e-02):5.930603e-04,(20:6.369474e-03,33:5.638887e-03):1.534056e-03):1.147606e-03,(((44:3.273175e-03,(51:5.326422e-03,7:3.591569e-03):1.975842e-04):7.146689e-04,13:2.947907e-03):2.503076e-03,(((((14:3.630847e-03,(65:5.403079e-03,35:4.091722e-03):5.217048e-04):6.877368e-04,16:4.260359e-03):6.172506e-03,30:1.323650e-02):1.767869e-04,(25:5.346029e-03,42:3.706180e-03):5.988227e-03):1.960763e-04,(21:1.250711e-02,(((40:5.376668e-03,(53:6.365563e-03,(((31:2.077402e-03,47:3.052660e-03):5.155377e-04,(((32:3.988846e-03,54:1.445510e-03):1.265143e-03,18:7.682419e-03):4.583050e-04,49:7.946574e-03):6.018704e-04):1.801999e-03,(((24:8.940082e-03,27:4.660749e-03):4.671576e-04,22:4.508240e-03):2.397531e-04,(6:3.770227e-03,56:3.428592e-03):8.534574e-06):2.748553e-03):1.370328e-04):2.546671e-04):5.356667e-05,(((((45:2.636803e-03,(23:3.905388e-03,(34:7.719905e-03,37:2.935804e-03):2.871716e-04):1.071960e-03):6.186478e-04,(39:6.660426e-03,(52:4.657370e-03,55:3.092649e-03):7.816608e-05):6.536807e-05):2.491624e-03,12:4.449661e-03):2.003134e-03,((46:5.080385e-03,(41:1.299746e-03,(17:3.524511e-03,28:7.642966e-03):2.866322e-04):5.414170e-04):1.181552e-03,19:1.041221e-02):7.000715e-04):1.154368e-04,(5:3.684682e-03,4:2.799242e-03):2.112211e-03):6.662461e-05):1.051654e-04,48:1.457696e-03):4.709479e-04):2.969923e-05):1.529355e-04):4.550947e-03):1.791144e-02,((9:6.986992e-03,2:4.350986e-03):2.623816e-02,(72:1.016916e-03,70:1.953509e-03):2.237058e-02):5.729369e-03):1.931739e-04):1.962724e-02,(69:4.958977e-02,(((74:1.359141e-02,((60:9.785563e-03,(26:3.804544e-03,((((43:3.110794e-03,61:1.717161e-02):1.536611e-04,(58:4.218995e-03,64:5.748570e-03):1.414097e-03):5.047921e-04,66:7.177193e-03):7.080580e-06,50:4.809327e-03):1.392566e-03):3.558754e-04):3.944137e-04,59:4.320150e-03):4.363769e-03):1.618715e-02,73:2.970890e-02):6.126519e-03,68:3.032950e-02):9.738666e-03):1.255620e-02):1.708703e-03,(57:3.049508e-02,71:2.725210e-02):2.008634e-02):2.979224e-02,(76:3.599423e-02,(62:1.406786e-02,29:7.675077e-03):1.745104e-02):4.206734e-02):2.537401e-02,1:7.403982e-02);
   tree gen.8100 = [&U] ((((((68:2.531689e-02,((((26:2.953685e-03,(60:8.794246e-03,59:5.965899e-03):2.782619e-05):1.366716e-04,(58:4.570042e-03,(43:4.737480e-03,(((66:8.826586e-03,64:5.953255e-03):3.286577e-04,61:1.699681e-02):3.146533e-04,50:4.981390e-03):1.260233e-04):5.491943e-04):5.058436e-04):3.426872e-03,74:1.284278e-02):1.370248e-02,73:3.553067e-02):4.556128e-03):7.231998e-03,69:4.347541e-02):1.501996e-02,(((3:2.846326e-03,38:5.500381e-03):3.095410e-02,((21:9.347856e-03,((30:9.682841e-03,((14:1.813102e-03,(65:7.303903e-03,35:4.497298e-03):1.331933e-04):6.366751e-04,16:5.298154e-03):3.371618e-03):3.035081e-05,((((((17:3.276277e-03,(28:7.319151e-03,41:1.576276e-03):7.400570e-05):5.482186e-04,46:3.201566e-03):1.107429e-03,19:6.471047e-03):1.865760e-03,48:2.577438e-03):6.352070e-05,((((4:4.596024e-03,5:3.852887e-03):2.678707e-03,((((18:5.655379e-03,((54:2.821280e-03,32:6.421561e-03):1.155449e-03,49:4.111172e-03):2.922681e-04):3.772841e-04,(31:4.193080e-03,47:1.722142e-03):9.603386e-04):2.023117e-03,(((((45:1.894975e-03,(34:8.228477e-03,55:3.145489e-03):2.817938e-03):2.461799e-04,(37:3.796274e-03,23:5.268905e-03):4.720764e-04):7.165021e-05,39:4.217513e-03):1.257938e-04,52:5.786538e-03):1.448960e-03,12:4.612453e-03):4.875091e-04):5.590262e-05,(((56:4.951866e-03,22:3.289197e-03):5.031315e-05,27:5.731614e-03):2.013453e-04,(24:7.983567e-03,6:3.555737e-03):9.908659e-04):2.261341e-03):2.914805e-05):2.420303e-04,40:5.829230e-03):2.887572e-04,53:6.754235e-03):3.811188e-04):3.016710e-04,((42:2.312409e-03,25:6.087468e-03):5.472386e-03,(13:4.114904e-03,(44:7.696118e-03,(7:3.055406e-03,51:4.337041e-03):3.885062e-04):5.915414e-04):2.388901e-03):4.004456e-04):3.564195e-04):2.552326e-04):2.096039e-03,(((((11:7.042198e-03,63:7.172771e-03):5.131041e-04,36:5.462444e-03):2.878956e-03,10:3.723820e-03):2.399648e-03,((15:5.296113e-03,8:2.969679e-03):6.382034e-03,67:1.539580e-02):1.119072e-03):3.854674e-04,(20:7.582562e-03,33:3.701460e-03):1.208502e-03):4.832256e-04):2.256674e-02):6.664402e-04,((72:2.225426e-03,70:2.374867e-03):1.919827e-02,(9:7.866563e-03,2:6.365149e-03):1.991143e-02):5.384049e-03):2.080578e-02):3.483815e-03,(57:2.908491e-02,71:2.658154e-02):2.441188e-02):2.943239e-02,((29:1.038107e-02,62:1.298011e-02):2.045678e-02,76:2.911594e-02):5.383402e-02):3.069484e-02,75:4.632996e-02,1:7.112498e-02);
   tree gen.8200 = [&U] ((((((68:2.531689e-02,((((60:8.796438e-03,(26:5.860411e-03,59:5.965899e-03):2.771155e-05):1.366716e-04,(58:4.570042e-03,(43:4.737480e-03,((66:9.176551e-03,(64:7.646385e-03,61:1.699681e-02):2.663130e-04):3.146533e-04,50:4.981390e-03):1.260233e-04):5.491943e-04):5.058436e-04):3.426872e-03,74:1.284278e-02):1.370248e-02,73:3.553067e-02):4.556128e-03):7.231998e-03,69:4.347541e-02):1.501996e-02,(((3:2.454478e-03,38:5.500381e-03):3.095410e-02,((((42:2.377941e-03,25:6.087468e-03):5.559628e-03,21:9.347856e-03):4.154895e-04,((30:9.682841e-03,((14:1.813102e-03,(65:7.303903e-03,35:4.497298e-03):1.331933e-04):6.366751e-04,16:5.298154e-03):6.370896e-03):3.035081e-05,((((((17:3.276277e-03,(28:7.319151e-03,41:1.576276e-03):7.400570e-05):5.482186e-04,46:3.659268e-03):8.974908e-04,19:6.471047e-03):1.865760e-03,48:2.577438e-03):1.508600e-04,((((4:4.596024e-03,5:3.852887e-03):2.678707e-03,40:5.829230e-03):2.420303e-04,((((18:5.655379e-03,((54:2.821280e-03,32:6.421561e-03):1.155449e-03,49:4.111172e-03):2.922681e-04):3.329862e-04,(31:4.193080e-03,47:1.722142e-03):9.603386e-04):2.023117e-03,((((45:3.393554e-03,(34:8.228477e-03,55:3.027604e-03):3.027806e-03):1.307950e-04,52:5.786538e-03):2.516844e-04,((37:3.796274e-03,23:5.268905e-03):4.720764e-04,39:4.370208e-03):7.437547e-05):1.444908e-03,12:4.612453e-03):6.834627e-04):5.590262e-05,((27:4.756635e-03,(24:7.983567e-03,6:3.555737e-03):9.908659e-04):2.013453e-04,(56:4.951866e-03,22:3.289197e-03):5.031315e-05):2.261341e-03):2.914805e-05):2.887572e-04,53:6.754235e-03):3.811188e-04):5.708762e-04,(13:4.114904e-03,(44:7.696118e-03,(7:3.055406e-03,51:4.337041e-03):3.885062e-04):5.915414e-04):2.388901e-03):2.851825e-04):4.678678e-04):2.096039e-03,((((((11:7.042198e-03,63:7.172771e-03):5.131041e-04,36:5.462444e-03):2.295559e-03,10:3.723820e-03):2.399648e-03,67:1.539580e-02):1.153993e-03,(15:5.368397e-03,8:2.969679e-03):8.850429e-03):3.854674e-04,(20:7.582562e-03,33:3.701460e-03):1.208502e-03):4.832256e-04):2.256674e-02):3.163041e-04,((72:2.225426e-03,70:2.374867e-03):2.085119e-02,(9:7.866563e-03,2:6.365149e-03):1.991143e-02):3.398105e-03):2.080578e-02):3.483815e-03,(57:2.908491e-02,71:2.658154e-02):2.441188e-02):2.943239e-02,((29:1.038107e-02,62:1.298011e-02):2.045678e-02,76:2.911594e-02):5.383402e-02):3.069484e-02,75:4.632996e-02,1:7.112498e-02);
   tree gen.8300 = [&U] ((((((68:2.521143e-02,((((60:8.759796e-03,(26:5.835999e-03,59:5.941048e-03):2.759612e-05):1.361023e-04,(58:4.551005e-03,((43:4.515793e-03,61:1.692601e-02):2.672654e-04,((66:9.138326e-03,64:4.418903e-03):3.133426e-04,50:4.960639e-03):2.437760e-04):5.469066e-04):5.037365e-04):3.412597e-03,74:1.278928e-02):1.364540e-02,73:3.538267e-02):4.537150e-03):7.201873e-03,69:4.329431e-02):1.495740e-02,(((3:2.444253e-03,38:5.477469e-03):3.082516e-02,(((42:2.417309e-03,25:6.062110e-03):5.598140e-03,(21:9.308917e-03,((((((17:3.262630e-03,(28:7.288663e-03,41:1.569710e-03):7.369742e-05):5.459350e-04,46:3.644025e-03):1.146471e-03,19:6.444092e-03):1.857988e-03,48:2.566702e-03):1.502316e-04,((((4:4.576879e-03,5:3.836838e-03):2.667549e-03,40:5.804948e-03):1.275875e-04,((27:4.736821e-03,(56:4.931238e-03,22:3.275495e-03):5.010357e-05):2.005065e-04,(24:7.950311e-03,6:3.540926e-03):1.095836e-03):2.181112e-03):3.738855e-04,(((((54:2.809528e-03,32:6.394812e-03):1.178989e-03,(18:5.631822e-03,49:4.094047e-03):2.997475e-04):6.161710e-04,(31:4.175614e-03,47:1.714968e-03):9.563383e-04):2.014690e-03,(((37:3.780461e-03,(52:5.810706e-03,(39:4.426754e-03,(45:3.379418e-03,23:5.171121e-03):1.313964e-04):7.117692e-05):4.599983e-04):2.506360e-04,(34:8.194201e-03,55:3.014993e-03):3.143089e-03):8.932015e-04,12:4.593240e-03):1.503600e-03):5.400551e-05,53:6.726100e-03):2.787790e-05):3.760537e-04):5.433021e-04,((30:9.642507e-03,((14:1.805549e-03,(65:7.273478e-03,35:4.478564e-03):1.326385e-04):6.340230e-04,16:5.276084e-03):6.344358e-03):3.022439e-05,(13:4.089586e-03,(44:7.664059e-03,(7:3.042679e-03,51:4.318975e-03):3.868878e-04):5.890773e-04):2.780408e-03):1.749454e-04):4.659189e-04):6.859125e-04):2.087308e-03,((((((11:7.012864e-03,63:7.142893e-03):5.109667e-04,36:3.462216e-03):2.285997e-03,10:2.423471e-03):2.389653e-03,67:1.533167e-02):1.149186e-03,(15:5.346035e-03,8:4.114009e-03):8.813562e-03):3.838617e-04,(20:7.550977e-03,33:3.686041e-03):1.203468e-03):4.812127e-04):2.247274e-02):3.149865e-04,((72:2.216156e-03,70:2.364975e-03):2.076433e-02,(9:7.833795e-03,2:6.338635e-03):1.982849e-02):3.383950e-03):2.071912e-02):3.469303e-03,(57:2.896376e-02,71:2.368050e-02):2.431019e-02):2.930979e-02,((29:1.033783e-02,62:1.292604e-02):2.037157e-02,76:2.899466e-02):5.360977e-02):2.362792e-02,75:4.613697e-02,1:7.082870e-02);
   tree gen.8400 = [&U] ((((((68:2.521143e-02,((((60:8.759796e-03,(26:5.835999e-03,59:5.941048e-03):2.759612e-05):1.361023e-04,(58:4.551005e-03,((66:9.138326e-03,(43:4.684494e-03,(61:1.692601e-02,64:4.418903e-03):2.830806e-04):5.394554e-04):3.133426e-04,50:4.960639e-03):5.469066e-04):5.037365e-04):3.412597e-03,74:1.278928e-02):1.364540e-02,73:3.538267e-02):4.537150e-03):7.201873e-03,69:4.329431e-02):1.495740e-02,(((3:2.444253e-03,38:5.477469e-03):3.082516e-02,((21:9.308917e-03,(((((28:4.791040e-03,(17:3.399712e-03,41:1.618412e-03):7.488368e-05):3.447597e-04,46:4.028327e-03):1.740013e-03,19:6.444092e-03):1.845958e-03,(48:2.566702e-03,((((4:4.576879e-03,5:3.836838e-03):2.667549e-03,40:5.804948e-03):1.275875e-04,((24:7.828818e-03,(6:3.540926e-03,27:4.736821e-03):1.056397e-03):1.913341e-04,(56:4.931238e-03,22:3.275495e-03):5.010357e-05):2.181112e-03):3.738855e-04,(((((54:2.809528e-03,32:6.394812e-03):1.178989e-03,(18:5.631822e-03,49:4.094047e-03):4.414928e-04):6.161710e-04,(31:4.175614e-03,47:1.714968e-03):1.864396e-03):1.332235e-03,((((23:5.171121e-03,(45:3.379418e-03,37:3.780461e-03):4.599983e-04):1.272019e-04,(39:4.546455e-03,52:5.810706e-03):6.783485e-05):2.506360e-04,(34:8.194201e-03,55:3.014993e-03):3.143089e-03):8.932015e-04,12:4.593240e-03):1.503600e-03):5.400551e-05,53:6.726100e-03):2.505365e-04):1.477636e-04):1.522231e-04):5.612571e-04,((42:2.417309e-03,25:6.062110e-03):5.336326e-03,((30:9.642507e-03,((14:1.805549e-03,(65:7.273478e-03,35:4.478564e-03):1.326385e-04):6.340230e-04,16:5.276084e-03):6.344358e-03):3.022439e-05,(13:4.089586e-03,(44:7.664059e-03,(7:3.042679e-03,51:4.318975e-03):3.868878e-04):5.890773e-04):2.552819e-03):2.262693e-04):4.096712e-04):5.954158e-04):2.087308e-03,((((((11:6.524567e-03,63:7.142893e-03):5.445764e-04,36:3.462216e-03):2.285997e-03,10:2.423471e-03):2.389653e-03,67:1.533167e-02):1.149186e-03,(15:5.346035e-03,8:4.114009e-03):8.813562e-03):3.838617e-04,(20:7.550977e-03,33:3.686041e-03):1.203468e-03):4.812127e-04):2.247274e-02):3.149865e-04,((72:2.216156e-03,70:2.364975e-03):2.076433e-02,(9:7.833795e-03,2:6.338635e-03):1.982849e-02):3.383950e-03):2.071912e-02):3.469303e-03,(57:2.896376e-02,71:2.368050e-02):2.431019e-02):2.930979e-02,((29:1.033783e-02,62:1.292604e-02):2.884811e-02,76:2.899466e-02):5.360977e-02):2.362792e-02,75:4.613697e-02,1:7.082870e-02);
   tree gen.8500 = [&U] ((((((68:2.521143e-02,((((60:8.759796e-03,(26:5.835999e-03,59:5.941048e-03):9.597107e-05):6.796906e-05,(58:4.551005e-03,(66:9.138326e-03,(43:4.684494e-03,((61:1.692601e-02,50:4.960639e-03):3.574318e-04,64:4.418903e-03):3.248362e-04):5.394554e-04):6.875385e-04):5.037365e-04):3.779541e-03,74:1.278928e-02):1.364540e-02,73:3.538267e-02):4.537150e-03):7.201873e-03,69:4.329431e-02):1.495740e-02,((3:2.444253e-03,38:5.477469e-03):3.082516e-02,((((((30:9.642507e-03,((14:2.834360e-03,(65:7.273478e-03,35:4.226638e-03):1.326385e-04):6.340230e-04,16:5.276084e-03):6.344358e-03):3.022439e-05,(13:5.867735e-03,(44:7.664059e-03,(7:3.042679e-03,51:4.318975e-03):3.868878e-04):5.890773e-04):3.361604e-03):3.044221e-04,(21:9.308917e-03,((((((4:4.576879e-03,5:4.673431e-03):2.667549e-03,40:5.804948e-03):1.275875e-04,((24:7.828818e-03,(6:3.540926e-03,(27:3.766499e-03,22:3.212978e-03):1.491966e-03):1.034275e-03):1.913341e-04,56:4.931238e-03):2.181112e-03):3.454887e-04,(((((54:2.809528e-03,32:6.394812e-03):1.178989e-03,(18:5.631822e-03,49:4.094047e-03):4.414928e-04):6.161710e-04,(31:4.175614e-03,47:1.714968e-03):1.954486e-03):1.332235e-03,((((23:5.171121e-03,37:3.757975e-03):1.272019e-04,(45:3.591996e-03,(39:4.546455e-03,52:5.810706e-03):6.943348e-05):6.580758e-04):3.178424e-04,(34:3.834418e-03,55:3.014993e-03):2.192624e-03):8.932015e-04,12:4.593240e-03):1.503600e-03):5.400551e-05,53:6.726100e-03):2.798984e-04):1.520358e-04,((28:4.791040e-03,(46:4.028327e-03,(17:3.375106e-03,41:1.618412e-03):1.560114e-04):3.499319e-04):1.740013e-03,19:6.444092e-03):1.845958e-03):3.001408e-04,48:2.566702e-03):5.754823e-04):1.445751e-04):9.433288e-04,(42:2.417309e-03,25:6.062110e-03):5.336326e-03):2.772850e-03,((((((11:6.524567e-03,63:7.142893e-03):5.445764e-04,36:3.462216e-03):2.285997e-03,10:2.423471e-03):2.389653e-03,67:1.480219e-02):2.113611e-04,(15:5.346035e-03,8:4.114009e-03):8.813562e-03):3.838617e-04,(20:7.550977e-03,33:3.686041e-03):1.203468e-03):4.812127e-04):2.247274e-02,((72:1.815249e-03,70:2.364975e-03):1.985446e-02,(9:7.833795e-03,2:6.338635e-03):1.982849e-02):3.510074e-03):3.192237e-04):2.071912e-02):3.469303e-03,(57:2.896376e-02,71:2.597173e-02):2.431019e-02):2.930979e-02,((29:1.033783e-02,62:1.292604e-02):2.884811e-02,76:2.899466e-02):5.360977e-02):2.362792e-02,75:4.613697e-02,1:7.112972e-02);
   tree gen.8600 = [&U] ((((((68:2.594837e-02,((((60:9.015847e-03,(26:6.006587e-03,59:6.114706e-03):9.877634e-05):6.995582e-05,(58:4.684033e-03,(66:9.405441e-03,(43:4.821423e-03,(50:5.178441e-03,(61:1.742076e-02,64:4.548069e-03):3.343313e-04):4.510182e-04):5.678919e-04):7.076355e-04):5.184609e-04):3.385924e-03,74:1.316311e-02):1.404426e-02,73:3.641692e-02):4.669772e-03):7.412386e-03,69:4.455981e-02):1.539461e-02,((3:2.515700e-03,38:5.637576e-03):3.172618e-02,((((((30:9.924360e-03,((65:7.486084e-03,(35:3.413033e-03,14:2.917209e-03):1.365156e-04):6.525557e-04,16:5.430306e-03):6.529805e-03):3.110785e-05,(13:6.039250e-03,(44:7.888082e-03,(7:3.131617e-03,51:4.445220e-03):3.981967e-04):6.062962e-04):3.459865e-03):3.133204e-04,(21:9.581019e-03,((((((4:4.710663e-03,5:4.810036e-03):2.745522e-03,40:5.974628e-03):1.313169e-04,((22:3.306894e-03,((24:8.057657e-03,6:3.474372e-03):9.534603e-04,27:3.876595e-03):1.512439e-03):6.399495e-04,56:5.075380e-03):2.244866e-03):3.555874e-04,((((18:5.796441e-03,((54:2.891651e-03,32:6.581734e-03):1.180579e-03,49:4.213717e-03):4.528636e-04):6.341819e-04,(31:4.297668e-03,47:1.765097e-03):2.011616e-03):1.371176e-03,((((23:3.695681e-03,37:3.867822e-03):3.090409e-04,52:5.310422e-03):6.921810e-04,(39:4.851984e-03,(45:3.696991e-03,(34:4.083666e-03,55:3.103122e-03):2.187578e-03):3.207300e-04):7.088543e-05):9.193101e-04,12:4.727501e-03):9.868659e-04):5.558410e-05,53:6.922706e-03):2.880799e-04):1.564799e-04,((28:4.931084e-03,(46:3.630923e-03,(17:3.473762e-03,41:9.187394e-04):1.605717e-04):7.864846e-04):1.790874e-03,19:6.632454e-03):1.899916e-03):1.304458e-04,48:2.641727e-03):5.923038e-04):1.290594e-04):9.709025e-04,(42:4.457336e-03,25:6.239307e-03):5.492308e-03):2.853901e-03,((67:1.510152e-02,((((11:6.715282e-03,63:7.351681e-03):5.604946e-04,36:3.563417e-03):2.352817e-03,10:2.494310e-03):2.459503e-03,(15:5.410212e-03,8:4.234263e-03):9.039084e-03):3.429352e-04):3.950821e-04,(20:7.771694e-03,33:4.049099e-03):1.384638e-03):4.952787e-04):2.312962e-02,((72:1.868310e-03,70:2.434103e-03):2.043481e-02,(9:8.062779e-03,2:6.523915e-03):2.040809e-02):3.612674e-03):3.285547e-04):2.132474e-02):3.570712e-03,(57:2.981038e-02,71:2.673089e-02):2.502078e-02):3.016652e-02,((29:1.064000e-02,62:1.330387e-02):2.969135e-02,76:2.984218e-02):5.517680e-02):2.431857e-02,75:4.748557e-02,1:7.320886e-02);
   tree gen.8700 = [&U] (75:5.281743e-02,(((((((9:9.291412e-03,2:5.471538e-03):2.730705e-02,(72:2.026647e-03,70:2.033092e-03):2.328191e-02):5.725588e-03,(38:3.243391e-03,3:3.284237e-03):3.126860e-02):3.037242e-04,((((67:1.227550e-02,(10:4.011797e-03,(36:4.304085e-03,(63:6.611580e-03,11:5.109843e-03):2.622899e-04):1.644169e-03):2.800651e-03):3.517097e-04,(8:4.389365e-03,15:6.551412e-03):7.884533e-03):3.820280e-04,(20:6.628953e-03,33:5.868604e-03):2.714455e-03):5.389255e-04,(((44:3.406518e-03,(51:2.615745e-03,7:2.357841e-03):5.997341e-04):6.376871e-04,13:3.067999e-03):3.815462e-03,((((53:5.433451e-03,(40:8.210064e-03,((22:3.590531e-03,(24:9.415004e-03,((6:3.955569e-03,27:4.850618e-03):2.305995e-05,56:3.684945e-03):4.443239e-04):1.386265e-04):2.817792e-03,((31:2.205602e-03,47:1.663847e-03):1.350407e-03,(((32:4.569171e-03,54:3.183541e-03):9.540909e-04,18:7.995386e-03):2.644103e-04,49:5.759520e-03):4.749898e-04):8.081064e-04):5.877809e-05):7.132639e-05):3.519774e-05,((((17:5.006570e-03,46:4.724299e-03):9.389441e-06,(28:8.316223e-03,41:1.919349e-03):3.734528e-04):1.688493e-03,19:1.083638e-02):1.424641e-03,(5:3.834789e-03,4:2.913278e-03):2.283867e-03):1.040565e-04):7.104720e-05,(48:1.549458e-03,(((52:6.003801e-03,((39:4.863647e-03,(37:2.461558e-03,23:3.125331e-03):1.046999e-03):1.088932e-03,(34:7.758236e-03,55:5.921633e-03):3.844374e-04):8.485770e-06):3.713311e-04,45:3.401588e-03):1.575217e-03,12:4.290187e-03):2.099018e-03):1.155905e-04):1.230109e-03,(((25:5.563816e-03,42:3.857162e-03):5.139416e-03,(((14:2.980790e-03,(65:9.180265e-03,35:4.258411e-03):5.429580e-04):7.486570e-04,16:7.752758e-03):2.727154e-03,30:1.356448e-02):1.276306e-04):1.970039e-04,21:7.048175e-03):1.926664e-04):1.384426e-04):3.413042e-03):1.903080e-02):2.127151e-02,(69:5.160995e-02,(((74:1.414510e-02,((26:3.938988e-03,(((50:5.135851e-03,66:6.643617e-03):7.846980e-06,(((61:1.843797e-02,58:4.120469e-03):8.915815e-05,64:6.074629e-03):1.483386e-03,43:3.237522e-03):5.623161e-04):1.099418e-03,60:1.089510e-02):1.899624e-04):4.275996e-04,59:4.292197e-03):4.288187e-03):1.684658e-02,73:3.091919e-02):6.376101e-03,68:3.156506e-02):1.013540e-02):1.306771e-02):3.519599e-03,(57:3.231606e-02,71:2.836230e-02):2.090461e-02):2.727248e-02,(76:3.746056e-02,(62:1.464095e-02,29:7.987745e-03):1.816196e-02):4.378108e-02):2.640769e-02,1:7.705606e-02);
   tree gen.8800 = [&U] ((((((68:2.335618e-02,(((((60:1.316699e-02,(((61:1.781904e-02,43:5.253068e-03):8.024972e-05,((66:6.744186e-03,64:3.876633e-03):1.868456e-04,50:4.396749e-03):2.703597e-04):3.832383e-04,58:5.382323e-03):3.561104e-04):4.583760e-04,26:4.598879e-03):4.101371e-04,59:5.746108e-03):5.149200e-03,74:1.196294e-02):1.483773e-02,73:3.493007e-02):6.612451e-03):8.508211e-03,69:4.564664e-02):1.650461e-02,((38:4.039087e-03,3:2.993281e-03):2.581788e-02,((((20:6.676893e-03,33:3.671963e-03):8.380730e-04,(67:1.361573e-02,((10:4.759275e-03,((63:9.737439e-03,11:8.100952e-03):1.203892e-03,36:4.902925e-03):3.236835e-03):2.115445e-03,(15:4.039944e-03,8:4.820489e-03):7.865787e-03):1.256255e-04):1.141357e-03):2.986821e-04,(((((((((54:4.322256e-03,32:4.539622e-03):5.360543e-04,(49:5.933047e-03,18:7.875391e-03):4.551851e-04):5.127028e-04,(31:3.708497e-03,47:2.697942e-03):8.217173e-04):1.279087e-03,((((55:4.034789e-03,39:4.385184e-03):1.051037e-04,((23:7.170053e-03,(52:8.260257e-03,34:7.316645e-03):2.812677e-04):1.390807e-04,45:7.450690e-03):3.345683e-04):5.606620e-05,37:5.420517e-03):1.580204e-03,12:4.814016e-03):4.235353e-04):7.714143e-04,((56:6.582869e-03,(6:4.492235e-03,22:3.392548e-03):5.878307e-05):9.066992e-05,(24:1.223188e-02,27:5.302787e-03):1.974225e-04):2.196939e-03):1.482450e-04,(((46:3.145224e-03,(17:4.343539e-03,41:1.707238e-03):5.932063e-05):5.557489e-04,28:4.952303e-03):1.990933e-03,19:1.055842e-02):6.905614e-04):2.787079e-04,((5:4.281904e-03,4:2.374461e-03):2.036880e-03,40:7.227426e-03):5.891550e-05):1.635391e-04,48:2.337978e-03):6.730303e-04,((((13:5.364629e-03,((51:5.940521e-03,7:8.678083e-04):1.838498e-03,44:4.869912e-03):8.138077e-04):2.752680e-03,(21:1.242034e-02,53:6.834003e-03):2.305616e-04):3.913123e-04,((14:1.761883e-03,(65:8.459173e-03,35:2.886614e-03):5.163992e-04):1.237634e-03,16:3.123825e-03):4.518722e-03):5.901765e-05,(30:1.090627e-02,(25:2.516217e-03,42:2.795646e-03):4.122110e-03):4.120109e-04):6.293761e-04):1.656172e-03):1.827378e-02,((2:5.721512e-03,9:7.490705e-03):2.276106e-02,(72:4.551347e-03,70:2.513956e-03):1.997496e-02):5.741811e-03):2.418492e-04):2.348824e-02):1.327245e-03,(71:2.486005e-02,57:2.351301e-02):2.640838e-02):2.545344e-02,(76:3.823979e-02,(29:1.258251e-02,62:1.207664e-02):2.128357e-02):4.655203e-02):2.448899e-02,75:5.240278e-02,1:7.104788e-02);
   tree gen.8900 = [&U] (75:5.281743e-02,(((((((9:9.291412e-03,2:5.471538e-03):2.245690e-02,(72:2.026647e-03,70:2.033092e-03):2.328191e-02):5.725588e-03,(38:3.243391e-03,3:3.284237e-03):3.126860e-02):2.836714e-04,((((10:4.011797e-03,(36:4.304085e-03,(63:6.611580e-03,11:5.920159e-03):2.622899e-04):1.644169e-03):2.800651e-03,((8:4.389365e-03,15:4.671510e-03):7.884533e-03,67:1.288605e-02):3.438919e-04):3.820280e-04,(20:6.628953e-03,33:5.868604e-03):2.714455e-03):5.389255e-04,(((((53:5.433451e-03,((22:3.590531e-03,((56:3.802560e-03,(24:9.284148e-03,6:3.955569e-03):4.576922e-04):4.410715e-05,27:4.967258e-03):7.458113e-05):2.817792e-03,((31:2.205602e-03,47:1.663847e-03):1.350407e-03,((32:4.569171e-03,54:3.183541e-03):9.388711e-04,(18:7.995386e-03,49:5.619998e-03):2.069373e-04):4.140088e-04):8.081064e-04):4.894654e-05):1.494648e-04,((((((41:1.919349e-03,46:4.724299e-03):3.837690e-04,28:6.145408e-03):9.705410e-06,17:5.006570e-03):1.634108e-03,19:1.083638e-02):1.424641e-03,(5:4.568645e-03,4:2.913278e-03):2.283867e-03):1.011404e-04,40:7.830751e-03):1.947486e-04):3.354842e-05,48:1.582450e-03):7.049178e-05,((((39:4.863647e-03,(37:3.145191e-03,23:3.125331e-03):1.046999e-03):1.088932e-03,(34:7.758236e-03,55:5.921633e-03):3.844374e-04):8.211021e-06,(52:6.003801e-03,45:3.362467e-03):3.737697e-04):7.835573e-04,12:4.290187e-03):1.125992e-03):1.230109e-03,(((25:5.563816e-03,42:3.857162e-03):5.139416e-03,((30:1.236119e-02,21:7.048175e-03):1.276306e-04,((14:2.980790e-03,(65:9.180265e-03,35:4.258411e-03):6.507105e-04):7.486570e-04,16:7.652373e-03):3.844541e-03):3.845709e-04):9.359215e-06,((44:3.406518e-03,(51:2.615745e-03,7:2.357841e-03):5.997341e-04):6.257033e-04,13:5.284698e-03):3.731021e-03):1.384426e-04):3.413042e-03):1.903080e-02):2.127151e-02,(69:5.105876e-02,(((74:1.414510e-02,((26:3.938988e-03,((50:5.315627e-03,(43:3.237522e-03,((58:4.118277e-03,66:6.643617e-03):7.779925e-06,(61:1.714287e-02,64:6.074629e-03):7.332570e-04):7.795304e-04):5.682798e-04):1.099418e-03,60:1.089510e-02):1.899624e-04):4.275996e-04,59:4.292197e-03):5.927206e-03):1.684658e-02,73:3.091919e-02):6.376101e-03,68:3.138215e-02):6.618984e-03):1.306771e-02):3.519599e-03,(57:3.231606e-02,71:2.836230e-02):2.090461e-02):2.727248e-02,(76:3.746056e-02,(62:1.464095e-02,29:7.987745e-03):1.816196e-02):4.378108e-02):2.640769e-02,1:7.705606e-02);
   tree gen.9000 = [&U] ((((((68:2.513022e-02,(((59:5.921909e-03,((60:8.679649e-03,26:5.807897e-03):9.118675e-05,(58:4.536345e-03,((50:4.174795e-03,(64:4.259418e-03,(61:1.761165e-02,43:4.669404e-03):4.350338e-04):5.546480e-04):3.303984e-04,66:8.814146e-03):3.355111e-04):5.021138e-04):1.680636e-05):3.279166e-03,74:1.274808e-02):1.360144e-02,73:2.904740e-02):4.522534e-03):7.178673e-03,69:4.315484e-02):1.483869e-02,((3:2.436379e-03,38:5.459823e-03):3.141116e-02,(((72:1.809402e-03,70:2.315038e-03):1.979050e-02,(9:7.808559e-03,2:4.062839e-03):1.976462e-02):3.611733e-03,(((((((35:3.305420e-03,14:1.678677e-03):2.523820e-04,65:7.250047e-03):6.606948e-04,16:5.259088e-03):3.739703e-03,((((((4:2.859874e-03,5:4.658375e-03):2.658955e-03,40:5.786247e-03):1.271764e-04,((((((54:2.864189e-03,32:6.374211e-03):1.096507e-03,(18:7.180816e-03,49:7.847725e-03):4.428461e-04):3.390454e-04,(31:4.162162e-03,47:1.709443e-03):1.311026e-03):1.000513e-03,(((23:3.579155e-03,(39:4.699000e-03,(45:3.580424e-03,(34:3.954908e-03,55:3.005280e-03):1.568996e-03):5.507130e-04):7.485447e-04):6.948083e-05,(37:3.869724e-03,52:5.142984e-03):1.059974e-03):1.725012e-03,12:4.456060e-03):1.389637e-03):2.452242e-05,53:6.704433e-03):2.241238e-04,((22:3.542796e-03,24:7.911782e-03):2.417861e-04,(6:5.637572e-03,(27:3.754365e-03,56:4.915353e-03):1.074989e-03):1.492232e-03):2.174086e-03):1.478077e-04):4.614932e-04,48:2.558434e-03):3.716665e-05,((17:3.396693e-03,(46:3.609205e-03,(28:4.775606e-03,41:1.717911e-03):7.420255e-04):1.598989e-04):1.441330e-03,19:8.266469e-03):3.765982e-04):1.188786e-04,21:9.278929e-03):7.592123e-04):3.106151e-05,30:9.611444e-03):3.449397e-04,((42:4.316796e-03,25:5.457561e-03):5.342953e-03,(13:4.590191e-03,((7:3.014264e-03,51:6.629105e-03):6.391436e-04,44:7.639370e-03):5.814214e-04):3.322107e-03):2.832062e-04):2.850643e-03,(((67:1.488246e-02,(15:5.239628e-03,8:4.118363e-03):8.243051e-03):3.257641e-04,(((11:6.503549e-03,63:7.119882e-03):6.990514e-04,36:3.451063e-03):2.278633e-03,10:2.415664e-03):2.390208e-03):3.826251e-04,(20:3.982260e-03,33:3.921431e-03):1.340980e-03):4.796625e-04):2.240034e-02):3.204387e-04):1.998472e-02):2.124547e-03,(57:2.887045e-02,71:2.588807e-02):2.423188e-02):2.921537e-02,((29:1.030452e-02,62:1.288440e-02):2.875518e-02,76:2.890125e-02):5.343707e-02):2.355180e-02,75:4.947494e-02,1:7.090058e-02);
   tree gen.9100 = [&U] ((((((68:2.594785e-02,((((59:6.114583e-03,26:6.129690e-03):9.413405e-05,(60:8.962047e-03,(58:4.683938e-03,((50:4.310625e-03,(64:4.398001e-03,(61:1.429040e-02,43:4.821326e-03):2.773142e-04):5.726939e-04):3.411481e-04,66:9.100920e-03):3.464271e-04):5.184504e-04):1.735317e-05):4.660435e-03,74:1.316285e-02):1.238578e-02,73:2.999248e-02):4.669677e-03):7.412236e-03,69:4.455891e-02):1.532148e-02,(((72:1.973086e-03,70:2.390359e-03):2.043440e-02,(9:8.062615e-03,2:4.195027e-03):2.040767e-02):3.729243e-03,((((((((((4:2.952921e-03,5:4.809939e-03):2.745466e-03,40:5.974507e-03):1.313142e-04,(((((18:7.546091e-03,(49:8.103056e-03,(54:2.957378e-03,32:6.581601e-03):1.163962e-03):4.471337e-04):3.581371e-04,(31:4.297581e-03,47:1.765061e-03):1.406914e-03):1.033065e-03,(((23:3.695606e-03,(34:4.083583e-03,55:3.103059e-03):1.620045e-03):7.174144e-05,((39:4.851886e-03,45:3.525269e-03):5.239189e-04,(37:3.995628e-03,52:5.310314e-03):1.094461e-03):3.802417e-04):1.781137e-03,12:4.601041e-03):1.869125e-03):2.532027e-05,53:6.922566e-03):2.282547e-04,((24:8.169197e-03,(22:3.559513e-03,(27:3.781683e-03,56:5.075277e-03):1.118448e-03):6.459777e-04):6.722220e-04,6:5.820994e-03):2.244821e-03):1.526168e-04):4.765082e-04,48:2.578657e-03):7.076579e-05,((17:2.219615e-03,(46:3.726633e-03,(28:4.930984e-03,41:1.773805e-03):7.661678e-04):1.651013e-04):1.488224e-03,19:9.355194e-03):3.888511e-04):1.058214e-04,(21:9.580825e-03,(((35:3.412964e-03,14:1.733294e-03):2.605934e-04,65:9.558917e-03):6.821910e-04,16:5.430196e-03):3.861377e-03):8.050249e-04):2.952725e-05,((42:4.457246e-03,25:5.635127e-03):5.516790e-03,(13:4.739536e-03,((7:3.112336e-03,51:2.963599e-03):6.599385e-04,44:7.887922e-03):6.003384e-04):3.430194e-03):2.796113e-04):3.561625e-04,30:9.924159e-03):2.241011e-03,(((67:1.536667e-02,(15:5.410103e-03,8:4.155581e-03):8.511244e-03):3.363631e-04,(((11:6.715146e-03,63:7.351533e-03):7.217955e-04,36:3.563345e-03):2.352770e-03,10:2.494259e-03):2.467975e-03):3.950741e-04,(20:5.655937e-03,33:4.049017e-03):1.384610e-03):4.952687e-04):2.328971e-02,(3:2.515649e-03,38:3.230907e-03):3.317285e-02):3.308644e-04):2.063494e-02):2.193670e-03,(57:2.980977e-02,71:2.673035e-02):2.502028e-02):3.016591e-02,((29:1.063979e-02,62:1.330360e-02):2.969075e-02,76:2.984158e-02):5.517568e-02):2.431807e-02,75:5.108464e-02,1:7.320738e-02);
   tree gen.9200 = [&U] ((((((68:2.594785e-02,((((58:4.683938e-03,((((61:1.429040e-02,50:4.310625e-03):2.773142e-04,43:4.821326e-03):5.613934e-04,66:8.698211e-03):3.386781e-04,64:4.398001e-03):3.553581e-04):5.184504e-04,(60:9.244448e-03,(59:5.896267e-03,26:5.886501e-03):1.443675e-05):9.516948e-05):4.660435e-03,74:1.316285e-02):1.238578e-02,73:2.999248e-02):4.669677e-03):7.412236e-03,69:4.455891e-02):1.532148e-02,(((72:1.973086e-03,70:2.646139e-03):2.043440e-02,(9:8.062615e-03,2:4.195027e-03):2.040767e-02):3.729243e-03,((((((((((4:2.952921e-03,5:4.809939e-03):2.745466e-03,40:5.974507e-03):1.313142e-04,((((((18:7.546091e-03,(54:2.957378e-03,32:6.581601e-03):1.218618e-03):4.391000e-04,49:8.103056e-03):3.581371e-04,(31:5.924734e-03,47:1.765061e-03):9.442235e-04):1.735871e-03,(((23:3.695606e-03,(34:4.083583e-03,55:3.103059e-03):1.620045e-03):7.174144e-05,(37:3.995628e-03,(39:3.641261e-03,(45:3.525269e-03,52:5.310314e-03):5.239189e-04):1.094461e-03):3.802417e-04):1.781137e-03,12:4.601041e-03):1.869125e-03):2.532027e-05,53:6.922566e-03):3.431958e-04,(((22:3.722582e-03,24:8.169197e-03):1.074111e-03,(27:3.781683e-03,56:5.075277e-03):1.118448e-03):6.722220e-04,6:5.820994e-03):2.244821e-03):3.312603e-04):4.765082e-04,48:2.578657e-03):7.076579e-05,((17:2.219615e-03,(46:3.726633e-03,(28:4.930984e-03,41:1.773805e-03):1.177167e-03):2.205756e-05):1.499191e-03,19:9.355194e-03):3.888511e-04):1.058214e-04,(21:9.580825e-03,(((35:3.412964e-03,14:1.733294e-03):2.605934e-04,65:9.558917e-03):6.821910e-04,16:5.430196e-03):3.861377e-03):7.088521e-04):2.952725e-05,((42:4.457246e-03,25:5.635127e-03):5.516790e-03,(13:4.739536e-03,((7:3.112336e-03,51:2.963599e-03):1.043289e-05,44:7.887922e-03):1.355721e-03):3.430194e-03):2.796113e-04):3.561625e-04,30:9.924159e-03):2.241011e-03,(((67:1.536667e-02,(15:5.470019e-03,8:4.155581e-03):7.611524e-03):3.363631e-04,(((11:6.715146e-03,63:7.351533e-03):7.217955e-04,36:3.563345e-03):2.352770e-03,10:3.871919e-03):1.500718e-03):3.950741e-04,(20:5.601820e-03,33:4.049017e-03):1.384610e-03):2.736875e-04):2.328971e-02,(3:2.455787e-03,38:4.112484e-03):3.530356e-02):3.308644e-04):2.063494e-02):2.193670e-03,(57:2.980977e-02,71:2.673035e-02):2.502028e-02):3.016591e-02,((29:1.063979e-02,62:1.330360e-02):2.969075e-02,76:2.984158e-02):5.129436e-02):2.431807e-02,75:5.108464e-02,1:7.320738e-02);
   tree gen.9300 = [&U] ((((((68:2.335618e-02,(((((60:6.234000e-03,(((64:4.071915e-03,(50:4.708643e-03,66:6.744186e-03):1.844073e-04):1.264028e-04,(61:1.781904e-02,43:3.578165e-03):1.705716e-06):2.882292e-05,58:5.382323e-03):6.146936e-04):1.343010e-04,26:2.939380e-03):3.179826e-04,59:5.888292e-03):4.673586e-03,74:1.196294e-02):1.483773e-02,73:3.728168e-02):4.927354e-03):7.065823e-03,69:4.564664e-02):1.650461e-02,(((38:3.961757e-03,3:3.953036e-03):2.729187e-02,((2:5.721512e-03,9:8.383857e-03):1.987608e-02,(72:4.551347e-03,70:2.513956e-03):2.508048e-02):5.741811e-03):2.907149e-04,(((20:5.570366e-03,33:5.806423e-03):9.862756e-04,(67:1.361573e-02,((10:4.788229e-03,((63:6.152118e-03,11:5.510169e-03):6.774386e-04,36:4.919842e-03):1.260243e-03):2.352329e-03,(15:5.087612e-03,8:5.337547e-03):7.865787e-03):6.361850e-04):3.659729e-04):5.702079e-04,((30:1.090627e-02,(25:3.133361e-03,42:2.795646e-03):7.025361e-03):3.848442e-05,(((13:4.192181e-03,((51:5.940521e-03,7:8.678083e-04):2.798252e-04,44:4.869912e-03):7.143562e-04):3.670869e-03,((((((5:4.281904e-03,4:2.374461e-03):1.852014e-03,((((54:5.160278e-03,32:4.539622e-03):6.407010e-04,18:8.182503e-03):4.060691e-04,49:5.846835e-03):5.127028e-04,(31:3.708497e-03,47:2.697942e-03):3.343396e-04):2.101103e-03):1.306256e-04,(((23:7.170053e-03,52:4.839871e-03):1.052061e-04,(37:6.280717e-03,(((34:5.779219e-03,55:4.049338e-03):5.392906e-04,39:4.610664e-03):6.351409e-05,45:7.450690e-03):2.476866e-04):8.511879e-05):1.674162e-03,12:4.685162e-03):1.413115e-03):2.009086e-04,40:7.094325e-03):7.501159e-05,(21:1.078327e-02,53:8.151902e-03):1.248647e-04):5.386846e-04,((22:3.392548e-03,(6:4.492235e-03,(24:6.542129e-03,(56:6.609786e-03,27:5.302787e-03):3.061922e-05):1.469534e-04):9.926306e-05):3.220484e-03,(((28:4.952303e-03,((41:1.691691e-03,46:3.122449e-03):5.435474e-04,17:4.343539e-03):4.102908e-05):2.105082e-03,19:1.001406e-02):6.629755e-04,48:2.337978e-03):4.809916e-04):2.704029e-04):2.372956e-04):2.574427e-04,(((65:8.768732e-03,35:2.886614e-03):4.470953e-04,14:1.929411e-03):1.165178e-03,16:3.123825e-03):4.303773e-03):3.514337e-04):1.545781e-03):2.350281e-02):1.533357e-02):3.235598e-03,(71:3.476427e-02,57:2.685120e-02):2.567183e-02):3.458764e-02,(76:3.823979e-02,(29:1.258251e-02,62:1.207664e-02):2.128357e-02):4.655203e-02):2.448899e-02,75:5.240278e-02,1:7.104788e-02);
   tree gen.9400 = [&U] (75:5.124474e-02,((((((9:9.014751e-03,2:5.308618e-03):2.178822e-02,(72:1.390704e-03,70:1.972554e-03):1.775538e-02):3.212773e-03,(((((8:4.258667e-03,15:4.532411e-03):7.649764e-03,(67:1.265312e-02,(10:3.511647e-03,(36:4.175926e-03,(63:6.414714e-03,11:5.743880e-03):2.544800e-04):2.482858e-03):4.202794e-03):5.171852e-04):3.706528e-04,(20:6.431570e-03,33:5.693861e-03):2.615252e-03):3.861613e-04,(((((((((22:3.588385e-03,56:3.798696e-03):2.928394e-04,24:9.243707e-03):3.546441e-05,(27:4.819353e-03,6:3.837788e-03):1.970468e-04):2.755119e-03,((53:5.327134e-03,48:1.317256e-03):6.851107e-05,((31:2.386103e-03,47:1.614304e-03):1.310198e-03,(((32:2.828755e-03,54:1.269275e-03):8.885873e-04,18:8.988078e-03):2.084753e-04,49:3.534788e-03):7.787814e-04):6.251177e-04):4.816329e-04):1.252381e-04,((40:7.597583e-03,(((17:2.447366e-03,((41:1.775306e-03,28:5.823726e-03):5.559895e-05,46:5.217417e-03):2.299033e-04):2.516280e-03,19:1.051372e-02):1.593521e-03,(5:3.710255e-03,4:2.826532e-03):1.342675e-03):1.570056e-04):3.987446e-05,((39:4.073264e-03,((52:5.852717e-03,(((34:4.873991e-03,55:3.855484e-03):1.069778e-03,37:2.962791e-03):1.020086e-03,23:2.821481e-03):4.014733e-04):1.163304e-05,45:3.262347e-03):5.117895e-04):7.368239e-04,12:4.466289e-03):1.638538e-03):1.269665e-04):1.193481e-03,((25:3.264500e-03,42:3.742311e-03):8.014648e-03,((14:2.892034e-03,(65:6.803415e-03,35:2.632382e-03):1.096191e-03):1.238679e-03,16:7.424516e-03):3.730066e-03):3.024722e-04):1.078275e-04,((44:3.305086e-03,(51:3.040254e-03,7:2.688126e-03):2.831072e-04):6.070724e-04,13:6.142765e-03):3.909740e-03):4.500672e-05,21:7.108498e-03):3.946567e-04,30:1.199313e-02):2.525644e-03):1.850839e-02,(38:3.146816e-03,3:3.186446e-03):3.033755e-02):1.141648e-03):1.801103e-02,(69:4.929482e-02,(((74:1.372392e-02,((((61:1.636487e-02,66:6.472321e-03):3.242589e-04,((64:7.872403e-03,50:5.157349e-03):7.524527e-04,(43:4.072555e-03,58:3.874573e-03):4.245814e-06):7.861123e-04):1.091562e-03,(60:1.057068e-02,26:2.217399e-03):1.872040e-04):3.002575e-04,59:6.625606e-03):5.750718e-03):1.634495e-02,73:2.999854e-02):6.186247e-03,68:2.731392e-02):8.751910e-03):1.267861e-02):3.414799e-03,(57:3.135382e-02,71:2.517001e-02):1.972830e-02):2.821750e-02,(76:3.634514e-02,(62:1.095373e-02,29:1.016729e-02):2.027041e-02):4.247746e-02):2.524126e-02,1:7.476164e-02);
   tree gen.9500 = [&U] (75:5.124474e-02,((((((((8:4.258667e-03,15:4.532411e-03):7.649764e-03,(67:1.265312e-02,(10:6.904167e-03,(36:4.175926e-03,(63:6.414714e-03,11:5.743880e-03):2.544800e-04):2.482858e-03):4.202794e-03):5.171852e-04):3.706528e-04,(20:6.431570e-03,33:5.693861e-03):3.077214e-03):3.861613e-04,((((((((((22:3.663729e-03,24:9.243707e-03):2.963236e-04,56:3.798696e-03):3.540392e-05,(27:4.819353e-03,6:3.837788e-03):2.997864e-04):2.755119e-03,(((((28:5.823726e-03,(46:5.217417e-03,17:2.447366e-03):2.838212e-05):2.350127e-04,41:1.775306e-03):2.472884e-03,19:7.569766e-03):1.171436e-03,((5:3.710255e-03,4:2.826532e-03):1.342675e-03,40:7.597583e-03):1.570056e-04):3.987446e-05,((39:4.073264e-03,((52:5.852717e-03,(((34:4.873991e-03,55:3.855484e-03):1.069778e-03,37:2.962791e-03):1.077689e-03,23:2.821481e-03):4.014733e-04):1.163304e-05,45:3.262347e-03):5.117895e-04):7.368239e-04,12:4.466289e-03):8.693248e-04):3.379553e-04):1.252381e-04,((48:1.317256e-03,((31:2.783709e-03,47:1.614304e-03):8.686797e-04,(((32:2.828755e-03,54:1.269275e-03):8.885873e-04,18:8.988078e-03):8.648126e-04,49:3.534788e-03):4.287989e-04):6.251177e-04):6.851107e-05,53:5.327134e-03):4.816329e-04):1.229241e-03,((14:2.892034e-03,(65:6.803415e-03,35:2.632382e-03):1.096191e-03):1.238679e-03,16:7.424516e-03):3.704083e-03):2.151442e-04,(25:3.264500e-03,42:3.742311e-03):8.014648e-03):1.078275e-04,((44:3.305086e-03,(51:3.040254e-03,7:2.688126e-03):2.831072e-04):6.070724e-04,13:6.142765e-03):3.909740e-03):4.500672e-05,21:7.108498e-03):3.946567e-04,30:1.199313e-02):2.525644e-03):1.967657e-02,(((9:9.014751e-03,2:5.308618e-03):2.178822e-02,(72:2.294080e-03,70:1.972554e-03):1.775538e-02):3.212773e-03,(38:3.146816e-03,3:3.186446e-03):3.033755e-02):6.285016e-04):1.801103e-02,(69:4.929482e-02,(((74:1.443208e-02,(((((61:1.636487e-02,66:6.472321e-03):3.242589e-04,((50:5.157349e-03,(43:4.072555e-03,58:3.874573e-03):4.245814e-06):7.524527e-04,64:7.872403e-03):4.496750e-04):1.091562e-03,26:2.217399e-03):1.857247e-04,60:1.087184e-02):3.132550e-04,59:6.625606e-03):5.750718e-03):1.668348e-02,73:2.999854e-02):6.186247e-03,68:2.731392e-02):8.751910e-03):1.267861e-02):3.414799e-03,(57:3.135382e-02,71:2.517001e-02):1.972830e-02):2.821750e-02,(76:3.634514e-02,(62:1.095373e-02,29:1.016729e-02):2.027041e-02):4.247746e-02):2.524126e-02,1:7.476164e-02);
   tree gen.9600 = [&U] ((((((68:2.335618e-02,(((((((61:1.781904e-02,43:3.766261e-03):1.705716e-06,((64:6.423021e-03,66:6.744186e-03):1.372977e-04,50:4.708643e-03):1.326647e-04):5.882883e-05,58:5.382323e-03):1.202383e-03,(60:6.646090e-03,59:7.315687e-03):1.355110e-04):3.256964e-04,26:2.832158e-03):4.748502e-03,74:1.196294e-02):1.483773e-02,73:3.728168e-02):4.927354e-03):9.759299e-03,69:4.564664e-02):1.650461e-02,((((20:5.570366e-03,33:5.806423e-03):2.278278e-03,((15:5.087612e-03,8:4.130283e-03):7.865787e-03,((10:2.690346e-03,((63:6.152118e-03,11:5.510169e-03):6.774386e-04,36:4.919842e-03):1.260243e-03):4.576757e-03,67:1.361573e-02):3.986888e-04):7.560079e-04):8.383065e-04,((30:1.083281e-02,(((65:8.768732e-03,35:2.886614e-03):4.470953e-04,14:1.344900e-03):1.698411e-03,16:3.123825e-03):4.440921e-03):3.944704e-04,((25:3.325236e-03,42:2.829217e-03):7.025361e-03,((13:4.192181e-03,((51:5.940521e-03,7:1.555259e-03):2.798252e-04,44:4.403213e-03):1.133021e-03):3.095494e-03,((((((52:5.042543e-03,(23:7.068637e-03,((34:5.809611e-03,55:4.049338e-03):6.813734e-04,((39:4.610664e-03,45:6.373233e-03):8.424952e-05,37:6.280717e-03):2.383974e-04):1.034190e-04):1.014693e-04):1.674162e-03,12:4.685162e-03):1.230712e-03,(40:6.782005e-03,48:2.337978e-03):1.394914e-05):4.405104e-04,(21:1.053810e-02,(((54:4.071624e-03,32:5.324543e-03):1.545952e-03,(18:8.182503e-03,49:5.846835e-03):2.338013e-04):5.127028e-04,(31:3.708497e-03,47:2.697942e-03):3.343396e-04):8.649294e-04):2.976862e-04):3.464896e-05,(53:7.855591e-03,(5:4.281904e-03,4:2.374461e-03):1.852014e-03):1.277396e-04):4.504670e-04,((6:5.524712e-03,((24:6.542129e-03,27:5.302787e-03):3.696429e-05,(56:4.353519e-03,22:2.340891e-03):9.926195e-05):1.357424e-04):3.247076e-03,(((41:1.691691e-03,46:4.124542e-03):9.154781e-04,(17:4.343539e-03,28:4.952303e-03):7.503436e-05):2.105082e-03,19:1.001406e-02):7.102570e-04):4.913596e-05):3.644973e-04):1.566403e-04):6.498691e-05):1.545781e-03):2.350281e-02,((38:4.515439e-03,3:5.495268e-03):2.729187e-02,((2:5.721512e-03,9:8.383857e-03):2.072093e-02,(72:2.713647e-03,70:2.513956e-03):2.508048e-02):5.630625e-03):7.251874e-04):1.539914e-02):3.235598e-03,(71:3.476427e-02,57:2.685120e-02):2.567183e-02):3.577727e-02,(76:3.823979e-02,(29:1.258251e-02,62:1.207664e-02):2.128357e-02):4.655203e-02):3.372746e-02,75:5.240278e-02,1:7.104788e-02);
   tree gen.9700 = [&U] (75:5.124474e-02,((((((((10:6.904167e-03,(36:4.175926e-03,(63:6.414714e-03,11:5.743880e-03):6.311109e-04):1.713970e-03):1.824184e-03,(67:1.265312e-02,(8:4.258667e-03,15:4.532411e-03):8.301616e-03):5.171852e-04):3.706528e-04,(20:6.431570e-03,33:5.693861e-03):3.077214e-03):3.861613e-04,(((((44:3.305086e-03,(51:3.040254e-03,7:2.910170e-03):2.831072e-04):1.480781e-03,13:6.142765e-03):2.026782e-03,21:7.108498e-03):3.688210e-04,((((((((45:4.348703e-03,(39:4.073264e-03,(((34:4.921949e-03,55:3.855484e-03):1.117655e-03,52:5.852717e-03):1.056764e-03,(23:2.821481e-03,37:2.924670e-03):3.806171e-04):2.966423e-05):5.022721e-04):7.368239e-04,12:4.395033e-03):8.693248e-04,(((24:9.089489e-03,27:4.819353e-03):4.019457e-04,56:3.798696e-03):5.848386e-04,(22:3.530383e-03,6:4.732040e-03):3.658902e-05):2.882981e-03):2.096057e-04,(((46:5.205457e-03,41:1.024194e-03):5.392590e-05,(28:5.823726e-03,17:2.637599e-03):2.359556e-04):3.041277e-03,19:7.569766e-03):1.171436e-03):3.379507e-04,((5:3.710255e-03,4:2.826532e-03):1.342675e-03,40:7.597583e-03):2.557127e-04):2.071125e-04,(53:5.327134e-03,(48:1.317256e-03,((31:2.783709e-03,47:1.614304e-03):8.686797e-04,(((32:3.345069e-03,54:1.269275e-03):2.396300e-03,18:8.988078e-03):9.023351e-04,49:3.534788e-03):3.227933e-04):1.052464e-03):6.851107e-05):5.742249e-04):1.229241e-03,((14:2.892034e-03,(65:6.803415e-03,35:3.557501e-03):3.968862e-04):1.238679e-03,16:4.844408e-03):3.704083e-03):2.151442e-04,(25:3.264500e-03,42:3.742311e-03):8.014648e-03):9.302999e-05):2.545019e-05,30:1.199313e-02):2.604045e-03):1.967657e-02,(((9:9.014751e-03,2:5.308618e-03):2.178822e-02,(72:2.294080e-03,70:4.072091e-03):2.496911e-02):3.212773e-03,(38:3.961696e-03,3:3.186446e-03):3.033755e-02):9.813482e-04):1.801103e-02,(69:4.929482e-02,(((74:1.443208e-02,((((((43:4.072555e-03,50:5.157349e-03):3.092439e-04,64:7.872403e-03):1.126796e-04,(61:1.636487e-02,66:6.472321e-03):3.242589e-04):6.261080e-04,58:3.874573e-03):1.174178e-03,26:2.217399e-03):1.822573e-04,(60:1.073067e-02,59:6.625606e-03):3.307876e-04):5.750718e-03):1.668348e-02,73:2.999854e-02):6.186247e-03,68:2.731392e-02):8.751910e-03):1.267861e-02):3.414799e-03,(57:3.135382e-02,71:2.517001e-02):1.972830e-02):2.821750e-02,(76:3.634514e-02,(62:1.095373e-02,29:1.016729e-02):2.027041e-02):4.247746e-02):2.524126e-02,1:7.476164e-02);
   tree gen.9800 = [&U] ((((((68:3.309460e-02,(((59:7.265977e-03,((((((61:1.729045e-02,43:3.654538e-03):4.020733e-06,50:4.369979e-03):6.631955e-05,(64:6.232487e-03,66:4.273158e-03):1.332249e-04):5.708372e-05,58:5.222661e-03):1.166716e-03,60:6.448940e-03):2.368273e-04,26:6.296466e-03):3.769497e-04):4.607642e-03,74:1.160807e-02):1.439758e-02,73:3.617575e-02):4.781188e-03):9.469798e-03,69:4.429257e-02):1.601501e-02,(((2:5.551788e-03,9:8.135157e-03):2.010626e-02,(72:2.633149e-03,70:2.439382e-03):2.125001e-02):5.463598e-03,((38:3.098747e-03,3:4.063391e-03):2.648228e-02,(((20:5.405126e-03,33:5.634181e-03):1.522817e-03,((10:4.565450e-03,((63:5.969621e-03,11:6.421522e-03):1.187828e-03,36:4.773899e-03):1.608249e-03):2.262889e-03,(67:1.321183e-02,(15:4.936692e-03,8:4.007762e-03):7.632455e-03):1.206020e-04):5.065815e-04):4.584755e-04,((30:1.051147e-02,(((65:8.508615e-03,35:4.978024e-03):4.338326e-04,14:1.308876e-03):1.409139e-03,16:3.316661e-03):3.442993e-03):3.827688e-04,((25:3.226596e-03,42:3.273201e-03):5.376411e-03,((13:3.791238e-03,((51:5.764301e-03,7:2.700796e-03):2.715244e-04,44:4.272596e-03):1.099411e-03):2.792014e-03,(((((52:4.892961e-03,(((34:5.637274e-03,55:3.929218e-03):6.611610e-04,((39:4.446744e-03,45:4.513654e-03):3.900457e-05,23:6.858952e-03):2.415987e-04):9.733683e-05,37:5.964494e-03):1.945394e-04):1.624499e-03,12:6.316480e-03):1.194204e-03,((5:4.154885e-03,4:2.304025e-03):1.797075e-03,((21:1.022550e-02,((((54:3.950843e-03,32:4.091765e-03):1.285854e-03,49:5.673394e-03):2.248141e-04,18:7.950105e-03):4.974939e-04,(31:3.598488e-03,47:2.617909e-03):3.244217e-04):8.392720e-04):2.834632e-04,53:7.622562e-03):4.467773e-04):2.480827e-04):3.212370e-05,(40:6.609471e-03,48:2.268624e-03):1.393545e-05):4.371043e-04,((6:5.143662e-03,(56:4.183825e-03,((27:5.145484e-03,22:2.566103e-03):4.959719e-05,24:6.113185e-03):2.199321e-04):7.555367e-05):3.150754e-03,(((17:4.214692e-03,46:4.002191e-03):2.773810e-04,(41:2.343618e-03,28:4.805397e-03):9.010996e-04):1.931706e-03,19:9.717002e-03):1.819269e-03):4.767838e-05):3.536848e-04):1.502093e-04):6.305913e-05):1.499927e-03):2.280562e-02):7.036754e-04):1.494233e-02):1.215973e-03,(71:3.373302e-02,57:2.605468e-02):2.491030e-02):3.471597e-02,(76:3.710544e-02,(29:1.151504e-02,62:1.171839e-02):2.065221e-02):4.517110e-02):3.272696e-02,75:5.084830e-02,1:6.841972e-02);
   tree gen.9900 = [&U] ((((((68:3.309460e-02,(((59:7.265977e-03,(((((((61:1.729045e-02,43:3.654538e-03):3.871108e-06,50:4.369979e-03):6.631955e-05,66:4.381750e-03):1.299092e-04,64:6.232487e-03):5.708372e-05,58:5.222661e-03):1.166716e-03,60:6.448940e-03):2.368273e-04,26:3.469807e-03):3.769497e-04):4.607642e-03,74:1.160807e-02):1.439758e-02,73:3.617575e-02):6.218069e-03):9.469798e-03,69:4.429257e-02):1.601501e-02,(((2:5.551788e-03,9:8.135157e-03):2.010626e-02,(72:2.633149e-03,70:2.439382e-03):2.125001e-02):5.463598e-03,((38:3.925215e-03,3:4.063391e-03):2.648228e-02,(((20:5.405126e-03,33:5.634181e-03):1.522817e-03,(((10:4.565450e-03,(63:5.969621e-03,(11:6.421522e-03,36:4.773899e-03):1.224297e-03):1.562066e-03):4.212094e-03,67:1.384477e-02):1.200720e-04,(15:4.936692e-03,8:4.007762e-03):7.632455e-03):4.989773e-04):4.584755e-04,((30:1.051147e-02,(((65:5.050315e-03,35:4.978024e-03):4.338326e-04,14:1.308876e-03):1.409139e-03,16:3.316661e-03):3.442993e-03):3.827688e-04,(((13:3.791238e-03,((51:2.794737e-03,7:2.700796e-03):2.715244e-04,44:4.272596e-03):1.128888e-03):2.836595e-03,(25:3.226596e-03,42:2.555124e-03):5.376411e-03):1.445309e-04,((40:6.777155e-03,48:2.352842e-03):4.371043e-04,(((((52:4.892961e-03,(((34:5.857573e-03,55:3.929218e-03):6.427423e-04,((45:4.513654e-03,23:6.858952e-03):4.119008e-05,39:4.446744e-03):4.611093e-04):9.959805e-05,37:5.964494e-03):1.945394e-04):1.624499e-03,12:6.316480e-03):1.194204e-03,((5:4.154885e-03,4:2.304025e-03):1.797075e-03,((21:1.022550e-02,((((54:3.950843e-03,32:4.455753e-03):1.285854e-03,49:5.673394e-03):2.248141e-04,18:7.950105e-03):4.974939e-04,(31:3.598488e-03,47:2.617909e-03):3.244217e-04):8.392720e-04):6.301478e-04,53:7.622562e-03):1.504551e-04):2.480827e-04):3.212370e-05,(6:5.143662e-03,((56:4.183825e-03,(27:5.145484e-03,22:2.566103e-03):4.959719e-05):5.236630e-04,24:6.113185e-03):7.656851e-05):3.078653e-03):1.431658e-05,((((17:4.282426e-03,46:4.002191e-03):1.506286e-04,41:2.343618e-03):8.978188e-04,28:4.805397e-03):1.931706e-03,19:9.717002e-03):1.819269e-03):4.767838e-05):4.793436e-04):6.305913e-05):9.704781e-04):2.280562e-02):7.036754e-04):1.494233e-02):1.215973e-03,(71:3.373302e-02,57:2.605468e-02):2.491030e-02):3.471597e-02,(76:3.710544e-02,(29:1.151504e-02,62:1.171839e-02):2.065221e-02):4.517110e-02):3.127984e-02,75:5.084830e-02,1:6.841972e-02);
   tree gen.10000 = [&U] ((((((68:2.333229e-02,((((26:2.734490e-03,60:9.286862e-03):1.390947e-05,(59:5.871288e-03,(58:6.072943e-03,(64:4.374486e-03,((61:1.417169e-02,50:4.148179e-03):1.419552e-04,(66:9.144569e-03,43:4.874854e-03):2.571656e-04):5.554508e-05):8.525098e-04):3.225009e-04):6.297159e-05):4.600090e-03,74:1.299241e-02):1.206307e-02,73:2.960413e-02):5.556976e-03):8.006001e-03,69:4.398195e-02):1.228225e-02,((((72:1.767017e-03,70:2.341754e-03):2.197038e-02,(9:7.958218e-03,2:4.140708e-03):2.026096e-02):5.029444e-03,(((((((65:9.738074e-03,(35:5.102149e-03,14:1.710851e-03):2.093443e-04):1.153622e-03,16:5.255175e-03):3.811378e-03,21:9.934512e-03):1.383991e-05,((((((34:3.863870e-03,55:3.062880e-03):1.255099e-03,37:3.156181e-03):2.833285e-04,(45:3.472777e-03,(52:5.241555e-03,(39:7.061472e-03,23:3.251099e-03):4.750168e-04):1.712032e-04):4.136537e-04):1.033463e-03,12:4.541465e-03):1.834873e-03,(((((40:5.805841e-03,48:3.416997e-03):5.361853e-05,53:6.420854e-03):3.702835e-04,(((18:8.715162e-03,(54:3.839019e-03,32:2.280158e-03):6.527184e-04):1.676356e-04,49:4.959507e-03):4.462027e-04,(31:5.848019e-03,47:1.742207e-03):8.884036e-04):1.746530e-03):1.348703e-04,(4:1.228640e-03,5:6.388145e-03):2.620924e-03):9.603934e-04,((((46:3.534041e-03,28:4.791560e-03):1.042810e-05,17:3.164209e-03):2.977603e-04,41:1.368333e-03):1.733857e-03,19:9.234060e-03):8.435552e-04):1.067540e-03):4.295519e-04,(((22:1.736332e-03,6:6.422194e-03):2.289379e-04,(56:5.022968e-03,27:3.551926e-03):3.929867e-04):7.168967e-04,24:8.063420e-03):3.466460e-03):1.473446e-04):6.683051e-04,((42:4.399532e-03,25:4.038006e-03):5.399316e-03,30:8.771203e-03):3.091838e-04):5.709027e-05,(13:4.678166e-03,((7:2.489744e-03,51:2.925225e-03):7.828593e-04,44:7.133032e-03):1.338167e-03):3.540604e-03):1.362002e-03,(((67:1.368747e-02,(15:5.204831e-03,8:3.593721e-03):7.366731e-03):5.897368e-04,((63:7.256342e-03,(36:1.684136e-03,11:5.008215e-03):6.359673e-04):2.284883e-03,10:5.598302e-03):1.535946e-03):8.042144e-04,(20:5.529286e-03,33:5.170761e-03):1.698057e-03):9.334899e-04):2.198258e-02):2.631052e-04,(3:2.455330e-03,38:3.866112e-03):2.965403e-02):2.327086e-02):3.089533e-03,(57:2.942378e-02,71:2.638424e-02):2.469631e-02):2.977531e-02,((29:1.050202e-02,62:1.307010e-02):2.930630e-02,76:3.554206e-02):4.282728e-02):2.400319e-02,75:5.042318e-02,1:7.225946e-02);
   tree gen.10100 = [&U] (75:5.251678e-02,((((((9:6.002931e-03,2:5.440393e-03):2.232907e-02,(72:2.351025e-03,70:4.173173e-03):2.558892e-02):4.503709e-03,((38:4.060037e-03,3:3.265543e-03):3.163539e-02,(((((10:3.605006e-03,(36:4.279585e-03,(11:4.876948e-03,63:6.573946e-03):5.770514e-04):8.392169e-04):3.482470e-03,(8:4.379474e-03,15:3.688880e-03):8.214740e-03):7.380410e-04,67:1.631392e-02):3.588804e-04,(20:6.591220e-03,33:5.835199e-03):1.457637e-03):7.062820e-04,(30:1.229083e-02,(((((((56:4.527109e-03,(24:9.315118e-03,(27:4.820347e-03,22:3.529417e-03):2.115105e-04):4.322732e-04):3.948748e-04,6:5.353189e-03):3.063213e-03,((((31:2.852809e-03,47:1.654376e-03):4.209510e-04,((32:3.428103e-03,54:1.988266e-03):1.103548e-03,(18:7.623387e-03,49:9.180634e-03):1.185393e-03):4.752739e-04):1.221649e-03,48:1.349954e-03):2.562372e-05,((((45:4.354395e-03,(39:4.121604e-03,((37:4.746373e-03,23:2.891518e-03):8.345969e-04,(34:8.196485e-03,55:3.951188e-03):1.062453e-03):7.082393e-05):3.002353e-04):2.351747e-04,52:6.028773e-03):7.551141e-04,12:4.504130e-03):5.794742e-04,53:5.521543e-03):2.408358e-04):8.545683e-04):3.364219e-04,(((17:2.746688e-03,(41:1.054943e-03,46:5.334672e-03):2.457104e-04):5.313097e-05,28:6.253601e-03):1.383015e-03,19:9.076805e-03):1.160340e-03):1.189989e-04,((5:3.802354e-03,4:2.129601e-03):2.316452e-03,40:7.786177e-03):4.194133e-04):1.207098e-03,(((65:7.125853e-03,14:3.359879e-03):3.897022e-04,35:6.195984e-03):1.269426e-03,16:5.669035e-03):3.765642e-03):3.269977e-04,(((25:4.046255e-03,42:3.835206e-03):8.528903e-03,21:7.284952e-03):3.779763e-04,((44:3.387128e-03,(51:3.115722e-03,7:2.982409e-03):5.705572e-04):1.743584e-03,13:6.295247e-03):3.150794e-03):1.005888e-04):3.476434e-05):2.573781e-03):2.016500e-02):3.913288e-04):1.845811e-02,(69:5.051846e-02,(((74:1.479033e-02,(((((50:5.285369e-03,((43:4.026538e-03,(61:1.677109e-02,66:5.133403e-03):4.960914e-04):8.305725e-05,64:8.067820e-03):3.253426e-04):6.113294e-04,58:1.070049e-02):1.203324e-03,60:1.048518e-02):1.831968e-04,59:4.947489e-03):4.504166e-04,26:2.272442e-03):3.826248e-03):1.709761e-02,73:3.104148e-02):6.339808e-03,68:3.015383e-02):8.969158e-03):1.017334e-02):3.499564e-03,(57:3.213211e-02,71:2.579481e-02):2.021802e-02):2.891794e-02,(76:3.724733e-02,(62:1.122563e-02,29:1.115346e-02):2.380750e-02):4.353187e-02):2.586783e-02,1:7.661744e-02);
   tree gen.10200 = [&U] ((((((68:2.246103e-02,((((26:2.826706e-03,(59:6.069288e-03,60:8.953110e-03):2.172791e-05):6.930242e-05,(58:6.277744e-03,((61:1.464960e-02,50:4.288070e-03):1.467424e-04,(64:4.416476e-03,(66:3.554271e-03,43:5.039251e-03):1.742124e-04):1.676662e-04):8.380054e-04):1.364162e-03):3.447914e-03,74:1.245507e-02):1.246988e-02,73:3.060248e-02):5.744377e-03):8.275991e-03,69:4.546517e-02):1.269645e-02,((((72:1.162519e-03,70:2.420726e-03):2.271130e-02,(9:4.851460e-03,2:4.280347e-03):2.094423e-02):5.199054e-03,(((((((65:1.006648e-02,(14:1.732929e-03,35:5.485229e-03):2.192809e-04):1.192526e-03,16:6.331181e-03):3.939911e-03,21:1.026954e-02):4.147921e-04,((((53:6.637387e-03,((((54:3.826931e-03,32:2.357053e-03):4.063528e-04,18:9.248277e-03):1.723109e-04,49:4.934337e-03):4.667050e-04,(31:6.045234e-03,47:9.586438e-04):9.183637e-04):1.805429e-03):4.001986e-04,(40:6.001634e-03,(48:1.580458e-03,(4:1.258540e-03,5:6.603575e-03):2.615486e-03):5.477593e-05):1.390721e-04):1.132108e-03,((((17:3.270917e-03,(46:3.653221e-03,41:1.426300e-03):3.005555e-04):1.089727e-05,28:9.211404e-03):1.792329e-03,19:9.545464e-03):8.720028e-04,((((34:4.594014e-03,55:3.394290e-03):1.297425e-03,37:3.262618e-03):2.928834e-04,((39:7.299609e-03,52:5.439996e-03):5.017418e-04,(45:2.813854e-03,23:7.085319e-03):7.406095e-04):3.381064e-04):1.068315e-03,12:4.694619e-03):1.896752e-03):5.507200e-04):3.577536e-04,((22:1.794888e-03,(6:6.638773e-03,(56:5.192360e-03,27:3.671709e-03):3.928193e-04):3.834569e-04):5.759685e-04,24:6.050926e-03):3.583361e-03):1.523136e-04):3.185643e-04,((42:4.547899e-03,25:4.174182e-03):5.581399e-03,30:9.066998e-03):2.668411e-04):1.325614e-04,(13:4.835930e-03,((7:2.573706e-03,51:4.296448e-03):8.092600e-04,44:7.373582e-03):1.383294e-03):3.660005e-03):1.407933e-03,(((67:1.410361e-02,((63:7.501051e-03,(36:4.097744e-03,11:5.177109e-03):5.588092e-04):2.241119e-03,10:5.787096e-03):2.385635e-03):8.428254e-04,(15:4.574264e-03,8:3.246800e-03):7.264558e-03):1.746202e-04,(20:5.715752e-03,33:5.345137e-03):1.755321e-03):1.232603e-03):2.272390e-02):2.719780e-04,(3:2.538132e-03,38:3.996491e-03):3.065407e-02):2.405564e-02):2.377347e-03,(57:3.041606e-02,71:2.727401e-02):2.552915e-02):3.077944e-02,((29:1.085619e-02,62:1.351087e-02):3.029461e-02,76:3.674066e-02):4.427157e-02):2.664234e-02,75:5.212363e-02,1:7.469630e-02);
   tree gen.10300 = [&U] (75:5.144597e-02,(((29:7.729877e-03,62:1.008131e-02):2.082989e-02,76:3.087769e-02):4.099918e-02,((57:3.015018e-02,71:2.378121e-02):2.721831e-02,(((68:2.772565e-02,((74:1.182003e-02,((58:5.375576e-03,((61:1.701671e-02,66:5.908031e-03):6.164292e-05,((43:3.388359e-03,50:5.080505e-03):1.984354e-05,64:5.096143e-03):3.844266e-04):1.478729e-03):7.931512e-04,(26:3.606595e-03,(59:5.435869e-03,60:6.236366e-03):1.737883e-04):6.653827e-05):4.818828e-03):1.429470e-02,73:3.591337e-02):7.078937e-03):6.329134e-03,69:4.855971e-02):1.213681e-02,((38:3.718033e-03,3:2.427655e-03):3.137804e-02,((((25:4.475913e-03,42:3.310080e-03):6.661754e-03,(((16:8.281967e-03,((65:9.452586e-03,35:6.379162e-03):3.763513e-04,14:2.941457e-03):4.790734e-04):3.562789e-03,((21:1.048527e-02,((40:9.415001e-03,(((12:5.454083e-03,(39:1.613300e-03,((23:4.426866e-03,((45:2.953702e-03,55:4.983294e-03):1.487555e-04,34:4.845546e-03):2.616709e-04):1.627329e-04,(37:2.194337e-03,52:4.568974e-03):1.399404e-04):5.814335e-05):2.005448e-03):1.009682e-03,((53:5.920490e-03,(24:7.705958e-03,(27:1.752366e-03,((56:7.502764e-03,22:4.193728e-03):1.344866e-04,6:4.934330e-03):2.130905e-04):1.665661e-04):5.023880e-03):1.801167e-04,(((17:4.903471e-03,28:8.005609e-03):2.235624e-04,(41:5.173121e-04,46:5.641774e-03):1.083512e-05):2.621862e-03,19:8.632526e-03):1.582377e-03):1.564575e-04):5.590110e-04,(5:2.370684e-03,4:3.899905e-03):1.753972e-03):8.304203e-04):1.242790e-04,(((31:3.326926e-03,47:2.553356e-03):1.062365e-03,(18:5.142462e-03,((32:3.756675e-03,54:4.112009e-03):9.044062e-04,49:8.152312e-03):1.543935e-05):1.374279e-03):4.040582e-04,48:2.939283e-03):5.978553e-05):3.045835e-04):7.441730e-04,30:9.457967e-03):1.163447e-04):6.799091e-05,(((7:2.378339e-03,44:4.589598e-03):5.635930e-04,51:6.289356e-03):1.276738e-03,13:4.382709e-03):4.425088e-03):7.939514e-05):3.406155e-03,(((15:3.837021e-03,8:3.726173e-03):9.915839e-03,((10:4.831938e-03,((11:6.601512e-03,36:3.372486e-03):2.948029e-04,63:6.771854e-03):3.247408e-03):4.326948e-03,67:1.558113e-02):2.662368e-04):9.699716e-04,(20:6.403528e-03,33:7.423223e-03):9.515725e-04):1.338440e-04):2.500745e-02,((2:7.247473e-03,9:7.898166e-03):1.827300e-02,(70:2.298055e-03,72:2.314752e-03):1.826777e-02):4.434995e-03):2.995337e-04):2.156594e-02):2.580186e-03):3.063621e-02):2.452110e-02,1:7.165350e-02);
   tree gen.10400 = [&U] (75:5.251678e-02,((((((38:4.060037e-03,3:3.265543e-03):3.163539e-02,((9:6.002931e-03,2:5.440393e-03):2.232907e-02,(72:2.351025e-03,70:4.173173e-03):2.558892e-02):4.343209e-03):5.827162e-04,((((8:4.857634e-03,15:3.688880e-03):8.214740e-03,(67:1.631392e-02,(10:5.319937e-03,(36:4.279585e-03,(11:4.876948e-03,63:7.599283e-03):2.974134e-04):8.392169e-04):4.883866e-03):7.547462e-04):3.606490e-04,(20:6.591220e-03,33:5.835199e-03):1.409143e-03):7.062820e-04,(30:1.229083e-02,(((((((31:3.864450e-03,47:1.654376e-03):7.051638e-04,((32:3.908714e-03,54:1.988266e-03):5.527332e-04,(18:6.041547e-03,49:5.047020e-03):6.388686e-04):4.752739e-04):1.209610e-03,(48:1.349954e-03,((((((23:2.891518e-03,(37:4.542708e-03,((34:8.196485e-03,55:3.951188e-03):2.076081e-04,45:4.236761e-03):6.646480e-04):4.474648e-04):3.083744e-04,39:4.121604e-03):3.716966e-04,52:5.983363e-03):8.442739e-04,12:4.504130e-03):5.158556e-04,53:5.521543e-03):8.769054e-04,(((56:3.692610e-03,24:9.315118e-03):3.455750e-04,(27:5.026513e-03,22:3.437548e-03):1.364284e-04):3.549039e-04,6:3.374671e-03):3.063213e-03):2.408358e-04):1.302020e-04):2.361087e-04,((((17:2.746688e-03,46:5.287013e-03):1.181915e-04,41:2.410363e-03):1.075622e-04,28:6.253601e-03):1.383015e-03,19:9.076805e-03):1.160340e-03):1.189989e-04,((5:3.802354e-03,4:2.129601e-03):1.141908e-03,40:7.099522e-03):2.202696e-04):1.207098e-03,((14:3.383921e-03,(65:7.125853e-03,35:2.940493e-03):2.131643e-04):1.337899e-04,16:5.669035e-03):4.978474e-03):1.229418e-04,(((25:4.046255e-03,42:3.835206e-03):5.647762e-03,21:7.284952e-03):3.925428e-04,((44:3.387128e-03,(51:3.201445e-03,7:2.982409e-03):5.705572e-04):1.743584e-03,13:6.092722e-03):2.892479e-03):1.756506e-05):4.728100e-04):2.573781e-03):1.988854e-02):1.845811e-02,(69:5.051846e-02,(((74:1.479033e-02,((((61:1.643352e-02,(((43:7.490940e-03,64:8.116313e-03):7.989097e-05,66:4.939217e-03):4.955928e-04,50:5.292677e-03):3.015267e-04):6.113294e-04,58:8.757300e-03):1.203324e-03,(60:1.048518e-02,59:5.185254e-03):8.658098e-05):3.812963e-04,26:2.272442e-03):3.826248e-03):1.709761e-02,73:3.104148e-02):5.527675e-03,68:3.015383e-02):1.087132e-02):9.049521e-03):3.499564e-03,(57:2.942749e-02,71:2.579481e-02):2.021802e-02):2.891794e-02,(76:3.724733e-02,(62:1.122563e-02,29:1.115346e-02):2.380750e-02):4.353187e-02):2.586783e-02,1:7.661744e-02);
   tree gen.10500 = [&U] ((((((68:3.274938e-02,(((((((61:1.984446e-02,66:4.615055e-03):6.567658e-05,50:4.324394e-03):2.853604e-05,(43:3.616416e-03,64:6.167474e-03):4.704788e-06):3.357880e-04,58:4.493400e-03):1.297633e-03,(60:1.063018e-02,(59:7.190182e-03,26:3.750736e-03):2.241446e-04):2.082387e-04):4.559578e-03,74:1.148698e-02):1.719013e-02,73:3.338700e-02):6.322153e-03):9.371014e-03,69:4.383054e-02):1.584795e-02,(((2:4.258431e-03,9:8.240127e-03):2.227359e-02,(72:1.419872e-03,70:2.413935e-03):2.102834e-02):4.003839e-03,((38:3.884269e-03,3:4.021004e-03):2.620603e-02,(((20:3.856585e-03,33:3.956602e-03):1.700793e-03,(((15:5.165078e-03,8:3.965955e-03):7.390939e-03,(10:4.517826e-03,((11:6.146643e-03,63:8.229962e-03):1.230423e-03,36:2.958788e-03):1.542444e-03):4.168156e-03):1.079104e-04,67:1.192569e-02):2.910529e-04):5.136436e-04,(((48:1.587462e-03,(((((6:5.295712e-03,22:2.591580e-03):1.719988e-04,56:4.217606e-03):7.878604e-05,(24:7.914074e-03,27:4.957960e-03):4.943649e-04):2.624297e-03,(((28:9.717313e-03,(46:5.925146e-03,(17:3.601082e-03,41:2.319171e-03):1.489381e-04):9.852354e-05):2.000294e-03,19:8.484620e-03):1.849267e-03,((40:6.674807e-03,(5:3.701417e-03,4:2.279991e-03):1.642664e-03):1.219204e-05,((((54:3.909630e-03,32:5.278079e-03):1.371811e-03,18:7.867174e-03):2.190382e-04,49:5.892617e-03):5.832787e-04,(31:2.625646e-03,47:2.590601e-03):3.750048e-04):1.098535e-03):2.750337e-04):2.466103e-05):9.981868e-06,(53:6.490509e-03,((((((34:4.043284e-03,55:3.888230e-03):9.709948e-04,45:2.007131e-03):6.152514e-05,(52:4.841920e-03,37:6.556570e-03):8.750822e-04):3.537823e-04,23:4.360183e-03):4.555778e-04,39:7.504029e-03):8.994776e-04,12:2.979403e-03):7.192225e-04):5.186541e-04):5.209799e-04):3.168453e-05,21:1.058220e-02):1.180705e-03,((((65:6.894251e-03,35:3.267965e-03):5.179433e-04,14:1.295223e-03):1.133638e-03,16:7.413376e-03):5.609781e-03,(((13:4.507801e-03,((51:3.804835e-03,7:1.934270e-03):1.130031e-03,44:4.228026e-03):2.166063e-03):2.954514e-03,(25:3.192938e-03,42:3.040971e-03):5.320327e-03):3.550059e-04,30:1.040182e-02):5.382761e-05):1.841348e-04):1.886430e-03):2.256773e-02):6.963351e-04):2.093752e-02):1.203288e-03,(71:2.525902e-02,57:2.578289e-02):2.499364e-02):3.435383e-02,(76:2.642655e-02,(29:1.139492e-02,62:1.254041e-02):2.043678e-02):4.553949e-02):3.095355e-02,75:5.031788e-02,1:6.770600e-02);
   tree gen.10600 = [&U] ((((((68:3.274507e-02,(((((50:4.323824e-03,(66:4.614447e-03,(61:1.976730e-02,(64:6.436454e-03,43:3.672098e-03):5.480027e-06):6.425868e-05):2.814780e-05):3.357438e-04,58:4.492808e-03):1.297462e-03,(26:3.750242e-03,(59:7.189235e-03,60:1.062878e-02):2.241151e-04):2.239180e-04):4.558977e-03,74:1.148547e-02):1.718787e-02,73:3.338260e-02):6.321321e-03):9.369780e-03,69:4.382477e-02):1.584587e-02,((((2:4.257870e-03,9:8.239041e-03):2.227066e-02,(72:1.419685e-03,70:2.810395e-03):2.102558e-02):4.122518e-03,(38:3.883758e-03,3:4.020474e-03):2.620258e-02):6.275071e-04,(((20:3.856078e-03,33:3.956081e-03):1.700569e-03,((15:5.164398e-03,8:3.965433e-03):7.389965e-03,(67:1.192412e-02,(10:4.517231e-03,((11:6.145834e-03,63:7.189694e-03):6.775140e-04,36:2.958398e-03):1.524403e-03):4.251296e-03):1.578712e-04):2.910146e-04):5.135760e-04,(((((((40:6.673928e-03,(5:3.700930e-03,4:2.279690e-03):1.642448e-03):1.219043e-05,((((54:2.785624e-03,32:5.277384e-03):1.371630e-03,18:7.866138e-03):8.335301e-05,49:5.891841e-03):1.874595e-04,(31:2.625300e-03,47:2.590260e-03):3.749554e-04):1.359938e-03):2.701256e-04,((((28:1.004854e-02,41:2.318865e-03):1.444744e-04,(46:5.924366e-03,17:3.495347e-03):9.851056e-05):2.000030e-03,19:8.483502e-03):1.849024e-03,(((6:5.295015e-03,22:2.591239e-03):1.719761e-04,56:4.570355e-03):6.092702e-05,(24:7.913032e-03,27:4.957307e-03):4.942998e-04):2.623952e-03):1.885140e-05):9.980553e-06,48:1.616854e-03):5.354236e-04,(53:6.489654e-03,((((((34:4.042751e-03,55:3.887718e-03):9.708670e-04,45:2.006867e-03):6.151704e-05,(52:4.841283e-03,37:6.555707e-03):8.749670e-04):3.537357e-04,23:4.359609e-03):4.555178e-04,39:7.503041e-03):8.993592e-04,12:2.979010e-03):7.191278e-04):4.942383e-04):3.296645e-05,((((65:6.893343e-03,35:7.024652e-03):5.178751e-04,14:1.295053e-03):1.133488e-03,16:7.412400e-03):4.576350e-03,(((13:1.636141e-03,((51:3.804334e-03,7:1.462783e-03):1.129882e-03,44:4.227470e-03):2.165778e-03):2.954125e-03,(25:4.030598e-03,42:3.040570e-03):5.319627e-03):3.549592e-04,30:1.040045e-02):5.382052e-05):3.214673e-04):7.325350e-04,21:1.058081e-02):1.886181e-03):2.256476e-02):2.093476e-02):1.203130e-03,(71:2.525570e-02,57:2.577950e-02):2.499035e-02):3.434931e-02,(76:2.642307e-02,(29:1.127907e-02,62:1.253876e-02):2.043409e-02):3.936879e-02):3.094947e-02,75:5.031125e-02,1:6.769709e-02);
   tree gen.10700 = [&U] ((((((68:2.241186e-02,((((((58:5.334323e-03,(((66:3.747148e-03,(43:6.692013e-03,64:4.266041e-03):4.088111e-04):1.924864e-04,61:1.616909e-02):6.099784e-05,50:4.092197e-03):1.580231e-03):1.315088e-03,60:8.953110e-03):9.865622e-06,59:6.370593e-03):1.481825e-04,26:2.826706e-03):3.447914e-03,74:1.245507e-02):1.246988e-02,73:3.060248e-02):5.744377e-03):8.275991e-03,69:4.546517e-02):1.764133e-02,((((72:1.296820e-03,70:2.420726e-03):2.271130e-02,(9:6.583606e-03,2:3.732985e-03):2.094423e-02):3.015946e-03,(3:2.538132e-03,38:3.996491e-03):3.065407e-02):5.909653e-05,(((((14:3.630729e-03,(35:5.485229e-03,65:1.006648e-02):4.789424e-04):6.350137e-04,16:4.578636e-03):4.952832e-03,(13:4.835930e-03,((7:1.028456e-03,51:2.575529e-03):8.092600e-04,44:4.870551e-03):1.383294e-03):2.878377e-03):2.807633e-05,((30:9.142651e-03,21:1.251504e-02):3.555839e-04,((42:4.396469e-03,25:5.389837e-03):4.437719e-03,(53:6.655542e-03,(((((22:2.143537e-03,(6:5.606751e-03,27:3.588028e-03):2.273553e-04):3.693539e-04,(56:4.905415e-03,24:6.050926e-03):5.310093e-04):2.429530e-03,48:1.785728e-03):3.577536e-04,(((((((34:4.868850e-03,55:3.394290e-03):6.263609e-04,39:7.272319e-03):1.907446e-04,(52:5.622804e-03,(37:2.064062e-03,45:2.845717e-03):2.837414e-04):7.958875e-04):9.321247e-04,23:5.591982e-03):2.004873e-03,12:4.694619e-03):1.926701e-03,40:6.001634e-03):4.099761e-04,(((41:1.426300e-03,((17:3.304812e-03,46:2.942187e-03):9.800110e-06,28:8.124904e-03):3.158247e-04):1.707166e-03,19:9.545464e-03):6.234423e-04,(4:1.914325e-03,5:6.603575e-03):1.687658e-03):8.119883e-04):7.625526e-04):2.227466e-04,(((49:4.934337e-03,(54:1.964222e-03,32:3.339029e-03):2.857832e-04):1.510919e-04,18:9.248277e-03):1.738081e-04,(31:2.451207e-03,47:7.299241e-04):1.144379e-03):1.784545e-03):1.710029e-04):1.184872e-04):3.068276e-04):5.423985e-04):1.359037e-03,(((67:1.410361e-02,(((63:6.137878e-03,11:5.177109e-03):2.512288e-04,36:4.072064e-03):2.163016e-03,10:5.787096e-03):2.385635e-03):3.773081e-04,(15:4.574264e-03,8:3.246800e-03):7.264558e-03):1.181605e-03,(20:4.352046e-03,33:3.681501e-03):1.755321e-03):1.296006e-03):2.423317e-02):2.019663e-02):1.753814e-03,(57:3.041606e-02,71:2.727401e-02):2.552915e-02):3.077944e-02,((29:1.085619e-02,62:1.351087e-02):1.838783e-02,76:3.674066e-02):4.427157e-02):2.664234e-02,75:5.212363e-02,1:7.469630e-02);
   tree gen.10800 = [&U] ((((((68:2.241186e-02,((((((58:5.334323e-03,(((66:3.747148e-03,(43:6.692013e-03,64:4.266041e-03):4.088111e-04):1.924864e-04,61:1.616909e-02):6.099784e-05,50:4.092197e-03):1.580231e-03):1.315088e-03,60:8.953110e-03):9.865622e-06,59:6.370593e-03):1.481825e-04,26:3.616502e-03):3.447914e-03,74:1.245507e-02):1.246988e-02,73:3.060248e-02):5.744377e-03):8.275991e-03,69:4.546517e-02):1.764133e-02,((((72:1.296820e-03,70:2.420726e-03):2.271130e-02,(9:6.583606e-03,2:3.732985e-03):2.094423e-02):3.015946e-03,(3:2.538132e-03,38:3.996491e-03):3.065407e-02):5.909653e-05,(((((14:3.630729e-03,(35:5.177774e-03,65:1.006648e-02):3.525099e-04):6.350137e-04,16:4.578636e-03):4.952832e-03,(13:4.835930e-03,((7:1.028456e-03,51:2.575529e-03):8.092600e-04,44:4.870551e-03):1.383294e-03):2.878377e-03):2.807633e-05,((30:9.142651e-03,21:8.365287e-03):3.555839e-04,((42:4.396469e-03,25:5.389837e-03):4.437719e-03,(53:7.822960e-03,((((27:3.588028e-03,((56:4.905415e-03,24:6.050926e-03):5.310093e-04,(6:5.606751e-03,22:3.031088e-03):2.264067e-04):3.744081e-04):2.400079e-03,48:1.785728e-03):3.721700e-04,(((((((34:4.868850e-03,55:3.394290e-03):6.263609e-04,((37:2.018857e-03,52:5.622804e-03):4.330236e-04,45:2.845717e-03):1.714308e-04):7.484424e-04,39:7.272319e-03):9.321247e-04,23:5.591982e-03):2.004873e-03,12:4.694619e-03):1.265351e-03,40:1.084897e-02):1.150496e-03,(((41:1.426300e-03,((17:3.304812e-03,46:2.942187e-03):9.800110e-06,28:8.124904e-03):3.158247e-04):3.609341e-03,19:9.545464e-03):6.234423e-04,(4:1.914325e-03,5:6.603575e-03):1.687658e-03):8.119883e-04):7.446650e-04):5.445171e-04,((((54:1.964222e-03,32:3.339029e-03):2.857832e-04,18:9.248277e-03):1.510919e-04,49:4.934337e-03):1.738081e-04,(31:2.451207e-03,47:7.299241e-04):1.144379e-03):1.784545e-03):1.710029e-04):1.184872e-04):3.068276e-04):5.423985e-04):3.285187e-03,(((((63:6.137878e-03,11:5.601086e-03):2.512288e-04,36:4.072064e-03):2.163016e-03,10:5.787096e-03):2.484309e-03,((15:4.361723e-03,8:3.246800e-03):7.264558e-03,67:1.410361e-02):9.208382e-04):1.144263e-03,(20:4.352046e-03,33:3.681501e-03):1.755321e-03):1.296006e-03):2.423317e-02):2.019663e-02):2.501972e-03,(57:3.041606e-02,71:2.727401e-02):3.000377e-02):3.077944e-02,((29:1.085619e-02,62:1.351087e-02):1.838783e-02,76:3.674066e-02):4.427157e-02):2.664234e-02,75:5.619673e-02,1:7.469630e-02);
   tree gen.10900 = [&U] ((((((68:2.158271e-02,((((((58:5.136974e-03,(((66:3.766567e-03,50:5.231564e-03):5.614378e-05,(43:6.444436e-03,64:4.108215e-03):3.936867e-04):1.853652e-04,61:1.557090e-02):5.237177e-04):1.304175e-03,60:9.719853e-03):9.500633e-06,26:3.482706e-03):1.411811e-04,59:6.239587e-03):3.320355e-03,74:1.199428e-02):1.200854e-02,73:2.947031e-02):5.531858e-03):7.969813e-03,69:4.378314e-02):1.698867e-02,((((72:1.248843e-03,70:1.696132e-03):2.187107e-02,(9:6.340039e-03,2:3.594880e-03):2.016937e-02):2.904368e-03,(3:2.444232e-03,38:3.848637e-03):2.951999e-02):5.691019e-05,((((13:4.657020e-03,((7:9.904070e-04,51:2.480245e-03):7.793207e-04,44:6.008011e-03):1.332118e-03):2.731264e-03,((14:2.564762e-03,(35:4.986217e-03,65:9.694056e-03):3.394684e-04):6.115207e-04,16:4.409245e-03):4.769597e-03):2.636344e-05,((30:8.804410e-03,21:8.055805e-03):3.424287e-04,((42:4.233817e-03,25:5.190435e-03):4.273541e-03,(53:7.533542e-03,((((27:3.455286e-03,((56:4.723934e-03,24:5.827066e-03):5.017518e-04,(6:5.399323e-03,22:2.918949e-03):2.180305e-04):3.605565e-04):2.311286e-03,48:1.719664e-03):3.584012e-04,((((54:1.891553e-03,32:3.215498e-03):2.797706e-04,49:4.751786e-03):1.516475e-04,18:8.906128e-03):1.608501e-04,(31:2.360522e-03,47:1.252642e-03):1.102042e-03):1.718524e-03):5.243721e-04,(((((((34:4.688722e-03,55:3.268714e-03):6.031880e-04,(37:1.975935e-03,(52:5.414783e-03,45:2.740437e-03):4.295460e-04):3.539164e-04):7.207530e-04,23:5.385101e-03):8.976398e-04,39:7.003272e-03):1.930700e-03,12:4.520937e-03):1.218538e-03,40:1.044760e-02):1.107932e-03,(((17:3.182547e-03,(41:1.373533e-03,(46:2.845378e-03,28:7.904267e-03):3.041405e-04):9.244001e-06):3.611995e-03,19:9.192320e-03):6.003774e-04,(4:1.694678e-03,5:6.359269e-03):1.625221e-03):1.387309e-03):8.681736e-05):1.646765e-04):1.141037e-04):2.954762e-04):5.223320e-04):3.171550e-03,(((((63:5.910801e-03,11:5.393869e-03):2.419343e-04,36:3.921413e-03):2.082993e-03,10:5.572997e-03):2.392400e-03,((15:4.200356e-03,8:3.126681e-03):6.995798e-03,67:1.358184e-02):8.867709e-04):1.101930e-03,(20:4.191038e-03,33:3.545300e-03):1.690381e-03):1.248059e-03):2.333664e-02):1.944943e-02):2.409409e-03,(57:2.929078e-02,71:2.626498e-02):2.889375e-02):2.964072e-02,((29:1.045455e-02,62:1.301102e-02):1.770756e-02,76:3.538140e-02):4.263370e-02):2.565668e-02,75:5.411767e-02,1:7.193284e-02);
   tree gen.11000 = [&U] ((((((68:2.212612e-02,((((58:5.266313e-03,(((66:3.861401e-03,50:5.363284e-03):9.162951e-05,(64:4.211651e-03,43:6.606693e-03):2.130651e-04):1.900323e-04,61:1.596295e-02):2.902276e-04):1.337011e-03,(59:6.396687e-03,(60:8.189861e-03,26:3.570393e-03):1.017377e-05):1.411983e-04):3.403954e-03,74:1.229627e-02):1.231089e-02,73:3.021231e-02):5.671138e-03):8.170476e-03,69:4.488551e-02):1.741641e-02,((((72:1.280286e-03,70:1.738838e-03):2.242174e-02,(9:6.499668e-03,2:3.685391e-03):2.067720e-02):2.977494e-03,(3:2.505772e-03,38:3.945537e-03):3.026324e-02):5.834307e-05,((((13:4.774274e-03,((7:1.015343e-03,51:2.542692e-03):7.989423e-04,44:7.590373e-03):1.365658e-03):2.800031e-03,((14:2.629338e-03,(35:5.111760e-03,65:9.938132e-03):2.195385e-04):6.269175e-04,16:4.520261e-03):4.889686e-03):2.702722e-05,(30:9.026086e-03,(((42:4.340415e-03,25:5.321119e-03):4.381140e-03,(53:7.723220e-03,(((((56:4.842873e-03,24:5.973779e-03):5.143849e-04,((6:5.535267e-03,22:2.992442e-03):2.235201e-04,27:3.542283e-03):3.696345e-04):6.093792e-03,48:1.762961e-03):3.674250e-04,((49:4.871426e-03,((54:1.972025e-03,32:3.296457e-03):2.871676e-04,18:9.130366e-03):1.527622e-04):1.648999e-04,(31:2.419955e-03,47:1.284181e-03):1.129789e-03):1.761793e-03):5.375747e-04,((4:1.737346e-03,5:6.519382e-03):1.666141e-03,(((17:3.262677e-03,(41:1.870089e-03,(46:2.917019e-03,28:8.103280e-03):3.117981e-04):9.476745e-06):3.702937e-03,19:9.423763e-03):6.154936e-04,((((((34:4.806774e-03,55:3.351014e-03):6.183751e-04,37:2.025685e-03):7.389000e-04,(52:5.538817e-03,(23:5.520687e-03,45:2.809436e-03):1.834060e-04):3.735518e-04):9.202405e-04,39:7.179600e-03):1.979311e-03,12:4.634765e-03):1.318014e-03,40:1.037962e-02):8.626763e-04):1.422238e-03):4.978456e-05):1.688227e-04):1.169766e-04):3.029157e-04,21:8.080334e-03):7.068423e-05):8.365372e-04):1.175311e-03,((67:1.392380e-02,((15:4.306112e-03,8:3.205405e-03):7.171938e-03,(((63:8.042497e-03,11:5.529675e-03):2.480257e-04,36:4.020146e-03):2.135438e-03,10:5.713313e-03):2.452635e-03):9.090979e-04):1.259273e-03,(20:4.296560e-03,33:3.634563e-03):1.732941e-03):1.106533e-03):2.392421e-02):1.993913e-02):2.470073e-03,(57:3.002826e-02,71:2.692627e-02):2.327446e-02):3.512695e-02,((29:1.071777e-02,62:1.333861e-02):1.815340e-02,76:3.627223e-02):4.370712e-02):2.630266e-02,75:5.548024e-02,1:7.374395e-02);
   tree gen.11100 = [&U] ((((((68:2.212612e-02,((((((64:4.211651e-03,(66:3.961172e-03,58:5.266313e-03):2.714135e-04):2.110864e-04,61:1.596295e-02):8.623081e-05,(50:4.035511e-03,43:6.567062e-03):2.431526e-04):1.337011e-03,(59:6.396687e-03,(60:8.189861e-03,26:3.570393e-03):6.034883e-06):1.411983e-04):3.403954e-03,74:1.229627e-02):1.231089e-02,73:3.021231e-02):5.671138e-03):8.170476e-03,69:4.488551e-02):1.741641e-02,((((72:1.280286e-03,70:1.738838e-03):2.242174e-02,(9:6.499668e-03,2:6.536178e-03):2.067720e-02):2.977494e-03,(3:2.505772e-03,38:3.945537e-03):3.026324e-02):5.834307e-05,((((13:4.774274e-03,((7:1.015343e-03,51:2.542692e-03):7.989423e-04,44:7.590373e-03):1.365658e-03):2.800031e-03,((14:2.629338e-03,(35:5.111760e-03,65:9.938132e-03):2.195385e-04):6.269175e-04,16:4.520261e-03):4.889686e-03):2.702722e-05,(30:9.026086e-03,(((42:4.340415e-03,25:5.321119e-03):4.381140e-03,(53:7.723220e-03,(((((56:4.842873e-03,24:5.973779e-03):5.143849e-04,((6:5.535267e-03,22:2.992442e-03):2.235201e-04,27:3.542283e-03):3.696345e-04):6.093792e-03,48:1.762961e-03):3.674250e-04,((49:4.871426e-03,((54:1.972025e-03,32:3.296457e-03):2.871676e-04,18:9.130366e-03):1.527622e-04):1.648999e-04,(31:2.419955e-03,47:1.284181e-03):1.129789e-03):1.761793e-03):5.375747e-04,(((17:3.262677e-03,(41:1.870089e-03,(46:2.917019e-03,28:8.103280e-03):2.265426e-04):9.476745e-06):3.702937e-03,19:9.423763e-03):6.154936e-04,(((((23:5.520687e-03,45:2.809436e-03):1.834060e-04,(52:5.538817e-03,37:2.025685e-03):8.204753e-04):3.961667e-04,((34:4.603851e-03,55:3.351014e-03):6.099318e-04,39:7.179600e-03):7.436094e-04):1.979311e-03,12:4.634765e-03):2.760683e-03,((4:1.737346e-03,5:6.519382e-03):1.622698e-03,40:1.037962e-02):6.469695e-04):8.626763e-04):4.978456e-05):1.688227e-04):3.755547e-04):6.830996e-05,21:8.080334e-03):7.068423e-05):8.365372e-04):1.175311e-03,(((((63:8.042497e-03,11:5.529675e-03):2.480257e-04,36:4.020146e-03):2.135438e-03,10:5.713313e-03):2.452635e-03,((15:4.306112e-03,8:3.205405e-03):7.171938e-03,67:1.603232e-02):9.090979e-04):1.259273e-03,(20:4.296560e-03,33:3.634563e-03):1.732941e-03):1.106533e-03):2.197592e-02):1.993913e-02):2.470073e-03,(57:3.002826e-02,71:2.692627e-02):2.327446e-02):3.512695e-02,((29:1.071777e-02,62:1.275564e-02):1.815340e-02,76:3.627223e-02):4.370712e-02):2.630266e-02,75:5.548024e-02,1:7.374395e-02);
   tree gen.11200 = [&U] ((((((68:2.212612e-02,((((50:6.948805e-03,(((64:4.211651e-03,(66:3.961172e-03,58:5.266313e-03):2.714135e-04):2.110864e-04,61:1.596295e-02):8.623081e-05,43:6.352143e-03):2.429487e-04):1.323403e-03,(59:6.396687e-03,(60:8.189861e-03,26:3.570393e-03):6.034883e-06):1.411983e-04):3.403954e-03,74:1.229627e-02):1.231089e-02,73:3.021231e-02):5.671138e-03):8.170476e-03,69:4.488551e-02):1.741641e-02,((((72:1.411176e-03,70:1.738838e-03):2.242174e-02,(9:6.499668e-03,2:6.536178e-03):2.067720e-02):3.922233e-03,(3:2.505772e-03,38:3.945537e-03):3.026324e-02):7.024982e-05,(((13:4.774274e-03,((7:2.765955e-03,51:2.542692e-03):7.989423e-04,44:7.590373e-03):1.365658e-03):2.895577e-03,(30:9.026086e-03,((((42:4.340415e-03,25:5.321119e-03):4.381140e-03,((((56:4.842873e-03,(24:5.922045e-03,((22:2.992442e-03,27:3.542283e-03):2.235201e-04,6:5.535267e-03):4.771019e-04):5.167263e-04):4.575668e-03,48:1.762961e-03):3.674250e-04,(((49:4.871426e-03,((54:1.972025e-03,32:3.296457e-03):2.871676e-04,18:9.130366e-03):1.527622e-04):1.648999e-04,(31:2.419955e-03,47:1.284181e-03):1.129789e-03):9.402119e-04,53:7.723220e-03):1.688227e-04):5.565140e-04,((((17:3.262677e-03,(46:3.976361e-03,28:5.406138e-03):2.189115e-04):9.603307e-06,41:1.870089e-03):3.702937e-03,19:9.423763e-03):6.154936e-04,(((((23:5.520687e-03,((34:4.490676e-03,55:3.351014e-03):6.131074e-04,45:2.809436e-03):7.763708e-04):1.145677e-04,39:7.179600e-03):3.961667e-04,(52:5.538817e-03,37:2.025685e-03):8.204753e-04):1.605575e-03,12:2.985847e-03):2.760683e-03,((4:1.737346e-03,5:6.519382e-03):1.622698e-03,40:1.037962e-02):6.469695e-04):5.682956e-04):4.978456e-05):3.687823e-04):7.179191e-05,21:8.080334e-03):7.101798e-05,((14:2.629338e-03,(35:5.111760e-03,65:9.938132e-03):2.195385e-04):6.269175e-04,16:4.520261e-03):4.889686e-03):2.308913e-05):3.375845e-04):1.175311e-03,(((((63:8.042497e-03,11:5.529675e-03):2.480257e-04,36:4.020146e-03):2.135438e-03,10:5.713313e-03):2.452635e-03,((15:4.306112e-03,8:3.205405e-03):7.171938e-03,67:1.603232e-02):9.090979e-04):1.259273e-03,(20:4.296560e-03,33:3.634563e-03):1.732941e-03):1.106533e-03):2.197592e-02):1.993913e-02):2.470073e-03,(57:3.002826e-02,71:2.692627e-02):2.327446e-02):3.512695e-02,((29:1.071777e-02,62:1.275564e-02):1.815340e-02,76:3.627223e-02):4.370712e-02):2.630266e-02,75:5.548024e-02,1:7.374395e-02);
   tree gen.11300 = [&U] (75:5.334118e-02,((((((9:7.959551e-03,2:5.440393e-03):2.232907e-02,(72:2.099875e-03,70:4.173173e-03):2.558892e-02):3.288467e-03,((38:3.937472e-03,3:2.970026e-03):2.829864e-02,((((10:3.859517e-03,((36:4.666100e-03,11:4.883487e-03):3.286948e-04,63:7.478778e-03):1.357922e-03):4.295429e-03,((8:5.543955e-03,15:2.730887e-03):8.863467e-03,67:1.324638e-02):3.383087e-04):4.061513e-04,(20:7.126407e-03,33:5.835199e-03):1.908250e-03):1.591254e-04,((((44:6.601187e-03,(51:2.597470e-03,7:2.864399e-03):6.408474e-05):1.459343e-03,13:4.312638e-03):2.394301e-03,(25:2.943041e-03,42:3.861369e-03):5.647762e-03):2.648500e-04,(((30:1.160451e-02,(53:6.805550e-03,(((31:2.624446e-03,47:3.218059e-03):3.179688e-04,(18:1.173905e-02,(49:5.047020e-03,(32:4.872583e-03,54:1.467019e-03):9.953608e-04):5.647104e-04):1.218300e-04):8.035933e-04,((((5:4.002931e-03,4:5.840241e-03):1.377935e-03,(((17:4.616110e-03,(46:5.107472e-03,(28:8.764709e-03,41:1.054819e-03):3.684565e-05):3.690713e-04):2.953528e-03,19:9.076805e-03):1.576655e-03,((((6:3.209676e-03,(27:4.592918e-03,22:2.872102e-03):2.377229e-04):8.861208e-05,24:9.570452e-03):8.795418e-05,56:4.737445e-03):1.795913e-03,48:1.335937e-03):5.687665e-04):8.527194e-04):9.271866e-05,40:7.366167e-03):5.963886e-04,(((((34:6.236763e-03,23:2.472203e-03):3.442999e-04,37:1.319748e-03):6.761800e-04,45:3.202250e-03):4.310356e-04,(52:6.138685e-03,(55:4.069361e-03,39:4.578114e-03):3.962572e-04):2.611044e-04):9.130990e-04,12:4.504130e-03):2.833251e-04):3.543368e-04):7.197519e-05):9.427420e-04):3.866120e-04,21:8.626864e-03):3.865942e-04,((14:3.125959e-03,(65:7.125853e-03,35:3.959464e-03):3.071508e-04):5.991621e-04,16:5.669035e-03):4.672356e-03):5.808689e-04):2.573781e-03):1.988854e-02):5.536693e-04):1.845811e-02,(69:5.051846e-02,(((74:1.479033e-02,((((61:1.714296e-02,((50:2.740946e-03,(43:6.178974e-03,66:4.836845e-03):4.377458e-04):1.954996e-04,64:6.238187e-03):4.009240e-04):6.117870e-04,58:6.813344e-03):1.178172e-03,26:6.053356e-03):1.327427e-04,(59:5.213047e-03,60:1.036467e-02):1.215898e-04):4.408951e-03):1.709761e-02,73:3.104148e-02):5.290978e-03,68:3.015383e-02):1.140208e-02):9.990473e-03):8.845425e-04,(57:2.942749e-02,71:2.579481e-02):1.967832e-02):2.891794e-02,(76:3.724733e-02,(62:1.546627e-02,29:1.115346e-02):2.137868e-02):4.353187e-02):2.586783e-02,1:7.661744e-02);
   tree gen.11400 = [&U] ((((((68:2.485010e-02,(((((59:7.207808e-03,26:3.989338e-03):2.377844e-04,60:1.026839e-02):1.339672e-04,((((61:1.966833e-02,(64:6.375316e-03,50:4.404367e-03):3.417789e-05):2.856752e-05,43:6.238897e-03):2.187024e-06,66:4.626369e-03):1.293381e-04,58:4.504415e-03):7.384794e-04):6.203064e-03,74:1.151514e-02):1.584717e-02,73:3.346884e-02):6.337651e-03):1.198397e-02,69:4.393798e-02):1.588680e-02,(((((20:3.866040e-03,33:4.041185e-03):1.759737e-03,(((10:4.528901e-03,((11:5.985081e-03,63:7.208268e-03):8.572422e-04,36:2.966041e-03):1.161603e-03):4.063968e-03,67:1.458200e-02):1.569654e-04,(15:3.898596e-03,8:6.792617e-03):7.846295e-03):3.534943e-04):2.612504e-04,(((((65:6.911151e-03,35:5.536883e-03):1.317123e-03,14:2.718035e-03):1.258505e-03,16:7.431550e-03):4.731936e-03,(((13:1.640368e-03,((51:3.692493e-03,7:3.579640e-03):5.590331e-04,44:5.678551e-03):2.836336e-03):2.677048e-03,((53:8.161575e-03,((5:3.789664e-03,4:4.043422e-03):1.444936e-03,((((45:3.037157e-03,(37:2.855562e-03,((34:4.130051e-03,55:4.229781e-03):7.052997e-04,23:6.259059e-03):6.909985e-05):7.761936e-05):8.662511e-04,39:2.807176e-03):2.970935e-04,52:4.305735e-03):1.244507e-03,12:3.307620e-03):8.351025e-04):2.740887e-04):1.171475e-04,((40:6.691170e-03,((((24:7.933475e-03,6:2.603828e-03):1.369883e-04,(56:5.317930e-03,27:5.495955e-03):1.092199e-04):4.786032e-04,22:2.597934e-03):2.855634e-03,((((28:7.916182e-03,41:2.366031e-03):8.396117e-05,17:3.504377e-03):8.938599e-05,46:4.895439e-03):7.660261e-04,19:8.505419e-03):2.288431e-03):8.011208e-04):5.981811e-05,(((((54:2.792820e-03,32:3.802434e-03):2.574656e-03,18:6.170996e-03):3.199507e-04,49:3.955994e-03):4.721985e-04,(31:5.235434e-03,47:2.712011e-03):1.335410e-03):1.510247e-03,48:3.187206e-03):5.157480e-04):7.011434e-05):8.462214e-05):7.225764e-05,(30:8.837917e-03,(25:2.789521e-03,42:6.093097e-03):4.636857e-03):5.867708e-04):2.816639e-04):2.400230e-04,21:1.060814e-02):2.322484e-03):2.262305e-02,(38:3.893791e-03,3:4.030861e-03):2.934107e-02):2.407094e-04,((2:4.268870e-03,9:7.581564e-03):1.918757e-02,(72:1.601229e-03,70:2.817655e-03):1.924526e-02):5.883869e-03):2.098884e-02):3.867428e-03,(71:2.532094e-02,57:2.584610e-02):2.639491e-02):3.443805e-02,(76:2.649133e-02,(29:1.099889e-02,62:1.257115e-02):2.048688e-02):3.947050e-02):3.102943e-02,75:5.044123e-02,1:6.486278e-02);
   tree gen.11500 = [&U] ((((((68:2.485010e-02,(((((59:7.207808e-03,26:3.989338e-03):2.377844e-04,60:1.026839e-02):1.339672e-04,(((64:6.183171e-03,((50:4.404367e-03,61:1.966833e-02):5.995008e-05,43:6.238897e-03):2.736295e-05):2.187024e-06,66:7.104036e-03):1.293381e-04,58:4.504415e-03):7.384794e-04):6.203064e-03,74:1.151514e-02):1.584717e-02,73:3.346884e-02):6.337651e-03):6.162632e-03,69:4.393798e-02):1.588680e-02,(((((20:3.866040e-03,33:4.041185e-03):1.759737e-03,((10:4.528901e-03,((11:5.985081e-03,63:7.208268e-03):8.572422e-04,36:2.966041e-03):1.161603e-03):4.063968e-03,(67:1.458200e-02,(15:3.996412e-03,8:6.792617e-03):7.936534e-03):1.630640e-04):3.534943e-04):2.612504e-04,((((((13:1.640368e-03,((51:2.408671e-03,7:3.579640e-03):5.590331e-04,44:5.678551e-03):2.836336e-03):2.677048e-03,((53:6.976737e-03,(5:3.789664e-03,4:4.043422e-03):1.083228e-03):1.171475e-04,((((49:3.955994e-03,18:6.170996e-03):3.265267e-04,(54:2.792820e-03,32:3.802434e-03):2.588944e-03):4.797599e-04,(31:3.165253e-03,47:2.712011e-03):1.335410e-03):1.510247e-03,(48:3.187206e-03,(40:6.691170e-03,((((24:7.933475e-03,6:2.603828e-03):1.369883e-04,(56:5.317930e-03,27:5.495955e-03):1.092199e-04):4.786032e-04,22:2.597934e-03):2.855634e-03,(((((41:2.366031e-03,17:3.504377e-03):8.396117e-05,28:7.916182e-03):8.938599e-05,46:4.895439e-03):7.660261e-04,19:8.505419e-03):2.288940e-03,(((23:6.259059e-03,(((34:4.134062e-03,55:4.229781e-03):7.161198e-04,37:2.855562e-03):7.079226e-05,(45:3.264273e-03,39:2.807176e-03):8.552654e-04):7.761936e-05):3.888883e-04,52:4.305735e-03):1.244507e-03,12:3.307620e-03):8.351025e-04):2.750173e-04):4.879409e-04):3.950311e-04):5.157480e-04):7.011434e-05):8.462214e-05):7.225764e-05,(25:2.899023e-03,42:6.093097e-03):4.061710e-03):5.645664e-04,30:8.837917e-03):2.304263e-04,21:9.598159e-03):2.599623e-04,(((65:6.911151e-03,35:5.536883e-03):1.317123e-03,14:2.718035e-03):1.258505e-03,16:7.431550e-03):4.731936e-03):2.322484e-03):2.262305e-02,(38:3.893791e-03,3:4.030861e-03):2.934107e-02):2.407094e-04,((2:4.268870e-03,9:7.581564e-03):1.918757e-02,(72:1.601229e-03,70:2.817655e-03):1.924526e-02):5.883869e-03):2.098884e-02):3.867428e-03,(71:2.532094e-02,57:2.584610e-02):2.639491e-02):3.443805e-02,(76:2.649133e-02,(29:1.099889e-02,62:1.257115e-02):2.048688e-02):3.947050e-02):3.102943e-02,75:5.044123e-02,1:6.486278e-02);
   tree gen.11600 = [&U] ((((((68:2.505515e-02,(((((59:7.267285e-03,26:4.022257e-03):2.397465e-04,60:1.035312e-02):1.350727e-04,(((64:5.544059e-03,((50:4.440710e-03,61:1.983062e-02):6.044477e-05,43:6.290379e-03):2.758873e-05):2.441617e-06,66:7.162656e-03):1.304053e-04,58:4.541584e-03):7.445731e-04):4.218084e-03,74:1.161016e-02):1.597794e-02,73:3.374502e-02):6.389947e-03):6.213484e-03,69:4.430055e-02):1.601790e-02,(((((20:3.897941e-03,33:4.074531e-03):1.774258e-03,((15:4.029389e-03,8:6.848668e-03):8.002023e-03,(67:1.470233e-02,(10:4.566272e-03,((11:6.034468e-03,63:7.267748e-03):3.589561e-04,36:2.990516e-03):1.171188e-03):3.622621e-03):1.644095e-04):3.564112e-04):2.634062e-04,(30:9.986307e-03,(((((13:1.653904e-03,((51:2.428547e-03,7:3.609178e-03):1.184470e-03,44:5.725408e-03):2.859740e-03):2.699138e-03,((5:3.820935e-03,4:2.755149e-03):1.412472e-03,((((49:3.930937e-03,(18:6.221917e-03,(54:2.815866e-03,32:3.255398e-03):2.858988e-03):3.319717e-04):4.837187e-04,(31:3.191371e-03,47:2.734389e-03):1.258572e-03):1.250853e-03,(48:3.213505e-03,(((((23:6.310707e-03,(37:3.077543e-03,(45:2.986338e-03,39:2.830339e-03):8.623227e-04):2.926909e-05):1.692540e-04,(52:4.222198e-03,(34:4.168174e-03,55:4.264683e-03):7.220290e-04):6.953739e-05):1.604045e-03,12:3.334914e-03):8.419934e-04,40:6.961808e-03):6.043408e-04,(((((41:2.385555e-03,17:3.533294e-03):8.465399e-05,28:7.981504e-03):1.620378e-04,46:4.935834e-03):7.723471e-04,19:8.575603e-03):2.307828e-03,((24:8.264307e-03,(6:2.625314e-03,(56:5.361812e-03,27:5.541306e-03):1.101211e-04):1.428250e-04):4.825524e-04,22:2.619371e-03):2.848014e-03):6.576144e-05):1.447423e-04):5.849640e-04):4.615521e-04,53:7.034306e-03):1.136874e-04):8.330368e-05):7.285388e-05,(25:2.922944e-03,42:6.143375e-03):4.095226e-03):5.692250e-04,21:9.677360e-03):2.323277e-04,(((65:6.968180e-03,35:6.634983e-03):2.701042e-03,14:2.740463e-03):1.268889e-03,16:7.492872e-03):4.994426e-03):2.641354e-04):1.666519e-03):2.280973e-02,(38:3.925921e-03,3:4.064122e-03):2.958319e-02):2.426957e-04,((2:4.304095e-03,9:7.644124e-03):1.934590e-02,(72:1.614442e-03,70:2.840906e-03):1.940406e-02):5.932421e-03):2.116204e-02):2.386873e-03,(71:2.552988e-02,57:2.605937e-02):2.661271e-02):3.472222e-02,(76:2.670993e-02,(29:1.108965e-02,62:1.267488e-02):2.065593e-02):3.979620e-02):3.128547e-02,75:5.085745e-02,1:6.539800e-02);
   tree gen.11700 = [&U] (75:5.189636e-02,((((((9:7.743956e-03,2:5.293033e-03):2.001021e-02,(72:1.935542e-03,70:3.279533e-03):2.489581e-02):3.639860e-03,((38:3.830820e-03,3:2.889579e-03):3.230860e-02,((((67:1.288758e-02,(8:4.357623e-03,15:5.950204e-03):8.623388e-03):2.030193e-04,(10:3.664620e-03,(36:4.539712e-03,(11:5.746237e-03,63:7.276205e-03):3.273626e-04):1.259469e-03):2.684511e-03):1.503873e-04,(20:5.100279e-03,33:5.677145e-03):1.777014e-03):2.719916e-04,(((((44:6.422385e-03,(51:2.527114e-03,7:2.786813e-03):7.032710e-05):1.132989e-03,13:4.195824e-03):4.474783e-03,(25:3.725657e-03,42:3.515240e-03):5.494784e-03):8.760465e-05,(((53:6.621212e-03,(((31:4.572740e-03,47:1.650827e-03):8.311632e-04,(((32:4.740603e-03,54:2.579429e-03):9.684001e-04,18:1.142108e-02):1.656821e-04,49:5.762710e-03):1.387106e-04):1.484923e-03,((((46:4.943924e-03,((17:3.311836e-03,28:8.863294e-03):3.018713e-04,41:1.026247e-03):8.273364e-05):2.315366e-03,19:8.547373e-03):9.129930e-04,(24:9.693089e-03,(6:3.142854e-03,((56:4.520311e-03,27:4.507863e-03):2.387763e-04,22:2.794307e-03):1.941892e-04):1.071697e-04):3.191262e-03):1.184465e-04,((48:1.770468e-03,((((((34:5.915475e-03,45:3.115513e-03):1.888043e-04,(23:2.405240e-03,37:1.284001e-03):6.092651e-04):6.803577e-04,39:6.792500e-03):4.193604e-04,(55:2.688656e-03,52:6.349009e-03):7.655837e-04):8.883665e-04,12:4.382130e-03):4.138299e-04,(5:3.894506e-03,4:3.377665e-03):1.340612e-03):8.244411e-04):1.127145e-04,40:7.166645e-03):7.597766e-04):3.726580e-04):3.014235e-05):9.172065e-04,21:8.007528e-03):3.685042e-04,30:1.129018e-02):3.667637e-04):5.055795e-04,(((65:6.333491e-03,14:1.975992e-03):5.519290e-04,35:3.986488e-03):5.716385e-04,16:5.515482e-03):4.545799e-03):2.357448e-03):1.934983e-02):5.386724e-04):1.795815e-02,(69:4.915010e-02,(((74:1.438971e-02,((59:5.071844e-03,((((64:6.069218e-03,(66:4.705833e-03,(50:2.587646e-03,61:1.665345e-02):3.919071e-04):4.683116e-04):1.850361e-04,43:5.917679e-03):2.500404e-04,58:5.010893e-03):2.911167e-03,60:9.896647e-03):4.813201e-05):1.654946e-04,26:5.889393e-03):2.073938e-03):1.663450e-02,73:3.020068e-02):4.525210e-03,68:2.933707e-02):1.109324e-02):9.719867e-03):1.956650e-03,(57:2.863041e-02,71:2.509612e-02):1.914530e-02):2.813466e-02,(76:3.623844e-02,(62:1.394970e-02,29:1.035187e-02):2.079961e-02):4.235275e-02):2.516716e-02,1:7.454216e-02);
   tree gen.11800 = [&U] ((((((68:2.559255e-02,(((60:1.057518e-02,((((64:5.662972e-03,43:6.425299e-03):2.493986e-06,((50:4.429711e-03,61:2.025596e-02):1.243965e-04,66:7.316285e-03):2.776988e-05):1.332023e-04,58:4.638995e-03):7.605432e-04,(59:7.423158e-03,26:4.108529e-03):2.448887e-04):1.430143e-04):4.380407e-03,74:1.185918e-02):1.632065e-02,73:3.446880e-02):6.527003e-03):6.346755e-03,69:4.525073e-02):1.876649e-02,(((((20:3.981546e-03,33:4.161924e-03):1.409744e-03,(67:1.370101e-02,((15:2.999496e-03,8:4.259830e-03):8.173656e-03,(10:4.664213e-03,((11:6.163900e-03,63:7.423631e-03):1.364283e-04,36:3.054659e-03):1.467708e-03):3.700321e-03):1.627865e-04):7.037685e-04):2.690559e-04,((30:1.044331e-02,(((65:7.117638e-03,35:6.777295e-03):1.782972e-03,14:2.799243e-03):1.296105e-03,16:7.653584e-03):5.101550e-03):3.824339e-04,(((25:2.985638e-03,42:6.275142e-03):4.183063e-03,21:1.044639e-02):2.410532e-04,((13:1.689378e-03,((51:2.480636e-03,7:3.686590e-03):9.380510e-04,44:5.848211e-03):2.727108e-03):2.757031e-03,((((5:3.451016e-03,4:2.814243e-03):1.629665e-03,((((52:4.312759e-03,((((34:4.257576e-03,55:4.356155e-03):7.375155e-04,23:6.446063e-03):2.989687e-05,(45:3.050391e-03,39:2.891046e-03):8.808184e-04):1.761059e-04,37:3.143552e-03):1.417764e-04):1.638450e-03,12:4.239766e-03):1.128210e-03,40:7.111129e-03):8.417785e-04,(((((41:2.436722e-03,17:3.609078e-03):8.646971e-05,28:8.152696e-03):2.728679e-04,46:5.041702e-03):7.889129e-04,19:8.727398e-03):1.002148e-03,((((18:6.355369e-03,(54:1.808166e-03,32:3.080694e-03):1.053846e-03):3.199011e-04,49:4.015250e-03):4.831071e-04,(31:3.259822e-03,47:2.793038e-03):1.285567e-03):7.712381e-04,48:3.391354e-03):4.714517e-04):3.203241e-04):1.478468e-04):5.963449e-05,((24:8.441566e-03,6:2.323825e-03):4.929026e-04,(56:5.476815e-03,(27:5.660159e-03,22:2.552972e-03):1.124831e-04):2.002218e-04):3.775565e-03):1.170597e-04,53:7.185183e-03):8.389745e-05):7.674889e-05):1.110512e-04):1.702264e-03):2.329897e-02,(38:4.010127e-03,3:4.151292e-03):3.021771e-02):6.972981e-04,((2:4.396412e-03,9:7.808080e-03):1.976084e-02,(72:1.680832e-03,70:2.901839e-03):1.982025e-02):6.059663e-03):2.161593e-02):2.438069e-03,(71:2.546787e-02,57:2.661831e-02):2.718352e-02):3.546696e-02,(76:2.728282e-02,(29:1.132751e-02,62:1.353616e-02):2.109897e-02):4.064977e-02):3.195650e-02,75:5.194828e-02,1:6.680070e-02);
   tree gen.11900 = [&U] ((((((68:2.551112e-02,(((60:7.235539e-03,(((((50:4.054368e-03,61:2.019152e-02):1.201395e-04,(64:5.644954e-03,43:6.404856e-03):6.434834e-06):2.731008e-05,66:7.293007e-03):5.559376e-04,58:4.624235e-03):1.010883e-03,(59:7.399540e-03,26:4.058271e-03):2.441096e-04):1.425592e-04):4.366470e-03,74:1.182145e-02):1.626872e-02,73:3.435913e-02):6.506237e-03):6.326562e-03,69:4.510676e-02):1.870678e-02,(((((20:3.968879e-03,33:5.274961e-03):5.569142e-04,(67:1.365741e-02,((15:2.989953e-03,8:4.246276e-03):8.147650e-03,(10:4.649373e-03,((11:6.144288e-03,63:7.400012e-03):1.359942e-04,36:3.044940e-03):9.876085e-04):3.688548e-03):1.622685e-04):7.015294e-04):2.681999e-04,((30:1.041009e-02,(((25:2.976138e-03,42:6.255177e-03):4.128785e-03,((13:1.684003e-03,((51:2.472743e-03,7:3.674861e-03):9.350664e-04,44:5.829604e-03):2.718432e-03):2.748259e-03,(((5:3.440036e-03,4:2.805289e-03):1.624480e-03,(((52:4.299037e-03,((((34:4.979180e-03,55:4.342295e-03):7.351690e-04,23:6.425554e-03):2.980175e-05,37:3.133550e-03):9.265128e-04,(45:3.040686e-03,39:2.881848e-03):6.434862e-05):1.413253e-04):1.633237e-03,12:4.226277e-03):1.124621e-03,(40:7.088504e-03,((((18:6.335148e-03,(54:1.802413e-03,32:3.070892e-03):1.048917e-03):3.188833e-04,49:4.002475e-03):4.815700e-04,(31:3.249450e-03,47:2.784152e-03):1.281477e-03):7.687843e-04,(48:3.380564e-03,((((41:2.530938e-03,28:8.126757e-03):1.164933e-04,17:3.597595e-03):2.917244e-04,46:5.025661e-03):7.864029e-04,19:8.699631e-03):9.989593e-04):2.464403e-04):3.125187e-04):8.682952e-04):1.473764e-04):5.944475e-05,(((24:7.900339e-03,(6:2.291280e-03,22:2.544850e-03):1.070803e-04):3.536794e-04,(56:5.459390e-03,27:5.430181e-03):1.995848e-04):3.763552e-03,53:7.162322e-03):1.129855e-04):1.734298e-04):1.946609e-04):2.783500e-04,(((65:7.094992e-03,35:6.755732e-03):1.777299e-03,14:2.790336e-03):1.291982e-03,16:7.629233e-03):5.085318e-03):1.146918e-04):3.812171e-04,21:1.041315e-02):1.696848e-03):2.322484e-02,((2:4.382424e-03,9:7.783238e-03):1.969797e-02,(72:1.675484e-03,70:2.892607e-03):1.975719e-02):6.040384e-03):6.950796e-04,(38:3.997368e-03,3:4.138084e-03):3.012156e-02):2.154716e-02):2.430312e-03,(71:2.538684e-02,57:2.653362e-02):2.709703e-02):3.535412e-02,(76:2.719602e-02,(29:1.129147e-02,62:1.349309e-02):2.103185e-02):4.052044e-02):3.185483e-02,75:5.178300e-02,1:6.658816e-02);
   tree gen.12000 = [&U] ((((((68:2.551112e-02,(((60:9.487512e-03,(((((50:4.054368e-03,61:2.019152e-02):1.201395e-04,66:7.293007e-03):2.863525e-05,(64:5.351496e-03,43:6.404856e-03):1.340850e-04):6.244745e-04,58:4.624235e-03):8.677994e-04,(59:7.399540e-03,26:4.058271e-03):2.441096e-04):1.425592e-04):5.217092e-03,74:1.182145e-02):1.626872e-02,73:3.435913e-02):6.506237e-03):6.326562e-03,69:4.510676e-02):1.870678e-02,(((((20:5.328206e-03,33:5.274961e-03):5.569142e-04,(67:1.365741e-02,((15:5.041183e-03,8:4.246276e-03):8.147650e-03,(10:4.649373e-03,(63:7.400012e-03,(11:6.231537e-03,36:3.044940e-03):1.345574e-04):9.876085e-04):3.688548e-03):1.622685e-04):7.015294e-04):2.681999e-04,((((25:2.976138e-03,42:4.296574e-03):4.128785e-03,((13:2.561837e-03,((51:2.472743e-03,7:3.674861e-03):9.350664e-04,44:5.829604e-03):2.718432e-03):2.748259e-03,(((5:3.440036e-03,4:2.805289e-03):1.624480e-03,((40:7.088504e-03,(((49:4.002475e-03,(18:6.384155e-03,(54:1.802413e-03,32:2.278928e-03):1.048917e-03):4.073200e-04):4.815700e-04,(31:3.249450e-03,47:1.553100e-03):1.176515e-03):7.017313e-04,(48:3.750009e-03,((((41:2.530938e-03,28:8.126757e-03):1.164933e-04,17:3.597595e-03):2.917244e-04,46:5.025661e-03):7.864029e-04,19:8.699631e-03):9.989593e-04):1.949229e-04):2.793531e-04):8.682952e-04,(((52:4.299037e-03,((23:6.425554e-03,((34:4.979180e-03,55:4.342295e-03):7.130008e-04,37:3.133550e-03):3.109676e-05):4.297823e-04,(45:3.040686e-03,39:2.881848e-03):6.434862e-05):7.358071e-04):1.633237e-03,12:4.226277e-03):1.124621e-03,(((24:7.899180e-03,27:5.430181e-03):9.286241e-05,(6:2.291280e-03,22:2.583455e-03):1.101437e-04):3.605365e-04,56:6.239139e-03):3.632959e-03):1.022976e-04):1.165295e-04):5.944475e-05,53:7.162322e-03):1.734298e-04):3.350298e-04):4.156612e-04,((((65:7.094992e-03,35:6.755732e-03):1.777299e-03,14:2.790336e-03):1.488983e-03,16:7.629233e-03):5.085318e-03,30:1.041009e-02):1.146918e-04):3.812171e-04,21:1.041315e-02):1.696848e-03):2.322484e-02,((2:4.382424e-03,9:7.783238e-03):1.969797e-02,(72:1.675484e-03,70:3.476452e-03):1.975719e-02):6.040384e-03):6.950796e-04,(38:3.997368e-03,3:4.138084e-03):3.012156e-02):2.154716e-02):2.430312e-03,(71:2.538684e-02,57:2.653362e-02):2.709703e-02):3.535412e-02,(76:2.719602e-02,(29:1.129147e-02,62:1.349309e-02):2.103185e-02):4.052044e-02):3.185483e-02,75:5.071601e-02,1:6.658816e-02);
   tree gen.12100 = [&U] ((((((68:2.551112e-02,(((((59:7.326724e-03,((64:5.351496e-03,(66:7.293007e-03,(43:6.404856e-03,(50:3.912712e-03,61:1.372487e-02):1.162374e-04):2.947079e-05):1.340850e-04):6.962092e-04,58:5.292045e-03):8.677994e-04):1.469210e-04,60:9.487512e-03):2.525346e-04,26:4.058271e-03):5.383611e-03,74:1.182145e-02):1.626872e-02,73:3.435913e-02):6.506237e-03):6.326562e-03,69:4.510676e-02):1.870678e-02,(((((20:5.328206e-03,33:4.263894e-03):1.810902e-03,(67:1.365741e-02,((15:5.041183e-03,8:4.246276e-03):8.147650e-03,(10:3.426861e-03,(63:7.400012e-03,(11:6.231537e-03,36:3.044940e-03):1.345574e-04):9.876085e-04):3.688548e-03):1.622685e-04):7.015294e-04):6.058753e-04,((((25:2.976138e-03,42:4.296574e-03):4.128785e-03,((13:7.370732e-03,((51:2.472743e-03,7:3.674861e-03):9.350664e-04,44:5.829604e-03):2.718432e-03):2.748259e-03,(((5:3.440036e-03,4:2.805289e-03):1.624480e-03,((40:7.088504e-03,(((52:4.299037e-03,(45:4.826409e-03,((39:2.881848e-03,23:6.425554e-03):4.380748e-04,((34:4.979180e-03,55:4.342295e-03):7.130008e-04,37:3.133550e-03):2.439513e-05):2.047924e-04):1.314917e-04):1.633237e-03,12:4.226277e-03):1.124621e-03,((((24:7.899180e-03,27:5.430181e-03):9.286241e-05,6:2.212257e-03):1.083016e-04,22:2.583455e-03):3.589926e-04,56:6.239139e-03):3.632959e-03):1.870639e-04):1.019931e-03,((((49:4.002475e-03,(18:6.384155e-03,(54:1.802413e-03,32:2.278928e-03):1.048917e-03):4.073200e-04):4.042590e-04,(31:3.249450e-03,47:1.553100e-03):7.425288e-04):7.017313e-04,48:3.842137e-03):1.959410e-04,((((41:2.530938e-03,28:8.126757e-03):3.819354e-04,17:3.597595e-03):1.330914e-05,46:5.025661e-03):7.864029e-04,19:8.699631e-03):9.989593e-04):2.873556e-04):3.676151e-06):5.944475e-05,53:7.162322e-03):1.734298e-04):8.469784e-04):4.156612e-04,((((65:7.094992e-03,35:6.755732e-03):2.063244e-03,14:2.790336e-03):1.488983e-03,16:8.047549e-03):5.085318e-03,30:1.041009e-02):1.146918e-04):3.812171e-04,21:1.041315e-02):1.696848e-03):2.322484e-02,((2:4.382424e-03,9:7.783238e-03):1.969797e-02,(72:1.675484e-03,70:3.476452e-03):1.975719e-02):6.040384e-03):6.950796e-04,(38:3.997368e-03,3:4.138084e-03):3.012156e-02):2.154716e-02):2.430312e-03,(71:2.538684e-02,57:2.653362e-02):2.709703e-02):3.535412e-02,(76:2.719602e-02,(29:1.129147e-02,62:1.349309e-02):2.103185e-02):4.052044e-02):3.137414e-02,75:5.071601e-02,1:6.658816e-02);
   tree gen.12200 = [&U] (75:5.286587e-02,(((((((9:8.141510e-03,2:5.391915e-03):1.938786e-02,(72:1.971701e-03,70:3.128046e-03):2.273203e-02):3.707858e-03,(((67:1.264282e-02,((8:5.082466e-03,15:4.294049e-03):7.352551e-03,(10:5.504987e-03,(36:4.333824e-03,(11:5.853586e-03,63:7.412136e-03):4.768725e-04):2.618546e-03):2.734662e-03):2.828013e-04):8.344400e-05,(20:4.768523e-03,33:5.783203e-03):1.810211e-03):7.852294e-04,(((((((((46:3.244387e-03,41:1.024855e-03):3.370621e-04,(28:6.855544e-03,17:3.373706e-03):9.772167e-05):2.368652e-03,19:8.707051e-03):1.139855e-03,(24:9.874171e-03,((56:4.604758e-03,(22:2.799875e-03,6:3.226262e-03):7.927061e-04):2.522421e-04,27:4.592077e-03):1.261798e-04):3.145681e-03):5.439399e-04,((48:1.803543e-03,40:6.654475e-03):4.827463e-05,(53:5.251354e-03,((31:2.799780e-03,47:2.416126e-03):2.028229e-03,(49:6.232664e-03,((32:2.858396e-03,54:9.904589e-04):9.742352e-04,18:6.813421e-03):7.030410e-05):1.413020e-04):1.531965e-03):2.248808e-04):1.605040e-04):3.181142e-04,(((((37:2.082228e-03,23:2.450174e-03):8.254794e-04,((55:2.738885e-03,52:6.467618e-03):1.745903e-03,(34:8.986167e-03,45:4.115616e-03):6.777210e-05):4.518918e-04):1.086233e-04,39:7.550033e-03):1.948212e-03,12:4.463995e-03):4.346769e-04,(5:3.967261e-03,4:3.440766e-03):1.461388e-03):8.067395e-04):9.332771e-04,(25:3.254627e-03,42:3.580910e-03):5.884897e-03):7.851735e-04,((((44:6.542365e-03,(51:2.029109e-03,7:2.838875e-03):5.680442e-04):1.154155e-03,13:4.274209e-03):4.376698e-03,21:7.708274e-03):5.708494e-04,(((65:6.261238e-03,35:3.869053e-03):2.935750e-04,14:2.012907e-03):4.500191e-04,16:5.618520e-03):4.630722e-03):5.056939e-04):1.369371e-04,30:1.104571e-02):2.426604e-03):2.013587e-02):4.649349e-04,(38:2.255872e-03,3:2.943561e-03):3.291218e-02):1.829364e-02,(69:5.006830e-02,(((74:1.077058e-02,((60:1.051175e-02,26:5.999416e-03):4.271484e-04,((((61:1.696456e-02,64:6.626895e-03):1.188628e-04,(43:5.709723e-03,(50:6.791446e-03,66:4.793745e-03):3.682884e-04):4.438161e-04):2.285806e-03,58:5.104504e-03):1.073519e-03,59:5.221400e-03):4.716894e-05):5.258230e-03):1.694526e-02,73:3.076488e-02):4.609749e-03,68:2.352038e-02):1.130048e-02):9.901450e-03):4.070222e-03,(57:2.916527e-02,71:2.556496e-02):1.950297e-02):2.866026e-02,(76:3.691543e-02,(62:1.421030e-02,29:1.054526e-02):2.118818e-02):4.314397e-02):2.590203e-02,1:7.593472e-02);
   tree gen.12300 = [&U] (75:5.263728e-02,(((((((9:8.106306e-03,2:5.368601e-03):1.930402e-02,(72:1.963175e-03,70:3.114521e-03):2.263374e-02):3.691825e-03,(((67:1.258815e-02,((8:5.060490e-03,15:4.275481e-03):7.320758e-03,(10:5.481184e-03,(36:4.315084e-03,(11:5.828275e-03,63:7.380086e-03):4.748105e-04):1.507063e-03):2.722837e-03):2.815784e-04):8.615833e-04,(20:4.747904e-03,33:5.758196e-03):9.392375e-04):2.675167e-05,(((((((((46:4.787575e-03,(41:1.020424e-03,17:3.346508e-03):8.230607e-05):1.275288e-04,28:6.825901e-03):2.358409e-03,19:8.669402e-03):6.987730e-04,(24:9.831475e-03,((56:3.079308e-03,(22:2.321144e-03,6:3.212311e-03):4.442695e-04):2.511514e-04,27:2.952410e-03):1.256342e-04):3.132080e-03):5.415879e-04,((48:1.795745e-03,40:6.625701e-03):4.806589e-05,(53:5.228647e-03,((31:2.787673e-03,47:2.405678e-03):1.908807e-03,((49:5.981644e-03,18:6.764230e-03):7.245739e-05,(32:2.846037e-03,54:9.861762e-04):9.700226e-04):1.406910e-04):1.525340e-03):2.239084e-04):1.598100e-04):3.167386e-04,((((55:3.641412e-03,52:6.439652e-03):1.738354e-03,((45:4.097820e-03,(34:8.402997e-03,(37:2.073224e-03,23:2.439579e-03):8.219100e-04):1.610169e-04):1.081537e-04,39:7.517387e-03):4.392333e-04):6.670865e-04,12:4.444693e-03):4.327974e-04,(5:2.993128e-03,4:3.425888e-03):1.455069e-03):8.032511e-04):9.292416e-04,(25:4.743295e-03,42:3.565426e-03):7.705875e-03):7.817784e-04,((((44:7.055860e-03,(51:2.020336e-03,7:2.826600e-03):3.923033e-04):1.149164e-03,13:4.255728e-03):4.357773e-03,21:7.674943e-03):5.683811e-04,(((65:6.234164e-03,35:3.852323e-03):4.999538e-04,14:2.004203e-03):4.480732e-04,16:5.594225e-03):4.610698e-03):5.035072e-04):1.363450e-04,30:1.099795e-02):2.416112e-03):2.004880e-02):4.629245e-04,(38:2.246118e-03,3:2.930833e-03):3.276986e-02):1.821454e-02,(69:4.985181e-02,(((74:1.072401e-02,((60:1.046630e-02,26:5.973475e-03):4.253014e-04,((((61:1.689121e-02,64:6.598240e-03):1.183489e-04,(43:5.685034e-03,(50:6.762080e-03,66:4.773017e-03):5.121084e-04):1.198091e-03):1.478524e-03,58:5.082432e-03):1.068877e-03,59:5.198823e-03):4.696498e-05):5.235494e-03):1.687199e-02,73:3.063185e-02):4.589816e-03,68:2.341868e-02):1.125161e-02):9.858636e-03):4.052623e-03,(57:2.903916e-02,71:2.545441e-02):1.941864e-02):2.853633e-02,(76:3.675581e-02,(62:1.414886e-02,29:1.049966e-02):2.109656e-02):4.295742e-02):2.579003e-02,1:7.560638e-02);
   tree gen.12400 = [&U] ((((((68:2.551112e-02,(((((59:7.326724e-03,((64:5.351496e-03,(50:3.912712e-03,(61:1.372487e-02,(66:7.293007e-03,43:6.404856e-03):3.047941e-05):1.346379e-04):1.353574e-04):3.381256e-04,58:5.292045e-03):8.677994e-04):9.295893e-05,60:8.898391e-03):8.083770e-05,26:4.058271e-03):5.383611e-03,74:1.182145e-02):1.626872e-02,73:3.098886e-02):3.230412e-03):1.066901e-02,69:4.510676e-02):1.870678e-02,(((((20:6.771464e-03,33:7.012485e-03):1.463245e-03,((67:1.365741e-02,(15:4.679438e-03,8:4.246276e-03):8.951117e-03):1.698099e-04,(10:5.794358e-03,(63:7.400012e-03,(11:6.231537e-03,36:3.060476e-03):2.356379e-04):1.769376e-03):3.688548e-03):6.960966e-04):1.231396e-03,((((65:7.094992e-03,35:6.755732e-03):2.063244e-03,14:2.806335e-03):1.488983e-03,16:8.047549e-03):5.085318e-03,(30:1.041009e-02,(((13:4.904373e-03,((51:2.472743e-03,7:3.674861e-03):9.350664e-04,44:6.608822e-03):1.518523e-03):2.809812e-03,(((52:4.299037e-03,(((34:4.787135e-03,55:5.359847e-03):6.619434e-04,45:3.300750e-03):1.483911e-04,(39:2.901519e-03,(37:3.032345e-03,23:6.425554e-03):3.238333e-04):2.047924e-04):1.317794e-04):1.633237e-03,12:4.226277e-03):5.598237e-04,((((5:2.982320e-03,4:3.354397e-03):1.449602e-03,40:6.835418e-03):1.111647e-05,(((27:4.590353e-03,24:7.899180e-03):1.261714e-03,6:2.818305e-03):1.066691e-04,(22:2.583455e-03,56:6.239139e-03):3.630593e-04):3.632959e-03):9.522960e-04,(((((41:2.563142e-03,28:8.126757e-03):6.144480e-04,(17:3.622974e-03,46:5.025661e-03):1.287804e-05):7.795720e-04,19:8.699631e-03):9.989593e-04,(48:3.744555e-03,((49:4.002475e-03,(18:6.384155e-03,(54:2.288901e-03,32:2.278928e-03):6.535846e-04):6.580581e-05):9.494253e-04,(31:1.782156e-03,47:1.553100e-03):7.425288e-04):7.290374e-04):1.220818e-04):2.800394e-04,53:7.162322e-03):4.706528e-05):3.313360e-04):4.130285e-04):8.469784e-04,((25:3.091423e-03,42:4.296574e-03):4.084967e-03,21:1.041315e-02):3.967883e-04):2.096615e-04):1.146918e-04):1.696848e-03):2.322484e-02,((2:4.382424e-03,9:7.783238e-03):2.495043e-02,(72:1.675484e-03,70:3.476452e-03):1.975719e-02):5.772439e-03):1.102234e-03,(38:3.997368e-03,3:4.138084e-03):3.192929e-02):1.923683e-02):2.430312e-03,(71:2.538684e-02,57:2.653362e-02):2.709703e-02):3.535412e-02,(76:2.719602e-02,(29:1.140608e-02,62:1.349309e-02):2.130478e-02):4.052044e-02):3.137414e-02,75:5.071601e-02,1:7.648159e-02);
   tree gen.12500 = [&U] (75:5.263728e-02,(((((((((10:5.481184e-03,(36:4.315084e-03,(11:5.828275e-03,63:7.380086e-03):4.748105e-04):1.507063e-03):2.722837e-03,((8:5.060490e-03,15:4.275481e-03):7.320758e-03,67:1.258815e-02):5.187621e-04):2.122219e-03,(20:4.747904e-03,33:5.758196e-03):9.392375e-04):2.675167e-05,(((((((48:1.795745e-03,40:6.625701e-03):4.806589e-05,((((((41:1.020424e-03,(17:3.355203e-03,28:6.825901e-03):7.912910e-05):4.149879e-04,46:4.787575e-03):4.135473e-03,19:8.669402e-03):6.987730e-04,((24:9.831475e-03,((22:2.321144e-03,6:3.212311e-03):2.920006e-04,27:2.952410e-03):2.520298e-04):1.608873e-04,56:3.079308e-03):3.385256e-03):5.236448e-04,53:5.228647e-03):2.339287e-04,((31:2.787673e-03,47:2.405678e-03):6.778081e-04,((49:5.981644e-03,18:6.764230e-03):3.788084e-05,(32:2.846037e-03,54:9.861762e-04):9.700226e-04):2.626829e-04):1.113719e-03):1.606335e-04):7.715188e-04,(5:3.002107e-03,4:2.802932e-03):1.441300e-03):3.167386e-04,(((((34:8.402997e-03,(37:2.073224e-03,23:2.439579e-03):4.183190e-05):9.026147e-04,(55:6.816316e-03,52:6.439652e-03):1.738354e-03):1.154573e-04,45:4.097820e-03):1.552666e-04,39:7.517387e-03):7.016192e-04,12:4.444693e-03):4.327974e-04):9.292416e-04,(25:3.979022e-03,42:3.565426e-03):7.705875e-03):4.619493e-04,30:1.099795e-02):1.430446e-04,((((44:7.055860e-03,(51:2.020336e-03,7:2.826600e-03):1.126333e-03):1.149164e-03,13:4.255728e-03):4.570645e-03,(((65:8.058826e-03,35:3.852323e-03):6.436620e-04,14:2.725447e-03):5.765443e-04,16:5.594225e-03):4.603866e-03):1.542199e-05,21:7.674943e-03):5.144505e-04):2.416112e-03):2.004880e-02,(38:2.308120e-03,3:2.930833e-03):3.276986e-02):4.629245e-04,((9:8.106306e-03,2:5.368601e-03):1.930402e-02,(72:1.963175e-03,70:3.114521e-03):2.263374e-02):3.691825e-03):1.821454e-02,(69:4.985181e-02,(((74:1.072401e-02,((60:1.042933e-02,((((61:1.689121e-02,64:6.598240e-03):1.183489e-04,((43:5.898447e-03,66:4.773017e-03):5.011280e-04,50:6.949538e-03):6.510994e-04):8.418738e-04,58:5.082432e-03):1.068877e-03,59:5.198823e-03):4.696498e-05):4.350769e-04,26:5.973475e-03):4.999308e-03):1.687199e-02,73:3.063185e-02):4.589816e-03,68:2.341868e-02):1.125161e-02):9.672866e-03):4.052623e-03,(57:2.903916e-02,71:2.545441e-02):1.941864e-02):2.853633e-02,(76:3.675581e-02,(62:1.414886e-02,29:1.030735e-02):2.109656e-02):4.295742e-02):2.579003e-02,1:7.560638e-02);
   tree gen.12600 = [&U] (75:5.263728e-02,((((((38:2.308120e-03,3:2.930833e-03):3.276986e-02,((9:8.106306e-03,2:5.368601e-03):1.984013e-02,(72:1.963175e-03,70:3.114521e-03):2.263374e-02):3.691825e-03):4.629245e-04,((((10:5.481184e-03,(36:4.315084e-03,(11:5.828275e-03,63:7.380086e-03):4.748105e-04):1.507063e-03):2.842748e-03,((8:5.060490e-03,15:4.275481e-03):7.320758e-03,67:1.258815e-02):5.187621e-04):1.969781e-03,(20:4.747904e-03,33:5.758196e-03):9.392375e-04):2.675167e-05,(((44:7.055860e-03,(51:2.020336e-03,7:2.826600e-03):1.126333e-03):1.149164e-03,13:4.255728e-03):4.571942e-03,((21:7.674943e-03,((30:1.099795e-02,(25:3.979022e-03,42:3.565426e-03):7.705875e-03):4.619493e-04,(((48:2.765982e-03,40:6.625701e-03):4.806589e-05,(5:3.002107e-03,4:2.802932e-03):1.441300e-03):7.715188e-04,((27:2.952410e-03,(56:3.079308e-03,((22:2.321144e-03,6:3.212311e-03):2.901623e-04,24:9.831475e-03):2.415376e-04):1.538901e-04):3.610252e-03,((((((41:1.020424e-03,(17:3.355203e-03,28:6.825901e-03):7.912910e-05):4.149879e-04,46:4.787575e-03):4.587553e-03,19:8.669402e-03):3.759451e-04,53:5.228647e-03):4.468295e-04,((((((45:4.097820e-03,(55:6.816316e-03,52:6.439652e-03):1.738354e-03):2.183230e-05,23:4.481763e-03):1.489433e-04,34:8.402997e-03):1.138992e-04,37:2.073224e-03):1.496244e-04,39:7.517387e-03):6.744316e-04,12:4.444693e-03):4.327974e-04):3.022351e-04,((31:2.787673e-03,47:2.405678e-03):6.778081e-04,((49:5.981644e-03,18:6.764230e-03):3.788084e-05,(32:2.846037e-03,54:9.861762e-04):9.700226e-04):2.626829e-04):1.113719e-03):3.054727e-04):1.880217e-04):8.974622e-04):1.430446e-04):4.911990e-04,(((65:9.517778e-03,35:3.852323e-03):6.436620e-04,14:2.725447e-03):3.389599e-04,16:5.594225e-03):4.603866e-03):1.525662e-05):2.416112e-03):2.004880e-02):1.821454e-02,(69:4.985181e-02,(((74:1.072401e-02,((60:7.497413e-03,((((61:1.689121e-02,64:6.598240e-03):1.067444e-04,(43:5.898447e-03,(66:4.773017e-03,50:6.949538e-03):3.124233e-04):6.325416e-04):8.418738e-04,58:5.082432e-03):1.068877e-03,59:5.198823e-03):4.696498e-05):4.350769e-04,26:2.884874e-03):4.999308e-03):1.687199e-02,73:3.063185e-02):4.589816e-03,68:2.998866e-02):1.125161e-02):9.672866e-03):2.484199e-03,(57:2.903916e-02,71:2.545441e-02):1.941864e-02):2.853633e-02,(76:3.675581e-02,(62:1.414886e-02,29:1.030735e-02):2.109656e-02):4.295742e-02):2.579003e-02,1:7.560638e-02);
   tree gen.12700 = [&U] ((((((68:2.580935e-02,(((((((64:5.414056e-03,(50:3.867269e-03,(61:1.392905e-02,(66:7.378264e-03,43:6.479730e-03):4.991513e-05):1.001329e-04):1.902333e-04):4.460361e-04,58:5.353910e-03):7.460686e-04,60:9.002415e-03):9.404563e-05,59:7.412375e-03):8.178271e-05,26:4.105713e-03):5.446546e-03,74:1.195965e-02):1.645890e-02,73:3.135112e-02):5.978693e-03):5.729328e-03,69:4.563407e-02):1.892547e-02,(((((20:6.850623e-03,33:4.641406e-03):1.480350e-03,((67:1.381707e-02,(10:5.862095e-03,((63:6.968074e-03,11:4.813913e-03):8.376985e-04,36:4.579636e-03):1.307858e-03):3.731668e-03):1.717950e-04,(15:4.734142e-03,8:4.295916e-03):9.055757e-03):7.042341e-04):8.239249e-04,((((65:7.177934e-03,35:6.834708e-03):1.092277e-03,14:2.839142e-03):1.506389e-03,16:2.751471e-03):2.740112e-03,(((25:2.997185e-03,42:4.346801e-03):4.144906e-03,(30:1.053178e-02,((13:4.961706e-03,((51:2.501650e-03,7:4.602842e-03):1.281670e-03,44:6.686081e-03):1.536275e-03):2.717642e-03,(((((5:3.017184e-03,4:3.393610e-03):2.146677e-03,40:6.915326e-03):1.089590e-05,((((41:2.593106e-03,(17:4.078896e-03,(46:5.289588e-03,28:8.342042e-03):5.398969e-04):1.338624e-05):1.670080e-03,19:8.486766e-03):1.010637e-03,48:3.788329e-03):1.235131e-04,((18:5.570096e-03,(49:5.068324e-03,(54:2.315659e-03,32:2.305569e-03):6.681200e-04):6.540203e-05):7.313520e-05,(31:2.327707e-03,47:1.571256e-03):3.412308e-04):1.366466e-03):1.324075e-04):5.272432e-04,53:7.246051e-03):4.761549e-05,((56:6.493967e-03,((24:6.195542e-03,(22:2.700669e-03,27:4.644015e-03):1.242824e-03):2.333484e-04,6:2.972291e-03):2.865602e-04):1.517713e-03,((52:4.350461e-03,((39:6.113716e-03,((37:3.210532e-03,23:2.647218e-03):3.294417e-04,(34:4.920173e-03,55:5.422505e-03):2.524872e-04):2.011627e-04):1.416195e-04,45:3.339337e-03):1.333200e-04):2.036245e-03,12:4.275683e-03):5.663682e-04):4.928721e-04):4.178569e-04):8.568798e-04):2.081497e-04):4.046741e-04,21:1.053488e-02):1.133482e-04):2.401372e-03):2.349634e-02,((2:4.376479e-03,9:7.874225e-03):2.065037e-02,(72:1.695070e-03,70:3.517093e-03):1.998816e-02):5.130097e-03):1.115120e-03,(38:4.044098e-03,3:4.186459e-03):3.230255e-02):1.946171e-02):2.458722e-03,(71:2.568362e-02,57:2.684380e-02):2.741380e-02):2.575965e-02,(76:3.065397e-02,(29:1.153942e-02,62:1.057869e-02):2.190619e-02):4.099413e-02):3.174091e-02,75:5.130889e-02,1:7.737568e-02);
   tree gen.12800 = [&U] ((((((68:2.580935e-02,(((((((64:6.244954e-03,((50:3.867269e-03,(61:1.392905e-02,66:7.388119e-03):2.637816e-04):5.118054e-05,43:6.479730e-03):1.886516e-04):4.460361e-04,58:5.353910e-03):7.460686e-04,60:9.002415e-03):9.404563e-05,26:4.105713e-03):8.178271e-05,59:7.412375e-03):5.446546e-03,74:1.195965e-02):1.645890e-02,73:3.135112e-02):5.978693e-03):5.729328e-03,69:4.563407e-02):1.892547e-02,(((((20:6.850623e-03,33:4.641406e-03):1.480350e-03,((67:1.381707e-02,(10:5.862095e-03,(63:6.968074e-03,(11:4.813913e-03,36:4.579636e-03):8.280261e-04):1.271759e-03):3.781974e-03):1.717950e-04,(15:4.734142e-03,8:4.295916e-03):9.055757e-03):7.042341e-04):8.239249e-04,((((65:7.177934e-03,35:6.235512e-03):8.596492e-04,14:2.839142e-03):1.506389e-03,16:2.751471e-03):5.735691e-03,(((30:1.095191e-02,(25:2.997185e-03,42:4.346801e-03):4.172085e-03):2.281853e-04,21:1.053488e-02):7.841240e-05,((13:4.961706e-03,((51:2.501650e-03,7:4.800398e-03):1.281670e-03,44:6.686081e-03):1.536275e-03):2.717642e-03,(((((5:3.017184e-03,4:3.393610e-03):2.146677e-03,40:6.915326e-03):3.013456e-05,((((41:3.108865e-03,(17:4.078896e-03,(46:5.289588e-03,28:8.342042e-03):5.398969e-04):1.338624e-05):1.670080e-03,19:8.486766e-03):1.010637e-03,48:3.788329e-03):1.235131e-04,((18:5.570096e-03,(49:5.068324e-03,(54:1.590241e-03,32:2.305569e-03):6.608630e-04):6.425912e-05):7.313520e-05,(31:2.327707e-03,47:3.827747e-03):3.412308e-04):1.366466e-03):4.950484e-04):1.743642e-04,53:7.246051e-03):4.761549e-05,((((22:2.700669e-03,27:4.644015e-03):1.242824e-03,(24:6.304776e-03,6:3.016299e-03):2.226211e-04):3.196718e-04,56:6.407818e-03):1.587292e-03,((52:4.350461e-03,(((34:4.920173e-03,55:5.422505e-03):3.400145e-04,((37:3.210532e-03,23:2.647218e-03):3.294417e-04,39:6.113716e-03):2.011627e-04):6.462899e-05,45:2.775172e-03):1.045560e-04):1.779352e-03,12:4.275683e-03):9.778083e-04):4.928721e-04):4.178569e-04):8.568798e-04):1.103194e-04):2.401372e-03):2.349634e-02,(38:4.044098e-03,3:4.186459e-03):3.230255e-02):1.115120e-03,((2:4.376479e-03,9:7.874225e-03):2.065037e-02,(72:1.695070e-03,70:3.517093e-03):1.998816e-02):5.130097e-03):1.946171e-02):2.458722e-03,(71:2.568362e-02,57:2.684380e-02):2.741380e-02):2.575965e-02,(76:3.065397e-02,(29:1.153942e-02,62:1.150332e-02):2.190619e-02):4.099413e-02):3.174091e-02,75:5.130889e-02,1:7.737568e-02);
   tree gen.12900 = [&U] (75:5.263728e-02,((((((38:2.308120e-03,3:2.930833e-03):3.276986e-02,((((67:1.727534e-02,(10:5.481184e-03,(36:4.315084e-03,(11:5.828275e-03,63:7.380086e-03):4.748105e-04):1.507063e-03):2.163624e-03):4.985959e-04,(8:5.060490e-03,15:4.275481e-03):7.320758e-03):1.195201e-03,(20:4.511516e-03,33:5.758196e-03):1.511301e-03):2.694700e-05,(((((((5:3.002107e-03,4:2.802932e-03):1.717782e-03,(((31:2.787673e-03,47:2.405678e-03):4.990364e-04,((49:5.981644e-03,18:6.634494e-03):4.972973e-04,(32:3.420920e-03,54:1.323691e-03):7.549887e-04):2.747405e-04):1.113719e-03,((((22:1.739593e-03,27:2.969497e-03):9.531060e-04,(24:9.504205e-03,6:3.212311e-03):5.021436e-04):1.013552e-04,56:3.082536e-03):3.706936e-03,((34:8.254893e-03,(((37:2.025619e-03,23:3.633959e-03):1.249387e-03,39:3.617710e-03):1.416140e-04,(45:4.097820e-03,(55:6.816316e-03,52:4.037240e-03):1.738354e-03):3.722786e-04):5.917612e-05):1.961655e-03,12:4.444693e-03):2.504518e-04):4.436732e-04):1.880217e-04):1.754375e-04,((((((17:3.355203e-03,(28:8.046730e-03,41:8.856859e-04):8.349076e-04):6.034977e-05,46:4.787575e-03):4.587553e-03,19:8.669402e-03):3.736193e-04,48:2.892434e-03):4.374002e-04,53:7.597436e-03):1.202373e-04,40:6.625701e-03):4.806589e-05):1.267885e-03,30:1.111342e-02):1.239783e-04,(25:2.536644e-03,42:3.565426e-03):7.314658e-03):3.507887e-04,21:8.019914e-03):7.666314e-04,(((44:3.947907e-03,(51:1.990331e-03,7:3.819099e-03):2.765560e-04):1.149164e-03,13:4.255728e-03):4.531971e-03,((65:9.025140e-03,(35:3.858943e-03,14:2.725447e-03):4.767764e-04):3.351800e-04,16:5.594225e-03):4.574146e-03):5.279012e-06):1.393555e-03):2.004880e-02):6.777702e-04,((9:8.106306e-03,2:5.368601e-03):1.838761e-02,(72:1.963175e-03,70:3.114521e-03):2.263374e-02):4.005005e-03):1.821454e-02,(69:4.985181e-02,(((74:1.072401e-02,((60:7.497413e-03,26:2.884874e-03):2.002918e-04,(((61:1.689121e-02,(64:6.922404e-03,(43:5.216029e-03,(66:7.970508e-03,50:6.949538e-03):9.188814e-04):6.325416e-04):6.554284e-05):8.033691e-04,58:5.082432e-03):6.461757e-04,59:5.198823e-03):1.339479e-04):4.999308e-03):1.687199e-02,73:3.063185e-02):4.589816e-03,68:2.998866e-02):1.125161e-02):9.672866e-03):2.484199e-03,(57:2.903916e-02,71:2.545441e-02):1.941864e-02):2.853633e-02,(76:3.274939e-02,(62:1.064353e-02,29:9.648853e-03):2.109656e-02):4.295742e-02):2.579003e-02,1:7.560638e-02);
   tree gen.13000 = [&U] ((((((68:2.580935e-02,(((((((64:6.743937e-03,(66:7.422610e-03,((50:3.880310e-03,61:1.392905e-02):2.278266e-04,43:3.802480e-03):1.210672e-04):8.658079e-05):4.460361e-04,58:5.552578e-03):7.460686e-04,60:9.002415e-03):1.221222e-04,26:4.105713e-03):8.178271e-05,59:7.412375e-03):5.446546e-03,74:1.195965e-02):1.645890e-02,73:3.135112e-02):4.437166e-03):1.056585e-02,69:4.538417e-02):1.892047e-02,((((20:6.850623e-03,33:4.641406e-03):1.480350e-03,((67:1.424592e-02,(15:4.734142e-03,8:4.295916e-03):9.055757e-03):2.824032e-04,(10:5.862095e-03,(63:6.968074e-03,(11:4.813913e-03,36:4.579636e-03):1.223032e-04):2.067140e-03):3.781974e-03):1.212751e-03):8.239249e-04,((((65:7.177934e-03,35:6.235512e-03):8.596492e-04,14:2.839142e-03):1.506389e-03,16:2.751471e-03):5.735691e-03,(21:1.036131e-02,(((25:2.869744e-03,42:2.827605e-03):4.268883e-03,30:1.095191e-02):2.901917e-04,((13:2.606548e-03,((51:2.457734e-03,7:2.082190e-03):1.188152e-03,44:6.686081e-03):1.511291e-03):3.666972e-03,(((5:3.017184e-03,4:3.393610e-03):2.146677e-03,40:9.123369e-03):3.013456e-05,((((((((28:8.342042e-03,17:3.484422e-03):2.230624e-04,46:5.289588e-03):3.475971e-04,41:1.740019e-03):2.825404e-03,19:8.486766e-03):6.267412e-04,48:3.788329e-03):1.235131e-04,((((54:1.590241e-03,32:2.305569e-03):6.657929e-04,49:5.068324e-03):6.313666e-05,18:5.570096e-03):7.313520e-05,(31:2.327707e-03,47:3.827747e-03):1.013404e-03):6.757058e-04):4.972192e-04,53:7.246051e-03):4.761549e-05,((24:7.088184e-03,((56:6.285750e-03,(27:5.039355e-03,22:2.700669e-03):3.290372e-04):1.170144e-03,6:3.049702e-03):2.226211e-04):2.602234e-03,(((52:4.350461e-03,(23:2.589443e-03,(34:4.920173e-03,55:5.422505e-03):6.080769e-04):1.035155e-04):1.977459e-04,(39:6.113716e-03,(45:2.706644e-03,37:3.260100e-03):6.308405e-05):1.175886e-04):8.458541e-04,12:3.229888e-03):9.778083e-04):4.928721e-04):1.729447e-04):4.015142e-04):8.458513e-04):1.357188e-04):4.492718e-05):2.401372e-03):2.349634e-02,((38:4.044098e-03,3:3.623112e-03):3.230255e-02,((2:4.376479e-03,9:7.205244e-03):2.607621e-02,(72:1.593768e-03,70:3.517093e-03):1.998816e-02):5.130097e-03):1.068374e-03):1.605702e-02):2.458722e-03,(71:2.568362e-02,57:2.684380e-02):2.741380e-02):2.575965e-02,(76:3.065397e-02,(29:1.153942e-02,62:1.091305e-02):2.190619e-02):4.099413e-02):2.242384e-02,75:5.130889e-02,1:7.737568e-02);
   tree gen.13100 = [&U] ((((((68:2.580935e-02,(((59:7.412375e-03,((((64:6.743937e-03,(66:6.450629e-03,((50:3.880310e-03,43:3.802480e-03):2.278266e-04,61:1.392905e-02):1.210672e-04):8.658079e-05):4.460361e-04,58:5.552578e-03):7.460686e-04,60:9.002415e-03):1.221222e-04,26:4.105713e-03):2.861284e-04):5.668763e-03,74:1.195965e-02):1.451679e-02,73:3.135112e-02):4.437166e-03):1.056585e-02,69:4.538417e-02):1.892047e-02,(((((20:6.850623e-03,33:4.641406e-03):1.480350e-03,((67:1.424592e-02,(10:5.862095e-03,(63:6.968074e-03,(11:6.038139e-03,36:4.579636e-03):1.223032e-04):2.067140e-03):3.781974e-03):2.824032e-04,(15:4.734142e-03,8:4.295916e-03):9.055757e-03):1.212751e-03):8.239249e-04,((((65:7.177934e-03,35:6.235512e-03):8.596492e-04,14:2.839142e-03):1.506389e-03,16:2.751471e-03):5.229872e-03,(21:1.036131e-02,((25:2.869744e-03,42:2.827605e-03):4.268883e-03,(((13:2.606548e-03,((51:3.202645e-03,7:1.247238e-03):1.188152e-03,44:6.686081e-03):1.511291e-03):3.666972e-03,((((23:2.589443e-03,(34:5.811277e-03,(52:4.536715e-03,55:5.450622e-03):5.412646e-04):6.012984e-04):1.035155e-04,((45:2.830735e-03,39:6.113716e-03):6.329804e-05,37:3.260100e-03):1.175886e-04):6.603677e-04,12:3.229888e-03):9.778083e-04,(((((((28:8.342042e-03,17:3.484422e-03):2.230624e-04,46:5.289588e-03):3.475971e-04,41:1.740019e-03):2.825404e-03,19:8.486766e-03):6.267412e-04,(((24:7.088184e-03,(22:2.797017e-03,(27:5.039355e-03,56:6.285750e-03):1.290139e-03):1.997429e-04):2.329165e-04,6:3.049702e-03):2.502067e-03,48:3.788329e-03):3.405275e-05):6.044791e-04,(53:7.246051e-03,((((54:1.590241e-03,32:2.305569e-03):8.199294e-04,49:5.068324e-03):6.313666e-05,18:5.570096e-03):7.173291e-05,(31:2.327707e-03,47:1.805605e-03):1.013404e-03):7.062300e-04):4.151713e-04):1.048195e-04,((5:3.017184e-03,4:3.393610e-03):2.146677e-03,40:9.123369e-03):3.013456e-05):1.729447e-04):4.015142e-04):8.458513e-04,30:9.446334e-03):2.812086e-04):1.357188e-04):4.492718e-05):2.910896e-03):2.349634e-02,(38:4.044098e-03,3:3.623112e-03):3.230255e-02):1.087113e-03,((2:4.376479e-03,9:7.205244e-03):2.607621e-02,(72:1.593768e-03,70:3.517093e-03):1.998816e-02):5.130097e-03):1.547603e-02):2.458722e-03,(71:2.568362e-02,57:2.684380e-02):2.741380e-02):2.575965e-02,(76:3.065397e-02,(29:1.153942e-02,62:1.091305e-02):2.190619e-02):4.099413e-02):2.242384e-02,75:5.104962e-02,1:7.737568e-02);
   tree gen.13200 = [&U] (75:5.238971e-02,(((29:1.102992e-02,62:1.163859e-02):2.080662e-02,76:2.945954e-02):4.530306e-02,((57:3.070327e-02,71:2.998809e-02):2.654105e-02,(((68:2.823426e-02,((74:1.218722e-02,(((59:4.929643e-03,60:1.189752e-02):6.575359e-05,(58:4.688414e-03,(((50:3.309540e-03,61:2.026521e-02):1.750726e-04,(66:5.714755e-03,64:8.233469e-03):4.059945e-04):3.611303e-04,43:5.416852e-03):1.270318e-03):1.291472e-03):4.940670e-06,26:4.887817e-03):6.060256e-03):1.086913e-02,73:2.971202e-02):5.216660e-03):8.817813e-03,69:5.160922e-02):1.395324e-02,((38:4.016103e-03,3:5.056598e-03):2.928853e-02,((((30:1.129281e-02,((((((7:1.875118e-03,51:4.252139e-03):3.856548e-04,44:6.585560e-03):1.227568e-03,13:3.455866e-03):2.134170e-03,21:8.548255e-03):4.475637e-04,(25:3.485060e-03,42:2.927719e-03):5.544325e-03):4.429059e-06,(16:7.432490e-03,((65:8.732887e-03,35:5.863279e-03):3.315476e-04,14:4.086142e-03):1.746321e-03):5.724789e-03):3.764553e-04):1.834314e-05,(((22:3.260779e-03,6:5.441400e-03):2.114884e-04,((56:4.297439e-03,27:5.547687e-03):3.962903e-04,24:8.608308e-03):1.737445e-04):2.858354e-03,((53:5.789508e-03,((48:1.959305e-03,((12:5.647780e-03,((37:2.731395e-03,((52:6.192475e-03,(45:2.930779e-03,23:5.688437e-03):9.395121e-04):1.096201e-04,(34:2.646492e-03,55:4.087310e-03):7.047651e-04):3.057174e-05):2.738007e-04,39:4.759202e-03):7.225331e-04):8.653164e-04,((((17:3.028519e-03,41:5.313063e-04):2.019886e-04,46:3.827214e-03):3.594874e-04,28:7.187812e-03):2.208173e-03,19:8.883033e-03):1.793898e-03):3.540199e-05):2.434703e-04,(5:3.687709e-03,4:3.124040e-03):1.687513e-03):2.218807e-04):2.574528e-04,(40:1.306777e-02,((31:1.405034e-03,47:2.580643e-03):1.371111e-03,(18:1.017603e-02,(49:1.047938e-02,(32:3.124287e-03,54:3.452015e-03):9.874185e-04):1.308754e-04):2.782564e-04):1.723819e-03):4.256932e-04):1.920531e-04):6.081968e-04):2.918653e-03,((20:3.616067e-03,33:4.337826e-03):1.011495e-03,((67:1.260770e-02,(15:3.969760e-03,8:6.154309e-03):1.066974e-02):2.513625e-04,(10:5.174991e-03,((11:4.655136e-03,63:8.622990e-03):7.599750e-04,36:5.251669e-03):1.774909e-03):3.595280e-03):1.061071e-03):1.053108e-03):2.611841e-02,((2:3.366802e-03,9:6.598271e-03):2.423001e-02,(70:2.809377e-03,72:2.498199e-03):1.923260e-02):4.072959e-03):2.226587e-04):2.315514e-02):3.132427e-03):2.947106e-02):2.829198e-02,1:7.433005e-02);
   tree gen.13300 = [&U] ((((((68:2.283864e-02,((((59:6.732730e-03,(60:6.668610e-03,26:3.711160e-03):2.699135e-04):4.778692e-04,(58:5.688197e-03,(66:7.623880e-03,(((43:4.806075e-03,64:9.028169e-03):4.947354e-05,61:1.678116e-02):1.466147e-04,50:3.321697e-03):4.141994e-04):1.352856e-04):1.658579e-03):3.456115e-03,74:1.295969e-02):1.448013e-02,73:3.099113e-02):4.942988e-03):7.868696e-03,69:4.620672e-02):1.244586e-02,(((((42:5.762366e-03,25:5.970890e-03):6.707722e-03,((((((14:2.532222e-03,(65:9.571062e-03,35:3.710122e-03):8.186860e-04):8.411715e-04,16:3.951255e-03):4.140753e-03,30:9.564428e-03):4.281524e-05,21:9.670084e-03):1.916861e-06,((48:3.399698e-03,((((((41:1.673904e-03,46:3.802931e-03):3.004022e-05,28:1.107744e-02):1.096481e-04,17:2.771550e-03):2.415267e-03,19:7.086152e-03):1.462359e-03,(((((18:6.280376e-03,(54:1.433195e-03,32:4.432136e-03):2.248518e-04):4.134417e-04,49:4.899798e-03):7.896050e-04,(31:2.343716e-03,47:1.696399e-03):5.345556e-04):1.737337e-03,40:9.047926e-03):2.523923e-04,((((39:3.660433e-03,(23:5.188171e-03,34:4.882105e-03):5.994589e-04):3.285778e-04,(45:4.734978e-03,(52:6.134435e-03,55:3.227242e-03):1.459047e-04):5.014420e-05):1.491804e-04,37:2.124945e-03):1.209211e-03,12:3.285156e-03):1.003187e-03):2.647135e-04):3.076266e-04,((4:3.716977e-03,5:5.631186e-03):1.616097e-03,(22:3.873659e-03,((56:4.207127e-03,27:3.473094e-03):1.765226e-05,(6:3.613648e-03,24:7.247167e-03):4.442263e-04):4.474156e-05):3.026456e-03):7.393802e-04):1.584350e-04):1.639102e-04,53:5.877120e-03):3.973262e-04):7.099946e-05,(13:7.224674e-03,((7:1.927576e-03,51:2.667282e-03):1.144447e-04,44:4.271561e-03):1.793982e-03):2.381275e-03):1.179359e-04):8.653142e-04,(((15:3.964311e-03,8:3.769878e-03):7.469500e-03,((((11:5.864768e-03,63:9.453041e-03):9.038197e-04,36:3.533457e-03):2.892258e-03,10:6.868532e-03):2.707458e-03,67:1.583973e-02):4.493261e-04):6.784029e-05,(20:5.460128e-03,33:4.228610e-03):1.059062e-03):5.189538e-04):2.099616e-02,(3:1.545400e-03,38:5.543658e-03):3.471882e-02):3.760752e-05,((72:1.524780e-03,70:1.826262e-03):1.784883e-02,(9:8.970693e-03,2:3.855344e-03):1.700810e-02):4.379308e-03):1.972508e-02):2.378840e-03,(57:3.003200e-02,71:2.206281e-02):2.370776e-02):2.873672e-02,((29:8.086054e-03,62:1.323520e-02):2.255682e-02,76:2.905996e-02):3.905257e-02):2.839006e-02,75:5.343105e-02,1:7.401360e-02);
   tree gen.13400 = [&U] ((((((68:2.361177e-02,(((((59:5.183211e-03,60:6.894356e-03):2.405729e-04,26:3.761553e-03):2.851272e-04,(58:5.880754e-03,(66:7.881965e-03,(((43:4.968771e-03,64:9.333792e-03):5.114833e-05,61:1.734924e-02):1.515779e-04,50:3.434144e-03):4.282210e-04):1.398653e-04):1.714726e-03):3.573112e-03,74:1.339841e-02):1.173563e-02,73:3.204024e-02):3.590826e-03):8.135068e-03,69:4.777092e-02):1.286717e-02,(((((42:5.957435e-03,25:6.173018e-03):6.934792e-03,((((((14:2.617943e-03,(65:9.895063e-03,35:3.835718e-03):8.464003e-04):5.320256e-04,16:4.085013e-03):4.361845e-03,30:9.888204e-03):8.634191e-05,21:9.997437e-03):1.981750e-06,((((((((18:6.492980e-03,(54:9.686349e-04,32:4.582174e-03):6.411125e-04):4.274376e-04,49:5.065666e-03):8.163348e-04,(31:2.423056e-03,47:1.753825e-03):5.526514e-04):1.796149e-03,((((41:1.730569e-03,46:3.931668e-03):3.105715e-05,28:1.145244e-02):1.133599e-04,17:2.865373e-03):1.649032e-03,19:7.326033e-03):7.739815e-04):2.732616e-04,40:9.486766e-03):2.734350e-04,((23:5.363801e-03,(34:5.047374e-03,(((45:4.895268e-03,(52:6.342098e-03,55:3.336491e-03):1.508439e-04):5.184169e-05,37:2.196879e-03):3.397009e-04,39:3.784347e-03):6.197519e-04):1.488119e-04):1.247948e-03,12:3.396366e-03):1.029905e-03):3.381641e-04,((((22:4.053545e-03,(6:3.801091e-03,24:7.492499e-03):4.625615e-05):4.430194e-04,(56:4.349548e-03,27:3.590665e-03):1.800217e-05):3.128908e-03,48:3.514785e-03):7.644098e-04,(4:3.842805e-03,5:5.821814e-03):1.670805e-03):1.637984e-04):2.227889e-04,53:6.076073e-03):4.107766e-04):7.340294e-05,(13:7.469245e-03,((7:1.992829e-03,51:2.757575e-03):1.183189e-04,44:4.416162e-03):1.854712e-03):2.461886e-03):4.996713e-05):1.142494e-03,(((15:4.098511e-03,8:3.897496e-03):7.722358e-03,((((11:6.063303e-03,63:9.773047e-03):9.344159e-04,36:3.653072e-03):2.990167e-03,10:7.101047e-03):2.799111e-03,67:1.637594e-02):4.645367e-04):7.013683e-05,(20:5.644965e-03,33:4.371757e-03):1.094914e-03):5.365215e-04):2.170693e-02,(3:1.597715e-03,38:5.731323e-03):3.589413e-02):3.888062e-05,((72:1.576397e-03,70:1.888085e-03):1.845305e-02,(9:9.274370e-03,2:3.985855e-03):1.758386e-02):4.527557e-03):2.039282e-02):2.459369e-03,(57:3.104865e-02,71:2.280968e-02):2.451032e-02):2.970952e-02,((29:8.359784e-03,62:1.368324e-02):2.332042e-02,76:3.004370e-02):4.037458e-02):2.935113e-02,75:5.523981e-02,1:7.651912e-02);
   tree gen.13500 = [&U] ((((((68:2.361177e-02,((((59:5.183211e-03,(60:6.894356e-03,26:3.761553e-03):2.322408e-04):3.567719e-04,(58:5.880754e-03,(66:7.881965e-03,(((64:5.023296e-03,43:4.968771e-03):1.530843e-04,61:1.734924e-02):3.337528e-05,50:3.434144e-03):3.922821e-04):1.690803e-04):1.714726e-03):3.573112e-03,74:1.339841e-02):1.173563e-02,73:3.204024e-02):3.590826e-03):8.135068e-03,69:4.777092e-02):1.286717e-02,(((((42:5.957435e-03,25:7.549769e-03):5.505827e-03,((((((14:2.617943e-03,(65:9.895063e-03,35:3.835718e-03):8.464003e-04):5.320256e-04,16:4.085013e-03):4.361845e-03,30:9.888204e-03):8.634191e-05,21:9.997437e-03):1.981750e-06,((40:9.486766e-03,(((23:5.363801e-03,(34:5.047374e-03,(39:3.784347e-03,(45:4.742830e-03,(37:2.271651e-03,(52:6.342098e-03,55:3.336491e-03):1.508439e-04):5.324213e-05):3.397009e-04):6.197519e-04):1.488119e-04):1.247948e-03,12:3.396366e-03):1.011452e-03,((((56:4.345618e-03,(((22:4.053545e-03,24:7.378562e-03):4.797307e-05,6:3.801091e-03):4.430194e-04,27:3.590665e-03):1.786733e-05):3.128908e-03,48:2.440532e-03):9.490074e-04,53:6.076073e-03):2.791777e-04,(4:3.842805e-03,5:5.821814e-03):1.670805e-03):2.271159e-04):3.305640e-04):2.734350e-04,((((18:6.492980e-03,(54:9.686349e-04,32:4.582174e-03):6.411125e-04):4.274376e-04,49:5.065666e-03):8.163348e-04,(31:2.423056e-03,47:1.753825e-03):5.526514e-04):1.796149e-03,(((41:1.730569e-03,(46:3.826959e-03,17:2.865373e-03):1.098670e-04):1.788416e-05,28:8.106734e-03):4.144578e-03,19:7.867885e-03):9.226737e-04):2.732616e-04):4.220815e-04):2.901630e-05,(13:7.469245e-03,((7:1.992829e-03,51:2.550398e-03):1.183189e-04,44:4.416162e-03):1.854712e-03):2.461886e-03):4.996713e-05):1.142494e-03,(((15:4.098511e-03,8:3.897496e-03):7.722358e-03,((((11:6.063303e-03,63:9.773047e-03):9.344159e-04,36:3.220097e-03):2.990167e-03,10:6.871579e-03):2.799111e-03,67:1.637594e-02):4.645367e-04):7.013683e-05,(20:5.644965e-03,33:4.371757e-03):1.094914e-03):5.365215e-04):2.170693e-02,(3:1.597715e-03,38:5.731323e-03):3.589413e-02):3.888062e-05,((72:1.576397e-03,70:1.888085e-03):1.845305e-02,(9:7.525755e-03,2:3.985855e-03):1.758386e-02):4.527557e-03):2.191238e-02):2.575524e-03,(57:3.104865e-02,71:2.318377e-02):2.451032e-02):2.970952e-02,((29:8.359784e-03,62:1.368324e-02):2.332042e-02,76:3.004370e-02):4.037458e-02):2.935113e-02,75:5.523981e-02,1:7.651912e-02);
   tree gen.13600 = [&U] ((((((68:2.680876e-02,(((60:9.396935e-03,(((64:7.005079e-03,(61:1.482653e-02,((43:3.949722e-03,66:6.700414e-03):9.176929e-05,50:4.030565e-03):5.455870e-05):2.705789e-04):4.633077e-04,58:5.767588e-03):3.830676e-04,(59:7.801957e-03,26:4.264697e-03):2.153532e-04):2.353431e-04):3.678426e-03,74:1.242276e-02):1.507892e-02,73:3.256512e-02):4.608984e-03):1.097498e-02,69:4.714156e-02):1.341223e-02,(((38:4.200696e-03,3:3.763408e-03):2.915193e-02,((2:4.545948e-03,9:8.394799e-03):2.708595e-02,(72:1.655483e-03,70:3.653284e-03):2.076215e-02):5.328747e-03):1.129209e-03,(((20:7.115897e-03,33:4.821133e-03):1.537673e-03,((10:6.089091e-03,(36:4.756971e-03,(11:5.440867e-03,63:7.237895e-03):1.794028e-04):3.015032e-03):3.928421e-03,((15:2.426732e-03,8:4.462265e-03):6.497902e-03,67:1.580588e-02):3.260483e-04):4.868204e-04):8.901138e-04,((((((65:7.455882e-03,35:2.867609e-03):8.929370e-04,14:2.853273e-03):1.202261e-03,16:5.457290e-03):5.432386e-03,((30:9.812121e-03,(((((((28:8.665067e-03,17:3.619348e-03):2.213051e-04,41:1.826253e-03):3.626249e-04,46:4.502736e-03):2.686859e-03,19:8.815395e-03):6.510102e-04,(53:6.155335e-03,(((55:4.693802e-03,((23:2.689713e-03,((34:6.125944e-03,39:5.702297e-03):1.743714e-04,45:2.738829e-03):3.735794e-04):1.270962e-05,(52:4.984973e-03,37:3.287106e-03):2.498836e-04):1.007200e-03):5.618757e-04,12:3.354957e-03):1.710996e-03,(48:3.935023e-03,((27:5.234491e-03,6:3.167794e-03):1.400162e-03,(24:7.362656e-03,(22:2.941519e-03,56:6.824647e-03):3.700649e-05):5.303358e-04):2.664017e-03):3.298468e-04):7.776675e-05):1.386797e-04):4.202939e-04,((((54:1.386547e-03,32:2.394846e-03):9.514336e-04,18:5.785785e-03):2.167682e-05,49:5.264582e-03):1.878070e-04,(31:2.691160e-03,47:1.875522e-03):3.321539e-04):7.386402e-04):2.473605e-04,((5:3.171852e-03,4:3.246109e-03):2.213191e-03,40:9.217531e-03):1.876287e-04):5.938109e-04):8.419741e-05,(25:2.980868e-03,42:2.937097e-03):4.600677e-03):3.247175e-04):3.629672e-04,(13:4.298950e-03,((51:3.326660e-03,44:8.455264e-03):4.434655e-04,7:1.295534e-03):1.524512e-03):4.508307e-03):1.526899e-05,21:1.066951e-02):3.028210e-03):2.440618e-02):1.607530e-02):2.553930e-03,(71:2.120502e-02,57:2.788326e-02):2.847533e-02):2.768670e-02,(76:3.184097e-02,(29:1.075735e-02,62:1.133563e-02):2.465439e-02):4.258153e-02):2.329215e-02,75:5.302640e-02,1:6.772379e-02);
   tree gen.13700 = [&U] ((((((68:2.680876e-02,(((60:9.396935e-03,((((66:6.700414e-03,((61:1.482653e-02,(43:3.949722e-03,50:4.030565e-03):9.176929e-05):5.496257e-05,64:7.005079e-03):2.556013e-04):4.507867e-04,58:5.767588e-03):3.830676e-04,59:7.801957e-03):2.227204e-04,26:4.264697e-03):2.270562e-04):3.627199e-03,74:1.242276e-02):1.281387e-02,73:3.256512e-02):4.608984e-03):1.097498e-02,69:4.714156e-02):1.341223e-02,(((38:4.200696e-03,3:2.104415e-03):2.915193e-02,(((20:6.826095e-03,33:4.821133e-03):1.577575e-03,((10:2.946505e-03,(36:4.756971e-03,(11:5.440867e-03,63:7.237895e-03):1.794028e-04):3.015032e-03):3.928421e-03,((15:7.052325e-03,8:4.462265e-03):6.497902e-03,67:1.580588e-02):3.260483e-04):8.725567e-04):8.901138e-04,((13:4.298950e-03,((51:3.326660e-03,44:8.455264e-03):3.540395e-04,7:1.295534e-03):1.710826e-03):4.363314e-03,(((((65:7.455882e-03,35:2.867609e-03):8.929370e-04,14:2.853273e-03):1.202261e-03,16:5.559824e-03):5.627850e-03,21:1.068755e-02):1.557356e-05,((30:9.812121e-03,((((((17:3.619348e-03,(41:1.826253e-03,28:8.665067e-03):6.367380e-04):3.500018e-04,46:4.502736e-03):2.359379e-03,19:8.815395e-03):6.510102e-04,((53:6.155335e-03,(((((37:3.287106e-03,((45:2.738829e-03,39:5.602025e-03):1.756966e-04,23:2.689713e-03):3.729548e-04):1.325653e-05,34:6.125944e-03):2.591531e-04,(55:4.693802e-03,52:4.968630e-03):9.602204e-04):5.958382e-04,12:3.354957e-03):1.710996e-03,48:3.935023e-03):3.681980e-05):1.702490e-04,((27:5.234491e-03,(24:7.362656e-03,(22:2.941519e-03,56:6.824647e-03):3.700649e-05):6.150173e-04):1.355611e-03,6:3.167794e-03):2.756803e-03):1.926759e-04):2.300708e-04,((((54:1.386547e-03,32:2.394846e-03):9.514336e-04,18:5.818974e-03):2.167682e-05,49:5.264582e-03):1.878070e-04,(31:2.691160e-03,47:1.875522e-03):3.321539e-04):7.386402e-04):2.473605e-04,((5:3.171852e-03,4:3.246109e-03):2.213191e-03,40:9.217531e-03):2.781801e-04):5.938109e-04):8.419741e-05,(25:2.980868e-03,42:2.937097e-03):4.600677e-03):3.247175e-04):3.780268e-04):3.028210e-03):2.440618e-02):1.089249e-03,((2:4.545948e-03,9:8.394799e-03):2.708595e-02,(72:1.655483e-03,70:3.653284e-03):2.043455e-02):5.140197e-03):1.607530e-02):1.945722e-03,(71:2.120502e-02,57:2.788326e-02):2.847533e-02):2.768670e-02,(76:3.184097e-02,(29:1.075735e-02,62:1.133563e-02):2.465439e-02):4.258153e-02):2.329215e-02,75:5.302640e-02,1:6.772379e-02);
   tree gen.13800 = [&U] (75:4.928196e-02,(((29:1.037563e-02,62:1.348763e-02):1.992968e-02,76:3.652072e-02):4.261568e-02,((57:2.888195e-02,71:2.820920e-02):2.496664e-02,(((68:2.655940e-02,((74:1.146428e-02,(((59:4.637217e-03,60:6.051812e-03):2.381475e-05,(58:4.410298e-03,((50:3.113219e-03,((43:5.947253e-03,64:7.591243e-03):2.416696e-04,61:1.863507e-02):3.613906e-04):4.507600e-04,66:4.750409e-03):1.182233e-03):9.693081e-04):5.383179e-05,26:4.597872e-03):5.700762e-03):1.022437e-02,73:2.794951e-02):4.330965e-03):8.731550e-03,69:4.854777e-02):1.312554e-02,(((38:3.777868e-03,3:1.960307e-03):2.757679e-02,((30:1.077779e-02,(21:8.041173e-03,(((((7:3.467324e-03,51:4.107610e-03):9.420013e-04,44:6.194905e-03):3.120844e-04,13:3.250864e-03):3.114734e-03,(16:4.758347e-03,((65:6.608538e-03,35:5.361097e-03):1.018991e-04,14:2.185470e-03):2.660026e-03):3.614013e-03):1.953826e-04,((25:2.842201e-03,42:3.533898e-03):4.633564e-03,(((22:3.067350e-03,6:4.958769e-03):4.876659e-05,(24:8.935293e-03,(56:4.310886e-03,27:4.168440e-03):4.698094e-04):8.556095e-05):3.760376e-03,((((28:7.099235e-03,(41:4.997893e-04,(17:2.848868e-03,46:3.358720e-03):2.342573e-04):2.415309e-04):2.077184e-03,19:1.025328e-02):1.627031e-03,40:1.170909e-02):9.434435e-05,(((53:5.526500e-03,((31:3.799435e-03,47:2.184324e-03):3.962352e-04,(((32:3.314639e-03,54:3.247241e-03):8.862480e-04,49:9.857742e-03):2.959393e-04,18:9.572386e-03):8.977713e-04):2.131017e-03):8.527794e-05,(5:3.468954e-03,4:2.938722e-03):3.986760e-03):9.054800e-05,(48:1.685870e-03,(12:6.048743e-03,(45:3.155722e-03,((39:4.637352e-03,23:5.350999e-03):1.088079e-04,((52:5.170547e-03,37:2.118677e-03):2.575589e-04,(34:2.422803e-03,55:5.312696e-03):6.670686e-04):3.211392e-05):5.657625e-04):1.011510e-03):5.848719e-04):2.861850e-05):1.146922e-03):1.202873e-05):5.915281e-04):3.581904e-05):3.847890e-04):3.401154e-05):3.360583e-03,((20:6.338328e-03,33:3.893750e-03):2.049401e-03,((67:1.185982e-02,(15:3.734274e-03,8:5.841347e-03):1.003681e-02):2.364517e-04,(10:4.868011e-03,((11:4.887667e-03,36:4.940140e-03):7.354359e-04,63:1.475357e-02):1.645415e-03):4.677382e-03):1.253813e-04):9.906380e-04):2.355294e-02):1.471857e-04,((2:6.936546e-03,9:6.206862e-03):1.957043e-02,(70:2.642725e-03,72:2.479176e-03):1.757094e-02):3.831352e-03):2.181715e-02):1.214333e-03):2.808604e-02):2.661370e-02,1:6.992080e-02);
   tree gen.13900 = [&U] ((((((68:2.401365e-02,((((59:5.491002e-03,(58:5.980845e-03,(66:7.969432e-03,((64:5.019492e-03,(61:1.764452e-02,50:3.492593e-03):1.588084e-04):1.530384e-05,43:5.053340e-03):1.494840e-04):6.033851e-05):7.769761e-04):2.342260e-04,(26:3.825575e-03,60:5.543790e-03):2.128867e-04):3.633927e-03,74:1.316554e-02):1.193538e-02,73:3.258557e-02):3.651942e-03):9.497040e-03,69:4.858398e-02):1.991452e-02,(((30:9.843588e-03,((21:1.016759e-02,((42:6.058831e-03,25:7.529024e-03):8.516380e-03,(((14:3.462241e-03,(65:1.006348e-02,35:3.901002e-03):4.546970e-04):5.410807e-04,16:4.154540e-03):4.492991e-03,((((4:3.948174e-03,5:5.920901e-03):1.565924e-03,(((((22:3.523254e-03,(24:7.331009e-03,6:3.865786e-03):4.606060e-04):4.371985e-05,56:4.419581e-03):1.848872e-05,27:3.651779e-03):3.290096e-03,((((28:8.244712e-03,41:1.760024e-03):1.818854e-05,(46:3.892094e-03,17:2.914141e-03):8.764608e-05):4.064019e-03,19:8.001797e-03):1.017593e-03,40:9.648232e-03):6.222702e-04):2.884086e-04,(48:2.482070e-03,53:6.179488e-03):6.315159e-04):1.541947e-04):2.433285e-04,(((23:5.455093e-03,(((37:1.949564e-03,39:3.783359e-03):5.423296e-05,34:5.133281e-03):8.419125e-04,45:4.823553e-03):2.843957e-04):1.579433e-04,(52:6.450041e-03,55:3.393279e-03):6.852210e-05):1.177350e-03,12:3.454172e-03):1.046972e-03):3.260922e-04,(((18:6.603491e-03,(54:9.851211e-04,32:4.660163e-03):6.853560e-04):4.353800e-04,49:5.151884e-03):8.302289e-04,(31:3.397909e-03,47:1.783676e-03):1.149907e-03):1.750110e-03):3.754991e-04):4.933775e-06):1.680101e-05):9.780595e-05,(13:7.596372e-03,((7:4.226772e-03,51:2.212130e-03):3.183297e-04,44:4.491326e-03):2.151922e-03):2.910293e-03):4.383043e-05):2.054260e-03,(((((11:6.166501e-03,63:9.939385e-03):2.964083e-04,36:3.274904e-03):1.966972e-03,10:6.988533e-03):2.460898e-03,((15:4.168268e-03,8:2.223143e-03):7.853794e-03,67:1.586293e-02):1.498126e-04):3.738281e-04,(20:5.741043e-03,33:6.301621e-03):1.770887e-03):5.456532e-04):2.091736e-02,(((72:2.076147e-03,70:2.188684e-03):2.156406e-02,(9:3.703431e-03,2:5.885668e-03):2.167438e-02):4.908500e-03,(3:1.624908e-03,38:5.828870e-03):3.650505e-02):3.890056e-05):2.214986e-02):2.619360e-03,(57:3.157710e-02,71:2.357836e-02):2.492748e-02):3.021517e-02,((29:8.551623e-03,62:1.391613e-02):2.371733e-02,76:3.055504e-02):4.327322e-02):2.332758e-02,75:5.617999e-02,1:7.782148e-02);
   tree gen.14000 = [&U] ((((((68:2.401365e-02,((((59:5.491002e-03,(58:5.980845e-03,((66:7.969432e-03,61:1.764452e-02):1.397674e-04,((64:5.019492e-03,50:3.363040e-03):1.607150e-04,43:5.297859e-03):1.573599e-05):5.879460e-05):7.769761e-04):1.495501e-04,(26:3.825575e-03,60:7.381294e-03):2.128867e-04):3.633927e-03,74:1.316554e-02):1.193538e-02,73:3.258557e-02):3.651942e-03):9.497040e-03,69:4.858398e-02):1.991452e-02,(((30:9.843588e-03,((21:1.053186e-02,(13:7.596372e-03,((7:4.226772e-03,51:2.212130e-03):3.183297e-04,44:4.491326e-03):2.151922e-03):2.910293e-03):1.000443e-04,((42:6.058831e-03,25:7.529024e-03):8.516380e-03,(((14:3.462241e-03,(65:1.006348e-02,35:3.901002e-03):4.546970e-04):1.531139e-03,16:4.154540e-03):4.492991e-03,((((((((37:1.949564e-03,39:3.783359e-03):5.423296e-05,34:5.133281e-03):8.419125e-04,45:4.823553e-03):2.843957e-04,(52:6.450041e-03,55:3.393279e-03):6.852210e-05):1.579433e-04,23:5.455093e-03):1.177350e-03,12:3.454172e-03):1.046972e-03,(((18:6.603491e-03,(54:9.851211e-04,32:4.660163e-03):6.853560e-04):4.353800e-04,49:5.578968e-03):8.302289e-04,(31:3.397909e-03,47:3.035820e-03):1.149907e-03):2.038830e-03):3.260922e-04,((4:3.948174e-03,5:5.920901e-03):1.565924e-03,((((((24:7.331009e-03,6:3.865786e-03):4.606060e-04,56:4.419581e-03):5.593433e-05,22:3.523254e-03):4.724311e-06,27:3.651779e-03):3.290096e-03,((((28:8.244712e-03,41:1.760024e-03):1.818854e-05,(46:3.892094e-03,17:2.914141e-03):8.764608e-05):4.064019e-03,19:8.001797e-03):1.017593e-03,40:9.648232e-03):6.988979e-05):2.884086e-04,(48:3.788589e-03,53:6.179488e-03):6.315159e-04):1.963231e-04):2.356948e-04):1.175318e-04):1.779014e-05):5.151915e-06):4.255805e-05):2.054260e-03,(((15:4.168268e-03,8:2.223143e-03):8.706712e-03,(67:1.586293e-02,(((11:6.166501e-03,63:9.939385e-03):2.964083e-04,36:3.274904e-03):1.996001e-03,10:6.988533e-03):2.551258e-03):1.459647e-04):3.900773e-04,(20:5.741043e-03,33:6.284818e-03):2.735200e-03):5.326208e-04):2.091736e-02,(((72:2.076147e-03,70:2.188684e-03):2.156406e-02,(9:3.703431e-03,2:5.885668e-03):2.167438e-02):4.908500e-03,(3:1.624908e-03,38:5.828870e-03):3.650505e-02):3.890056e-05):2.214986e-02):2.619360e-03,(57:3.157710e-02,71:2.357836e-02):2.492748e-02):3.021517e-02,((29:8.551623e-03,62:1.391613e-02):2.371733e-02,76:3.055504e-02):4.327322e-02):2.332758e-02,75:5.617999e-02,1:7.782148e-02);
   tree gen.14100 = [&U] ((((((68:2.401365e-02,(((((58:5.980845e-03,((66:7.969432e-03,61:1.764452e-02):1.397674e-04,((64:5.019492e-03,50:3.363040e-03):1.059270e-04,43:5.297859e-03):5.619614e-05):5.879460e-05):1.108001e-03,(26:3.825575e-03,60:7.381294e-03):2.128867e-04):1.931803e-05,59:5.491002e-03):3.633927e-03,74:1.316554e-02):1.193538e-02,73:3.258557e-02):4.319475e-03):9.497040e-03,69:4.858398e-02):1.991452e-02,(((30:9.843588e-03,((21:1.053186e-02,(13:7.596372e-03,((7:4.226772e-03,51:1.678819e-03):3.183297e-04,44:3.269991e-03):2.151922e-03):2.910293e-03):1.000443e-04,((42:6.058831e-03,25:7.529024e-03):8.516380e-03,(((14:3.462241e-03,(65:1.006348e-02,35:3.901002e-03):1.046156e-03):1.250703e-03,16:4.154540e-03):4.492991e-03,((((((((37:1.949564e-03,39:3.783359e-03):1.688011e-04,34:5.133281e-03):5.344376e-04,(52:6.450041e-03,55:2.685969e-03):5.493514e-04):2.843957e-04,45:4.823553e-03):1.579433e-04,23:5.455093e-03):1.177350e-03,12:3.454172e-03):1.046972e-03,(((18:6.603491e-03,(54:9.851211e-04,32:4.660163e-03):6.853560e-04):4.353800e-04,49:5.578968e-03):8.302289e-04,(31:4.205151e-03,47:3.035820e-03):1.047456e-03):2.038830e-03):1.816975e-04,((4:3.948174e-03,5:5.920901e-03):1.565924e-03,(48:3.788589e-03,(53:6.179488e-03,(((28:8.492386e-03,(41:1.286767e-03,(46:3.892094e-03,17:2.914141e-03):8.764608e-05):1.904743e-05):4.064019e-03,19:8.001797e-03):1.017593e-03,((6:4.027502e-03,(56:4.419581e-03,(22:3.523254e-03,(24:7.331009e-03,27:3.766889e-03):4.398173e-04):5.593433e-05):4.805073e-06):3.137959e-03,40:9.648232e-03):6.778568e-05):2.884086e-04):6.315159e-04):1.963231e-04):2.356948e-04):2.816316e-04):1.779014e-05):5.151915e-06):4.255805e-05):2.054260e-03,(((15:4.168268e-03,8:2.223143e-03):1.031147e-02,(67:1.586293e-02,(((11:6.166501e-03,63:9.939385e-03):2.964083e-04,36:3.274904e-03):1.996001e-03,10:6.988533e-03):2.551258e-03):1.459647e-04):3.900773e-04,(20:5.741043e-03,33:6.284818e-03):2.735200e-03):5.326208e-04):2.091736e-02,(((72:2.076147e-03,70:2.188684e-03):2.156406e-02,(9:3.703431e-03,2:5.885668e-03):2.167438e-02):4.908500e-03,(3:1.624908e-03,38:5.828870e-03):3.650505e-02):3.890056e-05):2.214986e-02):2.619360e-03,(57:3.157710e-02,71:2.357836e-02):2.492748e-02):3.128154e-02,((29:8.551623e-03,62:1.391613e-02):2.371733e-02,76:3.312960e-02):4.327322e-02):2.271559e-02,75:5.580037e-02,1:7.782148e-02);
   tree gen.14200 = [&U] ((((((68:2.332899e-02,((((((58:5.810324e-03,((66:7.742214e-03,61:1.714146e-02):1.357824e-04,((64:4.876380e-03,50:3.267156e-03):7.086064e-05,43:5.146811e-03):3.403281e-05):8.643333e-05):1.076411e-03,26:3.564546e-03):1.876725e-05,59:5.334447e-03):2.135348e-04,60:7.170845e-03):3.419730e-03,74:1.279018e-02):1.159508e-02,73:3.165652e-02):4.196322e-03):9.226268e-03,69:4.719879e-02):1.934673e-02,(((30:9.562936e-03,((21:1.023159e-02,(13:7.379790e-03,((7:4.106262e-03,51:3.423713e-03):3.092537e-04,44:3.176759e-03):7.527085e-04):2.827317e-03):9.719193e-05,((((14:3.363529e-03,(65:9.776556e-03,35:3.789780e-03):1.016329e-03):1.234842e-03,16:4.036089e-03):4.308925e-03,((((39:4.813281e-03,((((34:4.986925e-03,37:1.893979e-03):2.012612e-04,(52:4.279621e-03,55:2.043404e-03):5.457025e-04):2.124179e-04,45:4.686028e-03):1.534401e-04,23:5.299562e-03):5.257255e-04):1.534444e-03,12:3.355689e-03):7.284754e-04,(((18:6.415218e-03,(54:1.169709e-03,32:4.527296e-03):6.658157e-04):4.229668e-04,49:5.419905e-03):8.065581e-04,(31:4.085257e-03,47:2.949265e-03):1.017592e-03):1.980700e-03):1.765171e-04,((4:3.835607e-03,5:5.752090e-03):1.521278e-03,(48:3.680571e-03,(53:6.003303e-03,(((28:9.497328e-03,(41:1.250080e-03,(46:3.781126e-03,17:5.206809e-03):8.514719e-05):1.850437e-05):3.948149e-03,19:7.773656e-03):9.885806e-04,((6:3.912673e-03,((56:4.293573e-03,22:3.307372e-03):5.194046e-05,(24:7.651233e-03,27:3.659491e-03):2.726371e-05):4.804057e-06):3.048492e-03,40:9.373149e-03):6.585303e-05):2.801858e-04):6.135106e-04):1.907257e-04):2.289749e-04):1.559268e-04):4.831611e-06,(42:5.684272e-03,25:7.314363e-03):8.210558e-03):1.529099e-04):4.134467e-05):1.995691e-03,(((15:4.049426e-03,8:2.159759e-03):1.001748e-02,(67:1.541066e-02,(((11:5.990687e-03,36:3.181532e-03):2.879574e-04,63:9.656001e-03):1.939093e-03,10:6.789282e-03):2.478519e-03):1.418031e-04):3.789557e-04,(20:5.577359e-03,33:6.105630e-03):2.657216e-03):5.174352e-04):2.032098e-02,(((72:2.016953e-03,70:2.126282e-03):1.913556e-02,(9:3.597842e-03,2:5.717861e-03):2.105641e-02):4.768553e-03,(3:1.578580e-03,38:5.662682e-03):3.546424e-02):3.779146e-05):2.151834e-02):2.544679e-03,(57:3.067680e-02,71:2.290611e-02):2.421677e-02):3.038967e-02,((29:8.307806e-03,62:1.351937e-02):2.304112e-02,76:3.218503e-02):4.203945e-02):2.206794e-02,75:5.420944e-02,1:7.560270e-02);
   tree gen.14300 = [&U] ((((((68:2.332899e-02,((((((58:5.810324e-03,((66:7.742214e-03,((64:5.001517e-03,50:3.267156e-03):7.198074e-05,61:1.714146e-02):6.848204e-05):4.124511e-04,43:5.146811e-03):8.643333e-05):8.867986e-04,26:3.564546e-03):1.876725e-05,59:5.334447e-03):5.707053e-04,60:7.170845e-03):3.419730e-03,74:1.279018e-02):1.159508e-02,73:3.165652e-02):4.196322e-03):9.226268e-03,69:4.719879e-02):1.934673e-02,(((30:9.562936e-03,((21:1.023159e-02,(13:7.379790e-03,((7:4.106262e-03,51:3.423713e-03):3.092537e-04,44:3.176759e-03):1.416650e-03):2.827317e-03):9.719193e-05,((((14:3.363529e-03,(65:9.776556e-03,35:3.789780e-03):1.016329e-03):1.234842e-03,16:4.036089e-03):4.308925e-03,(((49:6.653280e-03,((54:1.221603e-03,32:4.527296e-03):4.989163e-04,18:6.415218e-03):5.769085e-04):3.446535e-04,(31:4.085257e-03,47:2.949265e-03):1.017592e-03):1.959518e-03,((4:3.835607e-03,5:5.752090e-03):1.521278e-03,(((((((34:4.986925e-03,37:1.893979e-03):2.012612e-04,(52:4.279621e-03,55:2.043404e-03):5.457025e-04):2.124179e-04,45:3.596636e-03):1.534401e-04,39:4.586132e-03):5.178260e-04,23:5.612427e-03):1.536177e-03,12:3.355689e-03):8.442125e-04,(48:3.680571e-03,(((28:9.497328e-03,(41:1.250080e-03,(46:3.781126e-03,17:5.206809e-03):5.548320e-05):1.850437e-05):3.948149e-03,19:7.773656e-03):9.885806e-04,((53:5.756686e-03,(6:3.912673e-03,((56:4.293573e-03,22:3.307372e-03):5.194046e-05,(24:7.651233e-03,27:3.659491e-03):2.726371e-05):4.804057e-06):3.048492e-03):2.054638e-04,40:9.373149e-03):6.585303e-05):6.135106e-04):1.902036e-04):1.782226e-04):2.289749e-04):1.038824e-04):4.831611e-06,(42:2.776781e-03,25:7.314363e-03):8.210558e-03):1.529099e-04):4.134467e-05):1.995691e-03,(((15:4.049426e-03,8:2.159759e-03):1.001748e-02,(67:1.541066e-02,(((11:5.990687e-03,36:3.181532e-03):2.879574e-04,63:9.656001e-03):1.939093e-03,10:6.789282e-03):3.441672e-03):1.418031e-04):3.789557e-04,(20:5.577359e-03,33:6.105630e-03):1.280515e-03):5.174352e-04):1.927522e-02,(((72:2.016953e-03,70:2.126282e-03):1.913556e-02,(9:3.597842e-03,2:5.717861e-03):2.105641e-02):4.768553e-03,(3:4.443064e-03,38:5.662682e-03):3.546424e-02):3.779146e-05):2.307108e-02):2.544679e-03,(57:3.067680e-02,71:2.502534e-02):2.421677e-02):3.038967e-02,((29:8.307806e-03,62:1.351937e-02):2.304112e-02,76:3.218503e-02):4.203945e-02):2.206794e-02,75:5.420944e-02,1:7.560270e-02);
   tree gen.14400 = [&U] ((((((68:2.332899e-02,((((((58:5.810324e-03,(66:7.742214e-03,(43:5.146811e-03,(64:5.001517e-03,(50:3.267156e-03,61:1.714146e-02):7.526541e-05):6.579371e-05):1.570345e-04):3.374571e-04):6.506547e-04,26:3.564546e-03):1.876725e-05,59:5.334447e-03):5.707053e-04,60:7.170845e-03):3.419730e-03,74:1.279018e-02):1.159508e-02,73:3.165652e-02):4.196322e-03):9.226268e-03,69:4.719879e-02):1.898235e-02,((((72:2.016953e-03,70:2.126282e-03):1.913556e-02,(9:3.597842e-03,2:5.717861e-03):2.105641e-02):4.768553e-03,(3:4.443064e-03,38:5.662682e-03):3.546424e-02):3.606500e-05,(((30:8.759548e-03,((((14:3.363529e-03,(65:9.776556e-03,35:3.789780e-03):4.420874e-04):7.584361e-04,16:4.036089e-03):4.308925e-03,(42:2.776781e-03,25:7.314363e-03):8.210558e-03):4.831611e-06,(21:1.023159e-02,(13:7.379790e-03,((7:4.106262e-03,51:3.423713e-03):3.092537e-04,44:3.176759e-03):1.416650e-03):2.827317e-03):3.697163e-04):1.577199e-04):3.967062e-05,((((54:2.235690e-03,32:4.527296e-03):4.989163e-04,(18:6.415218e-03,49:6.653280e-03):5.769085e-04):3.446535e-04,(31:4.085257e-03,47:2.949265e-03):1.484353e-03):1.959518e-03,((((((((52:5.134503e-03,55:5.055386e-03):5.956691e-04,37:1.893979e-03):1.536506e-04,45:3.596636e-03):1.077898e-04,34:4.986925e-03):2.876131e-04,39:4.586132e-03):5.178260e-04,23:5.612427e-03):1.536177e-03,12:3.355689e-03):8.442125e-04,((4:1.527655e-03,5:2.154456e-03):1.525980e-03,(48:3.680571e-03,(((28:9.497328e-03,((41:1.250080e-03,46:3.695952e-03):5.671369e-05,17:5.206809e-03):1.815197e-05):3.948149e-03,19:7.773656e-03):9.885806e-04,(53:5.505246e-03,(40:9.532665e-03,((22:3.196934e-03,(24:7.391621e-03,27:3.659491e-03):5.963246e-05):1.616549e-05,(56:4.293573e-03,6:3.912673e-03):4.804057e-06):3.048492e-03):2.014616e-04):6.585303e-05):6.135106e-04):1.902036e-04):1.815709e-04):2.289749e-04):1.038824e-04):1.995691e-03,((((15:4.049426e-03,8:2.159759e-03):1.001748e-02,67:1.359333e-02):1.390323e-04,(((11:5.990687e-03,36:3.181532e-03):2.879574e-04,63:9.656001e-03):1.953125e-03,10:3.922356e-03):3.415413e-03):3.789557e-04,(20:3.788171e-03,33:6.105630e-03):1.280515e-03):5.174352e-04):1.927522e-02):2.333262e-02):2.544679e-03,(57:3.067680e-02,71:2.502534e-02):2.421677e-02):3.038967e-02,((29:8.307806e-03,62:1.351937e-02):2.304112e-02,76:3.218503e-02):4.203945e-02):2.206794e-02,75:5.420944e-02,1:7.560270e-02);
   tree gen.14500 = [&U] (75:5.107542e-02,(((29:1.047694e-02,62:1.321054e-02):2.652723e-02,76:2.855300e-02):4.725433e-02,((57:2.916397e-02,71:2.310783e-02):2.521042e-02,(((68:2.681874e-02,((74:1.157622e-02,(((26:4.771671e-03,(58:4.453361e-03,(50:2.988019e-03,(((61:1.782520e-02,43:5.124629e-03):4.574565e-04,66:3.967584e-03):1.050253e-03,64:7.665367e-03):2.086089e-04):5.350450e-04):1.350969e-03):2.401536e-05,60:6.110904e-03):4.207817e-05,59:4.491710e-03):4.652667e-03):1.127124e-02,73:2.822242e-02):4.373254e-03):8.816808e-03,69:4.902181e-02):1.325370e-02,(((38:3.814756e-03,3:1.979448e-03):2.784606e-02,(((25:2.774306e-03,42:5.294061e-03):4.756492e-03,(21:7.797536e-03,(((((7:3.501180e-03,51:2.987588e-03):2.081013e-04,44:6.374533e-03):1.077871e-03,13:3.282607e-03):3.071484e-03,30:1.192806e-02):6.393854e-05,((16:4.804809e-03,(35:5.051089e-03,(14:2.206810e-03,65:6.095917e-03):5.120901e-05):8.198429e-04):3.649302e-03,((12:6.107805e-03,(23:5.403248e-03,(37:2.139365e-03,(52:4.458007e-03,((39:3.745430e-03,45:4.392615e-03):3.929324e-04,(34:4.436711e-03,55:6.049899e-03):7.930364e-04):3.791226e-04):1.531329e-04):2.354421e-04):1.010345e-03):1.184557e-03,(((((31:3.836534e-03,47:1.526172e-03):1.652528e-03,((32:3.174184e-03,54:1.894054e-03):6.055169e-04,(49:9.724680e-03,18:1.052324e-02):3.298398e-04):8.750563e-04):6.577560e-04,(5:3.542960e-03,4:2.967417e-03):3.422780e-03):2.319012e-05,(((((41:5.085906e-04,(28:7.095144e-03,46:4.363837e-03):3.786075e-04):1.901859e-04,17:3.430995e-03):1.487323e-03,19:9.239337e-03):1.700789e-03,((((22:2.212768e-03,(6:4.875838e-03,27:4.113225e-03):4.660318e-04):1.360533e-05,56:3.546865e-03):5.479942e-05,24:9.022540e-03):5.128101e-03,53:8.969479e-03):3.557193e-04):5.706805e-05,40:1.182343e-02):5.363086e-05):5.421932e-04,48:9.392168e-04):1.697213e-04):6.223517e-04):3.880030e-05):9.456206e-05):3.056821e-04):2.589118e-03,((20:3.899899e-03,33:3.749048e-03):2.067891e-03,((67:1.197562e-02,(10:2.686770e-03,((11:4.935392e-03,36:6.066565e-03):3.018263e-04,63:1.489763e-02):2.119886e-03):4.723053e-03):2.345058e-04,(15:3.681620e-03,8:3.105600e-03):5.677752e-03):9.461584e-05):8.912389e-04):2.378292e-02):6.354718e-05,((2:3.634233e-03,9:5.669701e-03):1.976152e-02,(70:2.668529e-03,72:2.503384e-03):2.561327e-02):6.272948e-03):1.964326e-02):1.557033e-03):2.836028e-02):2.687356e-02,1:7.060353e-02);
   tree gen.14600 = [&U] ((((((68:2.332899e-02,(((((58:5.810324e-03,(66:7.448427e-03,((43:5.146811e-03,64:5.001517e-03):6.755742e-05,(50:3.267156e-03,61:1.714146e-02):7.692677e-05):1.826801e-04):3.374571e-04):6.506547e-04,26:3.564546e-03):1.876725e-05,(59:5.035568e-03,60:7.494511e-03):5.537562e-04):3.419730e-03,74:1.279018e-02):1.159508e-02,73:3.165652e-02):5.989348e-03):9.226268e-03,69:4.671055e-02):1.898235e-02,(((((21:1.023159e-02,(13:4.496606e-03,((7:4.106262e-03,51:4.518021e-03):3.092537e-04,44:3.176759e-03):1.416650e-03):5.469355e-03):3.697163e-04,((((14:3.363529e-03,(65:9.776556e-03,35:3.789780e-03):4.420874e-04):7.584361e-04,16:4.036089e-03):4.308925e-03,(42:2.776781e-03,25:7.314363e-03):8.210558e-03):4.289377e-05,(30:1.066232e-02,((((((28:9.223091e-03,(46:3.695952e-03,41:1.298064e-03):5.452633e-05):1.842869e-05,17:5.206809e-03):3.948149e-03,19:7.773656e-03):9.292684e-04,(((((49:6.007982e-03,18:6.415218e-03):6.133981e-04,(54:2.235690e-03,32:4.527296e-03):4.778934e-04):2.732135e-04,(31:4.085257e-03,47:2.949265e-03):1.484353e-03):1.959518e-03,((22:3.196934e-03,((56:4.293573e-03,24:7.173409e-03):4.648911e-06,27:3.659491e-03):5.963246e-05):8.731485e-06,6:3.767597e-03):2.981518e-03):2.249113e-04,((((39:4.810698e-03,(((37:5.416786e-03,45:3.545102e-03):1.604735e-04,((52:5.083298e-03,55:5.055386e-03):5.828950e-04,34:6.554271e-03):1.030677e-04):8.339476e-05,23:5.864072e-03):5.103217e-04):8.825312e-04,12:3.355689e-03):1.322297e-03,40:9.329855e-03):1.758090e-04,53:5.505246e-03):1.827313e-04):5.715734e-05):3.843067e-04,(4:2.279155e-03,5:2.154456e-03):1.525980e-03):1.911648e-04,48:3.680571e-03):1.020568e-04):4.149735e-05):1.282038e-04):1.984965e-03,((((15:4.049426e-03,8:2.159759e-03):1.001748e-02,67:1.178742e-02):1.390323e-04,(((11:5.990687e-03,63:9.656001e-03):1.393565e-04,36:3.181532e-03):1.953125e-03,10:3.922356e-03):3.767088e-03):3.789557e-04,(20:3.788171e-03,33:6.105630e-03):1.280515e-03):1.223636e-03):1.892674e-02,(3:4.443064e-03,38:5.662682e-03):3.546424e-02):5.645772e-06,((72:2.016953e-03,70:2.126282e-03):1.913556e-02,(9:3.597842e-03,2:5.717861e-03):2.105641e-02):4.768553e-03):2.333262e-02):2.544679e-03,(57:3.067680e-02,71:2.502534e-02):2.544290e-02):2.982271e-02,((29:8.307806e-03,62:1.351937e-02):2.304112e-02,76:3.218503e-02):4.203945e-02):3.214418e-02,75:5.420944e-02,1:7.560270e-02);
   tree gen.14700 = [&U] ((((((68:2.332899e-02,((((60:7.257791e-03,((58:5.810324e-03,(((43:5.307209e-03,64:5.001517e-03):5.360984e-05,66:7.448427e-03):1.778791e-04,(50:3.285051e-03,61:1.714146e-02):7.692677e-05):3.374571e-04):6.506547e-04,26:3.564546e-03):5.212460e-05):2.685982e-04,59:5.283683e-03):3.435644e-03,74:1.279018e-02):1.159508e-02,73:3.165652e-02):5.989348e-03):9.226268e-03,69:4.671055e-02):1.898235e-02,(((((21:1.167379e-02,(13:8.156085e-03,((7:4.106262e-03,51:4.518021e-03):3.092537e-04,44:3.176759e-03):1.416650e-03):2.249998e-03):3.697163e-04,(30:1.066232e-02,(((14:3.363529e-03,(65:9.776556e-03,35:3.789780e-03):4.420874e-04):7.584361e-04,16:4.036089e-03):4.308925e-03,((((((((41:1.298064e-03,(46:3.695952e-03,28:9.223091e-03):5.452633e-05):5.453657e-05,17:5.206809e-03):3.948149e-03,19:7.773656e-03):9.292684e-04,(40:9.329855e-03,(53:5.505246e-03,((39:4.810698e-03,((((37:5.416786e-03,34:6.802793e-03):9.945144e-05,(52:5.083298e-03,55:5.055386e-03):5.828950e-04):1.604735e-04,45:3.545102e-03):8.339476e-05,23:5.864072e-03):5.103217e-04):8.825312e-04,12:3.355689e-03):7.532852e-04):1.814216e-04):1.772735e-04):2.445062e-05,((((49:6.007982e-03,18:6.415218e-03):6.133981e-04,(54:2.235690e-03,32:4.527296e-03):4.778934e-04):8.156513e-04,(31:4.085257e-03,47:2.949265e-03):1.484353e-03):1.615530e-03,(((27:3.636945e-03,(22:2.474463e-03,56:4.293573e-03):4.125513e-06):5.983166e-05,24:7.173409e-03):9.138599e-06,6:3.767597e-03):2.981518e-03):2.249113e-04):3.843067e-04,(4:1.472500e-03,5:2.154456e-03):7.809357e-04):1.911648e-04,48:3.680571e-03):9.885731e-05,(42:2.744094e-03,25:7.314363e-03):8.615077e-03):4.358812e-05):4.119050e-05):1.262361e-04):1.984965e-03,((((15:4.049426e-03,8:2.159759e-03):1.001748e-02,(((11:5.990687e-03,63:9.656001e-03):1.393565e-04,36:3.181532e-03):1.953125e-03,10:3.922356e-03):3.767088e-03):4.751236e-05,67:1.178742e-02):3.789557e-04,(20:3.788171e-03,33:4.800315e-03):1.280515e-03):1.223636e-03):1.892674e-02,(3:4.443064e-03,38:5.662682e-03):3.546424e-02):5.645772e-06,((72:2.016953e-03,70:2.126282e-03):1.913556e-02,(9:3.597842e-03,2:5.717861e-03):2.105641e-02):4.768553e-03):2.333262e-02):2.544679e-03,(57:3.067680e-02,71:2.502534e-02):2.544290e-02):2.982271e-02,((29:8.307806e-03,62:1.351937e-02):2.304112e-02,76:3.218503e-02):4.203945e-02):3.214418e-02,75:5.420944e-02,1:7.560270e-02);
   tree gen.14800 = [&U] ((((((68:2.332899e-02,((((60:7.849143e-03,((58:5.810324e-03,(50:3.285051e-03,(((43:5.307209e-03,66:7.448427e-03):5.360984e-05,64:5.001517e-03):1.776695e-04,61:1.778100e-02):7.327316e-05):3.428190e-04):6.506547e-04,26:3.564546e-03):5.212460e-05):3.232211e-05,59:5.283683e-03):3.435644e-03,74:1.279018e-02):1.159508e-02,73:3.165652e-02):5.989348e-03):9.226268e-03,69:4.671055e-02):1.836146e-02,(((((21:1.167379e-02,(13:8.156085e-03,((7:4.106262e-03,51:4.518021e-03):1.420991e-04,44:3.176759e-03):1.416650e-03):2.249998e-03):3.697163e-04,((((42:2.744094e-03,25:7.314363e-03):8.055594e-03,((14:3.363529e-03,(65:9.776556e-03,35:3.789780e-03):4.420874e-04):9.960118e-04,16:4.036089e-03):4.308925e-03):4.358812e-05,30:1.066232e-02):7.031651e-05,(((4:1.513986e-03,5:2.154456e-03):7.487438e-04,(((((49:6.007982e-03,(54:2.235690e-03,32:4.527296e-03):4.778934e-04):6.172767e-04,18:6.322488e-03):2.572173e-04,(31:4.085257e-03,47:2.949265e-03):1.484353e-03):1.615530e-03,(((((22:2.961589e-03,56:4.293573e-03):4.125513e-06,24:7.173409e-03):6.881614e-05,27:3.636945e-03):1.256038e-05,6:3.767597e-03):2.981518e-03,48:3.680571e-03):1.770609e-05):4.001175e-04,((53:5.505246e-03,((39:4.810698e-03,((52:5.083298e-03,(55:5.055386e-03,(37:5.381262e-03,(34:6.802793e-03,45:3.545102e-03):9.595883e-05):1.539859e-04):5.762345e-04):8.339476e-05,23:5.864072e-03):5.103217e-04):8.825312e-04,12:3.355689e-03):7.532852e-04):1.814216e-04,(((41:1.298064e-03,(46:3.695952e-03,28:9.223091e-03):5.452633e-05):5.453657e-05,17:5.206809e-03):3.948149e-03,19:7.773656e-03):9.292684e-04):1.822034e-04):2.101976e-04):2.110398e-04,40:9.329855e-03):9.457433e-05):1.117089e-04):1.984965e-03,((((15:4.049426e-03,8:2.159759e-03):1.001748e-02,(((11:5.990687e-03,63:9.656001e-03):1.393565e-04,36:3.181532e-03):1.953125e-03,10:3.922356e-03):3.767088e-03):4.751236e-05,67:1.742876e-02):3.789557e-04,(20:3.788171e-03,33:4.800315e-03):1.280515e-03):1.223636e-03):1.892674e-02,(3:4.443064e-03,38:2.940508e-03):3.546424e-02):5.645772e-06,((72:2.016953e-03,70:2.126282e-03):2.095974e-02,(9:4.638507e-03,2:7.983127e-03):2.105641e-02):3.133371e-03):2.333262e-02):2.544679e-03,(57:3.067680e-02,71:2.502534e-02):2.544290e-02):2.982271e-02,((29:1.083826e-02,62:1.351937e-02):2.304112e-02,76:3.218503e-02):4.203945e-02):3.214418e-02,75:5.420944e-02,1:7.560270e-02);
   tree gen.14900 = [&U] ((((((68:2.332899e-02,((((((58:5.810324e-03,(((43:5.307209e-03,66:7.798846e-03):5.454859e-05,64:5.001517e-03):1.865357e-04,(50:3.285051e-03,61:1.717505e-02):7.627293e-05):3.428190e-04):6.506547e-04,26:3.564546e-03):1.508820e-04,59:5.283683e-03):3.232211e-05,60:7.849143e-03):3.435644e-03,74:1.279018e-02):1.159508e-02,73:3.165652e-02):5.989348e-03):9.226268e-03,69:4.671055e-02):1.836146e-02,(((((21:1.167379e-02,(13:8.156085e-03,((7:4.106262e-03,51:4.518021e-03):1.420991e-04,44:4.070931e-03):1.416650e-03):2.249998e-03):3.697163e-04,(((30:1.066232e-02,((14:3.363529e-03,(65:9.776556e-03,35:3.789780e-03):4.420874e-04):9.960118e-04,16:4.036089e-03):4.264549e-03):4.222090e-05,(42:4.559678e-03,25:7.314363e-03):7.185923e-03):7.031651e-05,(((4:1.513986e-03,5:2.154456e-03):7.142251e-04,(((((49:6.007982e-03,(54:2.235690e-03,32:4.527296e-03):4.778934e-04):6.172767e-04,18:6.322488e-03):2.572173e-04,(31:4.085257e-03,47:4.124035e-03):1.484353e-03):9.397735e-04,(((((22:2.961589e-03,56:4.293573e-03):4.125513e-06,24:7.173409e-03):6.200712e-05,27:3.636945e-03):3.510646e-05,6:3.767597e-03):2.981518e-03,48:3.680571e-03):2.009440e-05):4.001175e-04,((53:5.505246e-03,((39:4.810698e-03,((55:5.055386e-03,23:5.864072e-03):8.339476e-05,(52:5.083298e-03,(37:5.381262e-03,(34:6.802793e-03,45:3.545102e-03):1.613246e-04):1.540758e-04):5.739303e-04):5.103217e-04):8.825312e-04,12:3.355689e-03):7.532852e-04):1.814216e-04,(((46:3.695952e-03,(41:1.325296e-03,28:9.223091e-03):1.559677e-04):5.453657e-05,17:5.206809e-03):3.948149e-03,19:7.773656e-03):9.292684e-04):2.412140e-04):2.101976e-04):2.110398e-04,40:9.329855e-03):9.457433e-05):1.117089e-04):1.984965e-03,((((15:5.196160e-03,8:2.159759e-03):1.001748e-02,(((11:5.990687e-03,63:9.656001e-03):4.355000e-04,36:3.181532e-03):1.953125e-03,10:3.922356e-03):3.767088e-03):3.076273e-04,67:1.742876e-02):1.499088e-04,(20:3.788171e-03,33:4.800315e-03):1.280515e-03):9.134734e-04):1.892674e-02,(3:2.433161e-03,38:2.940508e-03):3.546424e-02):5.645772e-06,((72:2.016953e-03,70:2.126282e-03):2.095974e-02,(9:4.638507e-03,2:7.983127e-03):2.105641e-02):3.133371e-03):2.333262e-02):2.544679e-03,(57:3.067680e-02,71:2.502534e-02):2.544290e-02):2.982271e-02,((29:1.083826e-02,62:1.351937e-02):2.304112e-02,76:3.218503e-02):4.203945e-02):3.214418e-02,75:5.420944e-02,1:7.560270e-02);
   tree gen.15000 = [&U] (75:5.174760e-02,(((29:1.230082e-02,62:1.338440e-02):2.687635e-02,76:3.532795e-02):4.787622e-02,((57:2.954778e-02,71:2.341195e-02):2.554220e-02,(((68:2.636960e-02,((74:1.172857e-02,((60:8.545855e-03,(26:2.658196e-03,((64:7.766248e-03,50:2.811266e-03):1.282922e-04,(61:1.805980e-02,(66:7.152069e-03,(43:5.192073e-03,58:4.461119e-03):5.709077e-04):9.998157e-04):1.064075e-03):1.377453e-03):9.601858e-05):2.528734e-05,59:7.259449e-03):4.581080e-03):1.151916e-02,73:2.859384e-02):4.430809e-03):8.932843e-03,69:4.966696e-02):1.615899e-02,((38:3.864961e-03,3:2.005499e-03):2.821253e-02,(((((25:4.873690e-03,42:5.363734e-03):4.830532e-03,((12:5.732667e-03,((23:4.665777e-03,(37:2.791380e-03,(45:4.450424e-03,(34:4.495101e-03,55:6.129519e-03):6.022744e-04):5.115888e-05):2.895173e-04):4.681993e-05,(39:4.602398e-03,52:4.339699e-03):3.489050e-04):7.050466e-04):1.038222e-03,((53:9.316386e-03,(((31:3.887025e-03,47:2.073375e-03):7.289227e-04,((32:3.215958e-03,54:1.916079e-03):6.610743e-04,(49:3.288687e-03,18:9.179367e-03):2.304450e-06):3.323697e-04):7.065252e-04,(((28:7.340943e-03,((41:1.461249e-03,46:4.271160e-03):3.532017e-04,17:3.476149e-03):3.056225e-04):1.608294e-03,19:9.360933e-03):2.045217e-03,(5:4.843866e-03,4:2.806618e-03):1.565346e-03):2.066076e-05):1.660970e-04):2.963617e-04,((40:6.851968e-03,48:1.034170e-03):3.336284e-04,(((6:4.940007e-03,22:1.410756e-03):4.514180e-04,(56:4.368265e-03,27:2.868097e-03):1.254078e-05):3.410661e-05,24:9.141282e-03):5.210939e-03):2.496313e-04):8.639577e-05):2.774005e-04):2.997174e-04,(((30:1.208504e-02,(16:5.168973e-03,((65:6.176143e-03,35:4.233703e-03):4.003560e-04,14:2.235853e-03):1.168012e-03):3.861181e-03):7.620266e-04,(((7:3.547258e-03,51:3.026907e-03):4.486848e-04,44:6.458426e-03):1.119539e-03,13:3.325808e-03):3.057212e-03):1.410459e-04,21:7.900156e-03):4.907238e-04):2.145487e-03,((20:3.951224e-03,33:6.137594e-03):1.555821e-03,((67:1.536142e-02,(10:4.081417e-03,((11:5.000345e-03,36:6.146405e-03):4.377957e-04,63:1.509370e-02):1.531571e-03):4.933202e-03):2.052189e-04,(15:3.671457e-03,8:2.743845e-03):6.345197e-03):2.458990e-04):1.117437e-03):2.507425e-02,((2:5.555886e-03,9:5.744318e-03):2.002160e-02,(70:2.703648e-03,72:2.536330e-03):2.595036e-02):5.247332e-03):6.299876e-05):1.990177e-02):1.577525e-03):2.873352e-02):2.722724e-02,1:7.153272e-02);
   tree gen.15100 = [&U] ((((((68:2.332899e-02,((((26:3.647147e-03,60:7.849143e-03):3.232211e-05,((58:5.810324e-03,(61:1.717505e-02,(50:3.285051e-03,((43:5.307209e-03,66:7.798846e-03):5.101481e-05,64:5.001517e-03):1.519276e-04):7.627293e-05):3.428190e-04):6.506547e-04,59:5.402216e-03):1.466122e-04):3.435644e-03,74:1.279018e-02):1.159508e-02,73:3.165652e-02):5.989348e-03):9.226268e-03,69:4.671055e-02):1.836146e-02,((((((13:6.262817e-03,((7:4.106262e-03,51:4.518021e-03):1.420991e-04,44:4.070931e-03):1.416650e-03):4.098878e-03,(((30:1.066232e-02,((14:3.363529e-03,(65:9.776556e-03,35:3.520877e-03):4.420874e-04):9.960118e-04,16:4.036089e-03):4.264549e-03):4.671587e-05,(42:4.559678e-03,25:4.969220e-03):1.057327e-02):7.031651e-05,(((4:1.513986e-03,5:2.154456e-03):7.142251e-04,(((((18:6.322488e-03,(54:2.235690e-03,32:4.527296e-03):4.778934e-04):6.172767e-04,49:6.007982e-03):8.206897e-04,(31:2.180690e-03,47:4.124035e-03):1.484353e-03):5.339640e-04,((((22:2.961589e-03,(56:4.293573e-03,27:3.642984e-03):6.369025e-05):4.125513e-06,24:7.173409e-03):3.024861e-05,6:3.767597e-03):2.981518e-03,48:3.680571e-03):2.009440e-05):5.007028e-04,(((((17:5.206809e-03,(28:9.536195e-03,46:3.695952e-03):2.239193e-05):1.545578e-04,41:1.325296e-03):1.664775e-03,19:8.031557e-03):9.292684e-04,(((39:4.810698e-03,55:4.980505e-03):5.367779e-04,((52:5.083298e-03,(34:6.860973e-03,(37:5.381262e-03,23:5.852602e-03):1.996019e-04):5.321402e-04):6.314609e-05,45:3.520554e-03):8.410277e-05):8.825312e-04,12:4.281618e-03):7.532852e-04):1.814216e-04,53:5.505246e-03):1.877495e-04):8.480489e-05):2.110398e-04,40:9.329855e-03):8.679645e-05):2.803436e-05):3.697163e-04,21:1.167379e-02):1.984965e-03,((((15:5.196160e-03,8:2.159759e-03):1.001748e-02,(((11:5.990687e-03,63:9.656001e-03):4.355000e-04,36:3.181532e-03):1.953125e-03,10:3.922356e-03):3.767088e-03):3.076273e-04,67:1.742876e-02):1.499088e-04,(20:3.788171e-03,33:4.800315e-03):1.280515e-03):9.134734e-04):1.892674e-02,(3:2.433161e-03,38:2.940508e-03):3.546424e-02):5.645772e-06,((72:2.016953e-03,70:2.126282e-03):2.095974e-02,(9:4.638507e-03,2:3.493996e-03):2.602118e-02):3.133371e-03):2.333262e-02):2.544679e-03,(57:3.067680e-02,71:2.502534e-02):2.544290e-02):2.982271e-02,((29:1.083826e-02,62:1.351937e-02):2.304112e-02,76:3.218503e-02):4.203945e-02):3.214418e-02,75:5.420944e-02,1:7.560270e-02);
   tree gen.15200 = [&U] ((((((68:2.255621e-02,((((26:3.526334e-03,60:7.589138e-03):3.125143e-05,((58:6.102793e-03,(61:1.660612e-02,((43:5.131407e-03,66:7.540507e-03):4.932493e-05,(64:4.835840e-03,50:3.176232e-03):2.112200e-04):4.594793e-05):3.267679e-04):6.291016e-04,59:5.223266e-03):1.417557e-04):3.321837e-03,74:1.236650e-02):1.121099e-02,73:3.060789e-02):5.790950e-03):8.920645e-03,69:4.516325e-02):1.775323e-02,(((((((30:1.030913e-02,((14:3.252111e-03,(65:9.452705e-03,35:3.404247e-03):1.106323e-04):1.233583e-03,16:3.902393e-03):4.123285e-03):4.406835e-05,((((((18:6.113054e-03,(54:2.161632e-03,32:4.377328e-03):3.966145e-04):5.968293e-04,49:5.808966e-03):7.935041e-04,(31:2.108454e-03,47:3.987425e-03):1.435183e-03):5.162763e-04,((((22:2.863485e-03,(56:4.151348e-03,27:5.752078e-03):1.020515e-04):3.203243e-06,(24:6.866203e-03,6:3.649042e-03):7.943207e-05):2.355465e-03,53:5.322883e-03):1.858681e-04,48:3.558652e-03):3.666876e-05):4.841169e-04,((4:1.882503e-03,5:2.083089e-03):4.311135e-04,(((17:5.034332e-03,(41:1.281395e-03,(28:9.195891e-03,46:3.573523e-03):5.825638e-05):2.854079e-04):1.609629e-03,19:7.765509e-03):8.984861e-04,(((39:4.651342e-03,55:4.815524e-03):5.189970e-04,((((37:5.203006e-03,23:4.323246e-03):1.929901e-04,52:4.914912e-03):5.165162e-04,34:6.633701e-03):6.030851e-05,45:3.403935e-03):8.131684e-05):8.532971e-04,12:4.139788e-03):7.283324e-04):1.754120e-04):3.068840e-05):2.040490e-04,40:9.020801e-03):8.392129e-05):6.443522e-05,((13:6.055360e-03,((7:3.970241e-03,51:4.368360e-03):3.980797e-04,44:3.936080e-03):1.369724e-03):3.963102e-03,21:1.089635e-02):2.722400e-05):3.574693e-04,(42:4.408637e-03,25:4.804613e-03):1.022303e-02):1.919212e-03,((((((11:5.792244e-03,63:9.336143e-03):4.210740e-04,36:3.076143e-03):1.019262e-03,10:3.792427e-03):3.642302e-03,67:1.685143e-02):2.974370e-04,(15:5.024036e-03,8:2.088216e-03):9.685649e-03):1.449431e-04,(20:3.662686e-03,33:4.599413e-03):9.927239e-04):8.832143e-04):1.829979e-02,(3:2.352562e-03,38:2.843103e-03):3.428948e-02):5.458754e-06,((72:1.950141e-03,70:2.055848e-03):2.026544e-02,(9:4.484855e-03,2:3.378256e-03):2.515922e-02):3.029577e-03):2.255972e-02):2.460385e-03,(57:2.966062e-02,71:3.050037e-02):2.460010e-02):2.883483e-02,((29:1.047924e-02,62:1.307154e-02):2.227788e-02,76:3.111889e-02):4.064688e-02):3.107939e-02,75:5.241373e-02,1:7.309834e-02);
   tree gen.15300 = [&U] ((((((68:2.255621e-02,(((26:3.526334e-03,(60:7.589138e-03,((58:6.069144e-03,(61:1.660612e-02,((43:5.131407e-03,66:7.540507e-03):1.436274e-04,(64:4.835840e-03,50:3.176232e-03):2.112200e-04):4.594793e-05):3.267679e-04):6.426433e-04,59:5.223266e-03):1.438905e-04):3.065841e-05):3.321837e-03,74:1.236650e-02):1.121099e-02,73:3.060789e-02):5.790950e-03):8.920645e-03,69:4.516325e-02):1.775323e-02,(((((((30:1.189496e-02,(((((17:1.668551e-03,((28:9.195891e-03,41:1.282565e-03):1.343913e-04,46:3.669077e-03):1.867105e-04):2.451029e-03,19:7.765509e-03):1.708188e-04,(((39:4.651342e-03,55:4.815524e-03):5.189970e-04,((((37:5.203006e-03,23:4.323246e-03):8.972620e-05,52:4.914912e-03):5.165162e-04,34:6.633701e-03):6.030851e-05,45:3.403935e-03):8.131684e-05):8.532971e-04,12:4.139788e-03):1.143044e-03):1.754120e-04,40:8.725559e-03):2.068970e-04,((4:1.882503e-03,5:2.083089e-03):6.680111e-04,((((54:2.125479e-03,32:4.377328e-03):3.973314e-04,(49:5.808966e-03,18:6.113054e-03):5.994998e-04):7.935041e-04,(31:2.108454e-03,47:3.987425e-03):1.435183e-03):5.162763e-04,((((22:2.863485e-03,(56:4.151348e-03,27:5.752078e-03):1.020515e-04):3.203243e-06,(24:6.866203e-03,6:3.649042e-03):6.167358e-05):2.355465e-03,53:5.322883e-03):1.858681e-04,48:3.558652e-03):3.666876e-05):7.243736e-04):3.068840e-05):8.392129e-05):6.443522e-05,((13:6.055360e-03,((7:3.970241e-03,51:4.368360e-03):3.980797e-04,44:3.936080e-03):1.369724e-03):3.963102e-03,21:1.089635e-02):1.486072e-05):4.605039e-05,((14:2.698605e-03,(65:9.452705e-03,35:3.404247e-03):1.106323e-04):1.653590e-03,16:3.902393e-03):4.123285e-03):3.044524e-04,(42:4.408637e-03,25:4.804613e-03):1.022303e-02):1.863505e-03,((((((11:5.792244e-03,63:9.336143e-03):4.210740e-04,36:3.076143e-03):1.019262e-03,10:3.792427e-03):3.642302e-03,67:1.685143e-02):2.974370e-04,(15:5.024036e-03,8:4.736182e-03):9.685649e-03):1.449431e-04,(20:3.662686e-03,33:4.599413e-03):9.927239e-04):8.832143e-04):1.829979e-02,(3:2.352562e-03,38:2.843103e-03):3.428948e-02):5.458754e-06,((72:1.950141e-03,70:2.055848e-03):2.026544e-02,(9:4.484855e-03,2:3.378256e-03):2.515922e-02):3.029577e-03):1.655456e-02):2.275030e-03,(57:2.966062e-02,71:3.050037e-02):2.460010e-02):2.883483e-02,((29:1.047924e-02,62:1.307154e-02):2.227788e-02,76:3.111889e-02):4.064688e-02):3.107939e-02,75:5.241373e-02,1:7.309834e-02);
   tree gen.15400 = [&U] ((((((68:2.255621e-02,(((26:3.526334e-03,(60:7.589138e-03,((58:4.312467e-03,((61:1.738872e-02,(64:4.835840e-03,66:7.272407e-03):5.688188e-04):1.372004e-04,(50:3.176232e-03,43:4.807709e-03):4.594793e-05):3.267679e-04):6.426433e-04,59:5.223266e-03):1.438905e-04):3.065841e-05):3.321837e-03,74:1.236650e-02):1.121099e-02,73:3.060789e-02):5.790950e-03):8.920645e-03,69:4.516325e-02):1.775323e-02,(((((((30:1.189496e-02,(((((17:1.668551e-03,((28:9.195891e-03,41:1.282565e-03):3.437913e-04,46:3.669077e-03):1.867105e-04):2.451029e-03,19:7.765509e-03):1.708188e-04,((34:6.449185e-03,((((37:5.075076e-03,23:4.323246e-03):9.078334e-05,45:3.403935e-03):5.371871e-04,52:4.914912e-03):6.130134e-05,(39:4.651342e-03,55:4.815524e-03):5.189970e-04):8.131684e-05):8.532971e-04,12:4.139788e-03):1.012064e-03):3.146239e-04,40:8.725559e-03):2.068970e-04,(((((56:4.151348e-03,22:2.862791e-03):1.005564e-04,27:5.752078e-03):3.275377e-06,(24:9.188260e-03,6:3.649042e-03):6.167358e-05):2.355465e-03,(53:5.322883e-03,(4:1.882503e-03,5:2.083089e-03):6.361520e-04):1.927593e-04):3.772193e-05,((((54:2.125479e-03,32:4.377328e-03):3.973314e-04,(49:5.808966e-03,18:6.113054e-03):2.093469e-04):4.518636e-04,(31:2.108454e-03,47:3.987425e-03):1.529112e-03):5.162763e-04,48:1.476887e-03):7.243736e-04):5.550462e-05):1.064711e-04):6.443522e-05,((13:6.055360e-03,((7:3.970241e-03,51:4.368360e-03):3.980797e-04,44:3.936080e-03):9.960376e-04):3.963102e-03,21:1.008048e-02):1.486072e-05):4.605039e-05,((14:3.710437e-03,(65:9.452705e-03,35:3.404247e-03):1.106323e-04):5.865472e-04,16:3.902393e-03):4.123285e-03):3.044524e-04,(42:4.795322e-03,25:4.804613e-03):6.149462e-03):5.155914e-03,((((((11:5.792244e-03,63:9.336143e-03):4.210740e-04,36:3.076143e-03):2.681659e-03,10:3.792427e-03):3.642302e-03,67:1.685143e-02):2.974370e-04,(15:5.024036e-03,8:4.610688e-03):9.226752e-03):1.449431e-04,(20:3.662686e-03,33:4.599413e-03):9.927239e-04):8.832143e-04):1.829979e-02,(3:2.352562e-03,38:2.843103e-03):3.428948e-02):5.458754e-06,((72:2.193998e-03,70:2.055848e-03):1.746709e-02,(9:4.484855e-03,2:3.378256e-03):2.515922e-02):8.005212e-03):1.655456e-02):2.275030e-03,(57:2.966062e-02,71:3.050037e-02):2.460010e-02):2.883483e-02,((29:1.047924e-02,62:1.307154e-02):2.227788e-02,76:3.307024e-02):4.064688e-02):3.107939e-02,75:5.241373e-02,1:7.309834e-02);
   tree gen.15500 = [&U] (75:5.174760e-02,(((29:1.230082e-02,62:1.338440e-02):2.687635e-02,76:3.532795e-02):4.787622e-02,((57:2.954778e-02,71:2.341195e-02):2.554220e-02,(((68:2.636960e-02,((74:1.172857e-02,(26:4.306672e-03,((60:8.970071e-03,59:7.184360e-03):3.175072e-04,(((50:5.347799e-03,61:2.182709e-02):2.134011e-04,64:7.507244e-03):4.949038e-04,((43:5.192073e-03,66:7.328509e-03):5.893962e-04,58:4.461119e-03):9.992605e-04):1.419037e-03):5.312102e-05):3.964488e-03):1.151916e-02,73:2.859384e-02):4.430809e-03):6.379715e-03,69:4.492463e-02):1.615899e-02,(((38:3.864961e-03,3:1.891899e-03):2.706105e-02,((((30:1.208504e-02,(((7:1.432738e-03,51:4.157119e-03):3.943130e-04,44:6.458426e-03):1.242464e-03,13:2.594642e-03):3.013193e-03):2.322799e-04,(((53:9.316386e-03,(12:4.791047e-03,((23:4.665777e-03,(39:4.602398e-03,52:4.339699e-03):3.489050e-04):9.235821e-05,(((34:3.364367e-03,55:6.129519e-03):5.064055e-04,37:2.890016e-03):1.889329e-04,45:4.687287e-03):1.733814e-04):1.458622e-03):7.979737e-04):2.385047e-04,((6:3.638241e-03,((24:8.892136e-03,27:2.920707e-03):1.279316e-05,(22:3.449793e-03,56:5.219601e-03):6.311209e-05):1.363631e-04):5.668756e-03,(48:3.278565e-03,((40:6.851968e-03,((((41:6.370400e-04,(17:3.476149e-03,46:3.027158e-03):1.534913e-04):3.564975e-04,28:8.195561e-03):2.670758e-03,19:9.360933e-03):1.731023e-03,((31:3.887025e-03,47:2.073375e-03):7.289227e-04,(49:3.940615e-03,((32:3.215958e-03,54:1.600183e-03):5.850523e-04,18:9.179367e-03):2.056337e-06):5.652758e-04):6.870834e-04):3.660696e-04):4.238725e-05,(5:4.348929e-03,4:2.806618e-03):2.168678e-03):3.573452e-05):1.917000e-04):1.611454e-04):5.616927e-04,21:1.297392e-02):1.319307e-03):3.937220e-04,((25:4.873690e-03,42:5.363734e-03):6.378028e-03,(16:5.453502e-03,((65:6.643580e-03,35:4.233703e-03):2.965939e-04,14:1.964822e-03):7.464694e-04):5.542474e-03):4.613424e-04):2.206109e-03,((20:3.951224e-03,33:4.832987e-03):1.020351e-03,((67:1.536142e-02,(15:3.655601e-03,8:3.144593e-03):6.152905e-03):1.984971e-04,(10:4.081417e-03,((11:4.110213e-03,63:1.509370e-02):8.697232e-04,36:6.146405e-03):1.531571e-03):2.575795e-03):9.107002e-04):4.824376e-04):1.927606e-02):1.686790e-04,((2:5.555886e-03,9:5.744318e-03):2.002160e-02,(70:2.703648e-03,72:2.536330e-03):2.595036e-02):5.975301e-03):2.035565e-02):1.047739e-03):2.873352e-02):2.722724e-02,1:7.153272e-02);
   tree gen.15600 = [&U] ((((((68:2.262634e-02,(((26:3.537297e-03,((58:7.774296e-03,(((64:4.869490e-03,50:3.202555e-03):5.593312e-04,(61:1.744279e-02,66:7.192531e-03):1.376269e-04):4.694114e-05,43:4.822656e-03):3.277838e-04):6.446413e-04,(60:7.612733e-03,59:5.127369e-03):1.930440e-04):3.001962e-05):3.332165e-03,74:1.173226e-02):1.124585e-02,73:3.432946e-02):5.808954e-03):8.948379e-03,69:4.530366e-02):1.780842e-02,((((((13:6.074186e-03,((7:3.982584e-03,51:4.381942e-03):2.191578e-04,44:3.948318e-03):1.183393e-03):3.975423e-03,(21:1.011183e-02,((42:4.646301e-03,25:4.819551e-03):6.117221e-03,(30:1.193194e-02,(((53:5.339432e-03,(4:2.534450e-03,5:2.089566e-03):6.381298e-04):1.933586e-04,((((49:5.827026e-03,(18:6.436418e-03,(54:2.132087e-03,32:4.390937e-03):5.431163e-04):2.059814e-04):4.439155e-04,(31:2.115009e-03,47:3.999822e-03):5.647191e-04):5.178814e-04,48:1.745236e-03):7.266257e-04,(((((28:9.224481e-03,(41:1.324016e-03,46:3.721514e-03):1.783952e-04):3.406862e-04,17:1.673739e-03):2.401107e-03,19:7.789652e-03):6.732532e-04,(((34:6.469235e-03,(39:4.665803e-03,55:4.894687e-03):1.702624e-04):5.962801e-05,((37:5.090854e-03,(23:4.336687e-03,45:3.448522e-03):8.080422e-05):4.733047e-04,52:4.930193e-03):6.149193e-05):8.660776e-04,12:4.867191e-03):1.097950e-03):3.156021e-04,40:8.752686e-03):2.075403e-04):9.040770e-05):5.085752e-06,(24:9.216826e-03,(6:3.660387e-03,(56:4.164254e-03,(22:2.871691e-03,27:5.769962e-03):9.781286e-05):3.375698e-06):5.901199e-05):2.261414e-03):1.099014e-04):6.418948e-05):3.158992e-04):1.548697e-05):4.551046e-05,((14:2.306593e-03,(65:9.772540e-03,35:3.449544e-03):1.022900e-04):5.605492e-04,16:3.914525e-03):4.267840e-03):3.318637e-03,(((((11:5.810252e-03,63:9.365169e-03):4.223831e-04,36:3.192625e-03):2.689996e-03,10:3.804218e-03):3.653626e-03,(67:1.690382e-02,(15:3.043930e-03,8:4.625022e-03):9.079001e-03):3.070811e-04):1.747087e-04,(20:3.674074e-03,33:4.613712e-03):9.958103e-04):8.859603e-04):1.835668e-02,(3:2.359876e-03,38:2.851942e-03):3.439609e-02):5.475725e-06,((72:2.200819e-03,70:2.062240e-03):1.752140e-02,(9:6.942164e-03,2:3.388759e-03):2.372085e-02):8.030100e-03):1.660603e-02):2.112506e-03,(57:2.975284e-02,71:3.059519e-02):2.467658e-02):2.722172e-02,((29:1.051182e-02,62:1.406060e-02):2.234714e-02,76:3.317305e-02):4.130459e-02):3.117602e-02,75:5.257669e-02,1:7.332560e-02);
   tree gen.15700 = [&U] ((((((68:2.262634e-02,(((26:3.537297e-03,((58:6.533043e-03,(64:4.869490e-03,(((61:1.744279e-02,66:7.192531e-03):1.376269e-04,43:4.822656e-03):4.694114e-05,50:3.170424e-03):5.603214e-04):1.044591e-03):6.446413e-04,(60:7.612733e-03,59:5.127369e-03):1.930440e-04):3.001962e-05):3.332165e-03,74:1.173226e-02):1.124585e-02,73:3.432946e-02):5.808954e-03):8.948379e-03,69:4.530366e-02):1.780842e-02,(((((13:6.074186e-03,((7:3.982584e-03,51:4.381942e-03):2.191578e-04,44:3.948318e-03):1.183393e-03):3.975423e-03,(21:1.011183e-02,(30:1.209621e-02,(((((53:6.584564e-03,(4:2.534450e-03,5:2.089566e-03):6.381298e-04):1.933586e-04,(((49:5.827026e-03,(18:6.436418e-03,(54:2.132087e-03,32:4.390937e-03):5.431163e-04):2.059814e-04):4.439155e-04,(31:2.115009e-03,47:3.999822e-03):5.647191e-04):5.178814e-04,(((((28:9.224481e-03,(41:1.324016e-03,46:3.721514e-03):3.160497e-04):3.933706e-04,17:2.641729e-03):2.578170e-03,19:7.789652e-03):6.732532e-04,((((((37:5.090854e-03,23:4.336687e-03):8.278227e-05,45:3.448522e-03):4.509706e-04,34:6.469235e-03):5.866252e-05,52:4.930193e-03):5.687786e-05,(39:4.512716e-03,55:4.894687e-03):1.704093e-04):8.660776e-04,12:4.867191e-03):1.097950e-03):3.156021e-04,40:5.692797e-03):1.591872e-04):1.475723e-03):9.180123e-05,48:1.806477e-03):5.085752e-06,((24:9.216826e-03,((27:5.769962e-03,56:4.164254e-03):9.797959e-05,22:2.871691e-03):3.509738e-06):1.628507e-04,6:3.660387e-03):2.261414e-03):9.299713e-05,(42:4.646301e-03,25:4.819551e-03):6.117221e-03):6.418948e-05):3.158992e-04):1.118806e-04):1.142159e-05,((14:2.250944e-03,(65:9.772540e-03,35:3.449544e-03):1.022900e-04):7.742531e-04,16:3.914525e-03):4.267840e-03):3.318637e-03,(((((11:5.810252e-03,63:9.365169e-03):4.223831e-04,36:3.192625e-03):2.689996e-03,10:3.804218e-03):3.653626e-03,(67:1.690382e-02,(15:3.043930e-03,8:4.625022e-03):9.079001e-03):3.070811e-04):1.747087e-04,(20:3.674074e-03,33:4.613712e-03):9.958103e-04):8.859603e-04):1.835668e-02,((3:2.359876e-03,38:2.933511e-03):3.448507e-02,((72:2.200819e-03,70:1.987197e-03):1.752140e-02,(9:6.942164e-03,2:3.388759e-03):2.372085e-02):8.030100e-03):5.368507e-06):1.664177e-02):2.112506e-03,(57:2.975284e-02,71:3.059519e-02):2.467658e-02):2.722172e-02,((29:1.051182e-02,62:1.406060e-02):2.234714e-02,76:3.317305e-02):4.130459e-02):3.117602e-02,75:5.257669e-02,1:7.332560e-02);
   tree gen.15800 = [&U] ((((((68:2.262634e-02,((((26:3.537297e-03,(58:6.533043e-03,(64:4.869490e-03,(((61:1.744279e-02,66:7.192531e-03):1.376269e-04,43:4.822656e-03):2.628437e-05,50:4.225180e-03):5.603214e-04):1.044591e-03):6.446413e-04):3.135493e-05,(60:1.040296e-02,59:5.127369e-03):1.930440e-04):3.282254e-03,74:1.173226e-02):1.124585e-02,73:3.432946e-02):4.253664e-03):8.948379e-03,69:4.664958e-02):1.780842e-02,(((((13:3.854880e-03,((7:3.982584e-03,51:3.874476e-03):2.191578e-04,44:3.948318e-03):1.183393e-03):3.975423e-03,((14:2.250944e-03,(65:9.772540e-03,35:3.449544e-03):1.574889e-04):7.742531e-04,16:3.914525e-03):4.267840e-03):1.142159e-05,(21:1.011183e-02,(30:1.209621e-02,(((((53:6.584564e-03,(4:2.534450e-03,5:2.089566e-03):1.912929e-03):4.787072e-05,(((((28:9.224481e-03,(41:1.324016e-03,(17:2.641729e-03,46:3.615909e-03):1.278167e-04):4.066597e-04):2.557424e-03,19:7.789652e-03):6.732532e-04,((((((37:5.180896e-03,34:6.469235e-03):4.563628e-04,23:6.080011e-03):1.686368e-04,45:3.448522e-03):8.892884e-05,52:4.231424e-03):5.687786e-05,(39:4.512716e-03,55:4.894687e-03):1.704093e-04):1.162953e-03,12:4.867191e-03):1.097950e-03):1.501737e-04,((49:5.827026e-03,(18:6.436418e-03,(54:2.132087e-03,32:4.390937e-03):5.431163e-04):2.059814e-04):4.439155e-04,(31:2.115009e-03,47:3.999822e-03):5.647191e-04):5.178814e-04):1.271845e-04,40:9.580705e-03):1.475723e-03):2.293444e-04,48:1.806477e-03):5.085752e-06,((24:9.216826e-03,((27:5.769962e-03,56:4.164254e-03):9.797959e-05,22:2.871691e-03):3.509738e-06):1.628507e-04,6:3.660387e-03):2.261414e-03):9.299713e-05,(42:4.646301e-03,25:4.819551e-03):6.117221e-03):6.418948e-05):3.158992e-04):1.118806e-04):2.954005e-03,(((((11:5.810252e-03,63:9.365169e-03):4.223831e-04,36:3.192625e-03):2.689996e-03,10:3.804218e-03):3.653626e-03,(67:1.690382e-02,(15:6.091411e-03,8:4.625022e-03):9.079001e-03):3.070811e-04):1.747087e-04,(20:3.674074e-03,33:4.613712e-03):9.958103e-04):8.859603e-04):1.835668e-02,((3:2.359876e-03,38:2.933511e-03):3.448507e-02,((72:2.200819e-03,70:1.987197e-03):1.752140e-02,(9:6.942164e-03,2:3.388759e-03):2.372085e-02):7.199537e-03):1.713284e-05):1.664177e-02):2.112506e-03,(57:2.975284e-02,71:3.059519e-02):2.467658e-02):2.722172e-02,((29:1.051182e-02,62:1.406060e-02):2.234714e-02,76:3.317305e-02):4.130459e-02):3.117602e-02,75:5.257669e-02,1:7.332560e-02);
   tree gen.15900 = [&U] ((((((68:2.262634e-02,(((59:5.258860e-03,((26:3.537297e-03,(58:6.533043e-03,(64:4.869490e-03,(((61:1.744279e-02,66:7.192531e-03):2.410983e-04,43:4.822656e-03):2.638997e-04,50:4.225180e-03):1.501379e-04):1.265379e-03):4.231690e-04):3.135493e-05,60:1.040296e-02):2.870787e-04):5.175324e-03,74:1.173226e-02):1.124585e-02,73:3.432946e-02):4.253664e-03):8.948379e-03,69:4.664958e-02):1.780842e-02,(((((13:3.854880e-03,((7:3.982584e-03,51:3.874476e-03):2.191578e-04,44:3.948318e-03):1.183393e-03):4.016330e-03,(((14:2.250944e-03,(65:9.772540e-03,35:3.449544e-03):1.279229e-04):1.236716e-03,16:3.914525e-03):4.267840e-03,21:1.011183e-02):1.679812e-05):1.114507e-04,(((((40:9.580705e-03,(53:6.584564e-03,(4:2.534450e-03,5:2.089566e-03):1.912929e-03):4.787072e-05):1.521077e-03,(((28:9.224481e-03,(41:1.324016e-03,(17:2.641729e-03,46:3.615909e-03):1.278167e-04):7.661626e-04):2.557424e-03,19:7.789652e-03):6.732532e-04,(((49:5.827026e-03,(18:6.436418e-03,(54:2.132087e-03,32:4.390937e-03):5.431163e-04):2.059814e-04):1.021476e-03,(31:2.115009e-03,47:3.999822e-03):5.647191e-04):5.178814e-04,(((((37:5.180896e-03,(34:6.469235e-03,23:6.080011e-03):4.766969e-04):2.272243e-04,52:4.374247e-03):2.849229e-04,45:3.306265e-03):5.687786e-05,(39:4.512716e-03,55:4.894687e-03):1.704093e-04):1.197185e-03,12:4.867191e-03):1.107974e-03):1.531368e-04):7.962330e-05):2.231630e-04,48:1.806477e-03):5.117515e-06,((24:9.216826e-03,(56:4.196426e-03,(27:5.769962e-03,22:2.984025e-03):1.395181e-04):3.509738e-06):1.628507e-04,6:3.660387e-03):2.261414e-03):9.299713e-05,((42:4.646301e-03,25:4.819551e-03):6.117221e-03,30:1.209621e-02):6.418948e-05):3.158992e-04):2.952267e-03,(((((11:5.810252e-03,63:9.365169e-03):4.223831e-04,36:3.192625e-03):2.689996e-03,10:3.804218e-03):3.653626e-03,(67:1.690382e-02,(15:6.091411e-03,8:4.625022e-03):9.079001e-03):3.070811e-04):1.747087e-04,(20:3.674074e-03,33:4.613712e-03):9.958103e-04):9.277327e-04):1.835668e-02,((3:2.359876e-03,38:2.933511e-03):3.448507e-02,((72:2.200819e-03,70:1.987197e-03):1.752140e-02,(9:6.942164e-03,2:3.388759e-03):2.372085e-02):7.199537e-03):1.713284e-05):1.664177e-02):2.112506e-03,(57:2.975284e-02,71:3.059519e-02):2.467658e-02):2.722172e-02,((29:1.051182e-02,62:1.406060e-02):2.234714e-02,76:3.317305e-02):4.130459e-02):3.117602e-02,75:5.257669e-02,1:7.332560e-02);
   tree gen.16000 = [&U] ((((((68:2.262634e-02,(((59:5.258860e-03,((26:3.537297e-03,(58:6.533043e-03,(64:4.869490e-03,(((66:7.054827e-03,61:1.744279e-02):2.492552e-04,43:4.822656e-03):2.757623e-04,50:4.225180e-03):9.931299e-05):1.265379e-03):4.231690e-04):3.135493e-05,60:1.040296e-02):3.145070e-04):5.175324e-03,74:1.173226e-02):1.124585e-02,73:3.432946e-02):4.253664e-03):8.948379e-03,69:4.664958e-02):1.780842e-02,((((((13:3.854880e-03,((7:3.982584e-03,51:3.874476e-03):2.191578e-04,44:3.948318e-03):1.183393e-03):4.144953e-03,((14:2.250944e-03,(65:9.772540e-03,35:3.449544e-03):1.279229e-04):1.236716e-03,16:3.914525e-03):4.463996e-03):1.637413e-05,21:1.011183e-02):1.470147e-04,((((((40:9.580705e-03,(4:2.534450e-03,5:2.089566e-03):1.849486e-03):4.820022e-05,53:6.584564e-03):1.521077e-03,(((28:9.224481e-03,(41:1.324016e-03,(17:2.641729e-03,46:3.615909e-03):1.278167e-04):7.661626e-04):2.557424e-03,19:7.789652e-03):7.883784e-04,(((49:5.827026e-03,(18:6.436418e-03,(54:2.132087e-03,32:4.390937e-03):1.747482e-04):2.059814e-04):1.259214e-03,(31:2.115009e-03,47:3.999822e-03):5.647191e-04):4.128335e-04,((((((23:6.080011e-03,37:5.180896e-03):3.448085e-04,34:6.212945e-03):2.225952e-04,52:4.374247e-03):2.849229e-04,45:3.306265e-03):5.687786e-05,(39:4.512716e-03,55:4.894687e-03):1.704093e-04):1.197185e-03,12:4.057925e-03):1.107974e-03):1.531368e-04):7.962330e-05):8.691336e-05,48:1.806477e-03):1.199520e-04,(24:9.216826e-03,(6:3.660387e-03,(56:4.196426e-03,(27:5.769962e-03,22:2.984025e-03):1.428293e-04):3.509813e-06):4.612801e-04):2.261414e-03):5.840634e-04,((42:4.646301e-03,25:6.399383e-03):6.117221e-03,30:1.172720e-02):6.418948e-05):3.158992e-04):2.952267e-03,(((((11:4.518495e-03,63:9.365169e-03):4.223831e-04,36:3.192625e-03):2.689996e-03,10:4.690203e-03):3.653626e-03,(67:1.690382e-02,(15:6.091411e-03,8:4.625022e-03):9.079001e-03):3.070811e-04):1.747087e-04,(20:3.674074e-03,33:4.613712e-03):9.941677e-04):9.277327e-04):1.835668e-02,((3:2.359876e-03,38:2.933511e-03):3.448507e-02,((72:2.200819e-03,70:1.987197e-03):1.752140e-02,(9:6.942164e-03,2:3.388759e-03):2.372085e-02):7.199537e-03):1.713284e-05):1.664177e-02):2.112506e-03,(57:2.975284e-02,71:3.059519e-02):2.467658e-02):2.722172e-02,((29:1.051182e-02,62:1.406060e-02):2.234714e-02,76:3.317305e-02):4.130459e-02):3.117602e-02,75:5.257669e-02,1:7.332560e-02);
   tree gen.16100 = [&U] ((((((68:2.262634e-02,((((26:3.537297e-03,(58:6.533043e-03,(64:4.869490e-03,(((66:7.054827e-03,61:1.744279e-02):2.492552e-04,43:4.822656e-03):2.757623e-04,50:4.225180e-03):9.931299e-05):5.419525e-04):4.231690e-04):4.578034e-05,(59:5.258860e-03,60:1.007988e-02):3.026898e-04):5.230517e-03,74:1.173226e-02):1.124585e-02,73:3.432946e-02):4.059183e-03):9.448171e-03,69:4.664958e-02):1.720485e-02,(((((((13:3.854880e-03,((7:3.982584e-03,51:3.874476e-03):2.191578e-04,44:3.948318e-03):1.183393e-03):4.144953e-03,((14:2.250944e-03,(65:9.772540e-03,35:3.449544e-03):1.279229e-04):1.236716e-03,16:3.914525e-03):4.463996e-03):1.637413e-05,21:1.011183e-02):2.362655e-04,((((((((28:9.224481e-03,(46:3.615909e-03,(17:2.641729e-03,41:1.324016e-03):1.278167e-04):7.661626e-04):2.151987e-03,19:7.789652e-03):7.541957e-04,(((49:5.978046e-03,(18:6.436418e-03,(54:2.132087e-03,32:4.390937e-03):1.747482e-04):2.059814e-04):5.664955e-04,(31:2.115009e-03,47:3.999822e-03):5.647191e-04):4.128335e-04,((((34:6.212945e-03,(37:5.180273e-03,(52:4.374247e-03,23:6.080011e-03):3.293022e-04):2.258353e-04):2.796826e-04,45:3.306265e-03):1.123769e-04,(39:4.512716e-03,55:4.894687e-03):1.704093e-04):9.361329e-04,12:4.057925e-03):1.227684e-03):1.531368e-04):1.094256e-04,53:6.584564e-03):1.521077e-03,(40:9.580705e-03,(4:2.534450e-03,5:2.089566e-03):2.776054e-03):4.820022e-05):1.318350e-04,48:1.806477e-03):5.523325e-05,(56:4.196426e-03,(((27:5.769962e-03,22:2.984025e-03):7.483000e-05,6:3.660387e-03):8.469549e-05,24:9.216826e-03):4.651680e-04):2.261414e-03):5.840634e-04,((42:4.646301e-03,25:2.271535e-03):6.117221e-03,30:1.172720e-02):6.418948e-05):3.158992e-04):2.952267e-03,((((((11:4.518495e-03,63:9.365169e-03):4.223831e-04,36:3.192625e-03):2.689996e-03,10:4.690203e-03):3.504297e-03,(15:6.091411e-03,8:4.625022e-03):9.079001e-03):3.115869e-04,67:1.771778e-02):1.747087e-04,(20:3.674074e-03,33:4.613712e-03):9.941677e-04):9.277327e-04):1.835668e-02,(3:2.359876e-03,38:2.933511e-03):3.448507e-02):3.630928e-05,((72:2.200819e-03,70:1.987197e-03):1.752140e-02,(9:6.942164e-03,2:4.246151e-03):2.372085e-02):7.199537e-03):1.612631e-02):2.112506e-03,(57:2.975284e-02,71:3.059519e-02):2.467658e-02):2.722172e-02,((29:1.051182e-02,62:1.406060e-02):2.265314e-02,76:3.317305e-02):4.130459e-02):3.117602e-02,75:5.257669e-02,1:7.332560e-02);
   tree gen.16200 = [&U] ((((((68:2.262634e-02,(((((26:3.537297e-03,(58:6.533043e-03,(64:4.869490e-03,(((66:7.054827e-03,61:1.744279e-02):2.492552e-04,43:4.822656e-03):2.757623e-04,50:4.225180e-03):9.931299e-05):5.419525e-04):4.231690e-04):1.703509e-04,60:9.832224e-03):4.578034e-05,59:5.258860e-03):5.717833e-03,74:1.173226e-02):1.124585e-02,73:3.432946e-02):4.377568e-03):9.448171e-03,69:4.664958e-02):1.720485e-02,(((((21:1.011183e-02,(((48:1.806477e-03,((24:9.216826e-03,(22:2.984025e-03,56:4.295767e-03):8.469549e-05):4.699343e-04,(27:5.769962e-03,6:3.660387e-03):7.483000e-05):2.128468e-03):5.455413e-05,((40:9.161877e-03,(((28:9.224481e-03,((41:1.324016e-03,46:3.615909e-03):1.256626e-04,17:2.641729e-03):7.411018e-04):2.151987e-03,19:1.053166e-02):7.541957e-04,((((49:5.978046e-03,(18:6.436418e-03,(54:2.132087e-03,32:4.390937e-03):1.719064e-04):2.103572e-04):5.664955e-04,(31:2.115009e-03,47:1.750043e-03):5.647191e-04):4.110038e-04,((((37:5.180273e-03,(34:5.975750e-03,(52:4.374247e-03,23:6.080011e-03):3.293022e-04):2.326487e-04):7.435163e-04,45:3.510147e-03):1.123769e-04,(39:4.512716e-03,55:4.894687e-03):1.704093e-04):1.561563e-03,12:4.057925e-03):1.168978e-03):2.268314e-04,53:6.393956e-03):1.572669e-04):1.052199e-04):1.510230e-03,(4:2.534450e-03,5:3.123661e-03):1.564021e-03):4.873693e-05):5.840634e-04,(30:1.172720e-02,(42:6.612107e-03,25:2.085888e-03):5.850691e-03):6.495052e-05):1.845549e-04):2.362655e-04,((13:3.854880e-03,((7:3.982584e-03,51:3.874476e-03):2.191578e-04,44:3.948318e-03):1.183393e-03):4.144953e-03,((14:2.250944e-03,(65:9.772540e-03,35:3.449544e-03):1.279229e-04):1.236716e-03,16:3.914525e-03):4.463996e-03):1.637413e-05):2.952267e-03,((((((11:4.518495e-03,63:9.365169e-03):4.223831e-04,36:3.192625e-03):2.689996e-03,10:7.258280e-03):3.504297e-03,67:1.771778e-02):3.115869e-04,(15:6.542122e-03,8:4.625022e-03):9.079001e-03):1.747087e-04,(20:3.674074e-03,33:4.613712e-03):9.941677e-04):9.277327e-04):1.835668e-02,(3:2.359876e-03,38:2.933511e-03):3.448507e-02):3.630928e-05,((72:2.200819e-03,70:1.987197e-03):1.752140e-02,(9:6.942164e-03,2:4.246151e-03):2.372085e-02):7.199537e-03):2.071549e-02):2.112506e-03,(57:2.975284e-02,71:3.059519e-02):2.467658e-02):2.722172e-02,((29:1.051182e-02,62:1.406060e-02):2.265314e-02,76:3.317305e-02):4.130459e-02):3.192075e-02,75:5.257669e-02,1:7.332560e-02);
   tree gen.16300 = [&U] ((((((68:2.262634e-02,(((((26:3.537297e-03,(58:6.533043e-03,(64:4.869490e-03,(43:4.822656e-03,((66:7.054827e-03,61:1.744279e-02):4.277277e-04,50:4.158361e-03):3.103504e-08):1.549323e-04):1.647477e-04):9.105828e-04):1.703509e-04,60:9.832224e-03):4.578034e-05,59:4.835508e-03):5.717833e-03,74:1.173226e-02):1.124585e-02,73:3.432946e-02):4.377568e-03):9.448171e-03,69:4.664958e-02):1.720485e-02,((((21:1.011183e-02,((((48:1.806477e-03,(((24:9.216826e-03,(22:2.984025e-03,56:4.295767e-03):8.469549e-05):6.566678e-04,(27:5.769962e-03,6:3.660387e-03):7.483000e-05):2.106062e-03,((((((37:5.180273e-03,(34:5.975750e-03,(52:4.374247e-03,23:6.080011e-03):3.293022e-04):2.326487e-04):3.876046e-04,45:3.510147e-03):1.123769e-04,(39:4.512716e-03,55:4.894687e-03):1.704093e-04):2.071127e-03,12:4.057925e-03):1.168978e-03,53:6.393956e-03):3.552523e-04,((49:5.978046e-03,(18:6.436418e-03,(54:2.132087e-03,32:4.390937e-03):1.719064e-04):2.103572e-04):5.664955e-04,(31:2.115009e-03,47:1.750043e-03):5.647191e-04):4.110038e-04):2.565491e-05):4.184453e-05):5.455413e-05,((40:6.880482e-03,((28:9.224481e-03,((41:1.324016e-03,46:3.615909e-03):7.505283e-04,17:2.641729e-03):7.188934e-05):2.151987e-03,19:1.053166e-02):7.783331e-04):5.582627e-04,(4:2.534450e-03,5:3.123661e-03):1.564021e-03):4.873693e-05):5.840634e-04,30:1.172720e-02):6.214472e-05,(42:6.773150e-03,25:2.085888e-03):5.686145e-03):1.845549e-04):2.362655e-04,((13:3.854880e-03,((7:3.982584e-03,51:3.874476e-03):2.191578e-04,44:3.948318e-03):1.183393e-03):4.144953e-03,((14:2.250944e-03,(65:9.772540e-03,35:3.449544e-03):1.279229e-04):1.236716e-03,16:3.914525e-03):4.463996e-03):1.637413e-05):2.952267e-03,((((((11:4.518495e-03,63:9.365169e-03):4.223831e-04,36:3.192625e-03):2.689996e-03,10:7.258280e-03):3.504297e-03,67:1.771778e-02):3.115869e-04,(15:6.542122e-03,8:4.625022e-03):9.079001e-03):1.747087e-04,(20:3.674074e-03,33:4.613712e-03):9.941677e-04):9.277327e-04):1.835668e-02,((3:2.359876e-03,38:2.933511e-03):3.473076e-02,((72:2.200819e-03,70:1.987197e-03):1.752140e-02,(9:6.942164e-03,2:4.246151e-03):2.372085e-02):7.199537e-03):3.487759e-05):2.018674e-02):7.071902e-04,(57:2.975284e-02,71:3.059519e-02):2.467658e-02):2.722172e-02,((29:1.051182e-02,62:1.406060e-02):2.265314e-02,76:3.317305e-02):4.130459e-02):3.192075e-02,75:5.257669e-02,1:7.332560e-02);
   tree gen.16400 = [&U] (75:5.251278e-02,(((29:8.979724e-03,62:1.358231e-02):2.474619e-02,76:3.585033e-02):4.777336e-02,((57:2.998470e-02,71:2.546022e-02):2.529353e-02,(((68:2.675952e-02,((74:1.190200e-02,(26:4.370353e-03,((59:7.290593e-03,60:9.102709e-03):5.390651e-05,((58:4.429828e-03,((64:8.393251e-03,(50:3.895012e-03,66:7.022902e-03):3.134930e-04):2.492800e-04,61:2.255441e-02):1.312275e-03):1.064297e-05,43:5.726056e-03):1.662306e-03):7.897259e-05):8.178402e-03):1.341639e-02,73:2.901665e-02):5.236248e-03):6.919995e-03,69:4.429063e-02):1.396351e-02,((((((53:9.741535e-03,((((28:1.090238e-02,(46:3.014464e-03,(41:7.756280e-04,17:3.532161e-03):1.427445e-04):5.246172e-04):1.859822e-03,19:9.499350e-03):1.502571e-03,(((((31:3.457165e-03,47:3.187534e-03):9.831060e-04,((49:3.913790e-03,(32:2.496970e-03,54:2.721954e-03):5.188757e-04):6.625923e-04,18:8.112975e-03):8.824513e-05):2.699952e-03,(5:4.386144e-03,4:2.148558e-03):1.372455e-03):8.508777e-05,48:3.337229e-03):6.240136e-04,((6:5.009939e-03,56:5.050885e-03):5.100329e-05,((22:3.913296e-03,24:8.803107e-03):1.479104e-04,27:4.928302e-03):8.497663e-05):3.243799e-03):2.890117e-05):5.844214e-04,40:8.339572e-03):1.546330e-04):4.436585e-05,(12:4.861891e-03,(37:3.168380e-03,(45:4.780538e-03,((52:4.273229e-03,39:2.827262e-03):4.081355e-05,((34:3.414115e-03,55:6.220155e-03):5.292566e-04,23:4.650993e-03):2.190858e-04):2.043314e-04):1.487797e-04):1.289429e-03):1.163010e-03):8.634210e-04,((16:4.930378e-03,((65:6.741817e-03,35:5.842062e-03):1.678016e-04,14:1.993876e-03):7.575072e-04):3.824497e-03,((((7:4.800238e-03,51:3.855134e-03):1.622433e-04,44:6.553925e-03):1.653420e-03,13:4.307957e-03):2.508881e-03,(30:8.022133e-03,((25:3.911751e-03,42:5.443046e-03):6.644558e-03,21:1.320781e-02):1.467251e-03):4.966019e-04):2.253738e-04):4.171470e-04):1.108504e-03,((20:4.009650e-03,33:3.083871e-03):1.237648e-03,(67:1.151330e-02,((10:4.788274e-03,((63:1.317610e-02,11:4.277821e-03):1.912739e-03,36:6.237290e-03):2.612421e-03):2.613883e-03,(15:2.837889e-03,8:3.643627e-03):6.445062e-03):5.603544e-05):9.241664e-04):1.771435e-04):2.009137e-02,((2:4.038334e-03,9:5.829257e-03):2.031765e-02,(70:3.922544e-03,72:2.938255e-03):2.633408e-02):6.025917e-03):3.909448e-04,(38:4.657560e-03,3:1.864436e-03):2.737231e-02):2.065664e-02):2.642389e-03):2.915839e-02):2.762984e-02,1:7.259045e-02);
   tree gen.16500 = [&U] ((((((68:2.241604e-02,(((((58:5.820943e-03,((66:6.926965e-03,61:1.728067e-02):1.838500e-04,(64:4.824231e-03,(50:4.119712e-03,43:4.733287e-03):1.611118e-04):7.790050e-05):5.129374e-04):1.600173e-03,60:9.442942e-03):1.647621e-04,(26:3.504420e-03,59:4.851812e-03):4.242336e-05):5.566426e-03,74:1.403413e-02):1.114132e-02,73:3.401039e-02):4.336881e-03):9.360356e-03,69:4.621600e-02):1.704494e-02,((((13:3.819051e-03,((7:3.945568e-03,51:3.838465e-03):1.690500e-04,44:3.911620e-03):1.172394e-03):4.106428e-03,((((((28:9.138745e-03,((17:2.617176e-03,46:3.582301e-03):7.435526e-04,41:1.311710e-03):7.122117e-05):1.934120e-03,19:1.043377e-02):6.069024e-04,(((((24:9.131161e-03,6:3.746021e-03):7.291871e-05,(22:1.633410e-03,56:4.255840e-03):8.390830e-05):1.972752e-04,27:5.716333e-03):2.040936e-03,(((18:6.376595e-03,((54:2.112271e-03,32:4.350126e-03):2.192586e-04,49:5.922483e-03):2.084021e-04):5.579671e-04,(31:2.095352e-03,47:1.733777e-03):4.417109e-04):8.382057e-04,(4:2.510894e-03,5:3.094629e-03):1.549485e-03):1.251615e-06):2.733428e-05,48:2.372276e-03):5.305308e-05):4.197321e-04,(40:6.816532e-03,(((52:4.333591e-03,((37:2.917049e-03,(45:3.477523e-03,(34:5.920209e-03,23:6.292730e-03):8.355639e-06):6.162532e-04):1.671614e-04,(39:4.470773e-03,55:4.849193e-03):6.112387e-04):3.645000e-04):1.101007e-03,12:4.020209e-03):1.138409e-03,53:6.334528e-03):8.836936e-04):1.782189e-04):5.519197e-04,(30:1.064446e-02,((14:2.230023e-03,(65:9.681710e-03,35:3.417482e-03):4.211012e-04):1.225222e-03,16:3.878142e-03):4.422506e-03):2.591794e-04):6.156713e-05,((42:6.710197e-03,25:2.066501e-03):6.954776e-03,21:1.001784e-02):1.858748e-04):1.579781e-05):2.924827e-03,((67:1.374923e-02,((((11:4.476498e-03,63:9.563087e-03):5.422670e-04,36:3.162951e-03):2.664994e-03,10:5.949311e-03):3.521326e-03,(15:6.481317e-03,8:4.582035e-03):8.994617e-03):6.285096e-05):3.154151e-04,(20:3.639925e-03,33:4.570831e-03):9.849275e-04):9.191099e-04):1.818606e-02,((3:2.337942e-03,38:3.218879e-03):3.440796e-02,((72:2.180364e-03,70:2.857853e-03):1.735855e-02,(9:6.877640e-03,2:4.206686e-03):2.350038e-02):3.882702e-03):3.455342e-05):1.999911e-02):7.006173e-04,(57:2.947630e-02,71:2.584938e-02):2.444723e-02):2.696871e-02,((29:1.041412e-02,62:1.392991e-02):2.244259e-02,76:3.286473e-02):4.468879e-02):3.162406e-02,75:5.208802e-02,1:7.264408e-02);
   tree gen.16600 = [&U] ((((((68:2.241604e-02,((((((58:5.820943e-03,(((66:6.926965e-03,61:1.728067e-02):3.026676e-04,64:4.631706e-03):1.220067e-04,(50:4.119712e-03,43:4.733287e-03):1.611118e-04):5.363627e-04):1.600173e-03,60:9.442942e-03):1.402263e-04,26:3.504420e-03):4.252354e-05,59:4.851812e-03):5.566426e-03,74:1.403413e-02):1.114132e-02,73:3.401039e-02):4.336881e-03):9.360356e-03,69:4.621600e-02):1.704494e-02,((((13:3.819051e-03,((7:3.945568e-03,51:3.838465e-03):1.690500e-04,44:3.911620e-03):1.172394e-03):4.216183e-03,(((14:2.230023e-03,(65:9.681710e-03,35:3.417482e-03):6.131749e-04):1.225222e-03,16:3.878142e-03):4.425646e-03,((42:6.710197e-03,25:2.066501e-03):6.954776e-03,(21:1.001784e-02,(((((28:9.138745e-03,(46:3.582301e-03,(17:2.702227e-03,41:1.311710e-03):7.307981e-04):7.122117e-05):1.934120e-03,19:1.043377e-02):6.069024e-04,(40:5.698084e-03,((((45:3.323007e-03,52:4.435582e-03):4.637814e-05,((23:6.062120e-03,(37:2.917049e-03,34:6.026230e-03):5.958713e-04):1.609897e-04,(39:4.470773e-03,55:4.849193e-03):6.112387e-04):3.480325e-04):1.101007e-03,12:4.020209e-03):1.138409e-03,53:6.334528e-03):8.836936e-04):1.782189e-04):4.197321e-04,((((24:9.131161e-03,(6:3.746021e-03,27:5.554988e-03):1.933885e-04):7.291871e-05,(22:1.633410e-03,56:7.542415e-03):8.390830e-05):2.040936e-03,((((54:2.089875e-03,32:4.350126e-03):2.199115e-04,(18:6.953983e-03,49:5.922483e-03):2.107900e-04):5.579671e-04,(31:2.095352e-03,47:1.733777e-03):4.417109e-04):8.382057e-04,(4:2.510894e-03,5:3.094629e-03):1.549485e-03):1.251615e-06):3.548976e-06,48:2.372276e-03):6.300924e-05):5.519197e-04,30:1.041742e-02):6.156713e-05):1.858748e-04):1.579781e-05):2.275748e-04):3.063176e-03,((67:1.374923e-02,((((11:4.476498e-03,63:9.563087e-03):5.422670e-04,36:5.602428e-03):2.664994e-03,10:5.949311e-03):3.521326e-03,(15:6.481317e-03,8:4.582035e-03):8.994617e-03):1.263168e-04):3.154151e-04,(20:3.639925e-03,33:4.570831e-03):9.849275e-04):9.191099e-04):1.818606e-02,((3:2.337942e-03,38:3.218879e-03):3.440796e-02,((72:2.180364e-03,70:1.636784e-03):1.735855e-02,(9:6.877640e-03,2:5.076759e-03):2.350038e-02):3.882702e-03):3.455342e-05):1.999911e-02):7.006173e-04,(57:2.947630e-02,71:2.584938e-02):2.444723e-02):2.696871e-02,((29:1.041412e-02,62:1.392991e-02):2.173829e-02,76:3.286473e-02):4.468879e-02):3.162406e-02,75:5.208802e-02,1:7.264408e-02);
   tree gen.16700 = [&U] ((((((68:2.241604e-02,((((((58:5.820943e-03,((66:6.926965e-03,(61:1.704111e-02,(50:4.119712e-03,43:4.733287e-03):1.611118e-04):1.176535e-04):3.026676e-04,64:4.631706e-03):5.173015e-04):1.600173e-03,60:9.442942e-03):1.402263e-04,26:3.504420e-03):4.252354e-05,59:4.851812e-03):5.566426e-03,74:1.403413e-02):1.114132e-02,73:3.401039e-02):4.336881e-03):9.360356e-03,69:4.621600e-02):1.704494e-02,((((13:3.819051e-03,((7:3.945568e-03,51:3.838465e-03):1.690500e-04,44:3.911620e-03):1.172394e-03):4.216183e-03,(((14:2.230023e-03,(65:9.681710e-03,35:3.417482e-03):6.131749e-04):1.225222e-03,16:3.878142e-03):4.425646e-03,((42:6.710197e-03,25:2.066501e-03):6.954776e-03,(21:1.001784e-02,((((((24:9.131161e-03,(6:3.746021e-03,27:5.554988e-03):1.933885e-04):7.291871e-05,(22:1.633410e-03,56:7.542415e-03):8.390830e-05):2.040936e-03,(((54:2.089875e-03,32:4.350126e-03):2.199115e-04,(18:6.953983e-03,49:5.958175e-03):2.107900e-04):5.579671e-04,(31:2.694035e-03,47:1.733777e-03):4.417109e-04):8.382057e-04):1.304733e-06,(4:2.510894e-03,5:3.094629e-03):1.535373e-03):7.850854e-06,((40:5.698084e-03,48:2.442576e-03):8.803052e-05,(((((23:6.062120e-03,37:2.924046e-03):1.618884e-04,((39:4.470773e-03,55:4.849193e-03):6.112387e-04,(45:4.146613e-03,(52:4.312349e-03,34:6.026230e-03):5.778639e-04):4.637814e-05):3.480325e-04):1.101007e-03,12:4.020209e-03):1.244497e-03,((41:1.311710e-03,((17:2.702227e-03,46:3.582301e-03):7.307981e-04,28:9.138745e-03):7.122117e-05):1.934120e-03,19:1.043377e-02):1.027361e-03):8.836936e-04,53:6.334528e-03):1.782189e-04):6.521274e-05):5.519197e-04,30:1.041742e-02):6.156713e-05):3.527641e-05):1.728342e-04):1.069390e-04):1.949482e-03,((67:1.374923e-02,((((11:4.476498e-03,63:9.563087e-03):5.422670e-04,36:5.602428e-03):2.664994e-03,10:4.301247e-03):3.521326e-03,(15:6.481317e-03,8:4.582035e-03):8.994617e-03):5.255296e-05):3.154151e-04,(20:3.639925e-03,33:4.570831e-03):9.849275e-04):9.191099e-04):1.793285e-02,((3:2.337942e-03,38:3.218879e-03):3.440796e-02,((72:2.180364e-03,70:1.636784e-03):1.735855e-02,(9:6.877640e-03,2:5.076759e-03):2.350038e-02):3.882702e-03):3.455342e-05):1.999911e-02):1.826440e-03,(57:2.947630e-02,71:2.584938e-02):2.444723e-02):2.696871e-02,((29:1.041412e-02,62:1.392991e-02):2.173829e-02,76:3.286473e-02):4.468879e-02):3.162406e-02,75:5.208802e-02,1:7.264408e-02);
   tree gen.16800 = [&U] ((((((68:2.241604e-02,((((((58:5.820943e-03,(((66:6.926965e-03,(50:4.119712e-03,43:4.733287e-03):1.567041e-04):3.124929e-04,61:1.704111e-02):3.026676e-04,64:5.617667e-03):5.173015e-04):1.600173e-03,60:9.442942e-03):1.402263e-04,59:4.851812e-03):4.252354e-05,26:3.504420e-03):5.566426e-03,74:1.403413e-02):1.114132e-02,73:3.401039e-02):4.336881e-03):9.360356e-03,69:4.621600e-02):1.704494e-02,(((((42:6.971304e-03,25:2.066501e-03):6.944820e-03,(13:3.819051e-03,((7:3.945568e-03,51:3.838465e-03):1.690500e-04,44:3.911620e-03):1.172394e-03):4.216183e-03):1.754571e-04,(((14:2.230023e-03,(65:9.681710e-03,35:3.417482e-03):6.131749e-04):1.118997e-03,16:3.878142e-03):4.425646e-03,(21:1.001784e-02,((((((24:9.131161e-03,((6:3.746021e-03,27:5.554988e-03):3.051585e-04,56:7.253595e-03):8.789925e-05):7.291871e-05,22:1.633410e-03):2.040936e-03,((((54:2.089875e-03,32:4.350126e-03):2.199115e-04,49:5.680366e-03):2.035962e-04,18:6.953983e-03):5.579671e-04,(31:2.694035e-03,47:1.733777e-03):4.417109e-04):8.382057e-04):1.304733e-06,((40:5.698084e-03,48:2.442576e-03):8.803052e-05,(((((23:6.227332e-03,(39:4.470773e-03,55:5.358226e-03):6.112387e-04):3.567206e-04,((45:3.961344e-03,37:2.924046e-03):1.647622e-04,(52:4.312349e-03,34:6.026230e-03):5.778639e-04):4.637814e-05):1.151894e-03,12:4.020209e-03):1.244497e-03,(((17:2.585819e-03,(46:3.495674e-03,41:1.311710e-03):1.390111e-04):6.475421e-04,28:9.138745e-03):1.934120e-03,19:1.043377e-02):1.027361e-03):8.836936e-04,53:6.334528e-03):1.782189e-04):6.521274e-05):7.850854e-06,(4:2.510894e-03,5:3.094629e-03):1.535373e-03):3.174827e-04,30:1.041742e-02):8.340252e-06):9.543301e-05):1.069390e-04):1.949482e-03,((67:1.374923e-02,((((11:4.476498e-03,63:9.563087e-03):5.422670e-04,36:5.602428e-03):2.664994e-03,10:4.301247e-03):3.521326e-03,(15:6.481317e-03,8:4.582035e-03):8.994617e-03):1.652113e-04):3.154151e-04,(20:3.639925e-03,33:4.570831e-03):9.849275e-04):9.191099e-04):1.793285e-02,((3:1.645569e-03,38:3.218879e-03):3.440796e-02,((72:2.180364e-03,70:1.636784e-03):1.735855e-02,(9:6.877640e-03,2:5.076759e-03):2.350038e-02):3.882702e-03):3.455342e-05):1.999911e-02):1.826440e-03,(57:2.947630e-02,71:2.584938e-02):2.444723e-02):2.696871e-02,((29:1.041412e-02,62:1.392991e-02):2.173829e-02,76:3.286473e-02):4.468879e-02):3.162406e-02,75:5.208802e-02,1:7.264408e-02);
   tree gen.16900 = [&U] ((((((68:2.230432e-02,((((((58:5.791931e-03,(((66:6.892441e-03,(50:4.099179e-03,43:4.709695e-03):1.559231e-04):3.109354e-04,61:1.695618e-02):3.011591e-04,64:5.589668e-03):5.147232e-04):1.592198e-03,60:9.395877e-03):1.395274e-04,59:4.827630e-03):4.231160e-05,26:3.486954e-03):5.538682e-03,74:1.396418e-02):1.108580e-02,73:3.384087e-02):4.315266e-03):9.313703e-03,69:5.130396e-02):1.695998e-02,((3:1.637368e-03,38:3.202836e-03):3.423646e-02,(((((42:6.936558e-03,25:3.275375e-03):6.910206e-03,(13:3.800017e-03,((7:3.925903e-03,51:3.819333e-03):1.682075e-04,44:3.892124e-03):1.166551e-03):4.195169e-03):1.745826e-04,(((14:2.218908e-03,(65:9.633455e-03,35:3.400449e-03):6.101187e-04):1.113420e-03,16:3.858813e-03):3.954843e-03,(21:9.967912e-03,(((((((6:3.727351e-03,27:5.527301e-03):3.036375e-04,(56:7.217443e-03,24:9.085650e-03):8.746115e-05):7.255528e-05,22:1.625269e-03):2.030764e-03,((((54:2.079459e-03,32:4.328444e-03):2.188154e-04,49:5.652054e-03):2.025815e-04,18:6.919323e-03):5.551861e-04,(31:2.680607e-03,47:7.512248e-04):4.395094e-04):8.340280e-04):1.298230e-06,(53:6.302956e-03,(((((23:6.196294e-03,(39:4.448490e-03,55:5.331520e-03):6.081922e-04):3.549426e-04,(((52:4.298301e-03,37:2.929099e-03):1.528809e-04,45:3.941600e-03):5.543442e-04,34:5.996195e-03):5.123624e-05):1.146153e-03,12:4.000172e-03):1.238295e-03,(((17:2.064632e-03,28:9.093196e-03):6.466000e-04,(46:3.478252e-03,41:1.305172e-03):1.387535e-04):1.924480e-03,19:1.148216e-02):1.022241e-03):8.792892e-04,(40:5.669684e-03,48:2.430402e-03):8.759177e-05):6.924691e-05):6.488772e-05):7.811724e-06,(4:2.498379e-03,5:3.079205e-03):1.527720e-03):3.159003e-04,30:1.036550e-02):8.298683e-06):9.495736e-05):1.064060e-04):1.939766e-03,((67:1.368070e-02,((((11:4.454187e-03,63:9.515424e-03):5.395643e-04,36:5.574505e-03):2.651712e-03,10:4.279809e-03):3.503775e-03,(15:6.449013e-03,8:4.559198e-03):8.949787e-03):1.643879e-04):3.138430e-04,(20:3.621784e-03,33:4.548049e-03):9.800185e-04):9.145290e-04):1.784347e-02,((72:2.169497e-03,70:1.628626e-03):1.727203e-02,(9:6.843361e-03,2:5.051455e-03):2.338325e-02):3.953973e-03):3.310678e-05):1.900553e-02):2.695318e-03,(57:2.932939e-02,71:2.572054e-02):2.432538e-02):2.683429e-02,((29:1.036222e-02,62:1.386049e-02):2.162994e-02,76:3.270093e-02):4.446606e-02):3.146645e-02,75:5.182841e-02,1:7.228202e-02);
   tree gen.17000 = [&U] ((((((68:2.230432e-02,((((((58:6.795618e-03,((66:6.892441e-03,(61:1.664819e-02,64:5.589668e-03):1.341536e-04):3.043291e-04,(50:4.211220e-03,43:4.709695e-03):1.489933e-04):5.024061e-04):1.592198e-03,60:9.395877e-03):1.395274e-04,59:6.714683e-03):4.231160e-05,26:3.486954e-03):5.538682e-03,74:1.396418e-02):1.108580e-02,73:3.384087e-02):4.315266e-03):9.313703e-03,69:5.130396e-02):1.695998e-02,((3:1.637368e-03,38:3.202836e-03):3.423646e-02,((((42:6.936558e-03,25:3.275375e-03):7.196453e-03,(((14:2.218908e-03,(65:9.633455e-03,35:3.400449e-03):1.003152e-03):6.786209e-04,16:3.858813e-03):3.954843e-03,(21:9.967912e-03,((((53:6.139630e-03,((((6:3.667347e-03,(22:1.650893e-03,(56:7.217443e-03,24:9.085650e-03):8.746115e-05):2.978112e-04):7.511071e-05,27:5.527301e-03):2.057994e-03,((((54:2.079459e-03,32:4.328444e-03):2.188154e-04,49:5.652054e-03):2.025815e-04,18:6.919323e-03):5.551861e-04,(31:2.680607e-03,47:7.512248e-04):4.395094e-04):8.340280e-04):1.298230e-06,(((((46:3.558559e-03,17:2.044594e-03):1.448912e-04,(28:9.296147e-03,41:2.024984e-03):2.026989e-04):1.924480e-03,19:1.148216e-02):1.022241e-03,(40:5.669684e-03,48:2.430402e-03):8.759177e-05):8.792892e-04,((23:6.280095e-03,((((52:4.298301e-03,37:2.929099e-03):5.730987e-05,45:3.820296e-03):5.296676e-04,34:5.996195e-03):5.320002e-05,(39:4.448490e-03,55:5.331520e-03):6.081922e-04):3.481940e-04):1.146153e-03,12:4.000172e-03):1.238295e-03):6.924691e-05):6.583509e-05):7.811724e-06,(4:2.498379e-03,5:3.079205e-03):1.527720e-03):3.159003e-04,(13:4.157880e-03,((7:2.993402e-03,51:3.819333e-03):9.265512e-04,44:3.892124e-03):1.166551e-03):4.195169e-03):8.669056e-06,30:1.036550e-02):1.731450e-04):9.495736e-05):1.760229e-04):1.939766e-03,(((15:6.221208e-03,8:4.559198e-03):8.795216e-03,((((11:4.454187e-03,63:9.515424e-03):5.395643e-04,36:5.574505e-03):2.944119e-03,10:4.279809e-03):3.503775e-03,67:1.368070e-02):1.695468e-04):3.138430e-04,(20:4.299213e-03,33:4.548049e-03):1.238767e-03):9.145290e-04):1.784347e-02,((72:2.169497e-03,70:2.144046e-03):1.752792e-02,(9:6.843361e-03,2:5.051455e-03):2.338325e-02):3.953973e-03):5.105589e-05):1.900553e-02):2.695318e-03,(57:2.932939e-02,71:2.572054e-02):2.432538e-02):2.683429e-02,((29:1.036222e-02,62:1.386049e-02):2.162994e-02,76:3.270093e-02):4.446606e-02):3.146645e-02,75:5.182841e-02,1:7.228202e-02);
[truncated: 11,257,907 more chars]
