# Supplementary material for: Identification of a predominant genotype of Mycobacterium tuberculosis in Brazilian indigenous population
Source: Sci Rep. 2021 Jan 13;11:1224. doi: 10.1038/s41598-020-79621-3 (PMC7806709; doi:10.1038/s41598-020-79621-3)
Supplement: Supplementary file 5 — Supplementary Information 5. [file 41598_2020_79621_MOESM5_ESM.tar › MaskedCoreSNPs.nex.trprobs]

#NEXUS
[ID: 6288405358]
[This file contains the trees that were found during the MCMC
search, sorted by posterior probability. "p" indicates the
posterior probability of the tree whereas "P" indicates the
cumulative posterior probability.]

begin trees;
   translate
    1 Reference,
    2 S01,
    3 S03,
    4 S04,
    5 S05,
    6 S06,
    7 S07,
    8 S08,
    9 S09,
   10 S10,
   11 S11,
   12 S12,
   13 S13,
   14 S14,
   15 S15,
   16 S16,
   17 S17,
   18 S18,
   19 S19,
   20 S20,
   21 S21,
   22 S22,
   23 S23,
   24 S24,
   25 S25,
   26 S26,
   27 S27,
   28 S28,
   29 S29,
   30 S30,
   31 S31,
   32 S32,
   33 S33,
   34 S34,
   35 S35,
   36 S37,
   37 S38,
   38 S39,
   39 S40,
   40 S41,
   41 S42,
   42 S43,
   43 S44,
   44 S45,
   45 S46,
   46 S47,
   47 S48,
   48 S49,
   49 S50,
   50 S51,
   51 S52,
   52 S53,
   53 S54,
   54 S55,
   55 S56,
   56 S57,
   57 S58,
   58 S59,
   59 S60,
   60 S61,
   61 S62,
   62 S63,
   63 S64,
   64 S65,
   65 S66,
   66 S67,
   67 S68,
   68 SRef1,
   69 SRef2,
   70 SRef3,
   71 SRef4,
   72 SRef5,
   73 SRef6,
   74 SRef7,
   75 SRef8,
   76 SRef9;
   tree tree_1 [p = 0.000, P = 0.000] = [&W 0.000133] (75,((76,(62,29)),((71,57),((69,(68,(73,(74,(60,((58,((66,61),((64,50),43))),(59,26))))))),(((((33,20),(((36,(63,11)),10),(67,(15,8)))),((30,(((42,25),(16,((65,35),14))),(13,(44,(51,7))))),(21,(48,((((47,31),((49,(54,32)),18)),((39,(((45,37),(55,34)),(52,23))),12)),((40,(19,(41,(46,(28,17))))),(53,((56,(27,(22,(24,6)))),(5,4))))))))),((72,70),(9,2))),(38,3))))),1);
   tree tree_2 [p = 0.000, P = 0.000] = [&W 0.000133] (75,((76,(62,29)),((71,57),((69,(68,(73,(74,(60,((58,((61,(66,(64,50))),43)),(59,26))))))),(((((33,20),(((36,(63,11)),10),(67,(15,8)))),((30,(((42,25),(16,((65,35),14))),(13,(44,(51,7))))),(21,((((47,31),(49,((54,32),18))),((39,(((45,37),(55,34)),(52,23))),12)),(48,(53,((40,(19,(41,(46,(28,17))))),((56,(27,((24,22),6))),(5,4))))))))),((72,70),(9,2))),(38,3))))),1);
   tree tree_3 [p = 0.000, P = 0.000] = [&W 0.000133] (75,((76,(62,29)),((71,57),((69,(68,(73,(74,(59,((58,(61,(((66,64),50),43))),(60,26))))))),(((((33,20),(67,(((36,(63,11)),10),(15,8)))),(((16,((65,35),14)),(13,(44,(51,7)))),(30,((42,25),(21,((40,(((47,31),(49,((54,32),18))),((37,(45,((55,34),(39,(52,23))))),12))),((19,((46,28),(41,17))),(48,(53,((27,((56,24),(22,6))),(5,4))))))))))),((72,70),(9,2))),(38,3))))),1);
   tree tree_4 [p = 0.000, P = 0.001] = [&W 0.000133] (75,((76,(62,29)),((71,57),((69,(68,(73,(74,((59,(60,(58,(61,(66,(64,(50,43))))))),26))))),(((((33,20),(((36,(63,11)),10),(67,(15,8)))),(((16,((65,35),14)),((42,25),(21,(13,(44,(51,7)))))),(30,(((45,((((52,(55,39)),37),34),23)),12),((40,(19,((46,28),(41,17)))),(48,((((47,31),(49,((54,32),18))),(53,((56,24),((27,22),6)))),(5,4)))))))),((72,70),(9,2))),(38,3))))),1);
   tree tree_5 [p = 0.000, P = 0.001] = [&W 0.000133] (75,((76,(62,29)),((71,57),((69,(68,(73,(74,(59,(60,((64,(66,((58,(61,50)),43))),26))))))),((((((36,(63,11)),10),(67,(15,8))),((33,20),((42,25),(((30,(16,(35,(65,14)))),(13,((51,44),7))),(21,((40,((37,(45,(52,((39,(55,34)),23)))),12)),((((47,31),(49,((54,32),18))),(19,((46,41),(28,17)))),(53,(48,(((56,24),((27,22),6)),(5,4))))))))))),((72,70),(9,2))),(38,3))))),1);
   tree tree_6 [p = 0.000, P = 0.001] = [&W 0.000133] (75,((76,(62,29)),((71,57),((69,(68,(73,(74,(60,((58,(50,((66,64),(61,43)))),(59,26))))))),((((67,(((36,(63,11)),10),(15,8))),((33,20),(30,((21,(((42,25),(16,((65,35),14))),(13,(44,(51,7))))),(((53,48),((34,((52,(45,(55,39))),(37,23))),12)),(((40,((47,31),((49,(54,32)),18))),(19,(((46,41),28),17))),((22,((27,(56,24)),6)),(5,4)))))))),((72,70),(9,2))),(38,3))))),1);
   tree tree_7 [p = 0.000, P = 0.001] = [&W 0.000133] (75,((76,(62,29)),((71,57),((69,(68,(73,(74,((60,(58,(61,(64,(66,(50,43)))))),(59,26)))))),(((((33,20),(67,(((36,(63,11)),10),(15,8)))),((((42,25),(21,(16,(35,(65,14))))),(13,(44,(51,7)))),(30,((((47,31),((54,32),(49,18))),(40,((((39,37),(52,(45,(55,34)))),23),12))),(53,((19,(41,(46,(28,17)))),((22,(56,((27,24),6))),(48,(5,4))))))))),((72,70),(9,2))),(38,3))))),1);
   tree tree_8 [p = 0.000, P = 0.001] = [&W 0.000133] (75,((76,(62,29)),((71,57),((69,(68,(73,(74,((60,(58,(66,((61,50),(64,43))))),(59,26)))))),(((((33,20),(67,(((36,(63,11)),10),(15,8)))),((30,((16,((65,35),14)),(13,(44,(51,7))))),(21,((42,25),(40,(((45,(((52,((55,39),37)),34),23)),12),((48,(53,(19,(((46,41),28),17)))),((((47,31),((54,32),(49,18))),(56,(((27,24),22),6))),(5,4))))))))),((72,70),(9,2))),(38,3))))),1);
   tree tree_9 [p = 0.000, P = 0.001] = [&W 0.000133] (75,((76,(62,29)),((71,57),((69,(68,(73,(74,(60,(59,((58,(((66,64),61),(50,43))),26))))))),(((((33,20),(((36,(63,11)),10),(67,(15,8)))),(((16,((65,35),14)),(30,(21,(13,(44,(51,7)))))),((42,25),((40,(((39,((45,37),(52,(55,34)))),23),12)),((48,(19,((46,(41,28)),17))),((53,(((47,31),((54,32),(49,18))),(27,((24,22),(56,6))))),(5,4))))))),((72,70),(9,2))),(38,3))))),1);
   tree tree_10 [p = 0.000, P = 0.001] = [&W 0.000133] (75,((76,(62,29)),((71,57),((69,(68,(73,(74,(59,((60,(58,(64,(61,((66,50),43))))),26)))))),(((((33,20),(((36,(63,11)),10),(67,(15,8)))),((30,(42,25)),(21,(((16,((65,35),14)),(13,(44,(51,7)))),(((37,((52,((45,(55,39)),34)),23)),12),((19,((41,(46,28)),17)),((40,(53,(((47,31),(49,((54,32),18))),(48,(56,(22,(24,(27,6)))))))),(5,4)))))))),((72,70),(9,2))),(38,3))))),1);
   tree tree_11 [p = 0.000, P = 0.001] = [&W 0.000133] (75,((76,(62,29)),((71,57),((69,(68,(73,(74,(59,((60,(58,(64,(61,((66,50),43))))),26)))))),(((((33,20),(67,(((36,(63,11)),10),(15,8)))),((30,(42,25)),(21,(((16,((65,35),14)),(13,(44,(51,7)))),(((37,((52,((45,(55,39)),34)),23)),12),((19,(((46,41),28),17)),(((40,((47,31),(49,((54,32),18)))),(53,(48,(56,(24,(27,(22,6))))))),(5,4)))))))),((72,70),(9,2))),(38,3))))),1);
   tree tree_12 [p = 0.000, P = 0.002] = [&W 0.000133] (75,((76,(62,29)),((71,57),((69,(68,(73,(74,((59,(58,(((66,64),50),(61,43)))),(60,26)))))),(((((33,20),(((36,(63,11)),10),(67,(15,8)))),(((16,((65,35),14)),(13,(44,(51,7)))),((30,((42,25),21)),((((47,31),(49,((54,32),18))),(((39,37),((45,34),((55,52),23))),12)),((48,((53,40),(19,(28,(41,(46,17)))))),((24,((56,27),(22,6))),(5,4))))))),((72,70),(9,2))),(38,3))))),1);
   tree tree_13 [p = 0.000, P = 0.002] = [&W 0.000133] (75,((76,(62,29)),((71,57),((69,(68,(73,(74,(60,((58,(50,(61,(64,(66,43))))),(59,26))))))),(((((33,20),((67,((36,(63,11)),10)),(15,8))),(21,(30,(((42,25),((16,((65,35),14)),(13,(44,(51,7))))),((((47,31),(49,((54,32),18))),(40,(53,((39,(37,(((55,52),34),(45,23)))),12)))),((19,(41,((46,28),17))),((48,(22,(56,(24,(27,6))))),(5,4)))))))),((72,70),(9,2))),(38,3))))),1);
   tree tree_14 [p = 0.000, P = 0.002] = [&W 0.000133] (75,((76,(62,29)),((71,57),((69,(68,(73,(74,(60,(59,((58,(50,(61,(66,(64,43))))),26))))))),(((((33,20),(67,(((36,(63,11)),10),(15,8)))),((42,25),(((21,(30,(16,((65,35),14)))),(13,(44,(51,7)))),(53,(((((52,45),37),((55,34),(39,23))),12),((19,((46,41),(28,17))),((((47,31),((54,32),(49,18))),(40,(48,(22,((56,(27,24)),6))))),(5,4)))))))),((72,70),(9,2))),(38,3))))),1);
   tree tree_15 [p = 0.000, P = 0.002] = [&W 0.000133] (75,((76,(62,29)),((71,57),((69,(68,(73,(74,((58,(64,(66,((61,50),43)))),(59,(60,26))))))),(((((33,20),(((36,(63,11)),10),(67,(15,8)))),((21,(((30,(42,25)),(16,(65,(35,14)))),(13,(44,(51,7))))),((((47,31),((49,(54,32)),18)),((37,(34,((((55,52),45),39),23))),12)),((48,(53,(19,(46,((41,28),17))))),(((56,22),((27,24),6)),(40,(5,4))))))),((72,70),(9,2))),(38,3))))),1);
   tree tree_16 [p = 0.000, P = 0.002] = [&W 0.000133] (75,((76,(62,29)),((71,57),((69,(68,(73,(74,((59,(60,(58,(61,((64,(66,50)),43))))),26))))),(((((33,20),(67,(((36,(63,11)),10),(15,8)))),(21,((((42,25),(16,(35,(65,14)))),(30,(13,(44,(51,7))))),(((39,(52,((45,37),((55,34),23)))),12),((19,((46,28),(41,17))),(((56,22),(24,(27,6))),(53,((40,((47,31),((49,(54,32)),18))),(48,(5,4)))))))))),((72,70),(9,2))),(38,3))))),1);
   tree tree_17 [p = 0.000, P = 0.002] = [&W 0.000133] (75,((76,(62,29)),((71,57),((69,(68,(73,(74,((58,(66,((64,61),(50,43)))),(60,(59,26))))))),(((((33,20),((67,((36,(63,11)),10)),(15,8))),(((30,21),(((42,25),(16,((65,35),14))),(13,(44,(51,7))))),(40,(((45,(34,(((55,39),37),(52,23)))),12),(((53,((47,31),(49,((54,32),18)))),(19,(46,(28,(41,17))))),((27,(56,(22,(24,6)))),(48,(5,4)))))))),((72,70),(9,2))),(38,3))))),1);
   tree tree_18 [p = 0.000, P = 0.002] = [&W 0.000133] (75,((76,(62,29)),((71,57),((69,(68,(73,(74,((60,(58,((66,(61,50)),(64,43)))),(59,26)))))),(((((33,20),(((36,(63,11)),10),(67,(15,8)))),(30,((21,(((42,25),(16,((65,35),14))),(13,(44,(51,7))))),((53,48),(((52,((((55,39),37),34),(45,23))),12),(((40,((47,31),((49,(54,32)),18))),(19,(41,(28,(46,17))))),((((56,27),(24,22)),6),(5,4)))))))),((72,70),(9,2))),(38,3))))),1);
   tree tree_19 [p = 0.000, P = 0.003] = [&W 0.000133] (75,((76,(62,29)),((71,57),((69,(68,(73,(74,((59,(58,(64,(61,(66,(50,43)))))),(60,26)))))),(((((33,20),(67,(((63,(36,11)),10),(15,8)))),((((30,(42,25)),(21,(16,((65,35),14)))),(13,(44,(51,7)))),((48,((((45,(52,37)),(39,(55,34))),23),12)),((((47,31),(49,((54,32),18))),(19,(41,((46,28),17)))),((53,40),((27,(56,((24,22),6))),(5,4))))))),((72,70),(9,2))),(38,3))))),1);
   tree tree_20 [p = 0.000, P = 0.003] = [&W 0.000133] (75,((76,(62,29)),((71,57),((69,(68,(73,(74,(59,(60,((58,(61,(64,((66,50),43)))),26))))))),(((((33,20),(67,(((36,(63,11)),10),(15,8)))),((42,25),((21,(30,((16,((65,35),14)),(13,(44,(51,7)))))),((((55,39),((45,((52,37),34)),23)),12),((40,(48,(19,(41,((46,28),17))))),(53,((22,(24,((56,27),6))),(((47,31),(49,((54,32),18))),(5,4))))))))),((72,70),(9,2))),(38,3))))),1);
   tree tree_21 [p = 0.000, P = 0.003] = [&W 0.000133] (75,((76,(62,29)),((71,57),((69,(68,(73,(74,((58,(66,((64,50),(61,43)))),(59,(60,26))))))),(((((33,20),(((36,(63,11)),10),(67,(15,8)))),(((16,((65,35),14)),(13,(44,(51,7)))),(((42,25),21),(30,(53,((40,((((52,37),(55,34)),(45,(39,23))),12)),((19,(((46,41),28),17)),((24,((27,(56,22)),6)),(48,(((47,31),(49,((54,32),18))),(5,4))))))))))),((72,70),(9,2))),(38,3))))),1);
   tree tree_22 [p = 0.000, P = 0.003] = [&W 0.000133] (75,((76,(62,29)),((71,57),((69,(68,(73,(74,((59,(60,(58,(64,(66,(50,(61,43))))))),26))))),(((((33,20),((67,((36,(63,11)),10)),(15,8))),((((30,(42,25)),(16,((65,35),14))),(13,(44,(51,7)))),(21,(40,((48,((37,(34,((45,(55,39)),(52,23)))),12)),((19,(46,(41,(28,17)))),(((56,27),(24,(22,6))),(53,(((47,31),((54,32),(49,18))),(5,4)))))))))),((72,70),(9,2))),(38,3))))),1);
   tree tree_23 [p = 0.000, P = 0.003] = [&W 0.000133] (75,((76,(62,29)),((71,57),((69,(68,(73,(74,((58,((64,50),((66,61),43))),((60,59),26)))))),(((((33,20),((67,((36,(63,11)),10)),(15,8))),(((42,25),((30,(16,(65,(35,14)))),(13,(44,(51,7))))),(21,((48,((53,40),(((52,(55,39)),((45,(37,34)),23)),12))),((((47,31),((54,32),(49,18))),(19,((46,28),(41,17)))),((56,(24,(22,(27,6)))),(5,4))))))),((72,70),(9,2))),(38,3))))),1);
   tree tree_24 [p = 0.000, P = 0.003] = [&W 0.000133] (75,((76,(62,29)),((71,57),((69,(68,(73,(74,((58,(((64,61),50),(66,43))),(60,(59,26))))))),(((((33,20),(((36,(63,11)),10),(67,(15,8)))),(((16,((65,35),14)),(13,(44,(51,7)))),((42,25),(30,(21,(((45,(52,(34,((55,39),(37,23))))),12),(40,((((47,31),((49,(54,32)),18)),(48,(19,((41,28),(46,17))))),(53,(((27,(24,22)),(56,6)),(5,4))))))))))),((72,70),(9,2))),(38,3))))),1);
   tree tree_25 [p = 0.000, P = 0.003] = [&W 0.000133] (75,((76,(62,29)),((71,57),((69,(68,(73,(74,((58,((((66,64),61),50),43)),((60,59),26)))))),(((((33,20),(67,(((36,(63,11)),10),(15,8)))),(((16,((65,35),14)),(13,(44,(51,7)))),((42,25),((30,21),(((45,(52,(((55,39),34),(37,23)))),12),(40,((((47,31),((49,(54,32)),18)),(48,(19,(28,(41,(46,17)))))),(53,((((56,(27,24)),22),6),(5,4)))))))))),((72,70),(9,2))),(38,3))))),1);
   tree tree_26 [p = 0.000, P = 0.003] = [&W 0.000133] (75,((76,(62,29)),((71,57),((69,(68,(73,(74,((58,(66,(61,(64,(50,43))))),(60,(59,26))))))),(((((33,20),(67,(((36,(63,11)),10),(15,8)))),((((42,25),(16,((65,35),14))),(13,(44,(51,7)))),(30,(21,(((39,((37,(52,(55,34))),(45,23))),12),((((47,31),((49,(54,32)),18)),((53,48),(19,(46,((41,28),17))))),(40,(((27,24),(56,(22,6))),(5,4))))))))),((72,70),(9,2))),(38,3))))),1);
   tree tree_27 [p = 0.000, P = 0.004] = [&W 0.000133] (75,((76,(62,29)),((71,57),((69,(68,(73,(74,((59,(58,((66,64),(61,(50,43))))),(60,26)))))),(((((33,20),(67,(((36,(63,11)),10),(15,8)))),((42,25),(30,(((21,(16,((65,35),14))),(13,(44,(51,7)))),(40,(((52,((((55,39),(45,37)),34),23)),12),((53,(((47,31),((49,(54,32)),18)),(19,(41,((46,28),17))))),((48,((24,22),(27,(56,6)))),(5,4))))))))),((72,70),(9,2))),(38,3))))),1);
   tree tree_28 [p = 0.000, P = 0.004] = [&W 0.000133] (75,((76,(62,29)),((71,57),((69,(68,(73,(74,((59,(60,(58,((66,50),((64,61),43))))),26))))),(((((33,20),((67,((36,(63,11)),10)),(15,8))),(21,(30,(((16,(65,(35,14))),((42,25),(13,((51,44),7)))),(((45,((37,((52,39),(55,34))),23)),12),((40,(((47,31),(49,((54,32),18))),(48,(19,((46,41),(28,17)))))),(53,((22,((56,24),(27,6))),(5,4))))))))),((72,70),(9,2))),(38,3))))),1);
   tree tree_29 [p = 0.000, P = 0.004] = [&W 0.000133] (75,((76,(62,29)),((71,57),((69,(68,(73,(74,((60,(58,(64,((61,50),(66,43))))),(59,26)))))),(((((33,20),(67,(((63,(36,11)),10),(15,8)))),((30,((16,((65,35),14)),(13,(44,(51,7))))),(21,((42,25),((((45,(37,34)),((55,39),(52,23))),12),((((47,31),(49,((54,32),18))),(19,(28,((46,41),17)))),((24,((27,22),(56,6))),(40,(48,(53,(5,4))))))))))),((72,70),(9,2))),(38,3))))),1);
   tree tree_30 [p = 0.000, P = 0.004] = [&W 0.000133] (75,((76,(62,29)),((71,57),((69,(68,(73,(74,((58,(66,((64,50),(61,43)))),((60,59),26)))))),(((((33,20),((67,((36,(63,11)),10)),(15,8))),((((42,25),(30,(21,(16,((65,35),14))))),(13,(44,(51,7)))),(48,(40,(53,(((45,(52,((55,34),(39,(37,23))))),12),(((47,31),((49,(54,32)),18)),((22,(24,((56,27),6))),((19,(46,(28,(41,17)))),(5,4)))))))))),((72,70),(9,2))),(38,3))))),1);
   tree tree_31 [p = 0.000, P = 0.004] = [&W 0.000133] (75,((76,(62,29)),((71,57),((69,(68,(73,(74,((60,59),((58,((64,(61,50)),(66,43))),26)))))),(((((33,20),((67,(((63,36),11),10)),(15,8))),((21,((16,((65,35),14)),(13,(44,(51,7))))),(30,((42,25),((((37,34),(45,((55,39),(52,23)))),12),((48,((49,((54,32),(47,31))),18)),(40,(((56,(24,22)),(27,6)),((19,(46,(41,(28,17)))),(53,(5,4))))))))))),((72,70),(9,2))),(38,3))))),1);
   tree tree_32 [p = 0.000, P = 0.004] = [&W 0.000133] (75,((76,(62,29)),((71,57),((69,(68,(73,(74,((58,(61,(64,(50,(66,43))))),(60,(59,26))))))),(((((33,20),(67,(((36,(63,11)),10),(15,8)))),(21,(30,(((16,((65,35),14)),((42,25),(13,(44,(51,7))))),((((55,39),(34,(37,(52,(45,23))))),12),(((47,31),((54,32),(49,18))),(40,(53,(48,(((56,(27,24)),(22,6)),((19,((46,(41,28)),17)),(5,4)))))))))))),((72,70),(9,2))),(38,3))))),1);
   tree tree_33 [p = 0.000, P = 0.004] = [&W 0.000133] (75,((76,(62,29)),((71,57),((69,(68,(73,(74,(60,((58,(61,(50,((66,64),43)))),(59,26))))))),(((((33,20),(((36,(63,11)),10),(67,(15,8)))),((42,25),((21,((16,((65,35),14)),(30,(13,(44,(51,7)))))),(53,(48,(((52,(34,(37,((45,(55,39)),23)))),12),(((47,31),((49,(54,32)),18)),((40,(27,(24,(22,(56,6))))),((19,(46,((41,28),17))),(5,4)))))))))),((72,70),(9,2))),(38,3))))),1);
   tree tree_34 [p = 0.000, P = 0.005] = [&W 0.000133] (75,((76,(62,29)),((71,57),((69,(68,(73,(74,(60,(59,((58,((64,(66,50)),(61,43))),26))))))),(((((33,20),(67,(((36,(63,11)),10),(15,8)))),(((16,((65,35),14)),(13,(44,(51,7)))),(((42,25),21),(30,(((47,31),(49,((54,32),18))),((((45,(55,39)),((52,(37,34)),23)),12),((53,(22,((27,(56,24)),6))),(40,((48,(19,((46,41),(28,17)))),(5,4)))))))))),((72,70),(9,2))),(38,3))))),1);
   tree tree_35 [p = 0.000, P = 0.005] = [&W 0.000133] (75,((76,(62,29)),((71,57),((69,(68,(73,(74,((58,(66,(64,(50,(61,43))))),(60,(59,26))))))),(((((33,20),(67,(((36,(63,11)),10),(15,8)))),((42,25),(((16,((65,35),14)),(13,(44,(51,7)))),(30,(21,(((47,31),((54,32),(49,18))),(((((45,37),(52,(55,34))),(39,23)),12),(48,(53,((40,(27,((24,(56,22)),6))),((19,(46,(28,(41,17)))),(5,4)))))))))))),((72,70),(9,2))),(38,3))))),1);
   tree tree_36 [p = 0.000, P = 0.005] = [&W 0.000133] (75,((76,(62,29)),((71,57),((69,(68,(73,(74,((59,(60,(58,((((66,64),61),50),43)))),26))))),((((((36,(63,11)),10),(67,(15,8))),((33,20),(21,((((42,25),(16,((65,35),14))),(13,(44,(51,7)))),(30,((53,((((55,39),34),(((52,45),37),23)),12)),((22,(24,(27,(56,6)))),(((47,31),(49,((54,32),18))),((48,(40,(19,((46,41),(28,17))))),(5,4)))))))))),((72,70),(9,2))),(38,3))))),1);
   tree tree_37 [p = 0.000, P = 0.005] = [&W 0.000133] (75,((76,(62,29)),((71,57),((69,(68,(73,(74,(((60,59),(58,((66,50),(64,(61,43))))),26))))),(((((33,20),((67,((36,(63,11)),10)),(15,8))),(21,((((42,25),(30,(16,(35,(65,14))))),(13,(44,(51,7)))),(53,((((55,39),(37,(34,(45,(52,23))))),12),(((56,27),(24,(22,6))),((48,40),((19,(41,(46,(28,17)))),(((47,31),(49,((54,32),18))),(5,4)))))))))),((72,70),(9,2))),(38,3))))),1);
   tree tree_38 [p = 0.000, P = 0.005] = [&W 0.000133] (75,((76,(62,29)),((71,57),((69,(68,(73,(74,((60,(58,(64,(61,((66,50),43))))),(59,26)))))),(((((33,20),(67,(((63,(36,11)),10),(15,8)))),((21,((16,((65,35),14)),(13,(44,(51,7))))),((30,(42,25)),(53,((((52,(45,37)),(((55,39),34),23)),12),(((48,((47,31),(49,((54,32),18)))),(((56,27),22),(24,6))),((19,(41,(28,(46,17)))),(40,(5,4))))))))),((72,70),(9,2))),(38,3))))),1);
   tree tree_39 [p = 0.000, P = 0.005] = [&W 0.000133] (75,((76,(62,29)),((71,57),((69,(68,(73,(74,((58,(50,(64,((66,61),43)))),((60,59),26)))))),(((((33,20),((67,((36,(63,11)),10)),(15,8))),((42,25),(((21,(16,((65,35),14))),(13,(44,(51,7)))),(30,((((47,31),((49,(54,32)),18)),(((37,((45,((55,52),39)),34)),23),12)),((53,48),((22,((56,27),(24,6))),(40,((19,(46,(41,(28,17)))),(5,4)))))))))),((72,70),(9,2))),(38,3))))),1);
   tree tree_40 [p = 0.000, P = 0.005] = [&W 0.000133] (75,((76,(62,29)),((71,57),((69,(68,(73,(74,(60,(59,((58,((((66,64),61),50),43)),26))))))),(((((33,20),((67,((36,(63,11)),10)),(15,8))),(((16,((65,35),14)),(21,(13,(44,(51,7))))),(30,((42,25),((((((45,((55,52),39)),37),34),23),12),((27,((56,24),(22,6))),(40,((((53,48),((47,31),((54,32),(49,18)))),(19,((46,(41,28)),17))),(5,4))))))))),((72,70),(9,2))),(38,3))))),1);
   tree tree_41 [p = 0.000, P = 0.005] = [&W 0.000133] (75,((76,(62,29)),((71,57),((69,(68,(73,(74,((58,((64,(66,(61,50))),43)),(59,(60,26))))))),(((((33,20),((67,((36,(63,11)),10)),(15,8))),(((16,((65,35),14)),((42,25),(30,(13,(44,(51,7)))))),(21,(((45,(((52,(39,37)),(55,34)),23)),12),(((47,31),(49,((54,32),18))),((48,(40,(((27,24),22),(56,6)))),((53,(19,(28,(46,(41,17))))),(5,4)))))))),((72,70),(9,2))),(38,3))))),1);
   tree tree_42 [p = 0.000, P = 0.006] = [&W 0.000133] (75,((76,(62,29)),((71,57),((69,(68,(73,(74,((58,(64,(((66,61),50),43))),(60,(59,26))))))),(((((33,20),(((36,(63,11)),10),(67,(15,8)))),(((16,((65,35),14)),((42,25),(30,(13,(44,(51,7)))))),(21,(((45,(((52,37),((55,39),34)),23)),12),(((47,31),((54,32),(49,18))),(53,((48,(40,((27,(24,22)),(56,6)))),((19,(46,(28,(41,17)))),(5,4))))))))),((72,70),(9,2))),(38,3))))),1);
   tree tree_43 [p = 0.000, P = 0.006] = [&W 0.000133] (75,((76,(62,29)),((71,57),((69,(68,(73,(74,(60,((58,((64,50),(66,(61,43)))),(59,26))))))),(((((33,20),(((36,(63,11)),10),(67,(15,8)))),((30,21),(((42,25),((16,((65,35),14)),(13,(44,(51,7))))),((48,(40,((39,((55,52),(34,((45,37),23)))),12))),((24,((27,(56,22)),6)),((((47,31),((49,(54,32)),18)),(19,(((46,41),28),17))),(53,(5,4)))))))),((72,70),(9,2))),(38,3))))),1);
   tree tree_44 [p = 0.000, P = 0.006] = [&W 0.000133] (75,((76,(62,29)),((71,57),((69,(68,(73,(74,((59,(60,(58,((66,64),(61,(50,43)))))),26))))),(((((33,20),((67,((36,(63,11)),10)),(15,8))),(21,((((30,(42,25)),(16,((65,35),14))),(13,(44,(51,7)))),(((52,((45,39),((37,(55,34)),23))),12),(((56,(24,22)),(27,6)),((53,((47,31),((54,32),(49,18)))),(48,((19,(46,((41,28),17))),(40,(5,4)))))))))),((72,70),(9,2))),(38,3))))),1);
   tree tree_45 [p = 0.000, P = 0.006] = [&W 0.000133] (75,((76,(62,29)),((71,57),((69,(68,(73,(74,((60,(59,(58,((66,50),(61,(64,43)))))),26))))),(((((33,20),(67,(((36,(63,11)),10),(15,8)))),(21,((((42,25),(16,((65,35),14))),(30,(13,(44,(51,7))))),((((52,((55,39),37)),((45,34),23)),12),(48,((56,(27,(22,(24,6)))),((53,(40,(((47,31),((54,32),(49,18))),(19,(41,(46,(28,17))))))),(5,4)))))))),((72,70),(9,2))),(38,3))))),1);
   tree tree_46 [p = 0.000, P = 0.006] = [&W 0.000133] (75,((76,(62,29)),((71,57),((69,(68,(73,(74,(59,((58,(61,(64,(50,(66,43))))),(60,26))))))),(((((33,20),(67,(((36,(63,11)),10),(15,8)))),((((42,25),21),((16,((65,35),14)),(30,(13,(44,(51,7)))))),(((39,(45,(37,((52,(55,34)),23)))),12),((48,((47,31),(49,((54,32),18)))),((((56,(27,24)),22),6),(40,((19,((41,28),(46,17))),(53,(5,4))))))))),((72,70),(9,2))),(38,3))))),1);
   tree tree_47 [p = 0.000, P = 0.006] = [&W 0.000133] (75,((76,(62,29)),((71,57),((69,(68,(73,(74,((58,(61,(64,(50,(66,43))))),(59,(60,26))))))),(((((33,20),(67,(((36,(63,11)),10),(15,8)))),(((42,25),(21,(30,((16,((65,35),14)),(13,(44,(51,7))))))),((48,((47,31),((54,32),(49,18)))),(((39,(37,(45,((52,(55,34)),23)))),12),(((56,22),((27,24),6)),(40,((53,(19,(46,((41,28),17)))),(5,4)))))))),((72,70),(9,2))),(38,3))))),1);
   tree tree_48 [p = 0.000, P = 0.006] = [&W 0.000133] (75,((76,(62,29)),((71,57),((69,(68,(73,(74,(59,((60,(58,(66,((61,50),(64,43))))),26)))))),(((((33,20),(67,(((36,(63,11)),10),(15,8)))),(((16,((65,35),14)),(13,(44,(51,7)))),((30,((42,25),21)),(((47,31),((54,32),(49,18))),(((53,(19,(46,(28,(41,17))))),(40,((34,((55,52),(39,(45,(37,23))))),12))),(48,((27,(((56,24),22),6)),(5,4)))))))),((72,70),(9,2))),(38,3))))),1);
   tree tree_49 [p = 0.000, P = 0.007] = [&W 0.000133] (75,((76,(62,29)),((71,57),((69,(68,(73,(74,(60,((59,(58,(66,((61,50),(64,43))))),26)))))),(((((33,20),(((36,(63,11)),10),(67,(15,8)))),(21,(((16,((65,35),14)),(30,(13,(44,(51,7))))),((42,25),(40,(((37,(((55,39),(52,34)),(45,23))),12),((48,(53,(19,(((46,41),28),17)))),((((47,31),(49,((54,32),18))),(27,(56,(24,(22,6))))),(5,4))))))))),((72,70),(9,2))),(38,3))))),1);
   tree tree_50 [p = 0.000, P = 0.007] = [&W 0.000133] (75,((76,(62,29)),((71,57),((69,(68,(73,(74,((58,(64,(61,(50,(66,43))))),(60,(59,26))))))),(((((33,20),((67,((36,(63,11)),10)),(15,8))),(((30,(((42,25),21),(16,((65,35),14)))),(13,(44,(51,7)))),(((45,(39,((37,34),((55,52),23)))),12),((24,((27,(56,22)),6)),(48,(((47,31),((49,(54,32)),18)),(53,(40,((19,(46,((41,28),17))),(5,4)))))))))),((72,70),(9,2))),(38,3))))),1);
   tree tree_51 [p = 0.000, P = 0.007] = [&W 0.000133] (75,((76,(62,29)),((71,57),((69,(68,(73,(74,((59,(58,(66,((61,(64,50)),43)))),(60,26)))))),(((((33,20),(67,(((36,(63,11)),10),(15,8)))),(((21,((30,(42,25)),(16,((65,35),14)))),(13,(44,(51,7)))),(((19,(46,((41,28),17))),(53,((39,((55,34),((52,37),(45,23)))),12))),(((48,40),(((47,31),((49,(54,32)),18)),(27,(56,((24,22),6))))),(5,4))))),((72,70),(9,2))),(38,3))))),1);
   tree tree_52 [p = 0.000, P = 0.007] = [&W 0.000133] (75,((76,(62,29)),((71,57),((69,(68,(73,(74,(59,((60,(58,((64,(61,(66,50))),43))),26)))))),(((((33,20),(67,(((36,(63,11)),10),(15,8)))),((42,25),(((16,((65,35),14)),(13,(44,(51,7)))),((30,21),(40,((((39,(52,(55,37))),((45,34),23)),12),(((24,22),(27,(56,6))),(((47,31),((54,32),(49,18))),(48,(53,((19,(46,((41,28),17))),(5,4)))))))))))),((72,70),(9,2))),(38,3))))),1);
   tree tree_53 [p = 0.000, P = 0.007] = [&W 0.000133] (75,((76,(62,29)),((71,57),((69,(68,(73,(74,(59,((58,((66,50),(64,(61,43)))),(60,26))))))),(((((33,20),(67,(((36,(63,11)),10),(15,8)))),((42,25),(21,(((30,(16,((65,35),14))),(13,(44,(51,7)))),((40,(53,(48,(((((45,39),((55,52),37)),34),23),12)))),((56,(22,(27,(24,6)))),(((47,31),(49,((54,32),18))),((19,((41,28),(46,17))),(5,4))))))))),((72,70),(9,2))),(38,3))))),1);
   tree tree_54 [p = 0.000, P = 0.007] = [&W 0.000133] (75,((76,(62,29)),((71,57),((69,(68,(73,(74,((59,(58,(61,((66,50),(64,43))))),(60,26)))))),(((((33,20),(((36,(63,11)),10),(67,(15,8)))),(21,(((16,((65,35),14)),(30,((42,25),(13,(44,(51,7)))))),(((37,((39,((55,52),(45,34))),23)),12),((((56,(27,24)),22),6),((48,((47,31),((54,32),(49,18)))),((40,(19,(28,((46,41),17)))),(53,(5,4))))))))),((72,70),(9,2))),(38,3))))),1);
   tree tree_55 [p = 0.000, P = 0.007] = [&W 0.000133] (75,((76,(62,29)),((71,57),((69,(68,(73,(74,(59,((58,((66,(64,(61,50))),43)),(60,26))))))),(((((33,20),((67,((36,(63,11)),10)),(15,8))),((((42,25),(16,((65,35),14))),((30,21),(13,(44,(51,7))))),((48,((45,(34,((52,37),((55,39),23)))),12)),((22,((56,(27,24)),6)),((53,40),(((47,31),((49,(54,32)),18)),((19,(28,(46,(41,17)))),(5,4)))))))),((72,70),(9,2))),(38,3))))),1);
   tree tree_56 [p = 0.000, P = 0.007] = [&W 0.000133] (75,((76,(62,29)),((71,57),((69,(68,(73,(74,((59,(58,(66,(64,((61,50),43))))),(60,26)))))),(((((33,20),((67,((36,(63,11)),10)),(15,8))),((30,21),(((16,(65,(35,14))),((42,25),(13,(51,(44,7))))),(((53,48),(((55,52),(45,(((39,37),34),23))),12)),(((27,24),(22,(56,6))),(((47,31),((49,(54,32)),18)),((40,(19,(41,(46,(28,17))))),(5,4)))))))),((72,70),(9,2))),(38,3))))),1);
   tree tree_57 [p = 0.000, P = 0.008] = [&W 0.000133] (75,((76,(62,29)),((71,57),((69,(68,(73,(74,((60,((61,(58,(66,(64,50)))),43)),(59,26)))))),(((((33,20),(((36,(63,11)),10),(67,(15,8)))),(((21,(16,((65,35),14))),(30,(13,(44,(51,7))))),((42,25),((((37,(39,((52,45),(55,34)))),23),12),((22,(24,((56,27),6))),(((47,31),((54,32),(49,18))),((48,((53,40),(19,(46,((41,28),17))))),(5,4)))))))),((72,70),(9,2))),(38,3))))),1);
   tree tree_58 [p = 0.000, P = 0.008] = [&W 0.000133] (75,((76,(62,29)),((71,57),((69,(68,(73,(74,((60,(58,(((66,64),50),(61,43)))),(59,26)))))),(((((33,20),(67,(((36,(63,11)),10),(15,8)))),(((16,((65,35),14)),(13,(44,(51,7)))),(((30,(42,25)),21),((((52,37),((55,39),(34,(45,23)))),12),((24,(56,((27,22),6))),((40,(53,((47,31),((49,(54,32)),18)))),((48,(19,(28,(41,(46,17))))),(5,4)))))))),((72,70),(9,2))),(38,3))))),1);
   tree tree_59 [p = 0.000, P = 0.008] = [&W 0.000133] (75,((76,(62,29)),((71,57),((69,(68,(73,(74,((58,(((64,61),(66,50)),43)),(60,(59,26))))))),(((((33,20),(67,(((63,(36,11)),10),(15,8)))),((((42,25),(21,(16,((65,35),14)))),(30,(13,(44,(51,7))))),(40,(((39,(52,((45,(37,(55,34))),23))),12),(53,((19,(46,(41,(28,17)))),((22,(56,((27,24),6))),((48,((47,31),((54,32),(49,18)))),(5,4))))))))),((72,70),(9,2))),(38,3))))),1);
   tree tree_60 [p = 0.000, P = 0.008] = [&W 0.000133] (75,((76,(62,29)),((71,57),((69,(68,(73,(74,(60,((58,((66,50),((64,61),43))),(59,26))))))),(((((33,20),(67,(((36,(63,11)),10),(15,8)))),((42,25),(((30,(16,((65,35),14))),(13,(44,(51,7)))),(21,((19,((46,(41,28)),17)),((53,((48,((47,31),((49,(54,32)),18))),(((45,39),((37,(55,34)),(52,23))),12))),(40,((27,(22,((56,24),6))),(5,4))))))))),((72,70),(9,2))),(38,3))))),1);
   tree tree_61 [p = 0.000, P = 0.008] = [&W 0.000133] (75,((76,(62,29)),((71,57),((69,(68,(73,(74,((58,((61,50),(66,(64,43)))),(60,(59,26))))))),(((((33,20),((67,((36,(63,11)),10)),(15,8))),(((42,25),((16,((65,35),14)),(13,(44,(51,7))))),(21,(30,((19,(28,(46,(41,17)))),(40,(53,((((47,31),((49,(54,32)),18)),(((45,(37,(55,34))),((52,39),23)),12)),(48,(((24,(56,(27,22))),6),(5,4))))))))))),((72,70),(9,2))),(38,3))))),1);
   tree tree_62 [p = 0.000, P = 0.008] = [&W 0.000133] (75,((76,(62,29)),((71,57),((69,(68,(73,(74,(((60,59),(58,(50,(66,(61,(64,43)))))),26))))),(((((33,20),(67,(((36,(63,11)),10),(15,8)))),((42,25),(((16,((65,35),14)),(21,(30,(13,(44,(51,7)))))),(53,((((47,31),((54,32),(49,18))),(19,(28,(46,(41,17))))),(40,(((45,((55,39),(((52,37),34),23))),12),((48,(27,(22,(24,(56,6))))),(5,4))))))))),((72,70),(9,2))),(38,3))))),1);
   tree tree_63 [p = 0.000, P = 0.008] = [&W 0.000133] (75,((76,(62,29)),((71,57),((69,(68,(73,(74,((60,(58,(61,(64,(66,(50,43)))))),(59,26)))))),(((((33,20),(67,(((36,(63,11)),10),(15,8)))),((30,(42,25)),(((16,((65,35),14)),(13,(51,(44,7)))),(21,((19,(41,((46,28),17))),((((47,31),((54,32),(49,18))),((53,48),((((45,39),37),(((55,52),34),23)),12))),((40,((27,(56,22)),(24,6))),(5,4)))))))),((72,70),(9,2))),(38,3))))),1);
   tree tree_64 [p = 0.000, P = 0.009] = [&W 0.000133] (75,((76,(62,29)),((71,57),((69,(68,(73,(74,((59,(60,(58,(61,(50,(66,(64,43))))))),26))))),(((((33,20),(((36,(63,11)),10),(67,(15,8)))),((30,21),((((42,25),(16,(65,(35,14)))),(13,(44,(51,7)))),((19,(((46,41),28),17)),(40,(((45,(52,(34,(((55,39),37),23)))),12),(53,((48,(22,(27,(24,(56,6))))),(((47,31),((49,(54,32)),18)),(5,4)))))))))),((72,70),(9,2))),(38,3))))),1);
   tree tree_65 [p = 0.000, P = 0.009] = [&W 0.000133] (75,((76,(62,29)),((71,57),((69,(68,(73,(74,((59,(58,((66,50),((64,61),43)))),(60,26)))))),(((((33,20),(67,(((36,(63,11)),10),(15,8)))),(30,((21,((42,25),((16,((65,35),14)),(13,(51,(44,7)))))),((40,(48,(((47,31),((49,(54,32)),18)),(53,(19,((41,28),(46,17))))))),((((45,39),(52,(37,((55,34),23)))),12),(((56,27),(22,(24,6))),(5,4))))))),((72,70),(9,2))),(38,3))))),1);
   tree tree_66 [p = 0.000, P = 0.009] = [&W 0.000133] (75,((76,(62,29)),((71,57),((69,(68,(73,(74,((59,(60,(58,(61,(64,(66,(50,43))))))),26))))),(((((33,20),(67,(((36,(63,11)),10),(15,8)))),(30,((42,25),(((16,((65,35),14)),(13,(51,(44,7)))),(21,((19,(41,(46,(28,17)))),((((47,31),((54,32),(49,18))),(48,(53,((((45,39),37),((55,52),(34,23))),12)))),((40,((56,22),(24,(27,6)))),(5,4))))))))),((72,70),(9,2))),(38,3))))),1);
   tree tree_67 [p = 0.000, P = 0.009] = [&W 0.000133] (75,((76,(62,29)),((71,57),((69,(68,(73,(74,(60,((59,(58,((66,61),((64,50),43)))),26)))))),(((((33,20),((67,((63,(36,11)),10)),(15,8))),(((16,((65,35),14)),(21,((30,(42,25)),(13,(44,(51,7)))))),((19,(46,((41,28),17))),(53,((48,40),((((47,31),((49,(54,32)),18)),(((37,(39,34)),((55,52),(45,23))),12)),(((56,((27,24),22)),6),(5,4)))))))),((72,70),(9,2))),(38,3))))),1);
   tree tree_68 [p = 0.000, P = 0.009] = [&W 0.000133] (75,((76,(62,29)),((71,57),((69,(68,(73,(74,((60,(59,(58,((64,50),((66,61),43))))),26))))),(((((33,20),(((36,(63,11)),10),(67,(15,8)))),((((42,25),(16,((65,35),14))),((30,21),(13,(44,(51,7))))),((19,(41,((46,28),17))),(((40,((47,31),(49,((54,32),18)))),(48,(53,((45,((52,(37,((55,39),34))),23)),12)))),((22,((56,27),(24,6))),(5,4)))))),((72,70),(9,2))),(38,3))))),1);
   tree tree_69 [p = 0.000, P = 0.009] = [&W 0.000133] (75,((76,(62,29)),((71,57),((69,(68,(73,(74,(60,(59,((58,((61,50),((66,64),43))),26))))))),(((((33,20),((67,((36,(63,11)),10)),(15,8))),(30,(21,(((42,25),((16,((65,35),14)),(13,(44,(51,7))))),((19,(41,(28,(46,17)))),((53,40),(((48,((47,31),((49,(54,32)),18))),((37,(45,(((52,(55,39)),34),23))),12)),((27,(22,(56,(24,6)))),(5,4))))))))),((72,70),(9,2))),(38,3))))),1);
   tree tree_70 [p = 0.000, P = 0.009] = [&W 0.000133] (75,((76,(62,29)),((71,57),((69,(68,(73,(74,((58,(50,(((66,64),61),43))),(60,(59,26))))))),(((((33,20),((67,((36,(63,11)),10)),(15,8))),((30,((42,25),((16,((65,35),14)),(21,(13,((51,44),7)))))),(40,((19,(41,(28,(46,17)))),(((48,((47,31),((54,32),(49,18)))),(((37,34),((45,(52,(55,39))),23)),12)),(53,(((27,(56,22)),(24,6)),(5,4)))))))),((72,70),(9,2))),(38,3))))),1);
   tree tree_71 [p = 0.000, P = 0.009] = [&W 0.000133] (75,((76,(62,29)),((71,57),((69,(68,(73,(74,((58,(50,(61,((66,64),43)))),(60,(59,26))))))),(((((33,20),(67,(((36,(63,11)),10),(15,8)))),((30,((16,((65,35),14)),(21,(13,((51,44),7))))),((42,25),(40,((19,(41,(28,(46,17)))),(((48,((47,31),((54,32),(49,18)))),((34,(37,(((52,45),(55,39)),23))),12)),(53,((24,((27,(56,22)),6)),(5,4))))))))),((72,70),(9,2))),(38,3))))),1);
   tree tree_72 [p = 0.000, P = 0.010] = [&W 0.000133] (75,((76,(62,29)),((71,57),((69,(68,(73,(74,(60,(59,((58,((66,(64,61)),(50,43))),26))))))),(((((33,20),(67,(((36,(63,11)),10),(15,8)))),((21,((16,((65,35),14)),(30,((42,25),(13,(44,(51,7))))))),((48,40),((53,(19,((46,(41,28)),17))),((((47,31),((54,32),(49,18))),(((39,(37,(55,34))),(52,(45,23))),12)),((56,(((27,24),22),6)),(5,4))))))),((72,70),(9,2))),(38,3))))),1);
   tree tree_73 [p = 0.000, P = 0.010] = [&W 0.000133] (75,((76,(62,29)),((71,57),((69,(68,(73,(74,(60,((59,(58,((66,64),((61,50),43)))),26)))))),(((((33,20),(((36,(63,11)),10),(67,(15,8)))),(((21,((42,25),(16,((65,35),14)))),(13,(44,(51,7)))),(30,(48,((19,((46,(41,28)),17)),((((47,31),((54,32),(49,18))),((39,(45,(52,(37,((55,34),23))))),12)),((53,40),((56,(27,(22,(24,6)))),(5,4))))))))),((72,70),(9,2))),(38,3))))),1);
   tree tree_74 [p = 0.000, P = 0.010] = [&W 0.000133] (75,((76,(62,29)),((71,57),((69,(68,(73,(74,(60,((59,(58,(66,(64,((61,50),43))))),26)))))),(((((33,20),(((36,(63,11)),10),(67,(15,8)))),(((30,((42,25),(16,((65,35),14)))),(13,((51,44),7))),(21,((((53,40),((47,31),((54,32),(49,18)))),(19,(41,(28,(46,17))))),(48,(((39,((37,(52,(55,34))),(45,23))),12),((24,((56,22),(27,6))),(5,4)))))))),((72,70),(9,2))),(38,3))))),1);
   tree tree_75 [p = 0.000, P = 0.010] = [&W 0.000133] (75,((76,(62,29)),((71,57),((69,(68,(73,(74,((60,59),((58,((66,50),((64,61),43))),26)))))),(((((33,20),(67,(((36,(63,11)),10),(15,8)))),(30,((21,(((42,25),(16,((65,35),14))),(13,(51,(44,7))))),(((48,40),((53,((47,31),((49,(54,32)),18))),(19,((46,(41,28)),17)))),((((55,34),(((45,39),(52,37)),23)),12),(((56,27),(22,(24,6))),(5,4))))))),((72,70),(9,2))),(38,3))))),1);
   tree tree_76 [p = 0.000, P = 0.010] = [&W 0.000133] (75,((76,(62,29)),((71,57),((69,(68,(73,(74,((58,(64,(61,(50,(66,43))))),(60,(59,26))))))),(((((33,20),(((63,(36,11)),10),(67,(15,8)))),(30,((((42,25),21),((16,((65,35),14)),(13,(44,(51,7))))),((((47,31),((49,(54,32)),18)),(19,(41,(28,(46,17))))),(((((55,39),(45,(37,34))),(52,23)),12),((24,((27,22),(56,6))),(48,(53,(40,(5,4)))))))))),((72,70),(9,2))),(38,3))))),1);
   tree tree_77 [p = 0.000, P = 0.010] = [&W 0.000133] (75,((76,(62,29)),((71,57),((69,(68,(73,(74,(60,(59,((64,(58,(50,((66,61),43)))),26))))))),(((((33,20),(67,(((36,(63,11)),10),(15,8)))),((21,((16,((65,35),14)),(13,(44,(51,7))))),(30,((42,25),((48,((40,((47,31),(49,((54,32),18)))),(19,(41,((46,28),17))))),((53,((39,(37,((45,34),((55,52),23)))),12)),((24,(22,((56,27),6))),(5,4)))))))),((72,70),(9,2))),(38,3))))),1);
   tree tree_78 [p = 0.000, P = 0.010] = [&W 0.000133] (75,((76,(62,29)),((71,57),((69,(68,(73,(74,((59,(60,(58,(64,(66,(61,(50,43))))))),26))))),(((((33,20),((67,((63,(36,11)),10)),(15,8))),((21,((16,((65,35),14)),(30,(13,(44,(51,7)))))),((19,((41,28),(46,17))),((((55,39),(45,(37,(34,(52,23))))),12),(((47,31),((54,32),(49,18))),((42,25),((24,((27,(56,22)),6)),(53,(40,(48,(5,4))))))))))),((72,70),(9,2))),(38,3))))),1);
   tree tree_79 [p = 0.000, P = 0.011] = [&W 0.000133] (75,((76,(62,29)),((71,57),((69,(68,(73,(74,((60,(58,(64,((61,50),(66,43))))),(59,26)))))),(((((33,20),((67,((36,(63,11)),10)),(15,8))),((30,(((42,25),(21,(16,((65,35),14)))),(13,(44,(51,7))))),(((((55,52),(45,34)),(39,(37,23))),12),((24,((27,(56,22)),6)),(48,(((47,31),((49,(54,32)),18)),(53,(40,((19,(46,((41,28),17))),(5,4)))))))))),((72,70),(9,2))),(38,3))))),1);
   tree tree_80 [p = 0.000, P = 0.011] = [&W 0.000133] (75,((76,(62,29)),((71,57),((69,(68,(73,(74,((60,(58,(((66,64),(61,50)),43))),(59,26)))))),(((((33,20),(67,(((36,(63,11)),10),(15,8)))),((((42,25),(16,((65,35),14))),(13,(44,(51,7)))),(30,(21,((((55,39),(((52,(45,37)),34),23)),12),((53,(48,(40,(((47,31),((54,32),(49,18))),(19,((46,41),(28,17))))))),(((27,24),(22,(56,6))),(5,4)))))))),((72,70),(9,2))),(38,3))))),1);
   tree tree_81 [p = 0.000, P = 0.011] = [&W 0.000133] (75,((76,(62,29)),((71,57),((69,(68,(73,(74,(60,((59,(58,(50,(66,((64,61),43))))),26)))))),(((((33,20),(67,(((63,(36,11)),10),(15,8)))),(((30,(16,((65,35),14))),(13,(44,(51,7)))),((42,25),(21,((19,(41,(28,(46,17)))),(((34,(37,(((52,45),(55,39)),23))),12),(53,((48,40),((((47,31),(49,((54,32),18))),((24,(27,22)),(56,6))),(5,4)))))))))),((72,70),(9,2))),(38,3))))),1);
   tree tree_82 [p = 0.000, P = 0.011] = [&W 0.000133] (75,((76,(62,29)),((71,57),((69,(68,(73,(74,(60,((58,(64,(66,(50,(61,43))))),(59,26))))))),(((((33,20),(67,(((36,(63,11)),10),(15,8)))),(30,(((((42,25),21),(16,((65,35),14))),(13,(44,(51,7)))),((40,(48,(19,((46,(41,28)),17)))),((((55,39),(45,(52,((37,34),23)))),12),((24,((56,22),(27,6))),(((47,31),(49,((54,32),18))),(53,(5,4))))))))),((72,70),(9,2))),(38,3))))),1);
   tree tree_83 [p = 0.000, P = 0.011] = [&W 0.000133] (75,((76,(62,29)),((71,57),((69,(68,(73,(74,(59,(60,((50,((61,(66,58)),(64,43))),26))))))),(((((33,20),(((36,(63,11)),10),(67,(15,8)))),(((21,(16,((65,35),14))),(30,((42,25),(13,(44,(51,7)))))),(53,((19,((46,41),(28,17))),((40,(((39,37),((45,(52,(55,34))),23)),12)),((27,(22,(24,(56,6)))),(((47,31),((54,32),(49,18))),(48,(5,4))))))))),((72,70),(9,2))),(38,3))))),1);
   tree tree_84 [p = 0.000, P = 0.011] = [&W 0.000133] (75,((76,(62,29)),((71,57),((69,(68,(73,(74,((58,(66,(((64,61),50),43))),((60,59),26)))))),(((((33,20),(((36,(63,11)),10),(67,(15,8)))),(21,(((30,(16,((65,35),14))),((42,25),(13,(44,(51,7))))),((48,((53,40),(19,((41,28),(46,17))))),(((37,(39,((55,34),(45,(52,23))))),12),(((56,27),(24,(22,6))),(((47,31),(49,((54,32),18))),(5,4)))))))),((72,70),(9,2))),(38,3))))),1);
   tree tree_85 [p = 0.000, P = 0.011] = [&W 0.000133] (75,((76,(62,29)),((71,57),((69,(68,(73,(74,(60,(59,((58,(64,(50,(66,(61,43))))),26))))))),(((((33,20),(67,(((36,(63,11)),10),(15,8)))),(30,((((42,25),21),((16,((65,35),14)),(13,(44,(51,7))))),(40,((19,((46,(41,28)),17)),(48,(((45,((55,39),((52,(37,34)),23))),12),((((56,27),(24,22)),6),(53,(((47,31),(49,((54,32),18))),(5,4))))))))))),((72,70),(9,2))),(38,3))))),1);
   tree tree_86 [p = 0.000, P = 0.011] = [&W 0.000133] (75,((76,(62,29)),((71,57),((69,(68,(73,(74,(60,(59,((58,((64,(66,61)),(50,43))),26))))))),(((((33,20),(((36,(63,11)),10),(67,(15,8)))),(30,((42,25),((21,((16,((65,35),14)),(13,(44,(51,7))))),((19,(46,(41,(28,17)))),((48,40),(((((55,39),(45,(37,34))),(52,23)),12),(53,(((47,31),(49,((54,32),18))),((27,((56,22),(24,6))),(5,4))))))))))),((72,70),(9,2))),(38,3))))),1);
   tree tree_87 [p = 0.000, P = 0.012] = [&W 0.000133] (75,((76,(62,29)),((71,57),((69,(68,(73,(74,(60,(59,((58,(50,(64,(61,(66,43))))),26))))))),(((((33,20),(67,(((36,(63,11)),10),(15,8)))),(30,((42,25),((21,((16,((65,35),14)),(13,(44,(51,7))))),(40,((19,(46,(41,(28,17)))),(48,((((45,(37,34)),((55,39),(52,23))),12),((53,((47,31),(49,((54,32),18)))),((27,((56,22),(24,6))),(5,4))))))))))),((72,70),(9,2))),(38,3))))),1);
   tree tree_88 [p = 0.000, P = 0.012] = [&W 0.000133] (75,((76,(62,29)),((71,57),((69,(68,(73,(74,((60,(58,(50,(64,(61,(66,43)))))),(59,26)))))),(((((33,20),(67,(((36,(63,11)),10),(15,8)))),(30,((((42,25),21),((16,((65,35),14)),(13,(44,(51,7))))),(40,((19,((46,(41,28)),17)),(48,(((45,((55,39),((52,(37,34)),23))),12),((27,(56,((24,22),6))),(53,(((47,31),(49,((54,32),18))),(5,4))))))))))),((72,70),(9,2))),(38,3))))),1);
   tree tree_89 [p = 0.000, P = 0.012] = [&W 0.000133] (75,((76,(62,29)),((71,57),((69,(68,(73,(74,((60,(58,(66,(64,(50,(61,43)))))),(59,26)))))),(((((33,20),(((36,(63,11)),10),(67,(15,8)))),(((30,(((42,25),21),(48,(16,((65,35),14))))),(13,(44,(51,7)))),(((52,(45,((37,(55,34)),(39,23)))),12),((19,((46,(41,28)),17)),(((47,31),((49,(54,32)),18)),(53,((24,(27,(56,(22,6)))),(40,(5,4))))))))),((72,70),(9,2))),(38,3))))),1);
   tree tree_90 [p = 0.000, P = 0.012] = [&W 0.000133] (75,((76,(62,29)),((71,57),((69,(68,(73,(74,((58,((64,50),(66,(61,43)))),(59,(60,26))))))),(((((33,20),((67,((36,(63,11)),10)),(15,8))),(30,((21,(((42,25),(16,(65,(35,14)))),(13,(44,(51,7))))),(((47,31),((54,32),(49,18))),((((((55,52),39),34),((45,37),23)),12),((40,(19,(46,((41,28),17)))),(48,((53,(27,(22,((56,24),6)))),(5,4))))))))),((72,70),(9,2))),(38,3))))),1);
   tree tree_91 [p = 0.000, P = 0.012] = [&W 0.000133] (75,((76,(62,29)),((71,57),((69,(68,(73,(74,((58,(61,((64,50),(66,43)))),(59,(60,26))))))),(((((33,20),(67,(((36,(63,11)),10),(15,8)))),((21,((42,25),((16,((65,35),14)),(13,((51,44),7))))),(30,(40,(((47,31),((54,32),(49,18))),((53,48),(((34,(52,((55,39),(37,(45,23))))),12),((19,(((46,41),28),17)),(((56,24),(27,(22,6))),(5,4)))))))))),((72,70),(9,2))),(38,3))))),1);
   tree tree_92 [p = 0.000, P = 0.012] = [&W 0.000133] (75,((76,(62,29)),((71,57),((69,(68,(73,(74,(60,((58,(64,(50,(61,(66,43))))),(59,26))))))),(((((33,20),(67,(((36,(63,11)),10),(15,8)))),(((42,25),((16,((65,35),14)),(13,(44,(51,7))))),(21,(30,(((47,31),((49,(54,32)),18)),((((55,34),(52,((45,37),(39,23)))),12),(48,((53,(19,(28,(46,(41,17))))),(40,((24,(56,(27,(22,6)))),(5,4))))))))))),((72,70),(9,2))),(38,3))))),1);
   tree tree_93 [p = 0.000, P = 0.012] = [&W 0.000133] (75,((76,(62,29)),((71,57),((69,(68,(73,(74,((60,(50,(61,(((66,64),58),43)))),(59,26)))))),(((((33,20),(67,(((36,(63,11)),10),(15,8)))),(((16,((65,35),14)),((30,((42,25),21)),(13,(44,(51,7))))),((((52,39),(((45,37),(55,34)),23)),12),(((53,48),((47,31),((49,(54,32)),18))),((19,(46,((41,28),17))),((24,(56,(27,(22,6)))),(40,(5,4)))))))),((72,70),(9,2))),(38,3))))),1);
   tree tree_94 [p = 0.000, P = 0.013] = [&W 0.000133] (75,((76,(62,29)),((71,57),((69,(68,(73,(74,((60,59),((64,(66,((58,50),(61,43)))),26)))))),(((((33,20),(67,(((36,(63,11)),10),(15,8)))),(21,(((30,(42,25)),((16,((65,35),14)),(13,(44,(51,7))))),(48,(40,((((39,37),(((55,52),45),(34,23))),12),(((47,31),(49,((54,32),18))),(53,((19,((46,28),(41,17))),((56,(22,((27,24),6))),(5,4))))))))))),((72,70),(9,2))),(38,3))))),1);
   tree tree_95 [p = 0.000, P = 0.013] = [&W 0.000133] (75,((76,(62,29)),((71,57),((69,(68,(73,(74,(59,(60,((58,(64,(50,(61,(66,43))))),26))))))),(((((33,20),(67,(((36,(63,11)),10),(15,8)))),(((42,25),21),(30,(((16,((65,35),14)),(13,(44,(51,7)))),(53,((40,((55,((45,(52,34)),((39,37),23))),12)),(((47,31),((49,(54,32)),18)),((19,((41,(46,28)),17)),((48,(24,((56,27),(22,6)))),(5,4)))))))))),((72,70),(9,2))),(38,3))))),1);
   tree tree_96 [p = 0.000, P = 0.013] = [&W 0.000133] (75,((76,(62,29)),((71,57),((69,(68,(73,(74,(59,((58,(50,(61,((66,64),43)))),(60,26))))))),(((((33,20),((67,((36,(63,11)),10)),(15,8))),((21,((30,(42,25)),((16,((65,35),14)),(13,(44,(51,7)))))),(53,((((39,(45,37)),((55,34),(52,23))),12),((19,(46,(41,(28,17)))),((40,(48,(27,(56,(22,(24,6)))))),((((54,32),(49,(47,31))),18),(5,4)))))))),((72,70),(9,2))),(38,3))))),1);
   tree tree_97 [p = 0.000, P = 0.013] = [&W 0.000133] (75,((76,(62,29)),((71,57),((69,(68,(73,(74,((58,(61,((66,64),(50,43)))),(59,(60,26))))))),(((((33,20),(67,(((36,(63,11)),10),(15,8)))),((42,25),((21,((30,(16,((65,35),14))),(13,(44,(51,7))))),((40,((((55,45),39),(34,((52,37),23))),12)),(48,((19,((41,28),(46,17))),(((47,31),((49,(54,32)),18)),(53,((27,(22,(56,(24,6)))),(5,4)))))))))),((72,70),(9,2))),(38,3))))),1);
   tree tree_98 [p = 0.000, P = 0.013] = [&W 0.000133] (75,((76,(62,29)),((71,57),((69,(68,(73,(74,(60,(59,((58,(50,(61,(66,(64,43))))),26))))))),(((((33,20),(67,(((36,(63,11)),10),(15,8)))),(((30,(42,25)),(21,((16,((65,35),14)),(13,(44,(51,7)))))),(53,((((45,(39,(37,34))),((55,52),23)),12),(((48,40),(19,(28,(46,(41,17))))),((24,(27,(56,(22,6)))),(((47,31),(49,((54,32),18))),(5,4)))))))),((72,70),(9,2))),(38,3))))),1);
   tree tree_99 [p = 0.000, P = 0.013] = [&W 0.000133] (75,((76,(62,29)),((71,57),((69,(68,(73,(74,((58,(66,(64,(61,(50,43))))),(59,(60,26))))))),(((((33,20),(67,(((36,(63,11)),10),(15,8)))),((42,25),((((30,21),(16,((65,35),14))),(13,(44,(51,7)))),((53,(((52,((45,(55,39)),(37,34))),23),12)),((((47,31),(49,((54,32),18))),(40,(19,(28,((46,41),17))))),((((56,27),(24,22)),6),(48,(5,4)))))))),((72,70),(9,2))),(38,3))))),1);
   tree tree_100 [p = 0.000, P = 0.013] = [&W 0.000133] (75,((76,(62,29)),((71,57),((69,(68,(73,(74,(60,(59,((58,((66,61),(64,(50,43)))),26))))))),(((((33,20),(67,(((63,(36,11)),10),(15,8)))),(((30,(21,(16,((65,35),14)))),((42,25),(13,(44,(51,7))))),(((47,31),((54,32),(49,18))),(53,(((34,(37,(52,(45,((55,39),23))))),12),(((48,40),(19,(41,(46,(28,17))))),(((56,24),(22,(27,6))),(5,4)))))))),((72,70),(9,2))),(38,3))))),1);
   tree tree_101 [p = 0.000, P = 0.013] = [&W 0.000133] (75,((76,(62,29)),((71,57),((69,(68,(73,(74,((59,(58,(61,((66,50),(64,43))))),(60,26)))))),(((((33,20),((67,((36,(63,11)),10)),(15,8))),((((30,(42,25)),(21,(16,((65,35),14)))),(13,(44,(51,7)))),(((47,31),(49,((54,32),18))),(((53,40),((45,(52,(((55,39),37),(34,23)))),12)),(48,((19,(28,(46,(41,17)))),((24,(56,((27,22),6))),(5,4)))))))),((72,70),(9,2))),(38,3))))),1);
   tree tree_102 [p = 0.000, P = 0.014] = [&W 0.000133] (75,((76,(62,29)),((71,57),((69,(68,(73,(74,((59,(58,(61,(66,(50,(64,43)))))),(60,26)))))),(((((33,20),(67,(((36,(63,11)),10),(15,8)))),(((16,((65,35),14)),(21,((30,(42,25)),(13,(44,(51,7)))))),(((53,40),((47,31),((54,32),(49,18)))),(((34,((55,39),(37,(52,(45,23))))),12),((19,((46,(41,28)),17)),((48,(27,(24,(56,(22,6))))),(5,4))))))),((72,70),(9,2))),(38,3))))),1);
   tree tree_103 [p = 0.000, P = 0.014] = [&W 0.000133] (75,((76,(62,29)),((71,57),((69,(68,(73,(74,(60,((58,((61,(66,(64,50))),43)),(59,26))))))),(((((33,20),(67,(((36,(63,11)),10),(15,8)))),(((16,((65,35),14)),(21,(13,(44,(51,7))))),((30,(42,25)),(53,(((39,(45,(37,(((55,52),34),23)))),12),(((47,31),(49,((54,32),18))),((48,(40,(19,((46,28),(41,17))))),(((27,24),(56,(22,6))),(5,4))))))))),((72,70),(9,2))),(38,3))))),1);
   tree tree_104 [p = 0.000, P = 0.014] = [&W 0.000133] (75,((76,(62,29)),((71,57),((69,(68,(73,(74,((59,(60,(50,(58,((64,61),(66,43)))))),26))))),((((((36,(63,11)),10),((67,(33,20)),(15,8))),(((30,(16,((65,35),14))),(21,((42,25),(13,(44,(51,7)))))),(48,((53,(((37,((55,39),34)),((52,45),23)),12)),(40,(((47,31),((49,(54,32)),18)),((19,(46,(41,(28,17)))),((((27,24),22),(56,6)),(5,4))))))))),((72,70),(9,2))),(38,3))))),1);
   tree tree_105 [p = 0.000, P = 0.014] = [&W 0.000133] (75,((76,(62,29)),((71,57),((69,(68,(73,(74,((58,(50,((66,(64,61)),43))),(59,(60,26))))))),(((((33,20),(((36,(63,11)),10),(67,(15,8)))),(((42,25),(30,((16,(35,(65,14))),(13,(44,(51,7)))))),(21,((40,(19,((41,28),(46,17)))),((48,((45,(((55,52),37),((39,34),23))),12)),((53,(((47,31),((49,(54,32)),18)),((24,22),((56,27),6)))),(5,4))))))),((72,70),(9,2))),(38,3))))),1);
   tree tree_106 [p = 0.000, P = 0.014] = [&W 0.000133] (75,((76,(62,29)),((71,57),((69,(68,(73,(74,(59,((58,(61,(64,(66,(50,43))))),(60,26))))))),(((((33,20),(67,(((36,(63,11)),10),(15,8)))),((42,25),((21,(30,((16,((65,35),14)),(13,(44,(51,7)))))),((48,(19,(41,((46,28),17)))),(40,((((55,39),(((45,(52,37)),34),23)),12),(53,((((47,31),((49,(54,32)),18)),(27,(56,(22,(24,6))))),(5,4))))))))),((72,70),(9,2))),(38,3))))),1);
   tree tree_107 [p = 0.000, P = 0.014] = [&W 0.000133] (75,((76,(62,29)),((71,57),((69,(68,(73,(74,(59,((60,(58,(64,((61,50),(66,43))))),26)))))),(((((33,20),(67,(((36,(63,11)),10),(15,8)))),(30,(((16,((65,35),14)),(13,(44,(51,7)))),(21,((42,25),(53,(((34,(39,(45,((55,52),(37,23))))),12),(((47,31),(49,((54,32),18))),(48,((19,((41,(46,28)),17)),(40,((22,(27,(24,(56,6)))),(5,4))))))))))))),((72,70),(9,2))),(38,3))))),1);
   tree tree_108 [p = 0.000, P = 0.014] = [&W 0.000133] (75,((76,(62,29)),((71,57),((69,(68,(73,(74,((58,((61,50),((66,64),43))),(59,(60,26))))))),(((((33,20),(((36,(63,11)),10),(67,(15,8)))),((42,25),(21,(((16,((65,35),14)),(13,(44,(51,7)))),(30,(40,((19,((46,41),(28,17))),(48,((((47,31),((49,(54,32)),18)),((37,(45,((39,(52,(55,34))),23))),12)),(53,((56,(((27,24),22),6)),(5,4)))))))))))),((72,70),(9,2))),(38,3))))),1);
   tree tree_109 [p = 0.000, P = 0.015] = [&W 0.000133] (75,((76,(62,29)),((71,57),((69,(68,(73,(74,((59,(60,(58,(50,(64,((66,61),43)))))),26))))),((((((36,(63,11)),10),(67,(15,8))),((33,20),((30,(((42,25),(16,((65,35),14))),(21,(13,(44,(51,7)))))),((19,(28,(46,(41,17)))),(((40,((47,31),(49,((54,32),18)))),(48,(53,((45,((52,((55,39),(37,34))),23)),12)))),(((56,27),(22,(24,6))),(5,4))))))),((72,70),(9,2))),(38,3))))),1);
   tree tree_110 [p = 0.000, P = 0.015] = [&W 0.000133] (75,((76,(62,29)),((71,57),((69,(68,(73,(74,(59,((60,(58,(64,((61,(66,50)),43)))),26)))))),(((((33,20),((67,((36,(63,11)),10)),(15,8))),((42,25),(((16,((65,35),14)),(13,(44,(51,7)))),((30,21),(((47,31),((49,(54,32)),18)),(((39,(34,((55,52),(37,(45,23))))),12),(48,(40,((53,(19,((41,(46,28)),17))),((((56,27),(24,22)),6),(5,4))))))))))),((72,70),(9,2))),(38,3))))),1);
   tree tree_111 [p = 0.000, P = 0.015] = [&W 0.000133] (75,((76,(62,29)),((71,57),((69,(68,(73,(74,((58,((64,61),(50,(66,43)))),(59,(60,26))))))),(((((33,20),(67,(((36,(63,11)),10),(15,8)))),((((30,21),(16,((65,35),14))),(13,(44,(51,7)))),((42,25),((((55,39),(((45,37),34),(52,23))),12),(((47,31),(49,((54,32),18))),((19,(28,((46,41),17))),(53,(48,((40,((27,22),(56,(24,6)))),(5,4)))))))))),((72,70),(9,2))),(38,3))))),1);
   tree tree_112 [p = 0.000, P = 0.015] = [&W 0.000133] (75,((76,(62,29)),((71,57),((69,(68,(73,(74,((60,(58,(64,(61,(50,(66,43)))))),(59,26)))))),(((((33,20),(67,(((36,(63,11)),10),(15,8)))),(((21,((42,25),(16,((65,35),14)))),(13,(44,(51,7)))),(30,((40,((((52,(39,37)),(45,(55,34))),23),12)),(((47,31),((54,32),(49,18))),((19,(41,((46,28),17))),((53,48),(((56,27),(22,(24,6))),(5,4))))))))),((72,70),(9,2))),(38,3))))),1);
   tree tree_113 [p = 0.000, P = 0.015] = [&W 0.000133] (75,((76,(62,29)),((71,57),((69,(68,(73,(74,(60,((59,(58,((61,(66,(64,50))),43))),26)))))),(((((33,20),((67,((36,(63,11)),10)),(15,8))),(((16,((65,35),14)),(21,(13,(44,(51,7))))),((42,25),(30,(53,(40,(((52,(((39,(45,37)),(55,34)),23)),12),((49,(((54,32),(47,31)),18)),(48,((19,(((46,41),28),17)),((56,(22,(24,(27,6)))),(5,4)))))))))))),((72,70),(9,2))),(38,3))))),1);
   tree tree_114 [p = 0.000, P = 0.015] = [&W 0.000133] (75,((76,(62,29)),((71,57),((69,(68,(73,(74,((58,(50,(66,(61,(64,43))))),(60,(59,26))))))),(((((33,20),((67,((36,(63,11)),10)),(15,8))),(21,(((30,((42,25),(16,((65,35),14)))),(13,(44,(51,7)))),(48,(53,((19,(41,(28,(46,17)))),((((55,34),((45,(52,(39,37))),23)),12),(((40,((47,31),((49,(54,32)),18))),(56,((24,(27,22)),6))),(5,4))))))))),((72,70),(9,2))),(38,3))))),1);
   tree tree_115 [p = 0.000, P = 0.015] = [&W 0.000133] (75,((76,(62,29)),((71,57),((69,(68,(73,(74,((60,(58,(50,((64,(66,61)),43)))),(59,26)))))),(((((33,20),(((36,(63,11)),10),(67,(15,8)))),((((30,(42,25)),(16,((65,35),14))),(13,(44,(51,7)))),(21,((40,(48,(19,(((46,41),28),17)))),(((((52,45),((55,39),(37,34))),23),12),((((47,31),((54,32),(49,18))),((27,22),(24,(56,6)))),(53,(5,4)))))))),((72,70),(9,2))),(38,3))))),1);
   tree tree_116 [p = 0.000, P = 0.015] = [&W 0.000133] (75,((76,(62,29)),((71,57),((69,(68,(73,(74,((59,(60,(((61,58),50),(66,(64,43))))),26))))),(((((33,20),(67,(((63,(36,11)),10),(15,8)))),(((42,25),((21,(16,((65,35),14))),(30,(13,(44,(51,7)))))),((19,((41,(46,28)),17)),(((((45,37),((55,52),34)),(39,23)),12),((53,(48,((((54,32),(49,(47,31))),18),(40,((24,22),(56,(27,6))))))),(5,4)))))),((72,70),(9,2))),(38,3))))),1);
   tree tree_117 [p = 0.000, P = 0.016] = [&W 0.000133] (75,((76,(62,29)),((71,57),((69,(68,(73,(74,(((60,59),(58,(66,((64,50),(61,43))))),26))))),(((((33,20),((67,((36,(63,11)),10)),(15,8))),(((30,(16,((65,35),14))),(21,((42,25),(13,(44,(51,7)))))),((19,(41,(46,(28,17)))),((((37,34),(52,((55,39),(45,23)))),12),(48,(53,((40,(((47,31),((54,32),(49,18))),(27,(22,(56,(24,6)))))),(5,4)))))))),((72,70),(9,2))),(38,3))))),1);
   tree tree_118 [p = 0.000, P = 0.016] = [&W 0.000133] (75,((76,(62,29)),((71,57),((69,(68,(73,(74,(59,((60,(58,(50,((64,(66,61)),43)))),26)))))),(((((33,20),((67,((36,(63,11)),10)),(15,8))),(((21,((42,25),(16,((65,35),14)))),(13,(44,(51,7)))),(((((55,39),(52,(45,34))),(37,23)),12),(((47,31),((54,32),(49,18))),(53,(48,(((30,(19,((46,41),(28,17)))),(40,((27,24),(56,(22,6))))),(5,4)))))))),((72,70),(9,2))),(38,3))))),1);
   tree tree_119 [p = 0.000, P = 0.016] = [&W 0.000133] (75,((76,(62,29)),((71,57),((69,(68,(73,(74,(59,(60,((58,(61,((66,64),(50,43)))),26))))))),(((((33,20),(((36,(63,11)),10),(67,(15,8)))),(30,((21,((16,((65,35),14)),(13,(44,(51,7))))),((42,25),(48,(((((39,(52,37)),(45,(55,34))),23),12),((53,((47,31),(49,((54,32),18)))),(((19,(41,(28,(46,17)))),(27,(56,(24,(22,6))))),(40,(5,4)))))))))),((72,70),(9,2))),(38,3))))),1);
   tree tree_120 [p = 0.000, P = 0.016] = [&W 0.000133] (75,((76,(62,29)),((71,57),((69,(68,(73,(74,(59,(60,((58,(((64,(66,61)),50),43)),26))))))),(((((33,20),(67,(((36,(63,11)),10),(15,8)))),((((42,25),21),((16,((65,35),14)),(13,(44,(51,7))))),((((55,39),(37,((52,(45,34)),23))),12),(((47,31),((54,32),(49,18))),(53,(((40,(30,(19,(46,((41,28),17))))),(56,((27,24),(22,6)))),(48,(5,4)))))))),((72,70),(9,2))),(38,3))))),1);
   tree tree_121 [p = 0.000, P = 0.016] = [&W 0.000133] (75,((76,(62,29)),((71,57),((69,(68,(73,(74,(59,((60,(64,((66,((61,58),50)),43))),26)))))),(((((33,20),(((36,(63,11)),10),(67,(15,8)))),((((42,25),21),((16,((65,35),14)),(13,(44,(51,7))))),(30,(((45,((((55,52),39),(37,34)),23)),12),(48,(53,(40,(((47,31),((54,32),(49,18))),(((19,(28,((46,41),17))),(27,(24,(22,(56,6))))),(5,4)))))))))),((72,70),(9,2))),(38,3))))),1);
   tree tree_122 [p = 0.000, P = 0.016] = [&W 0.000133] (75,((76,(62,29)),((71,57),((69,(68,(73,(74,(59,(60,(((66,(64,61)),((58,50),43)),26))))))),(((((67,((36,(63,11)),10)),((33,20),(15,8))),(((30,(42,25)),((21,(16,((65,35),14))),(13,(44,(51,7))))),(48,(53,((40,(((45,(37,((55,39),(52,34)))),23),12)),(((47,31),((49,(54,32)),18)),(((19,(41,((46,28),17))),(24,(56,(22,(27,6))))),(5,4)))))))),((72,70),(9,2))),(38,3))))),1);
   tree tree_123 [p = 0.000, P = 0.016] = [&W 0.000133] (75,((76,(62,29)),((71,57),((69,(68,(73,(74,((60,59),((66,(((61,58),(64,50)),43)),26)))))),(((((33,20),((67,((36,(63,11)),10)),(15,8))),(21,((42,25),(((16,((65,35),14)),(13,(44,(51,7)))),(30,((40,((52,(45,((55,34),(39,(37,23))))),12)),(((47,31),((54,32),(49,18))),(((48,(19,((46,28),(41,17)))),(53,((56,24),(22,(27,6))))),(5,4))))))))),((72,70),(9,2))),(38,3))))),1);
   tree tree_124 [p = 0.000, P = 0.017] = [&W 0.000133] (75,((76,(62,29)),((71,57),((69,(68,(73,(74,((60,(59,(58,(((66,64),61),(50,43))))),26))))),(((((33,20),((67,((36,(63,11)),10)),(15,8))),((21,(30,((16,((65,35),14)),(13,(44,(51,7)))))),((42,25),(48,(40,((53,((34,((45,(52,(55,39))),(37,23))),12)),(((47,31),((49,(54,32)),18)),(((19,(((46,41),28),17)),((27,(24,22)),(56,6))),(5,4))))))))),((72,70),(9,2))),(38,3))))),1);
   tree tree_125 [p = 0.000, P = 0.017] = [&W 0.000133] (75,((76,(62,29)),((71,57),((69,(68,(73,(74,((60,(59,(58,((66,61),((64,50),43))))),26))))),(((((33,20),((67,((63,(36,11)),10)),(15,8))),(((42,25),((16,(35,(65,14))),(13,(44,(51,7))))),(30,(21,(53,((((45,(55,34)),(39,(52,(37,23)))),12),(((48,(40,(19,((46,(41,28)),17)))),(56,((27,(24,22)),6))),(((47,31),((54,32),(49,18))),(5,4))))))))),((72,70),(9,2))),(38,3))))),1);
   tree tree_126 [p = 0.000, P = 0.017] = [&W 0.000133] (75,((76,(62,29)),((71,57),((69,(68,(73,(74,((58,((61,50),(64,(66,43)))),(60,(59,26))))))),(((((33,20),(((36,(63,11)),10),(67,(15,8)))),(((16,((65,35),14)),(21,((30,(42,25)),(13,(44,(51,7)))))),((48,(((52,(37,(45,((55,39),34)))),23),12)),((53,((19,((41,28),(46,17))),(40,(22,(27,((56,24),6)))))),(((47,31),((54,32),(49,18))),(5,4)))))),((72,70),(9,2))),(38,3))))),1);
   tree tree_127 [p = 0.000, P = 0.017] = [&W 0.000133] (75,((76,(62,29)),((71,57),((69,(68,(73,(74,((58,(50,(64,((66,61),43)))),(60,(59,26))))))),(((((33,20),(67,(((36,(63,11)),10),(15,8)))),(30,(21,(((16,((65,35),14)),(13,(44,(51,7)))),((42,25),((((55,39),(37,(45,(52,(34,23))))),12),(((47,31),((54,32),(49,18))),(40,((48,((19,((46,(41,28)),17)),(53,(27,((24,(56,22)),6))))),(5,4)))))))))),((72,70),(9,2))),(38,3))))),1);
   tree tree_128 [p = 0.000, P = 0.017] = [&W 0.000133] (75,((76,(62,29)),((71,57),((69,(68,(73,(74,(59,((60,(58,(61,(64,(50,(66,43)))))),26)))))),(((((33,20),(67,(((36,(63,11)),10),(15,8)))),(((42,25),((16,((65,35),14)),(21,(13,(44,(51,7)))))),(((37,((52,((55,39),(45,34))),23)),12),((53,((47,31),((54,32),(49,18)))),(((19,(28,((46,41),17))),((40,30),(56,(22,(24,(27,6)))))),(48,(5,4))))))),((72,70),(9,2))),(38,3))))),1);
   tree tree_129 [p = 0.000, P = 0.017] = [&W 0.000133] (75,((76,(62,29)),((71,57),((69,(68,(73,(74,(59,((58,(50,(64,((66,61),43)))),(60,26))))))),(((((33,20),(((36,(63,11)),10),(67,(15,8)))),((((42,25),21),((16,((65,35),14)),(13,(44,(51,7))))),((53,(((37,((55,39),(45,(52,34)))),23),12)),(((47,31),((54,32),(49,18))),(((30,(19,((46,41),(28,17)))),(56,(24,(27,(22,6))))),(40,(48,(5,4)))))))),((72,70),(9,2))),(38,3))))),1);
   tree tree_130 [p = 0.000, P = 0.017] = [&W 0.000133] (75,((76,(62,29)),((71,57),((69,(68,(73,(74,((58,(50,((64,(66,61)),43))),(59,(60,26))))))),(((((33,20),((67,((63,(36,11)),10)),(15,8))),((42,25),(30,(((16,((65,35),14)),(21,(13,(44,(51,7))))),((((45,39),(((55,52),34),(37,23))),12),(53,((40,((47,31),((54,32),(49,18)))),(48,(((19,(46,(28,(41,17)))),(56,(24,(22,(27,6))))),(5,4)))))))))),((72,70),(9,2))),(38,3))))),1);
   tree tree_131 [p = 0.000, P = 0.017] = [&W 0.000133] (75,((76,(62,29)),((71,57),((69,(68,(73,(74,(59,((60,(58,(((66,61),(64,50)),43))),26)))))),(((((33,20),(67,(((36,(63,11)),10),(15,8)))),(((16,((65,35),14)),(21,(13,(44,(51,7))))),((42,25),(((37,(((55,39),(52,(45,34))),23)),12),((53,((47,31),(49,((54,32),18)))),((((40,30),(19,(((46,41),28),17))),(56,((27,24),(22,6)))),(48,(5,4)))))))),((72,70),(9,2))),(38,3))))),1);
   tree tree_132 [p = 0.000, P = 0.018] = [&W 0.000133] (75,((76,(62,29)),((71,57),((69,(68,(73,(74,(59,(60,((58,(61,(66,((64,50),43)))),26))))))),(((((33,20),(((36,(63,11)),10),(67,(15,8)))),(((16,((65,35),14)),(21,(13,(44,(51,7))))),((42,25),(30,(((47,31),((54,32),(49,18))),(((((55,39),(52,34)),(45,(37,23))),12),(((19,((46,41),(28,17))),(48,(53,(40,(27,(22,(24,(56,6)))))))),(5,4)))))))),((72,70),(9,2))),(38,3))))),1);
   tree tree_133 [p = 0.000, P = 0.018] = [&W 0.000133] (75,((76,(62,29)),((71,57),((69,(68,(73,(74,((60,(59,(58,(61,(50,((66,64),43)))))),26))))),(((((33,20),((67,((36,(63,11)),10)),(15,8))),(30,(((16,((65,35),14)),(13,(44,(51,7)))),(((42,25),21),(((((45,37),(55,34)),((52,39),23)),12),(((19,(46,((41,28),17))),((24,(27,22)),(56,6))),(48,(40,((53,((47,31),(49,((54,32),18)))),(5,4)))))))))),((72,70),(9,2))),(38,3))))),1);
   tree tree_134 [p = 0.000, P = 0.018] = [&W 0.000133] (75,((76,(62,29)),((71,57),((69,(68,(73,(74,((60,(58,(61,((64,(66,50)),43)))),(59,26)))))),(((((33,20),(67,(((36,(63,11)),10),(15,8)))),(21,(((42,25),((30,(16,((65,35),14))),(13,(44,(51,7))))),(((47,31),((54,32),(49,18))),((((52,37),(39,((45,(55,34)),23))),12),(((19,(41,(28,(46,17)))),(53,(56,(27,((24,22),6))))),(40,(48,(5,4))))))))),((72,70),(9,2))),(38,3))))),1);
   tree tree_135 [p = 0.000, P = 0.018] = [&W 0.000133] (75,((76,(62,29)),((71,57),((69,(68,(73,(74,(59,(60,((58,(61,(50,(64,(66,43))))),26))))))),(((((33,20),(((36,(63,11)),10),(67,(15,8)))),((30,((42,25),((16,((65,35),14)),(21,(13,(44,(51,7))))))),(((47,31),((49,(54,32)),18)),((((55,34),((52,(45,39)),(37,23))),12),(48,(40,(((19,(46,(41,(28,17)))),(53,(56,(27,(24,(22,6)))))),(5,4)))))))),((72,70),(9,2))),(38,3))))),1);
   tree tree_136 [p = 0.000, P = 0.018] = [&W 0.000133] (75,((76,(62,29)),((71,57),((69,(68,(73,(74,((59,(60,(58,((64,61),(66,(50,43)))))),26))))),(((((33,20),((67,((36,(63,11)),10)),(15,8))),(21,(((16,((65,35),14)),((42,25),(13,(44,(51,7))))),(30,(((40,(19,((46,41),(28,17)))),(((39,(52,((45,37),(55,34)))),23),12)),((53,(((47,31),((49,(54,32)),18)),(48,((56,22),((27,24),6))))),(5,4))))))),((72,70),(9,2))),(38,3))))),1);
   tree tree_137 [p = 0.000, P = 0.018] = [&W 0.000133] (75,((76,(62,29)),((71,57),((69,(68,(73,(74,(60,(59,((58,(66,((64,(61,50)),43))),26))))))),(((((33,20),(67,(((36,(63,11)),10),(15,8)))),(((21,(16,((65,35),14))),((30,(42,25)),(13,(44,(51,7))))),(53,(((19,(28,((46,41),17))),((39,(52,((37,(45,(55,34))),23))),12)),(40,(48,((((47,31),(49,((54,32),18))),((24,(27,(56,22))),6)),(5,4)))))))),((72,70),(9,2))),(38,3))))),1);
   tree tree_138 [p = 0.000, P = 0.018] = [&W 0.000133] (75,((76,(62,29)),((71,57),((69,(68,(73,(74,(60,(59,((58,(66,((61,(64,50)),43))),26))))))),(((((33,20),(67,(((36,(63,11)),10),(15,8)))),(((16,((65,35),14)),(21,((30,(42,25)),(13,(44,(51,7)))))),(53,((40,((19,(((46,41),28),17)),((39,(52,(37,((45,(55,34)),23)))),12))),(48,((((47,31),(49,((54,32),18))),(((56,24),22),(27,6))),(5,4))))))),((72,70),(9,2))),(38,3))))),1);
   tree tree_139 [p = 0.000, P = 0.019] = [&W 0.000133] (75,((76,(62,29)),((71,57),((69,(68,(73,(74,((61,((58,50),(64,(66,43)))),(60,(59,26))))))),(((((33,20),((((63,36),11),10),(67,(15,8)))),((21,((((65,35),16),14),(13,(44,(51,7))))),(30,((42,25),(40,((48,((19,(41,((46,28),17))),(((52,39),((55,34),(45,(37,23)))),12))),(((53,((47,31),(49,((54,32),18)))),(((56,27),22),(24,6))),(5,4)))))))),((72,70),(9,2))),(38,3))))),1);
   tree tree_140 [p = 0.000, P = 0.019] = [&W 0.000133] (75,((76,(62,29)),((71,57),((69,(68,(73,(74,((58,(61,(64,(66,(50,43))))),((60,59),26)))))),(((((33,20),((67,((36,(63,11)),10)),(15,8))),((42,25),(((21,(30,(16,((65,35),14)))),(13,(44,(51,7)))),((((((52,45),37),((55,39),34)),23),12),((((47,31),((54,32),(49,18))),((53,(40,(19,(41,(28,(46,17)))))),(56,((24,22),(27,6))))),(48,(5,4))))))),((72,70),(9,2))),(38,3))))),1);
   tree tree_141 [p = 0.000, P = 0.019] = [&W 0.000133] (75,((76,(62,29)),((71,57),((69,(68,(73,(74,(60,((58,((66,61),((64,50),43))),(59,26))))))),(((((33,20),(67,(((36,(63,11)),10),(15,8)))),(((16,((65,35),14)),(21,(13,(44,(51,7))))),((42,25),(30,(((47,31),((54,32),(49,18))),(((45,(((55,39),(52,34)),(37,23))),12),((48,((53,(19,(41,(46,(28,17))))),(40,(22,((56,27),(24,6)))))),(5,4)))))))),((72,70),(9,2))),(38,3))))),1);
   tree tree_142 [p = 0.000, P = 0.019] = [&W 0.000133] (75,((76,(62,29)),((71,57),((69,(68,(73,(74,((60,(58,(61,((64,(66,50)),43)))),(59,26)))))),(((((33,20),(((36,(63,11)),10),(67,(15,8)))),(((16,((65,35),14)),(21,((30,(42,25)),(13,(44,(51,7)))))),(40,(((47,31),(49,((54,32),18))),(48,(53,(((((45,37),(52,34)),((55,39),23)),12),(((19,(46,((41,28),17))),(27,((24,(56,22)),6))),(5,4))))))))),((72,70),(9,2))),(38,3))))),1);
   tree tree_143 [p = 0.000, P = 0.019] = [&W 0.000133] (75,((76,(62,29)),((71,57),((69,(68,(73,(74,((58,(50,(66,(64,(61,43))))),(59,(60,26))))))),(((((33,20),((67,((63,(36,11)),10)),(15,8))),((21,(30,((16,((65,35),14)),(13,(44,(51,7)))))),((42,25),(48,((((((45,39),37),(55,34)),(52,23)),12),((((47,31),((54,32),(49,18))),(40,((19,((46,(41,28)),17)),(53,((24,(56,(27,22))),6))))),(5,4))))))),((72,70),(9,2))),(38,3))))),1);
   tree tree_144 [p = 0.000, P = 0.019] = [&W 0.000133] (75,((76,(62,29)),((71,57),((69,(68,(73,(74,(((60,59),(58,(66,((61,(64,50)),43)))),26))))),(((((33,20),(67,(((36,(63,11)),10),(15,8)))),((30,((((42,25),21),(16,((65,35),14))),(13,(44,(51,7))))),((48,(53,((47,31),((54,32),(49,18))))),(((37,(39,(52,((45,34),(55,23))))),12),(((40,(19,(46,(41,(28,17))))),(27,(24,((56,22),6)))),(5,4)))))),((72,70),(9,2))),(38,3))))),1);
   tree tree_145 [p = 0.000, P = 0.019] = [&W 0.000133] (75,((76,(62,29)),((71,57),((69,(68,(73,(74,(59,(60,((58,(((66,64),61),(50,43))),26))))))),(((((33,20),(((36,(63,11)),10),(67,(15,8)))),((30,((16,((65,35),14)),(21,(13,(44,(51,7)))))),((42,25),(((34,(((52,(55,39)),37),(45,23))),12),(((48,(53,((47,31),((54,32),(49,18))))),((19,((46,(41,28)),17)),((27,(56,24)),(22,6)))),(40,(5,4))))))),((72,70),(9,2))),(38,3))))),1);
   tree tree_146 [p = 0.000, P = 0.019] = [&W 0.000133] (75,((76,(62,29)),((71,57),((69,(68,(73,(74,((59,(58,(50,(66,(61,(64,43)))))),(60,26)))))),(((((33,20),(((36,(63,11)),10),(67,(15,8)))),((21,(30,((16,((65,35),14)),(13,(44,(51,7)))))),((42,25),(((45,((55,34),((39,37),(52,23)))),12),(48,((40,(((47,31),(49,((54,32),18))),(53,((19,((46,(41,28)),17)),((24,((56,27),22)),6))))),(5,4))))))),((72,70),(9,2))),(38,3))))),1);
   tree tree_147 [p = 0.000, P = 0.020] = [&W 0.000133] (75,((76,(62,29)),((71,57),((69,(68,(73,(74,((59,(60,(58,((66,61),(50,(64,43)))))),26))))),(((((33,20),(67,(((36,(63,11)),10),(15,8)))),((30,(((42,25),(21,(16,((65,35),14)))),(13,(44,(51,7))))),(40,(48,((((47,31),(49,((54,32),18))),(((52,(55,39)),((37,34),(45,23))),12)),(((19,(28,((46,41),17))),(53,(56,((24,(27,22)),6)))),(5,4))))))),((72,70),(9,2))),(38,3))))),1);
   tree tree_148 [p = 0.000, P = 0.020] = [&W 0.000133] (75,((76,(62,29)),((71,57),((69,(68,(73,(74,(59,(((64,61),(50,(66,(58,43)))),(60,26))))))),(((((33,20),((67,((36,(63,11)),10)),(15,8))),((((42,25),(30,(21,(16,((65,35),14))))),(13,(44,(51,7)))),((((47,31),((49,(54,32)),18)),(((37,34),(52,((55,39),(45,23)))),12)),(40,(((48,(19,((46,28),(41,17)))),(27,((24,22),(56,6)))),(53,(5,4))))))),((72,70),(9,2))),(38,3))))),1);
   tree tree_149 [p = 0.000, P = 0.020] = [&W 0.000133] (75,((76,(62,29)),((71,57),((69,(68,(73,(74,((60,59),((58,(61,(64,(66,(50,43))))),26)))))),(((((33,20),(((36,(63,11)),10),(67,(15,8)))),((42,25),((((30,21),(16,((65,35),14))),(13,((51,44),7))),(53,(48,((((47,31),((54,32),(49,18))),((45,((52,34),(((55,39),37),23))),12)),(((19,((46,28),(41,17))),(22,(24,(56,(27,6))))),(40,(5,4))))))))),((72,70),(9,2))),(38,3))))),1);
   tree tree_150 [p = 0.000, P = 0.020] = [&W 0.000133] (75,((76,(62,29)),((71,57),((69,(68,(73,(74,((58,(66,(64,(61,(50,43))))),((60,59),26)))))),(((((33,20),(67,(((36,(63,11)),10),(15,8)))),((30,21),(((42,25),((16,((65,35),14)),(13,(44,(51,7))))),((((47,31),((54,32),(49,18))),(((45,37),(((55,39),34),(52,23))),12)),(40,(((19,(28,(46,(41,17)))),(53,(48,((27,22),((56,24),6))))),(5,4))))))),((72,70),(9,2))),(38,3))))),1);
   tree tree_151 [p = 0.000, P = 0.020] = [&W 0.000133] (75,((76,(62,29)),((71,57),((69,(68,(73,(74,((59,(60,(58,(64,(66,(61,(50,43))))))),26))))),(((((33,20),(67,(((63,(36,11)),10),(15,8)))),((30,(42,25)),((13,(44,(51,7))),(21,((16,((65,35),14)),((40,(19,(46,(28,(41,17))))),(((53,((47,31),(49,((54,32),18)))),((34,((55,39),(37,(45,(52,23))))),12)),(48,((56,((24,(27,22)),6)),(5,4)))))))))),((72,70),(9,2))),(38,3))))),1);
   tree tree_152 [p = 0.000, P = 0.020] = [&W 0.000133] (75,((76,(62,29)),((71,57),((69,(68,(73,(74,((58,((66,(64,50)),(61,43))),(59,(60,26))))))),(((((33,20),((67,(((63,36),11),10)),(15,8))),((13,(44,(51,7))),((30,(16,((65,35),14))),(21,((42,25),(((((53,48),40),((47,31),(49,((54,32),18)))),(19,(28,((46,41),17)))),(((52,(45,((55,34),((39,37),23)))),12),((27,(22,(56,(24,6)))),(5,4))))))))),((72,70),(9,2))),(38,3))))),1);
   tree tree_153 [p = 0.000, P = 0.020] = [&W 0.000133] (75,((76,(62,29)),((71,57),((69,(68,(73,(74,(59,((58,(66,(50,(64,(61,43))))),(60,26))))))),(((((33,20),(67,(((36,(63,11)),10),(15,8)))),(((((30,(42,25)),21),(16,((65,35),14))),(13,(44,(51,7)))),(40,(((45,((55,39),(34,(37,(52,23))))),12),(((19,(28,(41,(46,17)))),((53,48),(((47,31),(49,((54,32),18))),(24,((56,22),(27,6)))))),(5,4)))))),((72,70),(9,2))),(38,3))))),1);
   tree tree_154 [p = 0.000, P = 0.021] = [&W 0.000133] (75,((76,(62,29)),((71,57),((69,(68,(73,(74,(59,(60,((58,(64,(66,(61,(50,43))))),26))))))),(((((33,20),(67,(((36,(63,11)),10),(15,8)))),((13,(44,(51,7))),(30,((((42,25),21),(16,((65,35),14))),(53,(((47,31),((54,32),(49,18))),((19,(41,(46,(28,17)))),((48,(((52,37),(39,(45,((55,34),23)))),12)),(40,((24,(((56,27),22),6)),(5,4))))))))))),((72,70),(9,2))),(38,3))))),1);
   tree tree_155 [p = 0.000, P = 0.021] = [&W 0.000133] (75,((76,(62,29)),((71,57),((69,(68,(73,(74,(59,((58,(61,(64,(50,(66,43))))),(60,26))))))),(((((33,20),(((63,(36,11)),10),(67,(15,8)))),(21,((13,(44,(51,7))),((42,25),(30,((19,(28,(46,(41,17)))),((16,((65,35),14)),((48,((39,((55,34),(37,((52,45),23)))),12)),(((47,31),((54,32),(49,18))),(((56,22),(27,(24,6))),(53,(40,(5,4))))))))))))),((72,70),(9,2))),(38,3))))),1);
   tree tree_156 [p = 0.000, P = 0.021] = [&W 0.000133] (75,((76,(62,29)),((71,57),((69,(68,(73,(74,(59,((58,((66,50),(64,(61,43)))),(60,26))))))),(((((33,20),(((36,(63,11)),10),(67,(15,8)))),((53,21),((((42,25),(16,((65,35),14))),(13,(44,(51,7)))),(30,((40,((52,((39,(45,(55,34))),(37,23))),12)),(((19,(46,((41,28),17))),(((47,31),(49,((54,32),18))),((27,(56,24)),(22,6)))),(48,(5,4)))))))),((72,70),(9,2))),(38,3))))),1);
   tree tree_157 [p = 0.000, P = 0.021] = [&W 0.000133] (75,((76,(62,29)),((71,57),((69,(68,(73,(74,((60,59),((58,(64,(50,(61,(66,43))))),26)))))),(((((33,20),(((36,(63,11)),10),(67,(15,8)))),((42,25),((21,(13,(44,(51,7)))),((16,((65,35),14)),(30,(((47,31),((54,32),(49,18))),((19,((41,(46,28)),17)),(((45,(34,((52,(55,39)),(37,23)))),12),((48,(((27,24),(56,22)),6)),(53,(40,(5,4)))))))))))),((72,70),(9,2))),(38,3))))),1);
   tree tree_158 [p = 0.000, P = 0.021] = [&W 0.000133] (75,((76,(62,29)),((71,57),((69,(68,(73,(74,(59,(60,((58,((66,61),((64,50),43))),26))))))),(((((33,20),(((63,(36,11)),10),(67,(15,8)))),((13,(44,(51,7))),((21,(16,((65,35),14))),((42,25),(30,((53,(19,((41,28),(46,17)))),(48,(((37,((55,34),(52,((45,39),23)))),12),((56,((27,(24,22)),6)),((40,((47,31),((49,(54,32)),18))),(5,4))))))))))),((72,70),(9,2))),(38,3))))),1);
   tree tree_159 [p = 0.000, P = 0.021] = [&W 0.000133] (75,((76,(62,29)),((71,57),((69,(68,(73,(74,(60,((59,(58,((64,(66,50)),(61,43)))),26)))))),((((((33,20),(67,((36,(63,11)),10))),(15,8)),((48,(42,25)),((13,(44,(51,7))),(30,((21,(16,((65,35),14))),((40,(19,(41,(28,(46,17))))),(((45,(39,((37,(52,(55,34))),23))),12),((53,(24,(22,(27,(56,6))))),(((47,31),(49,((54,32),18))),(5,4)))))))))),((72,70),(9,2))),(38,3))))),1);
   tree tree_160 [p = 0.000, P = 0.021] = [&W 0.000133] (75,((76,(62,29)),((71,57),((69,(68,(73,(74,(60,(59,((58,((66,(64,50)),(61,43))),26))))))),((((((33,20),(67,((36,(63,11)),10))),(15,8)),((48,(42,25)),((13,(44,(51,7))),((21,(16,((65,35),14))),(30,((40,(19,(41,((46,28),17)))),(((39,(45,(52,((55,34),(37,23))))),12),((53,(24,(22,(27,(56,6))))),(((47,31),(49,((54,32),18))),(5,4)))))))))),((72,70),(9,2))),(38,3))))),1);
   tree tree_161 [p = 0.000, P = 0.021] = [&W 0.000133] (75,((76,(62,29)),((71,57),((69,(68,(73,(74,(60,(59,((58,(50,((66,64),(61,43)))),26))))))),(((((33,20),((67,((36,(63,11)),10)),(15,8))),((13,(44,(51,7))),((21,((42,25),(16,((65,35),14)))),(30,((40,(19,((41,(46,28)),17))),((((45,34),(52,(((55,39),37),23))),12),(((48,(53,((47,31),((49,(54,32)),18)))),((27,22),((56,24),6))),(5,4)))))))),((72,70),(9,2))),(38,3))))),1);
   tree tree_162 [p = 0.000, P = 0.022] = [&W 0.000133] (75,((76,(62,29)),((71,57),((69,(68,(73,(74,((59,(58,(64,(61,(66,(50,43)))))),(60,26)))))),(((((33,20),(67,(((36,(63,11)),10),(15,8)))),(((30,(42,25)),((21,(16,((65,35),14))),(13,(44,(51,7))))),((48,((((45,(52,37)),(39,(55,34))),23),12)),(((((47,31),((54,32),(49,18))),(19,(46,(28,(41,17))))),(40,(53,(27,(56,((24,22),6)))))),(5,4))))),((72,70),(9,2))),(38,3))))),1);
   tree tree_163 [p = 0.000, P = 0.022] = [&W 0.000133] (75,((76,(62,29)),((71,57),((69,(68,(73,(74,((59,(58,(61,((64,(66,50)),43)))),(60,26)))))),(((((33,20),(67,(((36,(63,11)),10),(15,8)))),(((30,(42,25)),((21,(16,((65,35),14))),(13,(44,(51,7))))),((((45,((39,(52,37)),(55,34))),23),12),(((((47,31),((54,32),(49,18))),(19,(46,(28,(41,17))))),((48,40),(53,((56,27),((24,22),6))))),(5,4))))),((72,70),(9,2))),(38,3))))),1);
   tree tree_164 [p = 0.000, P = 0.022] = [&W 0.000133] (75,((76,(62,29)),((71,57),((69,(68,(73,(74,(59,(60,((58,((((66,64),61),50),43)),26))))))),(((((33,20),((67,((36,(63,11)),10)),(15,8))),((42,25),(((16,(35,(65,14))),(30,(13,(44,(51,7))))),(21,((((((55,52),(39,37)),(45,34)),23),12),(48,((((53,((47,31),((49,(54,32)),18))),(19,((46,41),(28,17)))),(56,((27,22),(24,6)))),(40,(5,4))))))))),((72,70),(9,2))),(38,3))))),1);
   tree tree_165 [p = 0.000, P = 0.022] = [&W 0.000133] (75,((76,(62,29)),((71,57),((69,(68,(73,(74,((58,(64,((61,50),(66,43)))),(60,(59,26))))))),(((((33,20),((67,((36,(63,11)),10)),(15,8))),((30,((21,((42,25),(16,((65,35),14)))),(13,(44,(51,7))))),((40,(((55,39),((45,(52,(37,34))),23)),12)),((48,(53,((((47,31),((54,32),(49,18))),(19,((46,(41,28)),17))),(((56,27),(24,22)),6)))),(5,4))))),((72,70),(9,2))),(38,3))))),1);
   tree tree_166 [p = 0.000, P = 0.022] = [&W 0.000133] (75,((76,(62,29)),((71,57),((69,(68,(73,(74,((58,((66,61),(64,(50,43)))),(59,(60,26))))))),(((((33,20),(((36,(63,11)),10),(67,(15,8)))),(((16,(65,(35,14))),((30,21),((42,25),(13,(44,(51,7)))))),(((52,(34,(37,(45,((55,39),23))))),12),((48,40),(((19,(46,(28,(41,17)))),(22,(56,((27,24),6)))),((53,((47,31),((49,(54,32)),18))),(5,4))))))),((72,70),(9,2))),(38,3))))),1);
   tree tree_167 [p = 0.000, P = 0.022] = [&W 0.000133] (75,((76,(62,29)),((71,57),((69,(68,(73,(74,((59,(58,(61,(64,((66,50),43))))),(60,26)))))),(((((33,20),(67,(((36,(63,11)),10),(15,8)))),(((16,((65,35),14)),(30,((42,25),(13,(44,(51,7)))))),(21,(((37,((39,(((55,52),45),34)),23)),12),((48,((19,((46,28),(41,17))),(((56,(27,24)),22),6))),(((47,31),((54,32),(49,18))),(40,(53,(5,4))))))))),((72,70),(9,2))),(38,3))))),1);
   tree tree_168 [p = 0.000, P = 0.022] = [&W 0.000133] (75,((76,(62,29)),((71,57),((69,(68,(73,(74,(59,(60,((58,(66,((61,50),(64,43)))),26))))))),(((((33,20),(((63,(36,11)),10),(67,(15,8)))),((((30,(42,25)),21),((16,((65,35),14)),(13,(44,(51,7))))),(((37,((55,52),((39,(45,34)),23))),12),(48,(((40,(((47,31),(49,((54,32),18))),(19,((46,(41,28)),17)))),(24,(56,(27,(22,6))))),(53,(5,4))))))),((72,70),(9,2))),(38,3))))),1);
   tree tree_169 [p = 0.000, P = 0.023] = [&W 0.000133] (75,((76,(62,29)),((71,57),((69,(68,(73,(74,(60,((58,(((66,(64,61)),50),43)),(59,26))))))),(((((33,20),(((36,(63,11)),10),(67,(15,8)))),((42,25),(21,(((16,((65,35),14)),(30,(13,(51,(44,7))))),((((55,34),(37,(45,((52,39),23)))),12),(48,((53,((((47,31),((49,(54,32)),18)),(19,(28,((46,41),17)))),(40,(22,((56,27),(24,6)))))),(5,4)))))))),((72,70),(9,2))),(38,3))))),1);
   tree tree_170 [p = 0.000, P = 0.023] = [&W 0.000133] (75,((76,(62,29)),((71,57),((69,(68,(73,(74,(60,((58,((64,((66,61),50)),43)),(59,26))))))),(((((33,20),(((36,(63,11)),10),(67,(15,8)))),((13,(44,(51,7))),((30,(((42,25),21),(16,((65,35),14)))),(40,((((53,((47,31),((49,(54,32)),18))),(48,(19,((46,41),(28,17))))),((34,(((55,39),(52,37)),(45,23))),12)),(((24,(56,(27,22))),6),(5,4))))))),((72,70),(9,2))),(38,3))))),1);
   tree tree_171 [p = 0.000, P = 0.023] = [&W 0.000133] (75,((76,(62,29)),((71,57),((69,(68,(73,(74,(59,(60,((58,((61,(64,(66,50))),43)),26))))))),(((((33,20),((67,((36,(63,11)),10)),(15,8))),(((30,((42,25),21)),(13,(44,(51,7)))),((16,((65,35),14)),((40,((37,((45,((55,39),(52,34))),23)),12)),((53,((47,31),((49,(54,32)),18))),(((56,(27,24)),(22,6)),((48,(19,((46,(41,28)),17))),(5,4)))))))),((72,70),(9,2))),(38,3))))),1);
   tree tree_172 [p = 0.000, P = 0.023] = [&W 0.000133] (75,((76,(62,29)),((71,57),((69,(68,(73,(74,((58,(64,(61,(66,(50,43))))),((60,59),26)))))),(((((33,20),(67,(((36,(63,11)),10),(15,8)))),(((16,((65,35),14)),(21,((42,25),(30,(13,(44,(51,7))))))),((40,(48,(((52,((55,39),37)),(34,(45,23))),12))),((53,((((47,31),((54,32),(49,18))),(19,(((46,41),28),17))),(56,((27,(24,22)),6)))),(5,4))))),((72,70),(9,2))),(38,3))))),1);
   tree tree_173 [p = 0.000, P = 0.023] = [&W 0.000133] (75,((76,(62,29)),((71,57),((69,(68,(73,(74,(60,(59,((58,(64,((61,(66,50)),43))),26))))))),(((((33,20),(67,(((36,(63,11)),10),(15,8)))),((42,25),(((16,((65,35),14)),(30,(21,(13,(44,(51,7)))))),((((45,(55,34)),(((52,39),37),23)),12),(48,(((((47,31),((54,32),(49,18))),(53,(19,(28,((46,41),17))))),(27,((56,22),(24,6)))),(40,(5,4)))))))),((72,70),(9,2))),(38,3))))),1);
   tree tree_174 [p = 0.000, P = 0.023] = [&W 0.000133] (75,((76,(62,29)),((71,57),((69,(68,(73,(74,((58,(66,(64,(61,(50,43))))),((60,59),26)))))),(((((33,20),(((36,(63,11)),10),(67,(15,8)))),(((16,((65,35),14)),(21,((42,25),(30,(13,(44,(51,7))))))),((48,(40,((((52,(55,39)),(37,34)),(45,23)),12))),((53,((((47,31),((54,32),(49,18))),(19,((46,41),(28,17)))),(((56,27),24),(22,6)))),(5,4))))),((72,70),(9,2))),(38,3))))),1);
   tree tree_175 [p = 0.000, P = 0.023] = [&W 0.000133] (75,((76,(62,29)),((71,57),((69,(68,(73,(74,((58,(64,(66,((61,50),43)))),((60,59),26)))))),(((((33,20),(((36,(63,11)),10),(67,(15,8)))),(((16,((65,35),14)),(21,((42,25),(30,(13,(44,(51,7))))))),((48,(40,((34,(((55,39),(52,37)),(45,23))),12))),((53,((((47,31),((54,32),(49,18))),(19,(28,((46,41),17)))),((24,(27,22)),(56,6)))),(5,4))))),((72,70),(9,2))),(38,3))))),1);
   tree tree_176 [p = 0.000, P = 0.023] = [&W 0.000133] (75,((76,(62,29)),((71,57),((69,(68,(73,(74,(((60,59),(58,(50,(64,((66,61),43))))),26))))),(((((33,20),(67,(((36,(63,11)),10),(15,8)))),((21,((42,25),((16,((65,35),14)),(30,(13,(44,(51,7))))))),(40,(((19,((46,41),(28,17))),((55,((52,(37,(39,(45,34)))),23)),12)),(53,((((47,31),((49,(54,32)),18)),(27,(24,((56,22),6)))),(48,(5,4)))))))),((72,70),(9,2))),(38,3))))),1);
   tree tree_177 [p = 0.000, P = 0.024] = [&W 0.000133] (75,((76,(62,29)),((71,57),((69,(68,(73,(74,((59,(60,(58,((66,61),((64,50),43))))),26))))),(((((33,20),((67,((63,(36,11)),10)),(15,8))),(30,((42,25),(((16,((65,35),14)),(21,(13,(51,(44,7))))),((48,((53,(19,(28,(46,(41,17))))),(40,(((45,(55,39)),(34,(52,(37,23)))),12)))),(((47,31),((49,(54,32)),18)),((24,((56,(27,22)),6)),(5,4)))))))),((72,70),(9,2))),(38,3))))),1);
   tree tree_178 [p = 0.000, P = 0.024] = [&W 0.000133] (75,((76,(62,29)),((71,57),((69,(68,(73,(74,((58,(61,(64,(66,(50,43))))),(60,(59,26))))))),(((((33,20),(((36,(63,11)),10),(67,(15,8)))),(((42,25),(21,(30,((16,((65,35),14)),(13,(44,(51,7))))))),((48,((47,31),((54,32),(49,18)))),(((19,((41,28),(46,17))),((45,((39,(52,(55,34))),(37,23))),12)),(((56,22),(24,(27,6))),(53,(40,(5,4)))))))),((72,70),(9,2))),(38,3))))),1);
   tree tree_179 [p = 0.000, P = 0.024] = [&W 0.000133] (75,((76,(62,29)),((71,57),((69,(68,(73,(74,((60,59),((58,(61,(66,(64,(50,43))))),26)))))),(((((33,20),(67,(((36,(63,11)),10),(15,8)))),((((42,25),(21,(30,(16,((65,35),14))))),(13,((51,44),7))),(((47,31),((49,(54,32)),18)),(((53,40),((48,(19,((46,28),(41,17)))),(((52,39),(37,(45,((55,34),23)))),12))),(((27,22),((56,24),6)),(5,4)))))),((72,70),(9,2))),(38,3))))),1);
   tree tree_180 [p = 0.000, P = 0.024] = [&W 0.000133] (75,((76,(62,29)),((71,57),((69,(68,(73,(74,(59,((60,(58,((61,(64,50)),(66,43)))),26)))))),(((((33,20),(67,(((36,(63,11)),10),(15,8)))),(30,(((16,((65,35),14)),(13,(44,(51,7)))),(21,((42,25),(((47,31),(49,((54,32),18))),(((19,((41,28),(46,17))),(40,(53,((34,(39,(((55,52),45),(37,23)))),12)))),(48,((22,(27,(24,(56,6)))),(5,4)))))))))),((72,70),(9,2))),(38,3))))),1);
   tree tree_181 [p = 0.000, P = 0.024] = [&W 0.000133] (75,((76,(62,29)),((71,57),((69,(68,(73,(74,((59,(60,(58,((66,64),(61,(50,43)))))),26))))),(((((33,20),(67,(((36,(63,11)),10),(15,8)))),(30,(((42,25),((16,((65,35),14)),(13,(44,(51,7))))),(21,(53,(((40,((47,31),(49,((54,32),18)))),(48,((19,(46,(41,(28,17)))),((45,((52,(((55,39),37),34)),23)),12)))),((27,((56,24),(22,6))),(5,4)))))))),((72,70),(9,2))),(38,3))))),1);
   tree tree_182 [p = 0.000, P = 0.024] = [&W 0.000133] (75,((76,(62,29)),((71,57),((69,(68,(73,(74,(59,(60,(((61,58),(50,(66,(64,43)))),26))))))),(((((33,20),(67,(((36,(63,11)),10),(15,8)))),(30,(21,((((42,25),(16,((65,35),14))),(13,((51,44),7))),((((47,31),((49,(54,32)),18)),((19,(28,(41,(46,17)))),(((55,34),(39,(37,(45,(52,23))))),12))),(40,(48,((53,(24,(22,((56,27),6)))),(5,4))))))))),((72,70),(9,2))),(38,3))))),1);
   tree tree_183 [p = 0.000, P = 0.024] = [&W 0.000133] (75,((76,(62,29)),((71,57),((69,(68,(73,(74,(60,((58,((64,(66,61)),(50,43))),(59,26))))))),(((((33,20),((67,((36,(63,11)),10)),(15,8))),(((16,((65,35),14)),(13,(44,(51,7)))),(21,((42,25),(30,(((47,31),(49,((54,32),18))),(53,((((48,40),(19,(46,((41,28),17)))),((39,(((55,52),(45,34)),(37,23))),12)),(((24,22),(56,(27,6))),(5,4)))))))))),((72,70),(9,2))),(38,3))))),1);
   tree tree_184 [p = 0.000, P = 0.025] = [&W 0.000133] (75,((76,(62,29)),((71,57),((69,(68,(73,(74,(((60,59),(58,(61,(((66,64),50),43)))),26))))),(((((33,20),((67,((36,(63,11)),10)),(15,8))),(((42,25),21),(((30,(16,(65,(35,14)))),(13,(44,(51,7)))),(((47,31),(49,((54,32),18))),(((48,(53,(19,(41,(46,(28,17)))))),((52,(37,(45,(39,((55,34),23))))),12)),((40,(27,(56,((24,22),6)))),(5,4))))))),((72,70),(9,2))),(38,3))))),1);
   tree tree_185 [p = 0.000, P = 0.025] = [&W 0.000133] (75,((76,(62,29)),((71,57),((69,(68,(73,(74,(60,((66,((61,58),(64,(50,43)))),(59,26))))))),(((((33,20),(67,(((36,(63,11)),10),(15,8)))),(21,(((30,(16,((65,35),14))),(13,(44,(51,7)))),(((47,31),((49,(54,32)),18)),((48,(40,((19,((41,(46,28)),17)),((42,25),(((37,34),((55,39),((52,45),23))),12))))),(((24,(27,(56,22))),6),(53,(5,4)))))))),((72,70),(9,2))),(38,3))))),1);
   tree tree_186 [p = 0.000, P = 0.025] = [&W 0.000133] (75,((76,(62,29)),((71,57),((69,(68,(73,(74,((60,(59,(58,(61,(64,(50,(66,43))))))),26))))),(((((33,20),(67,(((63,(36,11)),10),(15,8)))),((((42,25),(30,21)),((16,((65,35),14)),(13,(44,(51,7))))),(((40,(48,(19,((46,41),(28,17))))),((45,(37,(52,((55,39),(34,23))))),12)),(((47,31),(49,((54,32),18))),(53,((22,((27,24),(56,6))),(5,4))))))),((72,70),(9,2))),(38,3))))),1);
   tree tree_187 [p = 0.000, P = 0.025] = [&W 0.000133] (75,((76,(62,29)),((71,57),((69,(68,(73,(74,(59,((58,((61,(66,50)),(64,43))),(60,26))))))),(((((33,20),(67,(((36,(63,11)),10),(15,8)))),((21,((42,25),((30,(16,((65,35),14))),(13,(44,(51,7)))))),((48,((47,31),(49,((54,32),18)))),(((19,(28,((46,41),17))),((37,((45,39),(34,((55,52),23)))),12)),((40,(27,(22,(24,(56,6))))),(53,(5,4))))))),((72,70),(9,2))),(38,3))))),1);
   tree tree_188 [p = 0.000, P = 0.025] = [&W 0.000133] (75,((76,(62,29)),((71,57),((69,(68,(73,(74,((60,59),((58,(61,((66,(64,50)),43))),26)))))),(((((33,20),(67,(((36,(63,11)),10),(15,8)))),(((((42,25),21),(30,(16,((65,35),14)))),(13,(44,(51,7)))),(((47,31),((49,(54,32)),18)),(((53,40),((48,(19,(41,((46,28),17)))),((52,((45,(55,34)),(39,(37,23)))),12))),(((27,22),(24,(56,6))),(5,4)))))),((72,70),(9,2))),(38,3))))),1);
   tree tree_189 [p = 0.000, P = 0.025] = [&W 0.000133] (75,((76,(62,29)),((71,57),((69,(68,(73,(74,(59,(((64,(66,58)),(61,(50,43))),(60,26))))))),(((((33,20),((67,((36,(63,11)),10)),(15,8))),(((30,(42,25)),21),(((16,((65,35),14)),(13,(44,(51,7)))),((40,((47,31),((49,(54,32)),18))),(((19,(41,(46,(28,17)))),(53,(48,((34,((45,37),((55,52),(39,23)))),12)))),(((24,((56,27),22)),6),(5,4))))))),((72,70),(9,2))),(38,3))))),1);
   tree tree_190 [p = 0.000, P = 0.025] = [&W 0.000133] (75,((76,(62,29)),((71,57),((69,(68,(73,(74,(59,((58,((66,((64,61),50)),43)),(60,26))))))),(((((33,20),((67,((36,(63,11)),10)),(15,8))),(30,(21,((42,25),(((16,((65,35),14)),(13,(44,(51,7)))),(40,((48,((47,31),((49,(54,32)),18))),(((19,(41,((46,28),17))),(53,(((45,37),((39,(55,34)),(52,23))),12))),((24,(22,((56,27),6))),(5,4)))))))))),((72,70),(9,2))),(38,3))))),1);
   tree tree_191 [p = 0.000, P = 0.025] = [&W 0.000133] (75,((76,(62,29)),((71,57),((69,(68,(73,(74,(60,(59,((50,((66,(64,61)),(58,43))),26))))))),(((((33,20),(((36,(63,11)),10),(67,(15,8)))),((42,25),(30,(((16,((65,35),14)),(21,(13,(44,(51,7))))),(((53,((47,31),((49,(54,32)),18))),((19,(41,(28,(46,17)))),(((52,(55,39)),(34,(45,(37,23)))),12))),(40,((48,(27,(56,(22,(24,6))))),(5,4)))))))),((72,70),(9,2))),(38,3))))),1);
   tree tree_192 [p = 0.000, P = 0.026] = [&W 0.000133] (75,((76,(62,29)),((71,57),((69,(68,(73,(74,((58,(((66,64),61),(50,43))),(59,(60,26))))))),(((((33,20),(67,(((36,(63,11)),10),(15,8)))),((30,(21,((42,25),((16,((65,35),14)),(13,((51,44),7)))))),((48,(40,(((47,31),(49,((54,32),18))),((19,((46,(41,28)),17)),(53,(((39,(45,37)),(52,((55,34),23))),12)))))),((22,(((56,27),24),6)),(5,4))))),((72,70),(9,2))),(38,3))))),1);
   tree tree_193 [p = 0.000, P = 0.026] = [&W 0.000133] (75,((76,(62,29)),((71,57),((69,(68,(73,(74,((59,(60,(58,((64,61),(66,(50,43)))))),26))))),(((((33,20),((67,((36,(63,11)),10)),(15,8))),(21,(((16,((65,35),14)),((42,25),(13,(44,(51,7))))),(30,(((((52,39),((45,37),(55,34))),23),12),(((53,((47,31),((49,(54,32)),18))),(48,((27,(24,(56,22))),6))),((40,(19,((46,41),(28,17)))),(5,4)))))))),((72,70),(9,2))),(38,3))))),1);
   tree tree_194 [p = 0.000, P = 0.026] = [&W 0.000133] (75,((76,(62,29)),((71,57),((69,(68,(73,(74,(59,((58,(66,(64,(61,(50,43))))),(60,26))))))),(((((33,20),(67,(((36,(63,11)),10),(15,8)))),(21,((42,25),((30,((16,((65,35),14)),(13,(44,(51,7))))),(40,((((45,((55,52),((39,37),34))),23),12),((((47,31),((54,32),(49,18))),(24,(56,(27,(22,6))))),((48,(53,(19,(41,(46,(28,17)))))),(5,4))))))))),((72,70),(9,2))),(38,3))))),1);
   tree tree_195 [p = 0.000, P = 0.026] = [&W 0.000133] (75,((76,(62,29)),((71,57),((69,(68,(73,(74,((60,(59,(58,(50,(66,(64,(61,43))))))),26))))),(((((33,20),((67,((36,(63,11)),10)),(15,8))),(((42,25),((30,21),((16,((65,35),14)),(13,(44,(51,7)))))),((((47,31),(49,((54,32),18))),(53,(((52,(55,34)),(39,(45,(37,23)))),12))),((((56,24),(27,22)),6),((40,(19,(41,(46,(28,17))))),(48,(5,4))))))),((72,70),(9,2))),(38,3))))),1);
   tree tree_196 [p = 0.000, P = 0.026] = [&W 0.000133] (75,((76,(62,29)),((71,57),((69,(68,(73,(74,((59,(60,(66,((58,50),((64,61),43))))),26))))),(((((33,20),(((36,(63,11)),10),(67,(15,8)))),((30,21),(((16,(65,(35,14))),((42,25),(13,(44,(51,7))))),(((52,((37,34),((45,(55,39)),23))),12),((56,(22,(27,(24,6)))),(40,((((47,31),((54,32),(49,18))),(19,((46,41),(28,17)))),(48,(53,(5,4)))))))))),((72,70),(9,2))),(38,3))))),1);
   tree tree_197 [p = 0.000, P = 0.026] = [&W 0.000133] (75,((76,(62,29)),((71,57),((69,(68,(73,(74,((((64,((66,61),58)),50),43),((60,59),26)))))),(((((33,20),((67,((36,(63,11)),10)),(15,8))),((21,((30,(16,((65,35),14))),((42,25),(13,(44,(51,7)))))),((((47,31),((49,(54,32)),18)),(((52,(45,(55,34))),((39,37),23)),12)),((24,((56,(27,22)),6)),(48,(40,(53,((19,(46,(41,(28,17)))),(5,4))))))))),((72,70),(9,2))),(38,3))))),1);
   tree tree_198 [p = 0.000, P = 0.026] = [&W 0.000133] (75,((76,(62,29)),((71,57),((69,(68,(73,(74,(59,(60,(((((66,61),58),50),(64,43)),26))))))),(((((33,20),(67,(((36,(63,11)),10),(15,8)))),((21,(((42,25),(30,(16,((65,35),14)))),(13,(51,(44,7))))),(40,((((47,31),((54,32),(49,18))),((45,(39,(37,(34,(55,(52,23)))))),12)),((56,((27,22),(24,6))),((53,48),((19,(41,((46,28),17))),(5,4)))))))),((72,70),(9,2))),(38,3))))),1);
   tree tree_199 [p = 0.000, P = 0.027] = [&W 0.000133] (75,((76,(62,29)),((71,57),((69,(68,(73,(74,((60,59),((58,(66,(50,((64,61),43)))),26)))))),(((((33,20),(67,(((36,(63,11)),10),(15,8)))),(((30,21),((42,25),((16,((65,35),14)),(13,(44,(51,7)))))),((((47,31),((54,32),(49,18))),((48,40),((19,(46,(41,(28,17)))),(53,((39,(37,(45,((55,34),(52,23))))),12))))),((24,(22,(27,(56,6)))),(5,4))))),((72,70),(9,2))),(38,3))))),1);
   tree tree_200 [p = 0.000, P = 0.027] = [&W 0.000133] (75,((76,(62,29)),((71,57),((69,(68,(73,(74,(((60,59),(58,(66,(50,((64,61),43))))),26))))),(((((33,20),(67,(((36,(63,11)),10),(15,8)))),(((42,25),((16,((65,35),14)),(21,(13,(44,(51,7)))))),(30,(40,(53,(((48,((47,31),((54,32),(49,18)))),((19,(((46,41),28),17)),((((55,52),34),(39,(45,(37,23)))),12))),((22,(56,((27,24),6))),(5,4)))))))),((72,70),(9,2))),(38,3))))),1);
   tree tree_201 [p = 0.000, P = 0.027] = [&W 0.000133] (75,((76,(62,29)),((71,57),((69,(68,(73,(74,(59,((60,(58,((66,((64,61),50)),43))),26)))))),(((((33,20),(67,(((36,(63,11)),10),(15,8)))),((21,((16,((65,35),14)),(13,(44,(51,7))))),((30,(42,25)),(((48,((47,31),(49,((54,32),18)))),((19,(41,(28,(46,17)))),(((45,34),((55,39),((52,37),23))),12))),(53,((40,(22,(24,(27,(56,6))))),(5,4))))))),((72,70),(9,2))),(38,3))))),1);
   tree tree_202 [p = 0.000, P = 0.027] = [&W 0.000133] (75,((76,(62,29)),((71,57),((69,(68,(73,(74,(60,(59,((58,((61,50),((66,64),43))),26))))))),(((((33,20),((67,((36,(63,11)),10)),(15,8))),((((30,((42,25),21)),(16,((65,35),14))),(13,(44,(51,7)))),(48,(((40,((47,31),((49,(54,32)),18))),((19,(46,((41,28),17))),(((45,((55,52),37)),(39,(34,23))),12))),(53,((22,(24,(56,(27,6)))),(5,4))))))),((72,70),(9,2))),(38,3))))),1);
   tree tree_203 [p = 0.000, P = 0.027] = [&W 0.000133] (75,((76,(62,29)),((71,57),((69,(68,(73,(74,(59,((60,(58,(50,((66,(64,61)),43)))),26)))))),(((((33,20),(((36,(63,11)),10),(67,(15,8)))),(((16,((65,35),14)),(((30,(42,25)),21),(13,(44,(51,7))))),(((53,40),((((55,39),34),((45,37),(52,23))),12)),((((47,31),((54,32),(49,18))),(27,(24,(22,(56,6))))),((19,(28,(41,(46,17)))),(48,(5,4))))))),((72,70),(9,2))),(38,3))))),1);
   tree tree_204 [p = 0.000, P = 0.027] = [&W 0.000133] (75,((76,(62,29)),((71,57),((69,(68,(73,(74,((58,((66,(64,50)),(61,43))),((60,59),26)))))),(((((33,20),((67,((63,(36,11)),10)),(15,8))),(((((42,25),(30,21)),(16,((65,35),14))),(13,(44,(51,7)))),((((47,31),((54,32),(49,18))),((53,40),((48,(19,(41,(28,(46,17))))),(((52,39),((45,(55,34)),(37,23))),12)))),(((27,22),(56,(24,6))),(5,4))))),((72,70),(9,2))),(38,3))))),1);
   tree tree_205 [p = 0.000, P = 0.027] = [&W 0.000133] (75,((76,(62,29)),((71,57),((69,(68,(73,(74,((58,(((64,(66,61)),50),43)),((60,59),26)))))),(((((33,20),(((63,(36,11)),10),(67,(15,8)))),(((30,((42,25),(21,(16,((65,35),14))))),(13,(44,(51,7)))),(40,((((47,31),((49,(54,32)),18)),(48,((19,(46,(41,(28,17)))),(53,(((37,(39,(45,(52,(55,34))))),23),12))))),((56,(22,((27,24),6))),(5,4)))))),((72,70),(9,2))),(38,3))))),1);
   tree tree_206 [p = 0.000, P = 0.027] = [&W 0.000133] (75,((76,(62,29)),((71,57),((69,(68,(73,(74,(60,((58,((64,61),(50,(66,43)))),(59,26))))))),(((((33,20),((67,((36,(63,11)),10)),(15,8))),(30,((21,(((42,25),(16,(65,(35,14)))),(13,(44,(51,7))))),(((((47,31),((49,(54,32)),18)),(40,(19,(41,(46,(28,17)))))),((37,((52,45),((39,(55,34)),23))),12)),(((53,48),(((56,24),(27,22)),6)),(5,4)))))),((72,70),(9,2))),(38,3))))),1);
   tree tree_207 [p = 0.000, P = 0.028] = [&W 0.000133] (75,((76,(62,29)),((71,57),((69,(68,(73,(74,(59,((58,(61,(50,((66,64),43)))),(60,26))))))),(((((33,20),(((36,(63,11)),10),(67,(15,8)))),((42,25),(((16,((65,35),14)),(13,(44,(51,7)))),(21,(30,(((48,((40,((47,31),(49,((54,32),18)))),(53,(19,(46,(41,(28,17))))))),(((37,(45,((55,39),(52,34)))),23),12)),((22,(24,((56,27),6))),(5,4)))))))),((72,70),(9,2))),(38,3))))),1);
   tree tree_208 [p = 0.000, P = 0.028] = [&W 0.000133] (75,((76,(62,29)),((71,57),((69,(68,(73,(74,((58,(50,(61,(66,(64,43))))),((60,59),26)))))),(((((33,20),(((36,(63,11)),10),(67,(15,8)))),(((16,((65,35),14)),(13,(44,(51,7)))),(((42,25),21),(30,((40,((((47,31),((54,32),(49,18))),(19,((46,28),(41,17)))),(48,(53,((45,(37,(39,(52,((55,34),23))))),12))))),((24,((56,27),(22,6))),(5,4))))))),((72,70),(9,2))),(38,3))))),1);
   tree tree_209 [p = 0.000, P = 0.028] = [&W 0.000133] (75,((76,(62,29)),((71,57),((69,(68,(73,(74,((60,59),((58,(66,((61,50),(64,43)))),26)))))),(((((33,20),(67,(((36,(63,11)),10),(15,8)))),(21,(((42,25),((16,(65,(35,14))),(13,(44,(51,7))))),(30,(((19,(46,((41,28),17))),(48,((34,((39,((55,52),37)),(45,23))),12))),((27,((24,(56,22)),6)),(40,(((47,31),(49,((54,32),18))),(53,(5,4)))))))))),((72,70),(9,2))),(38,3))))),1);
   tree tree_210 [p = 0.000, P = 0.028] = [&W 0.000133] (75,((76,(62,29)),((71,57),((69,(68,(73,(74,(((60,59),(58,(50,((66,61),(64,43))))),26))))),(((((33,20),((67,((36,(63,11)),10)),(15,8))),(((30,21),((42,25),((16,((65,35),14)),(13,(44,(51,7)))))),(48,(((53,(19,((46,41),(28,17)))),((34,(37,(((52,45),(55,39)),23))),12)),((40,(22,((56,(27,24)),6))),(((47,31),(49,((54,32),18))),(5,4))))))),((72,70),(9,2))),(38,3))))),1);
   tree tree_211 [p = 0.000, P = 0.028] = [&W 0.000133] (75,((76,(62,29)),((71,57),((69,(68,(73,(74,((58,((64,61),(50,(66,43)))),(60,(59,26))))))),(((((33,20),(((63,(36,11)),10),(67,(15,8)))),((30,21),(((16,((65,35),14)),(13,(44,(51,7)))),((42,25),(40,((48,((19,(46,(28,(41,17)))),((34,(52,(37,((55,39),(45,23))))),12))),(53,((24,(27,(56,(22,6)))),(((47,31),((49,(54,32)),18)),(5,4)))))))))),((72,70),(9,2))),(38,3))))),1);
   tree tree_212 [p = 0.000, P = 0.028] = [&W 0.000133] (75,((76,(62,29)),((71,57),((69,(68,(73,(74,(60,(59,((66,(((61,58),(64,50)),43)),26))))))),(((((33,20),(67,(((36,(63,11)),10),(15,8)))),(((16,((65,35),14)),((42,25),(30,(13,(44,(51,7)))))),(21,(((19,((46,28),(41,17))),((39,((((55,52),37),(45,34)),23)),12)),((40,(48,((24,(27,22)),(56,6)))),(((47,31),((49,(54,32)),18)),(53,(5,4)))))))),((72,70),(9,2))),(38,3))))),1);
   tree tree_213 [p = 0.000, P = 0.028] = [&W 0.000133] (75,((76,(62,29)),((71,57),((69,(68,(73,(74,(60,((59,(58,((61,(64,50)),(66,43)))),26)))))),(((((33,20),(((36,(63,11)),10),(67,(15,8)))),(30,(((16,((65,35),14)),((42,25),(13,(44,(51,7))))),(21,(40,(((53,(19,(41,((46,28),17)))),(((47,31),((54,32),(49,18))),(48,((37,(52,((39,(45,(55,34))),23))),12)))),(((27,22),((56,24),6)),(5,4)))))))),((72,70),(9,2))),(38,3))))),1);
   tree tree_214 [p = 0.000, P = 0.029] = [&W 0.000133] (75,((76,(62,29)),((71,57),((69,(68,(73,(74,(60,((59,(58,(66,((61,(64,50)),43)))),26)))))),(((((33,20),(((36,(63,11)),10),(67,(15,8)))),(30,(((16,((65,35),14)),((42,25),(13,(44,(51,7))))),(21,(40,(((53,(19,(41,(46,(28,17))))),(((47,31),(49,((54,32),18))),(48,(((37,(52,(39,(45,(55,34))))),23),12)))),((56,((27,22),(24,6))),(5,4)))))))),((72,70),(9,2))),(38,3))))),1);
   tree tree_215 [p = 0.000, P = 0.029] = [&W 0.000133] (75,((76,(62,29)),((71,57),((69,(68,(73,(74,(60,(59,((58,(((66,61),50),(64,43))),26))))))),(((((33,20),(67,(((36,(63,11)),10),(15,8)))),(((16,((65,35),14)),(13,(51,(44,7)))),((30,((42,25),21)),(((19,((46,(41,28)),17)),(48,(40,((45,(52,(((39,37),(55,34)),23))),12)))),(53,((((47,31),((54,32),(49,18))),(24,(27,(56,(22,6))))),(5,4))))))),((72,70),(9,2))),(38,3))))),1);
   tree tree_216 [p = 0.000, P = 0.029] = [&W 0.000133] (75,((76,(62,29)),((71,57),((69,(68,(73,(74,(60,((59,(58,(61,(64,(50,(66,43)))))),26)))))),(((((33,20),(67,(((36,(63,11)),10),(15,8)))),((30,21),((42,25),(((16,((65,35),14)),(13,(44,(51,7)))),((53,(40,((48,(19,(((46,41),28),17))),(((47,31),((54,32),(49,18))),((34,(45,(((52,(55,39)),37),23))),12))))),((27,(56,(24,(22,6)))),(5,4))))))),((72,70),(9,2))),(38,3))))),1);
   tree tree_217 [p = 0.000, P = 0.029] = [&W 0.000133] (75,((76,(62,29)),((71,57),((69,(68,(73,(74,((60,59),((58,(61,((66,(64,50)),43))),26)))))),(((((33,20),((67,((36,(63,11)),10)),(15,8))),((((30,(42,25)),(16,((65,35),14))),(21,(13,(44,(51,7))))),(((19,(28,(41,(46,17)))),((40,((47,31),(49,((54,32),18)))),(48,(((52,34),(37,((55,39),(45,23)))),12)))),(((56,(27,(24,22))),6),(53,(5,4)))))),((72,70),(9,2))),(38,3))))),1);
   tree tree_218 [p = 0.000, P = 0.029] = [&W 0.000133] (75,((76,(62,29)),((71,57),((69,(68,(73,(74,((60,59),((58,(61,((66,(64,50)),43))),26)))))),(((((33,20),((67,((36,(63,11)),10)),(15,8))),(((16,((65,35),14)),(30,((42,25),(21,(13,(44,(51,7))))))),(((19,(41,(28,(46,17)))),(48,(40,(((47,31),(49,((54,32),18))),((((55,39),37),((52,34),(45,23))),12))))),(((56,(27,(24,22))),6),(53,(5,4)))))),((72,70),(9,2))),(38,3))))),1);
   tree tree_219 [p = 0.000, P = 0.029] = [&W 0.000133] (75,((76,(62,29)),((71,57),((69,(68,(73,(74,(60,((58,((66,50),((64,61),43))),(59,26))))))),(((((33,20),(((63,(36,11)),10),(67,(15,8)))),((30,(42,25)),(((16,((65,35),14)),(21,(13,(44,(51,7))))),((53,(40,((19,(46,((41,28),17))),(48,(((47,31),((49,(54,32)),18)),(((55,39),(37,(34,((52,45),23)))),12)))))),((56,((27,22),(24,6))),(5,4)))))),((72,70),(9,2))),(38,3))))),1);
   tree tree_220 [p = 0.000, P = 0.029] = [&W 0.000133] (75,((76,(62,29)),((71,57),((69,(68,(73,(74,((64,(66,(58,(50,(61,43))))),(60,(59,26))))))),(((((33,20),(67,(((36,(63,11)),10),(15,8)))),((30,((((42,25),21),(16,((65,35),14))),(13,(44,(51,7))))),((53,((19,(46,((41,28),17))),(40,(48,(((45,(39,(55,34))),(37,(52,23))),12))))),(((27,(24,(56,22))),6),(((47,31),((49,(54,32)),18)),(5,4)))))),((72,70),(9,2))),(38,3))))),1);
   tree tree_221 [p = 0.000, P = 0.029] = [&W 0.000133] (75,((76,(62,29)),((71,57),((69,(68,(73,(74,((60,(58,(50,(64,(61,(66,43)))))),(59,26)))))),(((((33,20),((67,((36,(63,11)),10)),(15,8))),((((42,25),(16,((65,35),14))),(13,(44,(51,7)))),(30,(21,(((48,(19,(46,(28,(41,17))))),((37,(34,((55,52),(45,(39,23))))),12)),(40,((53,(24,(27,(22,(56,6))))),(((47,31),(49,((54,32),18))),(5,4))))))))),((72,70),(9,2))),(38,3))))),1);
   tree tree_222 [p = 0.000, P = 0.030] = [&W 0.000133] (75,((76,(62,29)),((71,57),((69,(68,(73,(74,(60,((59,(58,(66,((64,(61,50)),43)))),26)))))),(((((33,20),(67,(((36,(63,11)),10),(15,8)))),(((21,(16,((65,35),14))),((30,(42,25)),(13,(44,(51,7))))),(53,(40,(((19,(28,(41,(46,17)))),((39,(52,((45,(37,(55,34))),23))),12)),(((24,(27,(56,22))),6),(48,(((47,31),(49,((54,32),18))),(5,4))))))))),((72,70),(9,2))),(38,3))))),1);
   tree tree_223 [p = 0.000, P = 0.030] = [&W 0.000133] (75,((76,(62,29)),((71,57),((69,(68,(73,(74,(60,((66,(58,(61,(64,(50,43))))),(59,26))))))),(((((33,20),(67,(((36,(63,11)),10),(15,8)))),(21,(((30,(16,((65,35),14))),(13,(44,(51,7)))),(40,(((42,25),((48,(19,(46,((41,28),17)))),((((55,39),37),(34,((52,45),23))),12))),(((47,31),((49,(54,32)),18)),(53,(((56,(27,22)),(24,6)),(5,4))))))))),((72,70),(9,2))),(38,3))))),1);
   tree tree_224 [p = 0.000, P = 0.030] = [&W 0.000133] (75,((76,(62,29)),((71,57),((69,(68,(73,(74,(59,((58,(50,((66,(64,61)),43))),(60,26))))))),(((((33,20),(((36,(63,11)),10),(67,(15,8)))),(((42,25),(30,((16,((65,35),14)),(13,(44,(51,7)))))),(21,((((40,((47,31),(49,((54,32),18)))),(48,(53,(19,(((46,41),28),17))))),(((45,((55,39),(52,34))),(37,23)),12)),((24,((56,27),(22,6))),(5,4)))))),((72,70),(9,2))),(38,3))))),1);
   tree tree_225 [p = 0.000, P = 0.030] = [&W 0.000133] (75,((76,(62,29)),((71,57),((69,(68,(73,(74,(((60,59),(58,(50,(64,((66,61),43))))),26))))),(((((33,20),(67,(((63,(36,11)),10),(15,8)))),((21,((42,25),((16,((65,35),14)),(30,(13,(44,(51,7))))))),(40,((53,((19,(41,(28,(46,17)))),((55,(52,((37,((45,39),34)),23))),12))),(((47,31),((49,(54,32)),18)),(48,(((27,(56,22)),(24,6)),(5,4)))))))),((72,70),(9,2))),(38,3))))),1);
   tree tree_226 [p = 0.000, P = 0.030] = [&W 0.000133] (75,((76,(62,29)),((71,57),((69,(68,(73,(74,((58,(61,(50,((66,64),43)))),((60,59),26)))))),(((((33,20),(67,(((63,(36,11)),10),(15,8)))),((21,((42,25),((30,(16,((65,35),14))),(13,(51,(44,7)))))),(48,(((19,((41,28),(46,17))),(40,((55,(39,((45,34),(37,(52,23))))),12))),(((47,31),((54,32),(49,18))),((53,(56,((27,22),(24,6)))),(5,4))))))),((72,70),(9,2))),(38,3))))),1);
   tree tree_227 [p = 0.000, P = 0.030] = [&W 0.000133] (75,((76,(62,29)),((71,57),((69,(68,(73,(74,(59,((58,(61,(64,(50,(66,43))))),(60,26))))))),(((((33,20),(((36,(63,11)),10),(67,(15,8)))),((42,25),((30,((16,((65,35),14)),(13,(44,(51,7))))),(21,((40,((((47,31),(49,((54,32),18))),(48,(53,(19,((46,41),(28,17)))))),(((45,((55,39),(52,34))),(37,23)),12))),((24,((56,27),(22,6))),(5,4))))))),((72,70),(9,2))),(38,3))))),1);
   tree tree_228 [p = 0.000, P = 0.030] = [&W 0.000133] (75,((76,(62,29)),((71,57),((69,(68,(73,(74,((59,(58,((61,(66,50)),(64,43)))),(60,26)))))),(((((33,20),(67,(((36,(63,11)),10),(15,8)))),(((30,(((42,25),21),(16,((65,35),14)))),(13,(44,(51,7)))),(((48,(19,(28,(46,(41,17))))),((45,((55,39),(37,((52,34),23)))),12)),((((56,27),24),(22,6)),(((53,40),((47,31),((54,32),(49,18)))),(5,4)))))),((72,70),(9,2))),(38,3))))),1);
   tree tree_229 [p = 0.000, P = 0.031] = [&W 0.000133] (75,((76,(62,29)),((71,57),((69,(68,(73,(74,((59,(58,(61,(66,(50,(64,43)))))),(60,26)))))),(((((33,20),(67,(((36,(63,11)),10),(15,8)))),(((30,(42,25)),((16,((65,35),14)),(21,(13,((51,44),7))))),((40,((48,(19,(28,(41,(46,17))))),((39,(((55,52),34),(37,(45,23)))),12))),(((27,22),((56,24),6)),((53,((47,31),((54,32),(49,18)))),(5,4)))))),((72,70),(9,2))),(38,3))))),1);
   tree tree_230 [p = 0.000, P = 0.031] = [&W 0.000133] (75,((76,(62,29)),((71,57),((69,(68,(73,(74,((59,(60,(58,((66,50),((64,61),43))))),26))))),(((((33,20),(((36,(63,11)),10),(67,(15,8)))),(30,(((16,((65,35),14)),(21,((42,25),(13,(44,(51,7)))))),(((40,(19,((46,28),(41,17)))),((34,((45,((55,39),(52,37))),23)),12)),((24,((27,(56,22)),6)),((53,((47,31),(49,((54,32),18)))),(48,(5,4)))))))),((72,70),(9,2))),(38,3))))),1);
   tree tree_231 [p = 0.000, P = 0.031] = [&W 0.000133] (75,((76,(62,29)),((71,57),((69,(68,(73,(74,((60,(59,(58,(66,((64,50),(61,43)))))),26))))),(((((33,20),(((36,(63,11)),10),(67,(15,8)))),(((21,(16,((65,35),14))),((42,25),(13,(44,(51,7))))),(30,(((19,(28,(46,(41,17)))),((37,(39,((55,34),((52,45),23)))),12)),(53,((((56,27),(24,22)),6),(40,(48,(((47,31),((49,(54,32)),18)),(5,4)))))))))),((72,70),(9,2))),(38,3))))),1);
   tree tree_232 [p = 0.000, P = 0.031] = [&W 0.000133] (75,((76,(62,29)),((71,57),((69,(68,(73,(74,(60,(59,((58,(50,(((66,64),61),43))),26))))))),(((((33,20),((67,((36,(63,11)),10)),(15,8))),((30,(42,25)),(21,(((16,((65,35),14)),(13,(44,(51,7)))),((40,((48,(19,(46,(41,(28,17))))),(53,(((55,39),(37,(45,((52,34),23)))),12)))),(((47,31),(49,((54,32),18))),((56,((27,22),(24,6))),(5,4)))))))),((72,70),(9,2))),(38,3))))),1);
   tree tree_233 [p = 0.000, P = 0.031] = [&W 0.000133] (75,((76,(62,29)),((71,57),((69,(68,(73,(74,((58,(64,((66,61),(50,43)))),((60,59),26)))))),(((((33,20),(((36,(63,11)),10),(67,(15,8)))),(21,(((42,25),((30,(16,((65,35),14))),(13,(44,(51,7))))),(((19,((46,(41,28)),17)),((39,(37,((45,(52,(55,34))),23))),12)),(40,(((47,31),((49,(54,32)),18)),((48,(53,(24,((56,(27,22)),6)))),(5,4)))))))),((72,70),(9,2))),(38,3))))),1);
   tree tree_234 [p = 0.000, P = 0.031] = [&W 0.000133] (75,((76,(62,29)),((71,57),((69,(68,(73,(74,((58,(64,((66,61),(50,43)))),((60,59),26)))))),(((((33,20),(((36,(63,11)),10),(67,(15,8)))),(((30,(16,((65,35),14))),(13,(44,(51,7)))),((42,25),(21,(((19,((41,28),(46,17))),(((45,(52,(55,34))),((39,37),23)),12)),((40,((47,31),(49,((54,32),18)))),(48,((53,(24,((27,(56,22)),6))),(5,4))))))))),((72,70),(9,2))),(38,3))))),1);
   tree tree_235 [p = 0.000, P = 0.031] = [&W 0.000133] (75,((76,(62,29)),((71,57),((69,(68,(73,(74,(59,(60,((58,(50,(((66,64),61),43))),26))))))),(((72,70),(9,2)),((((33,20),(((36,(63,11)),10),(67,(15,8)))),(21,((42,25),((13,(44,(51,7))),(30,((16,((65,35),14)),((40,((48,((((39,((55,52),(45,37))),34),23),12)),((56,22),(27,(24,6))))),((53,(((47,31),(49,((54,32),18))),(19,(((46,41),28),17)))),(5,4))))))))),(38,3)))))),1);
   tree tree_236 [p = 0.000, P = 0.031] = [&W 0.000133] (75,((76,(62,29)),((71,57),((69,(68,(73,(74,((60,59),((58,(50,(61,(66,(64,43))))),26)))))),(((72,70),(9,2)),((((33,20),(67,(((36,(63,11)),10),(15,8)))),(21,((13,(44,(51,7))),((30,((42,25),(16,((65,35),14)))),(((48,((19,((46,41),(28,17))),(((52,45),(34,(((55,39),37),23))),12))),(40,(53,(((56,27),24),(22,6))))),(((47,31),((54,32),(49,18))),(5,4))))))),(38,3)))))),1);
   tree tree_237 [p = 0.000, P = 0.032] = [&W 0.000133] (75,((76,(62,29)),((71,57),((69,(68,(73,(74,((58,(61,(64,((66,50),43)))),((60,59),26)))))),(((72,70),(9,2)),((((33,20),(((36,(63,11)),10),(67,(15,8)))),((13,(44,(51,7))),((30,21),((16,(65,(35,14))),((42,25),(((47,31),((54,32),(49,18))),(53,(48,((((19,(41,((46,28),17))),(((37,(45,((55,52),34))),(39,23)),12)),(24,(22,(56,(27,6))))),(40,(5,4))))))))))),(38,3)))))),1);
   tree tree_238 [p = 0.000, P = 0.032] = [&W 0.000133] (75,((76,(62,29)),((71,57),((69,(68,(73,(74,(60,((58,(61,(64,(66,(50,43))))),(59,26))))))),(((72,70),(9,2)),((((33,20),(((36,(63,11)),10),(67,(15,8)))),(21,((30,(13,(44,(51,7)))),(((42,25),(16,((65,35),14))),((((((45,39),(55,34)),(37,(52,23))),12),(56,(24,((27,22),6)))),(((40,((47,31),((54,32),(49,18)))),(19,(46,((41,28),17)))),(53,(48,(5,4))))))))),(38,3)))))),1);
   tree tree_239 [p = 0.000, P = 0.032] = [&W 0.000133] (75,((76,(62,29)),((71,57),((69,(68,(73,(74,(59,(60,((58,((66,64),(50,(61,43)))),26))))))),(((72,70),(9,2)),((((33,20),(67,(((36,(63,11)),10),(15,8)))),((42,25),((30,(21,(13,(44,(51,7))))),((16,((65,35),14)),(((48,((((39,37),(45,((55,52),34))),23),12)),((24,(27,22)),(56,6))),(53,((40,(((47,31),((49,(54,32)),18)),(19,((46,28),(41,17))))),(5,4)))))))),(38,3)))))),1);
   tree tree_240 [p = 0.000, P = 0.032] = [&W 0.000133] (75,((76,(62,29)),((71,57),((69,(68,(73,(74,((60,(59,(58,(66,(64,(50,(61,43))))))),26))))),(((72,70),(9,2)),((((33,20),((67,((36,(63,11)),10)),(15,8))),((30,(13,(44,(51,7)))),(((42,25),(16,((65,35),14))),(21,(40,(((53,(((55,34),(((52,45),39),(37,23))),12)),((56,27),(24,(22,6)))),((48,(((47,31),((49,(54,32)),18)),(19,(46,((41,28),17))))),(5,4)))))))),(38,3)))))),1);
   tree tree_241 [p = 0.000, P = 0.032] = [&W 0.000133] (75,((76,(62,29)),((71,57),((69,(68,(73,(74,(60,(59,((58,(61,(64,((66,50),43)))),26))))))),(((72,70),(9,2)),((((33,20),(((36,(63,11)),10),(67,(15,8)))),((42,25),(30,((21,(13,(44,(51,7)))),((16,((65,35),14)),(((((45,(52,(39,(55,34)))),(37,23)),12),(((56,27),22),(24,6))),((((47,31),((54,32),(49,18))),(40,(48,(53,(19,(((46,41),28),17)))))),(5,4)))))))),(38,3)))))),1);
   tree tree_242 [p = 0.000, P = 0.032] = [&W 0.000133] (75,((76,(62,29)),((71,57),((69,(68,(73,(74,(((60,59),(58,(50,(((66,64),61),43)))),26))))),(((72,70),(9,2)),((((33,20),(((36,(63,11)),10),(67,(15,8)))),((13,(44,(51,7))),((30,(42,25)),((21,(16,((65,35),14))),(48,((((53,40),(((47,31),(49,((54,32),18))),(((37,34),((52,45),((55,39),23))),12))),(27,(24,(56,(22,6))))),((19,((46,(41,28)),17)),(5,4)))))))),(38,3)))))),1);
   tree tree_243 [p = 0.000, P = 0.032] = [&W 0.000133] (75,((76,(62,29)),((71,57),((69,(68,(73,(74,(((60,59),(58,(50,(61,(64,(66,43)))))),26))))),(((72,70),(9,2)),((((33,20),(((36,(63,11)),10),(67,(15,8)))),((42,25),((13,(44,(51,7))),(30,((21,(16,((65,35),14))),((53,48),(((((47,31),(49,((54,32),18))),(40,((37,((52,45),((55,39),(34,23)))),12))),(27,(24,(22,(56,6))))),((19,((46,(41,28)),17)),(5,4))))))))),(38,3)))))),1);
   tree tree_244 [p = 0.000, P = 0.033] = [&W 0.000133] (75,((76,(62,29)),((71,57),((69,(68,(73,(74,((58,(50,((66,64),(61,43)))),((60,59),26)))))),(((72,70),(9,2)),((((33,20),(67,(((36,(63,11)),10),(15,8)))),(21,((30,(13,(44,(51,7)))),((42,25),((16,((65,35),14)),(((48,(((47,31),((49,(54,32)),18)),((52,(45,(((39,37),(55,34)),23))),12))),(53,((27,24),(22,(56,6))))),((19,(46,(28,(41,17)))),(40,(5,4))))))))),(38,3)))))),1);
   tree tree_245 [p = 0.000, P = 0.033] = [&W 0.000133] (75,((76,(62,29)),((71,57),((69,(68,(73,(74,(60,(59,((58,(50,(66,((64,61),43)))),26))))))),(((72,70),(9,2)),((((33,20),(((36,(63,11)),10),(67,(15,8)))),((13,(44,(51,7))),((21,((42,25),(16,((65,35),14)))),(30,(53,(((((47,31),(49,((54,32),18))),(40,(((55,34),(37,(52,(39,(45,23))))),12))),((56,22),(27,(24,6)))),((48,(19,((46,28),(41,17)))),(5,4)))))))),(38,3)))))),1);
   tree tree_246 [p = 0.000, P = 0.033] = [&W 0.000133] (75,((76,(62,29)),((71,57),((69,(68,(73,(74,((60,(59,(58,(61,((66,50),(64,43)))))),26))))),(((72,70),(9,2)),((((33,20),(67,(((63,(36,11)),10),(15,8)))),(((42,25),(21,(13,(44,(51,7))))),((16,((65,35),14)),(30,((40,((((45,34),((55,39),((52,37),23))),12),((53,(48,((47,31),((54,32),(49,18))))),(56,((24,(27,22)),6))))),((19,((46,(41,28)),17)),(5,4))))))),(38,3)))))),1);
   tree tree_247 [p = 0.000, P = 0.033] = [&W 0.000133] (75,((76,(62,29)),((71,57),((69,(68,(73,(74,((60,(58,((66,61),(64,(50,43))))),(59,26)))))),(((72,70),(9,2)),((((33,20),(67,(((36,(63,11)),10),(15,8)))),((13,(44,(51,7))),((21,((42,25),(16,((65,35),14)))),(30,(40,(((((45,(52,37)),(34,((55,39),23))),12),(((47,31),((54,32),(49,18))),((56,24),(22,(27,6))))),((48,(53,(19,(46,(41,(28,17)))))),(5,4)))))))),(38,3)))))),1);
   tree tree_248 [p = 0.000, P = 0.033] = [&W 0.000133] (75,((76,(62,29)),((71,57),((69,(68,(73,(74,((60,59),((58,(64,(66,(61,(50,43))))),26)))))),(((72,70),(9,2)),((((33,20),((67,((63,(36,11)),10)),(15,8))),((13,(44,(51,7))),(21,((42,25),((30,(16,((65,35),14))),((((40,((47,31),(49,((54,32),18)))),(((55,39),(37,(45,(52,(34,23))))),12)),(22,(27,((56,24),6)))),((48,(19,(46,(41,(28,17))))),(53,(5,4))))))))),(38,3)))))),1);
   tree tree_249 [p = 0.000, P = 0.033] = [&W 0.000133] (75,((76,(62,29)),((71,57),((69,(68,(73,(74,(60,(59,((50,((66,(64,58)),(61,43))),26))))))),(((72,70),(9,2)),((((33,20),(67,(((36,(63,11)),10),(15,8)))),(((30,(42,25)),21),((13,(44,(51,7))),((16,((65,35),14)),((48,((53,40),((47,31),((49,(54,32)),18)))),(((((55,34),((39,(45,(52,37))),23)),12),(22,(27,(24,(56,6))))),((19,((46,41),(28,17))),(5,4)))))))),(38,3)))))),1);
   tree tree_250 [p = 0.000, P = 0.033] = [&W 0.000133] (75,((76,(62,29)),((71,57),((69,(68,(73,(74,(59,((60,(58,(64,(50,(66,(61,43)))))),26)))))),(((72,70),(9,2)),((((33,20),((67,((36,(63,11)),10)),(15,8))),((42,25),(30,((13,(44,(51,7))),((16,((65,35),14)),(21,(((47,31),((49,(54,32)),18)),((((((45,37),(39,(55,34))),(52,23)),12),(24,((27,(56,22)),6))),(53,((19,((46,41),(28,17))),(40,(48,(5,4))))))))))))),(38,3)))))),1);
   tree tree_251 [p = 0.000, P = 0.033] = [&W 0.000133] (75,((76,(62,29)),((71,57),((69,(68,(73,(74,((58,(50,((66,64),(61,43)))),((60,59),26)))))),(((72,70),(9,2)),((((33,20),(((36,(63,11)),10),(67,(15,8)))),(30,(((42,25),(13,(44,(51,7)))),((16,(65,(35,14))),(21,(((40,((39,((52,37),((55,34),(45,23)))),12)),(48,((56,22),(27,(24,6))))),((19,(28,(41,(46,17)))),(53,(((47,31),((54,32),(49,18))),(5,4)))))))))),(38,3)))))),1);
   tree tree_252 [p = 0.000, P = 0.034] = [&W 0.000133] (75,((76,(62,29)),((71,57),((69,(68,(73,(74,((58,(50,((66,64),(61,43)))),(59,(60,26))))))),(((72,70),(9,2)),((((33,20),(((36,(63,11)),10),(67,(15,8)))),(30,((13,(44,(51,7))),((42,25),((16,(65,(35,14))),(21,(((40,(48,((39,((55,34),((52,37),(45,23)))),12))),((27,24),((56,22),6))),((19,(((46,41),28),17)),(53,(((47,31),((49,(54,32)),18)),(5,4))))))))))),(38,3)))))),1);
   tree tree_253 [p = 0.000, P = 0.034] = [&W 0.000133] (75,((76,(62,29)),((71,57),((69,(68,(73,(74,((58,(66,(50,(61,(64,43))))),((60,59),26)))))),(((72,70),(9,2)),((((33,20),((67,((63,(36,11)),10)),(15,8))),((13,(44,(51,7))),((42,25),((16,((65,35),14)),(30,(21,((((47,31),((54,32),(49,18))),((48,(40,(53,((34,(45,((55,39),(37,(52,23))))),12)))),(22,(27,(56,(24,6)))))),((19,((46,41),(28,17))),(5,4))))))))),(38,3)))))),1);
   tree tree_254 [p = 0.000, P = 0.034] = [&W 0.000133] (75,((76,(62,29)),((71,57),((69,(68,(73,(74,(60,((59,(58,(50,((64,61),(66,43))))),26)))))),(((72,70),(9,2)),((((33,20),(((36,(63,11)),10),(67,(15,8)))),((42,25),(21,((30,(13,(44,(51,7)))),((16,((65,35),14)),(((48,((47,31),((54,32),(49,18)))),((((52,39),((55,34),(45,(37,23)))),12),(56,(24,(27,(22,6)))))),((19,(28,(46,(41,17)))),(40,(53,(5,4)))))))))),(38,3)))))),1);
   tree tree_255 [p = 0.000, P = 0.034] = [&W 0.000133] (75,((76,(62,29)),((71,57),((69,(68,(73,(74,(59,(60,((58,((66,(61,50)),(64,43))),26))))))),(((72,70),(9,2)),((((33,20),((67,((36,(63,11)),10)),(15,8))),(30,(21,((13,(44,(51,7))),(((42,25),(16,((65,35),14))),((40,(((47,31),((49,(54,32)),18)),(53,((((45,39),((52,(37,(55,34))),23)),12),(56,(24,((27,22),6))))))),(48,((19,((46,41),(28,17))),(5,4))))))))),(38,3)))))),1);
   tree tree_256 [p = 0.000, P = 0.034] = [&W 0.000133] (75,((76,(62,29)),((71,57),((69,(68,(73,(74,(60,((59,(58,((66,64),((61,50),43)))),26)))))),(((72,70),(9,2)),((((33,20),(((36,(63,11)),10),(67,(15,8)))),(21,((13,(44,(51,7))),((42,25),(30,((16,((65,35),14)),(((40,((47,31),((54,32),(49,18)))),(((39,(37,(45,(((55,52),34),23)))),12),(56,((27,24),(22,6))))),(53,(48,((19,(46,(41,(28,17)))),(5,4))))))))))),(38,3)))))),1);
   tree tree_257 [p = 0.000, P = 0.034] = [&W 0.000133] (75,((76,(62,29)),((71,57),((69,(68,(73,(74,(59,(60,((58,(61,(50,(64,(66,43))))),26))))))),(((72,70),(9,2)),((((33,20),((67,((36,(63,11)),10)),(15,8))),(((42,25),21),(30,((13,(44,(51,7))),((16,(65,(35,14))),(((47,31),((54,32),(49,18))),((40,((((52,34),((45,(55,39)),(37,23))),12),(53,(48,(22,(((56,27),24),6)))))),((19,(46,((41,28),17))),(5,4))))))))),(38,3)))))),1);
   tree tree_258 [p = 0.000, P = 0.034] = [&W 0.000133] (75,((76,(62,29)),((71,57),((69,(68,(73,(74,(59,((58,(61,(64,(50,(66,43))))),(60,26))))))),(((72,70),(9,2)),((((33,20),(67,(((36,(63,11)),10),(15,8)))),(((42,25),21),(30,((13,(44,(51,7))),((16,(65,(35,14))),(((47,31),((54,32),(49,18))),((40,((((52,34),((45,(55,39)),(37,23))),12),(53,(48,(56,(((27,24),22),6)))))),((19,((41,28),(46,17))),(5,4))))))))),(38,3)))))),1);
   tree tree_259 [p = 0.000, P = 0.035] = [&W 0.000133] (75,((76,(62,29)),((71,57),((69,(68,(73,(74,(59,((58,(61,(64,(50,(66,43))))),(60,26))))))),(((72,70),(9,2)),((((33,20),(67,(((36,(63,11)),10),(15,8)))),((42,25),(30,(21,((13,(44,(51,7))),((16,(65,(35,14))),(((47,31),((54,32),(49,18))),((40,((48,(((52,34),((45,(55,39)),(37,23))),12)),(53,((56,27),((24,22),6))))),((19,(46,((41,28),17))),(5,4)))))))))),(38,3)))))),1);
   tree tree_260 [p = 0.000, P = 0.035] = [&W 0.000133] (75,((76,(62,29)),((71,57),((69,(68,(73,(74,(((60,59),(58,(61,(66,(64,(50,43)))))),26))))),(((72,70),(9,2)),((((33,20),(67,(((36,(63,11)),10),(15,8)))),(21,(((42,25),(30,(13,(44,(51,7))))),((16,((65,35),14)),(((47,31),((49,(54,32)),18)),(((40,(48,((37,(34,(((52,45),(55,39)),23))),12))),(56,(24,((27,22),6)))),(53,((19,(28,((46,41),17))),(5,4))))))))),(38,3)))))),1);
   tree tree_261 [p = 0.000, P = 0.035] = [&W 0.000133] (75,((76,(62,29)),((71,57),((69,(68,(73,(74,((60,59),((58,((61,50),(64,(66,43)))),26)))))),(((72,70),(9,2)),((((33,20),(67,(((36,(63,11)),10),(15,8)))),((13,(44,(51,7))),(((42,25),21),(30,((16,((65,35),14)),(48,(((47,31),((49,(54,32)),18)),(40,((((45,((52,(37,(39,(55,34)))),23)),12),(53,(27,((24,(56,22)),6)))),((19,(28,(41,(46,17)))),(5,4))))))))))),(38,3)))))),1);
   tree tree_262 [p = 0.000, P = 0.035] = [&W 0.000133] (75,((76,(62,29)),((71,57),((69,(68,(73,(74,(59,((60,(58,(61,(66,((64,50),43))))),26)))))),(((72,70),(9,2)),((((33,20),((67,((36,(63,11)),10)),(15,8))),((13,(44,(51,7))),((42,25),(30,(21,((16,((65,35),14)),((40,(53,((47,31),((54,32),(49,18))))),((((39,(((52,45),34),(55,(37,23)))),12),(48,((56,27),(24,(22,6))))),((19,((46,41),(28,17))),(5,4)))))))))),(38,3)))))),1);
   tree tree_263 [p = 0.000, P = 0.035] = [&W 0.000133] (75,((76,(62,29)),((71,57),((69,(68,(73,(74,((60,(58,(64,((66,61),(50,43))))),(59,26)))))),(((72,70),(9,2)),((((33,20),(67,(((36,(63,11)),10),(15,8)))),((21,(13,(44,(51,7)))),(((30,(42,25)),(16,((65,35),14))),(((47,31),((54,32),(49,18))),(53,((48,(((39,(52,(37,((45,(55,34)),23)))),12),((56,(27,(24,22))),6))),(40,((19,(46,(28,(41,17)))),(5,4))))))))),(38,3)))))),1);
   tree tree_264 [p = 0.000, P = 0.035] = [&W 0.000133] (75,((76,(62,29)),((71,57),((69,(68,(73,(74,(59,((60,(58,(64,(61,(50,(66,43)))))),26)))))),(((72,70),(9,2)),((((33,20),(67,(((36,(63,11)),10),(15,8)))),(((42,25),(13,(44,(51,7)))),((30,21),((16,((65,35),14)),(40,(48,(((47,31),((49,(54,32)),18)),(53,((((19,(46,((41,28),17))),(((52,((55,39),34)),((45,37),23)),12)),(22,(56,(24,(27,6))))),(5,4)))))))))),(38,3)))))),1);
   tree tree_265 [p = 0.000, P = 0.035] = [&W 0.000133] (75,((76,(62,29)),((71,57),((69,(68,(73,(74,(60,((66,((64,58),(61,(50,43)))),(59,26))))))),(((72,70),(9,2)),((((33,20),(((63,(36,11)),10),(67,(15,8)))),((13,(44,(51,7))),(21,((42,25),(30,((16,(65,(35,14))),(((47,31),(49,((54,32),18))),((((40,(19,(41,((46,28),17)))),(48,(53,(((55,34),(52,(37,(39,(45,23))))),12)))),(56,(24,((27,22),6)))),(5,4))))))))),(38,3)))))),1);
   tree tree_266 [p = 0.000, P = 0.035] = [&W 0.000133] (75,((76,(62,29)),((71,57),((69,(68,(73,(74,(((60,59),(58,(66,(((64,61),50),43)))),26))))),(((72,70),(9,2)),((((33,20),(((63,(36,11)),10),(67,(15,8)))),((30,(13,(44,(51,7)))),((42,25),(21,((16,((65,35),14)),((53,(((48,(19,((46,28),(41,17)))),((34,(52,(37,(45,((55,39),23))))),12)),(24,(27,(22,(56,6)))))),(40,(((47,31),((49,(54,32)),18)),(5,4))))))))),(38,3)))))),1);
   tree tree_267 [p = 0.000, P = 0.036] = [&W 0.000133] (75,((76,(62,29)),((71,57),((69,(68,(73,(74,(59,((60,(58,(64,(61,(50,(66,43)))))),26)))))),(((72,70),(9,2)),((((33,20),(((36,(63,11)),10),(67,(15,8)))),((30,21),(((42,25),(13,(44,(51,7)))),((16,((65,35),14)),((48,((47,31),((49,(54,32)),18))),((53,40),((((19,(46,((41,28),17))),(((37,(45,(52,(39,(55,34))))),23),12)),(22,(24,(56,(27,6))))),(5,4)))))))),(38,3)))))),1);
   tree tree_268 [p = 0.000, P = 0.036] = [&W 0.000133] (75,((76,(62,29)),((71,57),((69,(68,(73,(74,(60,((58,(64,((66,61),(50,43)))),(59,26))))))),(((72,70),(9,2)),((((33,20),(67,(((36,(63,11)),10),(15,8)))),((13,(44,(51,7))),((16,((65,35),14)),(30,((42,25),(21,((53,48),(((40,((47,31),(49,((54,32),18)))),(((19,(41,(28,(46,17)))),((((55,52),45),((37,(39,34)),23)),12)),((27,((56,24),22)),6))),(5,4))))))))),(38,3)))))),1);
   tree tree_269 [p = 0.000, P = 0.036] = [&W 0.000133] (75,((76,(62,29)),((71,57),((69,(68,(73,(74,((58,((61,50),(66,(64,43)))),((60,59),26)))))),(((72,70),(9,2)),((((33,20),((67,((36,(63,11)),10)),(15,8))),((13,(44,(51,7))),((42,25),((21,(30,(16,((65,35),14)))),((53,((47,31),((54,32),(49,18)))),((((19,(46,(41,(28,17)))),((48,40),((39,((55,34),(37,(45,(52,23))))),12))),(22,((27,(56,24)),6))),(5,4))))))),(38,3)))))),1);
   tree tree_270 [p = 0.000, P = 0.036] = [&W 0.000133] (75,((76,(62,29)),((71,57),((69,(68,(73,(74,((59,(58,(64,(66,(50,(61,43)))))),(60,26)))))),(((72,70),(9,2)),((((33,20),(67,(((36,(63,11)),10),(15,8)))),(((42,25),(13,(44,(51,7)))),(30,((21,(16,((65,35),14))),((((19,((41,(46,28)),17)),((34,((39,(55,(52,37))),(45,23))),12)),((53,40),(56,(27,(24,(22,6)))))),(48,(((47,31),((54,32),(49,18))),(5,4)))))))),(38,3)))))),1);
   tree tree_271 [p = 0.000, P = 0.036] = [&W 0.000133] (75,((76,(62,29)),((71,57),((69,(68,(73,(74,((60,(58,(66,((61,(64,50)),43)))),(59,26)))))),(((72,70),(9,2)),((((33,20),(((36,(63,11)),10),(67,(15,8)))),((13,(44,(51,7))),(30,((16,((65,35),14)),(((42,25),21),((53,(((48,(19,((46,28),(41,17)))),(40,(((47,31),((54,32),(49,18))),((37,(45,(52,(34,((55,39),23))))),12)))),((56,(27,(24,22))),6))),(5,4))))))),(38,3)))))),1);
   tree tree_272 [p = 0.000, P = 0.036] = [&W 0.000133] (75,((76,(62,29)),((71,57),((69,(68,(73,(74,((58,(66,(61,(50,(64,43))))),(60,(59,26))))))),(((72,70),(9,2)),((((33,20),(((36,(63,11)),10),(67,(15,8)))),((30,(13,(51,(44,7)))),((42,25),((16,((65,35),14)),(21,((53,(((48,(19,(41,(46,(28,17))))),(40,(((47,31),((54,32),(49,18))),((37,(45,(34,(52,((55,39),23))))),12)))),((56,(27,(24,22))),6))),(5,4))))))),(38,3)))))),1);
   tree tree_273 [p = 0.000, P = 0.036] = [&W 0.000133] (75,((76,(62,29)),((71,57),((69,(68,(73,(74,((58,(((66,64),50),(61,43))),(60,(59,26))))))),(((72,70),(9,2)),((((33,20),(67,(((36,(63,11)),10),(15,8)))),((13,(44,(51,7))),((16,((65,35),14)),((42,25),((30,21),(((((40,(53,((47,31),((49,(54,32)),18)))),(19,(((46,41),28),17))),(48,((45,((39,((52,37),(55,34))),23)),12))),((27,(24,(56,22))),6)),(5,4))))))),(38,3)))))),1);
   tree tree_274 [p = 0.000, P = 0.037] = [&W 0.000133] (75,((76,(62,29)),((71,57),((69,(68,(73,(74,(59,((58,(61,(((66,64),50),43))),(60,26))))))),(((72,70),(9,2)),((((33,20),((67,((36,(63,11)),10)),(15,8))),((21,((30,(42,25)),(13,(44,(51,7))))),((16,((65,35),14)),((48,(53,(((19,(46,(28,(41,17)))),(40,(((52,(((45,39),37),(55,34))),23),12))),(22,(24,(56,(27,6))))))),(((47,31),((49,(54,32)),18)),(5,4)))))),(38,3)))))),1);
   tree tree_275 [p = 0.000, P = 0.037] = [&W 0.000133] (75,((76,(62,29)),((71,57),((69,(68,(73,(74,((58,(66,((64,50),(61,43)))),((60,59),26)))))),(((72,70),(9,2)),((((33,20),(67,(((36,(63,11)),10),(15,8)))),((21,(13,(44,(51,7)))),((30,(42,25)),((16,((65,35),14)),((40,(((19,((46,(41,28)),17)),(48,(((55,34),(37,(52,(45,(39,23))))),12))),(27,(56,(22,(24,6)))))),(53,(((47,31),((54,32),(49,18))),(5,4)))))))),(38,3)))))),1);
   tree tree_276 [p = 0.000, P = 0.037] = [&W 0.000133] (75,((76,(62,29)),((71,57),((69,(68,(73,(74,(60,((59,(58,(61,((66,(64,50)),43)))),26)))))),(((72,70),(9,2)),((((33,20),(((36,(63,11)),10),(67,(15,8)))),((42,25),((30,(21,(13,(44,(51,7))))),((16,((65,35),14)),((((53,40),((19,(41,(46,(28,17)))),(((45,(((52,(55,39)),37),34)),23),12))),(48,((56,(24,22)),(27,6)))),(((47,31),((54,32),(49,18))),(5,4))))))),(38,3)))))),1);
   tree tree_277 [p = 0.000, P = 0.037] = [&W 0.000133] (75,((76,(62,29)),((71,57),((69,(68,(73,(74,(59,((58,(64,(50,(61,(66,43))))),(60,26))))))),(((72,70),(9,2)),((((33,20),(((36,(63,11)),10),(67,(15,8)))),((21,(13,(44,(51,7)))),(30,(((42,25),(16,((65,35),14))),((((48,(19,(46,(41,(28,17))))),(((39,(55,34)),((52,37),(45,23))),12)),((24,22),(27,(56,6)))),((40,(53,((47,31),((49,(54,32)),18)))),(5,4))))))),(38,3)))))),1);
   tree tree_278 [p = 0.000, P = 0.037] = [&W 0.000133] (75,((76,(62,29)),((71,57),((69,(68,(73,(74,(59,(60,((58,(64,(61,((66,50),43)))),26))))))),(((72,70),(9,2)),((((33,20),(67,(((36,(63,11)),10),(15,8)))),((13,(44,(51,7))),((21,(30,(16,(65,(35,14))))),((42,25),((48,((((47,31),((49,(54,32)),18)),((19,(46,(28,(41,17)))),(((52,39),((45,(37,(55,34))),23)),12))),(40,((24,(27,22)),(56,6))))),(53,(5,4))))))),(38,3)))))),1);
   tree tree_279 [p = 0.000, P = 0.037] = [&W 0.000133] (75,((76,(62,29)),((71,57),((69,(68,(73,(74,((60,(58,((66,61),(64,(50,43))))),(59,26)))))),(((72,70),(9,2)),((((33,20),(67,(((36,(63,11)),10),(15,8)))),((13,(44,(51,7))),(((42,25),(16,((65,35),14))),(21,(30,(((((45,(52,37)),(34,((55,39),23))),12),(((47,31),((54,32),(49,18))),((56,24),(22,(27,6))))),((40,(48,(53,(19,(46,((41,28),17)))))),(5,4)))))))),(38,3)))))),1);
   tree tree_280 [p = 0.000, P = 0.037] = [&W 0.000133] (75,((76,(62,29)),((71,57),((69,(68,(73,(74,((58,(64,(66,((61,50),43)))),((60,59),26)))))),(((72,70),(9,2)),((((33,20),(((36,(63,11)),10),(67,(15,8)))),(21,((13,(44,(51,7))),((42,25),(30,((16,((65,35),14)),(((53,48),(((39,((45,((52,37),(55,34))),23)),12),((40,((47,31),((49,(54,32)),18))),(27,(22,(56,(24,6))))))),((19,(46,(41,(28,17)))),(5,4))))))))),(38,3)))))),1);
   tree tree_281 [p = 0.000, P = 0.037] = [&W 0.000133] (75,((76,(62,29)),((71,57),((69,(68,(73,(74,(59,(60,((66,(((61,58),50),(64,43))),26))))))),(((72,70),(9,2)),((((33,20),(67,(((36,(63,11)),10),(15,8)))),((30,(13,(44,(51,7)))),((((42,25),21),(16,((65,35),14))),(((((47,31),(49,((54,32),18))),((19,(((46,41),28),17)),((52,(37,(45,((39,(55,34)),23)))),12))),(48,((53,40),(56,(27,(24,(22,6))))))),(5,4))))),(38,3)))))),1);
   tree tree_282 [p = 0.000, P = 0.038] = [&W 0.000133] (75,((76,(62,29)),((71,57),((69,(68,(73,(74,((59,(58,(64,(66,(50,(61,43)))))),(60,26)))))),(((72,70),(9,2)),((((33,20),(67,(((36,(63,11)),10),(15,8)))),((13,(44,(51,7))),(((42,25),(21,(16,((65,35),14)))),(30,((48,(((47,31),((49,(54,32)),18)),(53,(((19,((41,(46,28)),17)),(((37,(55,34)),(52,(45,(39,23)))),12)),(40,((24,(27,(56,22))),6)))))),(5,4)))))),(38,3)))))),1);
   tree tree_283 [p = 0.000, P = 0.038] = [&W 0.000133] (75,((76,(62,29)),((71,57),((69,(68,(73,(74,((60,59),((58,(61,(50,(64,(66,43))))),26)))))),(((72,70),(9,2)),((((33,20),((67,((36,(63,11)),10)),(15,8))),(((42,25),(13,(44,(51,7)))),((16,((65,35),14)),(21,(30,((53,48),(((((47,31),(49,((54,32),18))),(40,((45,(52,((55,39),(37,(34,23))))),12))),((56,27),((24,22),6))),((19,(41,((46,28),17))),(5,4))))))))),(38,3)))))),1);
   tree tree_284 [p = 0.000, P = 0.038] = [&W 0.000133] (75,((76,(62,29)),((71,57),((69,(68,(73,(74,(59,(60,((58,(64,((66,50),(61,43)))),26))))))),(((72,70),(9,2)),((((33,20),((67,((63,(36,11)),10)),(15,8))),((13,(44,(51,7))),((21,((42,25),(30,(16,((65,35),14))))),((((45,(39,((55,34),(52,(37,23))))),12),(((47,31),((54,32),(49,18))),(40,(((27,24),22),(56,6))))),((19,(46,(41,(28,17)))),(48,(53,(5,4)))))))),(38,3)))))),1);
   tree tree_285 [p = 0.000, P = 0.038] = [&W 0.000133] (75,((76,(62,29)),((71,57),((69,(68,(73,(74,(((60,59),(58,((61,50),(66,(64,43))))),26))))),(((72,70),(9,2)),((((33,20),(67,(((36,(63,11)),10),(15,8)))),(21,((13,(44,(51,7))),(((30,(42,25)),(16,((65,35),14))),((((45,(52,(39,((55,34),(37,23))))),12),((40,(48,((47,31),((54,32),(49,18))))),(((27,(56,24)),22),6))),(53,((19,((41,28),(46,17))),(5,4)))))))),(38,3)))))),1);
   tree tree_286 [p = 0.000, P = 0.038] = [&W 0.000133] (75,((76,(62,29)),((71,57),((69,(68,(73,(74,(60,(59,((58,((66,((64,61),50)),43)),26))))))),(((72,70),(9,2)),((((33,20),((67,((63,(36,11)),10)),(15,8))),((13,(44,(51,7))),((21,(16,((65,35),14))),((42,25),(30,(((((47,31),((54,32),(49,18))),(((48,40),(53,(19,(46,(28,(41,17)))))),((37,((55,39),(45,(52,(34,23))))),12))),((56,24),(27,(22,6)))),(5,4))))))),(38,3)))))),1);
   tree tree_287 [p = 0.000, P = 0.038] = [&W 0.000133] (75,((76,(62,29)),((71,57),((69,(68,(73,(74,((58,((64,61),((66,50),43))),((60,59),26)))))),(((72,70),(9,2)),((((33,20),(((36,(63,11)),10),(67,(15,8)))),(30,((13,(44,(51,7))),((42,25),(21,((16,((65,35),14)),((53,((40,(((47,31),((54,32),(49,18))),((19,(((46,41),28),17)),(48,((((45,(52,(55,39))),(37,34)),23),12))))),(((56,27),(24,22)),6))),(5,4)))))))),(38,3)))))),1);
   tree tree_288 [p = 0.000, P = 0.038] = [&W 0.000133] (75,((76,(62,29)),((71,57),((69,(68,(73,(74,(59,((60,(58,(64,(((66,61),50),43)))),26)))))),(((72,70),(9,2)),((((33,20),((67,((36,(63,11)),10)),(15,8))),(((42,25),(13,(51,(44,7)))),(21,((30,(16,(35,(65,14)))),(((53,40),((((47,31),((49,(54,32)),18)),((19,(28,(46,(41,17)))),((45,(((55,39),34),(37,(52,23)))),12))),((27,(56,24)),(22,6)))),(48,(5,4))))))),(38,3)))))),1);
   tree tree_289 [p = 0.000, P = 0.039] = [&W 0.000133] (75,((76,(62,29)),((71,57),((69,(68,(73,(74,(60,((59,(58,(50,(66,(61,(64,43)))))),26)))))),(((72,70),(9,2)),((((33,20),(67,(((36,(63,11)),10),(15,8)))),((13,(44,(51,7))),((42,25),((16,((65,35),14)),(21,(30,(((48,((53,40),((34,((55,39),(45,(37,(52,23))))),12))),(((47,31),((54,32),(49,18))),(22,(24,((56,27),6))))),((19,((46,41),(28,17))),(5,4))))))))),(38,3)))))),1);
   tree tree_290 [p = 0.000, P = 0.039] = [&W 0.000133] (75,((76,(62,29)),((71,57),((69,(68,(73,(74,(59,((60,(58,(((64,61),(66,50)),43))),26)))))),(((72,70),(9,2)),((((33,20),(67,(((36,(63,11)),10),(15,8)))),((13,(44,(51,7))),((30,(16,((65,35),14))),(((42,25),21),((40,((48,((52,((45,((55,39),34)),(37,23))),12)),(53,(((54,32),(49,((47,31),18))),(27,(24,(56,(22,6)))))))),((19,((46,(41,28)),17)),(5,4))))))),(38,3)))))),1);
   tree tree_291 [p = 0.000, P = 0.039] = [&W 0.000133] (75,((76,(62,29)),((71,57),((69,(68,(73,(74,((60,(58,(((66,64),61),(50,43)))),(59,26)))))),(((72,70),(9,2)),((((33,20),(((36,(63,11)),10),(67,(15,8)))),((13,(44,(51,7))),(30,((16,((65,35),14)),(((42,25),21),((((48,40),((52,(39,(45,(37,((55,34),23))))),12)),(((47,31),((49,(54,32)),18)),(53,(27,(56,(24,(22,6))))))),((19,(46,(41,(28,17)))),(5,4)))))))),(38,3)))))),1);
   tree tree_292 [p = 0.000, P = 0.039] = [&W 0.000133] (75,((76,(62,29)),((71,57),((69,(68,(73,(74,(59,((60,(64,((((66,61),58),50),43))),26)))))),(((72,70),(9,2)),((((33,20),(((36,(63,11)),10),(67,(15,8)))),(((42,25),(13,(51,(44,7)))),((21,(30,(16,(35,(65,14))))),((48,((53,40),((((47,31),((49,(54,32)),18)),((19,((46,28),(41,17))),((45,(((55,39),34),((52,37),23))),12))),((27,(56,24)),(22,6))))),(5,4))))),(38,3)))))),1);
   tree tree_293 [p = 0.000, P = 0.039] = [&W 0.000133] (75,((76,(62,29)),((71,57),((69,(68,(73,(74,(59,((60,(58,(61,((64,50),(66,43))))),26)))))),(((72,70),(9,2)),((((33,20),(67,(((36,(63,11)),10),(15,8)))),((13,(44,(51,7))),(21,((16,(35,(65,14))),((42,25),(30,((((47,31),((49,(54,32)),18)),(53,((((52,34),((55,39),((45,37),23))),12),((24,(56,(27,22))),6)))),((48,(40,(19,(((46,41),28),17)))),(5,4))))))))),(38,3)))))),1);
   tree tree_294 [p = 0.000, P = 0.039] = [&W 0.000133] (75,((76,(62,29)),((71,57),((69,(68,(73,(74,((58,(64,((61,50),(66,43)))),(59,(60,26))))))),(((72,70),(9,2)),((((33,20),((67,((36,(63,11)),10)),(15,8))),(((42,25),21),((13,(44,(51,7))),((16,((65,35),14)),((19,(28,(41,(46,17)))),(((47,31),((54,32),(49,18))),(40,((((((45,37),(39,(52,(55,34)))),23),12),(53,(22,((56,27),(24,6))))),(30,(48,(5,4))))))))))),(38,3)))))),1);
   tree tree_295 [p = 0.000, P = 0.039] = [&W 0.000133] (75,((76,(62,29)),((71,57),((69,(68,(73,(74,((59,(58,(64,((61,50),(66,43))))),(60,26)))))),(((72,70),(9,2)),((((33,20),(67,(((63,(36,11)),10),(15,8)))),(((42,25),21),((13,(44,(51,7))),((16,((65,35),14)),((19,(28,(41,(46,17)))),(((47,31),((54,32),(49,18))),(40,(((((45,37),(((52,39),(55,34)),23)),12),(53,((24,(27,22)),(56,6)))),(48,(30,(5,4))))))))))),(38,3)))))),1);
   tree tree_296 [p = 0.000, P = 0.039] = [&W 0.000133] (75,((76,(62,29)),((71,57),((69,(68,(73,(74,((59,(58,((((66,64),61),50),43))),(60,26)))))),(((72,70),(9,2)),((((33,20),((67,((63,(36,11)),10)),(15,8))),(((42,25),21),((13,(44,(51,7))),((16,((65,35),14)),((19,(28,((46,41),17))),((40,((47,31),((49,(54,32)),18))),((53,((((45,37),((55,34),((52,39),23))),12),(((27,24),(56,22)),6))),(48,(30,(5,4)))))))))),(38,3)))))),1);
   tree tree_297 [p = 0.000, P = 0.040] = [&W 0.000133] (75,((76,(62,29)),((71,57),((69,(68,(73,(74,((58,(61,(64,((66,50),43)))),(59,(60,26))))))),(((72,70),(9,2)),((((33,20),(67,(((36,(63,11)),10),(15,8)))),((30,((42,25),21)),((13,(44,(51,7))),((16,((65,35),14)),((19,(((46,41),28),17)),(48,((40,((47,31),((54,32),(49,18)))),(((53,(((((55,52),(45,37)),34),(39,23)),12)),(24,(((56,27),22),6))),(5,4))))))))),(38,3)))))),1);
   tree tree_298 [p = 0.000, P = 0.040] = [&W 0.000133] (75,((76,(62,29)),((71,57),((69,(68,(73,(74,(60,((59,(58,((64,((66,61),50)),43))),26)))))),(((72,70),(9,2)),((((33,20),(((36,(63,11)),10),(67,(15,8)))),(30,(((42,25),(13,(44,(51,7)))),(21,((16,((65,35),14)),((40,(19,((41,28),(46,17)))),(((47,31),(49,((54,32),18))),(53,(((((45,39),((52,(55,34)),(37,23))),12),(48,(22,((56,27),(24,6))))),(5,4)))))))))),(38,3)))))),1);
   tree tree_299 [p = 0.000, P = 0.040] = [&W 0.000133] (75,((76,(62,29)),((71,57),((69,(68,(73,(74,(59,((58,((64,((66,61),50)),43)),(60,26))))))),(((72,70),(9,2)),((((33,20),((67,(((63,36),11),10)),(15,8))),((13,(44,(51,7))),((42,25),(21,((16,((65,35),14)),((19,(((46,41),28),17)),(40,(((47,31),(49,((54,32),18))),((53,((((45,37),((55,34),((52,39),23))),12),(((27,24),(56,22)),6))),((48,30),(5,4))))))))))),(38,3)))))),1);
   tree tree_300 [p = 0.000, P = 0.040] = [&W 0.000133] (75,((76,(62,29)),((71,57),((69,(68,(73,(74,((58,(66,((64,50),(61,43)))),((60,59),26)))))),(((72,70),(9,2)),((((33,20),(((36,(63,11)),10),(67,(15,8)))),(((42,25),(13,(44,(51,7)))),((16,((65,35),14)),((30,21),((19,(41,((46,28),17))),(((((55,34),(((52,39),(45,37)),23)),12),(48,((56,27),(24,(22,6))))),(((47,31),(49,((54,32),18))),((53,40),(5,4))))))))),(38,3)))))),1);
   tree tree_301 [p = 0.000, P = 0.040] = [&W 0.000133] (75,((76,(62,29)),((71,57),((69,(68,(73,(74,((58,(61,(50,(64,(66,43))))),(60,(59,26))))))),(((72,70),(9,2)),((((33,20),(((36,(63,11)),10),(67,(15,8)))),((30,(13,(51,(44,7)))),((21,((42,25),(16,((65,35),14)))),(53,(40,((48,(((47,31),((54,32),(49,18))),(19,((46,(41,28)),17)))),((((34,(37,((45,(55,39)),(52,23)))),12),((24,22),(27,(56,6)))),(5,4)))))))),(38,3)))))),1);
   tree tree_302 [p = 0.000, P = 0.040] = [&W 0.000133] (75,((76,(62,29)),((71,57),((69,(68,(73,(74,((60,(58,(50,((64,(66,61)),43)))),(59,26)))))),(((72,70),(9,2)),((((33,20),(((36,(63,11)),10),(67,(15,8)))),((13,(44,(51,7))),(21,((16,((65,35),14)),(30,((42,25),((40,(19,((41,28),(46,17)))),(53,(((48,(((((55,52),45),39),((37,34),23)),12)),(22,((27,24),(56,6)))),(((47,31),((49,(54,32)),18)),(5,4))))))))))),(38,3)))))),1);
   tree tree_303 [p = 0.000, P = 0.040] = [&W 0.000133] (75,((76,(62,29)),((71,57),((69,(68,(73,(74,((60,(58,(((66,61),(64,50)),43))),(59,26)))))),(((72,70),(9,2)),((((33,20),(((36,(63,11)),10),(67,(15,8)))),((13,(44,(51,7))),(21,((16,((65,35),14)),((30,(42,25)),((40,(19,(41,(28,(46,17))))),(53,((48,((((((55,52),45),39),((37,34),23)),12),(22,(56,((27,24),6))))),(((47,31),((49,(54,32)),18)),(5,4)))))))))),(38,3)))))),1);
   tree tree_304 [p = 0.000, P = 0.041] = [&W 0.000133] (75,((76,(62,29)),((71,57),((69,(68,(73,(74,(59,(60,((58,(64,(50,(61,(66,43))))),26))))))),(((72,70),(9,2)),((((33,20),(((36,(63,11)),10),(67,(15,8)))),((13,(44,(51,7))),(((42,25),(16,(35,(65,14)))),(21,(30,((((34,((52,(55,39)),(37,(45,23)))),12),(48,((56,24),(27,(22,6))))),(((53,((47,31),((49,(54,32)),18))),(40,(19,(28,((46,41),17))))),(5,4)))))))),(38,3)))))),1);
   tree tree_305 [p = 0.000, P = 0.041] = [&W 0.000133] (75,((76,(62,29)),((71,57),((69,(68,(73,(74,((59,(58,(50,(((66,64),61),43)))),(60,26)))))),(((72,70),(9,2)),((((33,20),((67,((63,(36,11)),10)),(15,8))),(((42,25),21),((13,(44,(51,7))),((16,((65,35),14)),((19,(41,(28,(46,17)))),((40,((47,31),((54,32),(49,18)))),(((((45,37),((55,34),((52,39),23))),12),(53,(56,((24,(27,22)),6)))),(48,(30,(5,4)))))))))),(38,3)))))),1);
   tree tree_306 [p = 0.000, P = 0.041] = [&W 0.000133] (75,((76,(62,29)),((71,57),((69,(68,(73,(74,(59,(60,((58,((61,50),(66,(64,43)))),26))))))),(((72,70),(9,2)),((((33,20),(((36,(63,11)),10),(67,(15,8)))),((13,(44,(51,7))),((42,25),((30,(16,(35,(65,14)))),(21,(53,((40,(19,((46,28),(41,17)))),(((((45,(52,(39,(55,34)))),(37,23)),12),(27,((56,22),(24,6)))),((48,((47,31),(49,((54,32),18)))),(5,4)))))))))),(38,3)))))),1);
   tree tree_307 [p = 0.000, P = 0.041] = [&W 0.000133] (75,((76,(62,29)),((71,57),((69,(68,(73,(74,(59,((58,(61,(66,(50,(64,43))))),(60,26))))))),(((72,70),(9,2)),((((33,20),((67,((36,(63,11)),10)),(15,8))),((13,(44,(51,7))),((42,25),((16,((65,35),14)),(21,(30,((((40,(19,(46,(41,(28,17))))),(((39,(55,34)),(45,(52,(37,23)))),12)),((48,((47,31),((49,(54,32)),18))),(53,((56,22),(27,(24,6)))))),(5,4)))))))),(38,3)))))),1);
   tree tree_308 [p = 0.000, P = 0.041] = [&W 0.000133] (75,((76,(62,29)),((71,57),((69,(68,(73,(74,(60,((58,((66,(64,(61,50))),43)),(59,26))))))),(((72,70),(9,2)),((((33,20),(67,(((36,(63,11)),10),(15,8)))),((13,(44,(51,7))),((21,(16,((65,35),14))),((30,(42,25)),((19,(46,(41,(28,17)))),(48,((53,((47,31),(49,((54,32),18)))),(((40,((((55,39),37),(52,(34,(45,23)))),12)),((27,((56,24),22)),6)),(5,4))))))))),(38,3)))))),1);
   tree tree_309 [p = 0.000, P = 0.041] = [&W 0.000133] (75,((76,(62,29)),((71,57),((69,(68,(73,(74,(((60,59),(58,(64,((61,50),(66,43))))),26))))),(((72,70),(9,2)),((((33,20),(67,(((36,(63,11)),10),(15,8)))),(21,((13,(44,(51,7))),((30,((42,25),(16,(65,(35,14))))),((40,((47,31),(49,((54,32),18)))),((19,(28,(46,(41,17)))),((((((55,39),37),(34,(52,(45,23)))),12),(48,(53,(((56,24),(27,22)),6)))),(5,4)))))))),(38,3)))))),1);
   tree tree_310 [p = 0.000, P = 0.041] = [&W 0.000133] (75,((76,(62,29)),((71,57),((69,(68,(73,(74,((59,(58,(66,(64,(50,(61,43)))))),(60,26)))))),(((72,70),(9,2)),((((33,20),(((36,(63,11)),10),(67,(15,8)))),((42,25),((13,(44,(51,7))),((21,(30,(16,((65,35),14)))),((40,(19,(46,(28,(41,17))))),(((47,31),((49,(54,32)),18)),(((48,(53,(((52,(45,39)),((55,34),(37,23))),12))),(24,((56,22),(27,6)))),(5,4)))))))),(38,3)))))),1);
   tree tree_311 [p = 0.000, P = 0.041] = [&W 0.000133] (75,((76,(62,29)),((71,57),((69,(68,(73,(74,((58,(50,((66,64),(61,43)))),(60,(59,26))))))),(((72,70),(9,2)),(((67,(((36,(63,11)),10),((33,20),(15,8)))),((21,(13,(44,(51,7)))),((42,25),(30,(48,((16,((65,35),14)),((19,(28,(41,(46,17)))),(((40,((47,31),((54,32),(49,18)))),((((52,((55,39),34)),(45,(37,23))),12),((24,(27,22)),(56,6)))),(53,(5,4)))))))))),(38,3)))))),1);
   tree tree_312 [p = 0.000, P = 0.042] = [&W 0.000133] (75,((76,(62,29)),((71,57),((69,(68,(73,(74,(60,((58,((66,((64,61),50)),43)),(59,26))))))),(((72,70),(9,2)),((((33,20),(((63,(36,11)),10),(67,(15,8)))),((13,(44,(51,7))),((21,(16,((65,35),14))),((42,25),(30,((48,(53,((47,31),((54,32),(49,18))))),((19,(46,(41,(28,17)))),(((40,((52,(((55,39),37),(45,(34,23)))),12)),((27,((56,24),22)),6)),(5,4))))))))),(38,3)))))),1);
   tree tree_313 [p = 0.000, P = 0.042] = [&W 0.000133] (75,((76,(62,29)),((71,57),((69,(68,(73,(74,(60,((59,(58,(((64,(66,61)),50),43))),26)))))),(((72,70),(9,2)),((((33,20),((67,((36,(63,11)),10)),(15,8))),((30,(42,25)),((21,(13,(44,(51,7)))),((16,((65,35),14)),(((53,(40,(19,(41,((46,28),17))))),((((((55,52),39),37),(34,(45,23))),12),(48,(((47,31),(49,((54,32),18))),(56,(((27,24),22),6)))))),(5,4)))))),(38,3)))))),1);
   tree tree_314 [p = 0.000, P = 0.042] = [&W 0.000133] (75,((76,(62,29)),((71,57),((69,(68,(73,(74,(60,(59,((58,(61,((66,50),(64,43)))),26))))))),(((72,70),(9,2)),((((33,20),((67,((36,(63,11)),10)),(15,8))),(21,(30,((13,(44,(51,7))),((42,25),((16,((65,35),14)),(53,(((19,(41,(46,(28,17)))),(((48,40),(((55,39),(37,(((52,45),34),23))),12)),(((47,31),((49,(54,32)),18)),(22,(27,(56,(24,6))))))),(5,4))))))))),(38,3)))))),1);
   tree tree_315 [p = 0.000, P = 0.042] = [&W 0.000133] (75,((76,(62,29)),((71,57),((69,(68,(73,(74,((59,(58,(61,((66,(64,50)),43)))),(60,26)))))),(((72,70),(9,2)),((((33,20),(((36,(63,11)),10),(67,(15,8)))),(30,(((42,25),(21,(13,(44,(51,7))))),((16,((65,35),14)),(((47,31),((54,32),(49,18))),(40,(48,((53,(19,(28,((46,41),17)))),(((((52,(55,39)),(45,(34,(37,23)))),12),(56,(27,(22,(24,6))))),(5,4)))))))))),(38,3)))))),1);
   tree tree_316 [p = 0.000, P = 0.042] = [&W 0.000133] (75,((76,(62,29)),((71,57),((69,(68,(73,(74,(60,(59,((58,((61,50),(66,(64,43)))),26))))))),(((72,70),(9,2)),((((33,20),(((36,(63,11)),10),(67,(15,8)))),((13,(44,(51,7))),(((42,25),21),(30,((16,((65,35),14)),((19,((46,(41,28)),17)),((((47,31),((49,(54,32)),18)),((48,40),(((37,(((55,39),34),((52,45),23))),12),(53,((56,22),(24,(27,6))))))),(5,4)))))))),(38,3)))))),1);
   tree tree_317 [p = 0.000, P = 0.042] = [&W 0.000133] (75,((76,(62,29)),((71,57),((69,(68,(73,(74,(59,((60,(58,(61,(50,((66,64),43))))),26)))))),(((72,70),(9,2)),((((33,20),(67,(((36,(63,11)),10),(15,8)))),((13,(51,(44,7))),(((42,25),(16,((65,35),14))),((30,21),(53,(40,((19,((46,28),(41,17))),(48,(((47,31),((54,32),(49,18))),(((((39,(55,34)),(52,(45,(37,23)))),12),((56,27),((24,22),6))),(5,4))))))))))),(38,3)))))),1);
   tree tree_318 [p = 0.000, P = 0.042] = [&W 0.000133] (75,((76,(62,29)),((71,57),((69,(68,(73,(74,(60,((59,(58,(((66,64),(61,50)),43))),26)))))),(((72,70),(9,2)),((((33,20),(((63,(36,11)),10),(67,(15,8)))),((13,(44,(51,7))),(((30,21),((42,25),(16,(65,(35,14))))),((19,(28,(41,(46,17)))),((40,((47,31),((49,(54,32)),18))),(53,((((((55,39),34),(37,(45,(52,23)))),12),(48,((56,(27,22)),(24,6)))),(5,4)))))))),(38,3)))))),1);
   tree tree_319 [p = 0.000, P = 0.043] = [&W 0.000133] (75,((76,(62,29)),((71,57),((69,(68,(73,(74,(59,((60,(58,(61,(((66,64),50),43)))),26)))))),(((72,70),(9,2)),((((33,20),((67,((36,(63,11)),10)),(15,8))),((13,(51,(44,7))),(((42,25),(16,((65,35),14))),((30,21),((53,(19,((46,28),(41,17)))),(40,(48,((((47,31),((49,(54,32)),18)),((((52,(45,37)),((39,(55,34)),23)),12),((27,(24,22)),(56,6)))),(5,4))))))))),(38,3)))))),1);
   tree tree_320 [p = 0.000, P = 0.043] = [&W 0.000133] (75,((76,(62,29)),((71,57),((69,(68,(73,(74,((60,(59,(58,(66,(61,((64,50),43)))))),26))))),(((72,70),(9,2)),((((33,20),(((36,(63,11)),10),(67,(15,8)))),(21,((13,(44,(51,7))),((30,(16,((65,35),14))),((42,25),(((47,31),((54,32),(49,18))),(40,((19,((46,28),(41,17))),(53,(((((45,((55,52),39)),((37,34),23)),12),(56,(22,(27,(24,6))))),(48,(5,4)))))))))))),(38,3)))))),1);
   tree tree_321 [p = 0.000, P = 0.043] = [&W 0.000133] (75,((76,(62,29)),((71,57),((69,(68,(73,(74,((58,(61,(66,((64,50),43)))),(59,(60,26))))))),(((72,70),(9,2)),((((33,20),(((36,(63,11)),10),(67,(15,8)))),((42,25),((13,(44,(51,7))),(30,(21,((16,((65,35),14)),((40,(19,((46,(41,28)),17))),((((47,31),(49,((54,32),18))),((((45,34),((52,((55,39),37)),23)),12),(22,(24,(56,(27,6)))))),((53,48),(5,4)))))))))),(38,3)))))),1);
   tree tree_322 [p = 0.000, P = 0.043] = [&W 0.000133] (75,((76,(62,29)),((71,57),((69,(68,(73,(74,(60,((58,(61,((66,(64,50)),43))),(59,26))))))),(((72,70),(9,2)),((((33,20),(67,(((36,(63,11)),10),(15,8)))),((13,(44,(51,7))),((((42,25),21),(30,(16,((65,35),14)))),((19,(46,(28,(41,17)))),(53,((((47,31),((54,32),(49,18))),(48,((40,(((55,39),(34,((52,37),(45,23)))),12)),(24,(56,(27,(22,6))))))),(5,4))))))),(38,3)))))),1);
   tree tree_323 [p = 0.000, P = 0.043] = [&W 0.000133] (75,((76,(62,29)),((71,57),((69,(68,(73,(74,(59,((58,((61,((66,64),50)),43)),(60,26))))))),(((72,70),(9,2)),((((33,20),((67,((36,(63,11)),10)),(15,8))),((13,(44,(51,7))),(((42,25),(16,((65,35),14))),((30,21),(((40,((39,(34,(45,(37,((55,52),23))))),12)),(22,(27,(24,(56,6))))),((53,48),(((47,31),(49,((54,32),18))),((19,(41,(46,(28,17)))),(5,4))))))))),(38,3)))))),1);
   tree tree_324 [p = 0.000, P = 0.043] = [&W 0.000133] (75,((76,(62,29)),((71,57),((69,(68,(73,(74,((59,(60,(58,(61,(64,(66,(50,43))))))),26))))),(((72,70),(9,2)),((((33,20),((67,((36,(63,11)),10)),(15,8))),(((42,25),(13,(44,(51,7)))),(30,(21,((16,((65,35),14)),((48,(((((52,45),39),(55,(34,(37,23)))),12),(24,(27,(56,(22,6)))))),((40,(53,((47,31),((54,32),(49,18))))),((19,((46,41),(28,17))),(5,4))))))))),(38,3)))))),1);
   tree tree_325 [p = 0.000, P = 0.043] = [&W 0.000133] (75,((76,(62,29)),((71,57),((69,(68,(73,(74,(59,((58,((66,64),(50,(61,43)))),(60,26))))))),(((72,70),(9,2)),((((33,20),((67,((36,(63,11)),10)),(15,8))),((13,(44,(51,7))),(((30,21),(16,((65,35),14))),((42,25),((53,((40,((((45,39),(52,37)),((55,34),23)),12)),((56,(27,24)),(22,6)))),((48,((47,31),(49,((54,32),18)))),((19,(46,(41,(28,17)))),(5,4)))))))),(38,3)))))),1);
   tree tree_326 [p = 0.000, P = 0.043] = [&W 0.000133] (75,((76,(62,29)),((71,57),((69,(68,(73,(74,((58,(61,((66,50),(64,43)))),(59,(60,26))))))),(((72,70),(9,2)),((((33,20),(((36,(63,11)),10),(67,(15,8)))),((13,(44,(51,7))),(21,(((42,25),(30,(16,((65,35),14)))),((40,(((47,31),((49,(54,32)),18)),((48,(((45,(55,34)),((52,(39,37)),23)),12)),((56,((27,24),22)),6)))),((53,(19,((41,28),(46,17)))),(5,4))))))),(38,3)))))),1);
   tree tree_327 [p = 0.000, P = 0.044] = [&W 0.000133] (75,((76,(62,29)),((71,57),((69,(68,(73,(74,(60,(59,((58,((64,(66,(61,50))),43)),26))))))),(((72,70),(9,2)),((((33,20),(((63,(36,11)),10),(67,(15,8)))),((13,(44,(51,7))),((16,((65,35),14)),(((42,25),21),(30,(40,(48,(53,((((47,31),((54,32),(49,18))),(((52,((55,39),(37,((45,34),23)))),12),(27,(22,((56,24),6))))),((19,(((46,41),28),17)),(5,4))))))))))),(38,3)))))),1);
   tree tree_328 [p = 0.000, P = 0.044] = [&W 0.000133] (75,((76,(62,29)),((71,57),((69,(68,(73,(74,(60,((58,(64,(((66,61),50),43))),(59,26))))))),(((72,70),(9,2)),((((33,20),((67,((36,(63,11)),10)),(15,8))),(21,(30,((13,(44,(51,7))),(((42,25),(16,((65,35),14))),((19,((46,(41,28)),17)),(((53,(((45,(((55,52),(39,37)),34)),23),12)),(((47,31),((49,(54,32)),18)),(48,(40,((56,22),(24,(27,6))))))),(5,4)))))))),(38,3)))))),1);
   tree tree_329 [p = 0.000, P = 0.044] = [&W 0.000133] (75,((76,(62,29)),((71,57),((69,(68,(73,(74,(((60,59),(61,(50,(58,(64,(66,43)))))),26))))),(((72,70),(9,2)),((((33,20),(((36,(63,11)),10),(67,(15,8)))),(21,((13,(44,(51,7))),(30,((42,25),((16,((65,35),14)),((19,(28,(46,(41,17)))),(48,(40,((((52,(34,((45,((55,39),37)),23))),12),(53,(((47,31),((49,(54,32)),18)),((27,(24,(56,22))),6)))),(5,4))))))))))),(38,3)))))),1);
   tree tree_330 [p = 0.000, P = 0.044] = [&W 0.000133] (75,((76,(62,29)),((71,57),((69,(68,(73,(74,(60,((58,((66,64),((61,50),43))),(59,26))))))),(((72,70),(9,2)),((((33,20),(((36,(63,11)),10),(67,(15,8)))),(21,((13,(44,(51,7))),((42,25),(30,((16,((65,35),14)),(48,(53,(((40,((47,31),((54,32),(49,18)))),(((39,(37,(45,((52,(55,34)),23)))),12),((56,24),(27,(22,6))))),((19,(46,(41,(28,17)))),(5,4))))))))))),(38,3)))))),1);
   tree tree_331 [p = 0.000, P = 0.044] = [&W 0.000133] (75,((76,(62,29)),((71,57),((69,(68,(73,(74,(60,(59,((64,(((66,(61,58)),50),43)),26))))))),(((72,70),(9,2)),((((33,20),(((36,(63,11)),10),(67,(15,8)))),((21,(13,(44,(51,7)))),((42,25),(30,((16,((65,35),14)),(((53,((47,31),(49,((54,32),18)))),((((39,(37,(45,(55,34)))),(52,23)),12),((56,27),(24,(22,6))))),((48,40),((19,((46,(41,28)),17)),(5,4))))))))),(38,3)))))),1);
   tree tree_332 [p = 0.000, P = 0.044] = [&W 0.000133] (75,((76,(62,29)),((71,57),((69,(68,(73,(74,(59,((60,(58,(61,(64,(50,(66,43)))))),26)))))),(((72,70),(9,2)),((((33,20),(67,(((36,(63,11)),10),(15,8)))),((13,(44,(51,7))),(21,((16,((65,35),14)),((30,(42,25)),((((47,31),(49,((54,32),18))),(53,((((52,(55,39)),((45,(37,34)),23)),12),((56,(27,22)),(24,6))))),((48,(40,(19,(28,((46,41),17))))),(5,4)))))))),(38,3)))))),1);
   tree tree_333 [p = 0.000, P = 0.044] = [&W 0.000133] (75,((76,(62,29)),((71,57),((69,(68,(73,(74,((60,(58,(((66,64),50),(61,43)))),(59,26)))))),(((72,70),(9,2)),((((33,20),(((63,(36,11)),10),(67,(15,8)))),((13,(44,(51,7))),(((30,21),((42,25),(16,((65,35),14)))),((53,40),((48,(((47,31),(49,((54,32),18))),((((39,(45,(52,37))),((55,34),23)),12),(24,(27,(22,(56,6))))))),((19,(41,(46,(28,17)))),(5,4))))))),(38,3)))))),1);
   tree tree_334 [p = 0.000, P = 0.045] = [&W 0.000133] (75,((76,(62,29)),((71,57),((69,(68,(73,(74,(59,(60,((58,(((64,61),50),(66,43))),26))))))),(((72,70),(9,2)),((((33,20),((67,((36,(63,11)),10)),(15,8))),(30,((42,25),((13,(44,(51,7))),((16,((65,35),14)),(21,((((((45,39),37),((55,52),(34,23))),12),(48,(27,(56,((24,22),6))))),(40,(((47,31),((54,32),(49,18))),((53,(19,((41,28),(46,17)))),(5,4))))))))))),(38,3)))))),1);
   tree tree_335 [p = 0.000, P = 0.045] = [&W 0.000133] (75,((76,(62,29)),((71,57),((69,(68,(73,(74,(59,((58,(((66,61),(64,50)),43)),(60,26))))))),(((72,70),(9,2)),((((33,20),(67,(((36,(63,11)),10),(15,8)))),((21,(13,((51,44),7))),((42,25),((30,(16,((65,35),14))),((53,48),((((52,((((45,39),37),(55,34)),23)),12),(27,(56,(22,(24,6))))),(((47,31),((49,(54,32)),18)),((19,(((46,41),28),17)),(40,(5,4)))))))))),(38,3)))))),1);
   tree tree_336 [p = 0.000, P = 0.045] = [&W 0.000133] (75,((76,(62,29)),((71,57),((69,(68,(73,(74,(60,((59,(58,((66,64),(61,(50,43))))),26)))))),(((72,70),(9,2)),((((33,20),((67,((36,(63,11)),10)),(15,8))),((13,(44,(51,7))),(30,((16,(35,(65,14))),(21,((42,25),((53,((((45,((55,52),(37,34))),(39,23)),12),(27,(22,((56,24),6))))),(((47,31),((54,32),(49,18))),(48,((19,(41,((46,28),17))),(40,(5,4)))))))))))),(38,3)))))),1);
   tree tree_337 [p = 0.000, P = 0.045] = [&W 0.000133] (75,((76,(62,29)),((71,57),((69,(68,(73,(74,(60,(59,((58,(66,((64,(61,50)),43))),26))))))),(((72,70),(9,2)),((((33,20),(((63,(36,11)),10),(67,(15,8)))),((13,(44,(51,7))),((30,(16,((65,35),14))),(((42,25),21),(40,(48,(53,(((47,31),((54,32),(49,18))),(((((55,39),(52,(45,((37,34),23)))),12),(27,(22,(24,(56,6))))),((19,((41,(46,28)),17)),(5,4))))))))))),(38,3)))))),1);
   tree tree_338 [p = 0.000, P = 0.045] = [&W 0.000133] (75,((76,(62,29)),((71,57),((69,(68,(73,(74,(60,(59,(((61,(58,((66,64),50))),43),26))))))),(((72,70),(9,2)),((((33,20),(67,(((36,(63,11)),10),(15,8)))),((13,(51,(44,7))),((42,25),(21,((30,(16,((65,35),14))),(((53,((47,31),((49,(54,32)),18))),(19,(28,(46,(41,17))))),((40,(48,((((52,37),((45,(55,34)),(39,23))),12),(22,(56,(24,(27,6))))))),(5,4)))))))),(38,3)))))),1);
   tree tree_339 [p = 0.000, P = 0.045] = [&W 0.000133] (75,((76,(62,29)),((71,57),((69,(68,(73,(74,(60,(59,(((61,(58,((66,64),50))),43),26))))))),(((72,70),(9,2)),((((33,20),(((36,(63,11)),10),(67,(15,8)))),((13,(44,(51,7))),((42,25),(21,((30,(16,((65,35),14))),(((53,((47,31),((49,(54,32)),18))),(19,(28,(46,(41,17))))),(40,((48,((((52,37),((45,(55,34)),(39,23))),12),(22,(56,(27,(24,6)))))),(5,4))))))))),(38,3)))))),1);
   tree tree_340 [p = 0.000, P = 0.045] = [&W 0.000133] (75,((76,(62,29)),((71,57),((69,(68,(73,(74,((60,59),((58,(((64,61),(66,50)),43)),26)))))),(((72,70),(9,2)),((((33,20),((67,((63,(36,11)),10)),(15,8))),((42,25),((13,(44,(51,7))),(21,((16,((65,35),14)),(((40,(48,((47,31),((54,32),(49,18))))),(19,((41,(46,28)),17))),((((37,(39,((52,45),((55,34),23)))),12),((((56,27),24),22),6)),(53,(30,(5,4)))))))))),(38,3)))))),1);
   tree tree_341 [p = 0.000, P = 0.045] = [&W 0.000133] (75,((76,(62,29)),((71,57),((69,(68,(73,(74,(((60,59),(58,(66,(61,(64,(50,43)))))),26))))),(((72,70),(9,2)),((((33,20),(67,(((36,(63,11)),10),(15,8)))),((30,21),(((42,25),(13,(44,(51,7)))),((16,((65,35),14)),((53,(((47,31),(49,((54,32),18))),(19,(28,(46,(41,17)))))),((((52,(45,((55,39),((37,34),23)))),12),(40,(48,((56,27),((24,22),6))))),(5,4))))))),(38,3)))))),1);
   tree tree_342 [p = 0.000, P = 0.046] = [&W 0.000133] (75,((76,(62,29)),((71,57),((69,(68,(73,(74,((58,(50,(61,(66,(64,43))))),(60,(59,26))))))),(((72,70),(9,2)),((((33,20),(((36,(63,11)),10),(67,(15,8)))),(30,(((42,25),(13,(51,(44,7)))),((21,(16,((65,35),14))),(40,(53,(48,((((47,31),((54,32),(49,18))),(19,(46,(41,(28,17))))),((((34,(52,(37,((55,39),(45,23))))),12),(27,((24,22),(56,6)))),(5,4)))))))))),(38,3)))))),1);
   tree tree_343 [p = 0.000, P = 0.046] = [&W 0.000133] (75,((76,(62,29)),((71,57),((69,(68,(73,(74,(((60,59),(58,(((64,61),50),(66,43)))),26))))),(((72,70),(9,2)),((((33,20),(67,(((36,(63,11)),10),(15,8)))),((21,(13,(44,(51,7)))),(((30,(42,25)),(16,((65,35),14))),(((40,(((37,(52,(55,34))),(39,(45,23))),12)),(22,(24,((56,27),6)))),(48,(53,((((47,31),((49,(54,32)),18)),(19,((41,28),(46,17)))),(5,4)))))))),(38,3)))))),1);
   tree tree_344 [p = 0.000, P = 0.046] = [&W 0.000133] (75,((76,(62,29)),((71,57),((69,(68,(73,(74,(60,((59,(58,(50,(64,(66,(61,43)))))),26)))))),(((72,70),(9,2)),((((33,20),(67,(((36,(63,11)),10),(15,8)))),((13,(44,(51,7))),(21,((30,(16,((65,35),14))),((42,25),((53,((48,((37,(39,(((55,52),34),(45,23)))),12)),(56,(((27,24),22),6)))),((((47,31),(49,((54,32),18))),(40,(19,((46,41),(28,17))))),(5,4)))))))),(38,3)))))),1);
   tree tree_345 [p = 0.000, P = 0.046] = [&W 0.000133] (75,((76,(62,29)),((71,57),((69,(68,(73,(74,((60,(59,(66,((58,(61,(64,50))),43)))),26))))),(((72,70),(9,2)),((((33,20),((67,((36,(63,11)),10)),(15,8))),((21,(30,(13,(44,(51,7))))),(((42,25),(16,((65,35),14))),((19,((46,28),(41,17))),((53,((((47,31),((54,32),(49,18))),((37,(52,(45,((39,(55,34)),23)))),12)),(48,(40,(56,((24,(27,22)),6)))))),(5,4)))))),(38,3)))))),1);
   tree tree_346 [p = 0.000, P = 0.046] = [&W 0.000133] (75,((76,(62,29)),((71,57),((69,(68,(73,(74,(59,(60,((58,(64,((66,50),(61,43)))),26))))))),(((72,70),(9,2)),((((33,20),(((36,(63,11)),10),(67,(15,8)))),((21,(13,(44,(51,7)))),(30,(((42,25),(16,((65,35),14))),((19,((41,28),(46,17))),(((48,(53,40)),((((47,31),(49,((54,32),18))),((39,((37,(45,34)),((55,52),23))),12)),(24,((56,22),(27,6))))),(5,4))))))),(38,3)))))),1);
   tree tree_347 [p = 0.000, P = 0.046] = [&W 0.000133] (75,((76,(62,29)),((71,57),((69,(68,(73,(74,((59,(58,(61,(66,(50,(64,43)))))),(60,26)))))),(((72,70),(9,2)),((((33,20),(67,(((36,(63,11)),10),(15,8)))),((13,(44,(51,7))),(30,((42,25),((16,(35,(65,14))),(21,((19,(46,(28,(41,17)))),(((53,((48,((47,31),((54,32),(49,18)))),((52,((55,37),((45,34),(39,23)))),12))),(56,(22,(27,(24,6))))),(40,(5,4)))))))))),(38,3)))))),1);
   tree tree_348 [p = 0.000, P = 0.046] = [&W 0.000133] (75,((76,(62,29)),((71,57),((69,(68,(73,(74,(59,(60,((58,(50,(66,((64,61),43)))),26))))))),(((72,70),(9,2)),((((33,20),(((36,(63,11)),10),(67,(15,8)))),(30,((((42,25),21),(13,(44,(51,7)))),((16,((65,35),14)),((((47,31),((49,(54,32)),18)),(19,((41,28),(46,17)))),(48,(40,(53,((((37,((52,(45,(39,(55,34)))),23)),12),((27,22),(24,(56,6)))),(5,4)))))))))),(38,3)))))),1);
   tree tree_349 [p = 0.000, P = 0.047] = [&W 0.000133] (75,((76,(62,29)),((71,57),((69,(68,(73,(74,(60,((59,(58,(50,((66,61),(64,43))))),26)))))),(((72,70),(9,2)),((((33,20),(((36,(63,11)),10),(67,(15,8)))),(30,(((42,25),(13,(44,(51,7)))),(21,((16,((65,35),14)),(40,(((53,((47,31),(49,((54,32),18)))),(19,((46,(41,28)),17))),(((((45,39),((55,52),(34,(37,23)))),12),(48,(22,(((56,27),24),6)))),(5,4))))))))),(38,3)))))),1);
   tree tree_350 [p = 0.000, P = 0.047] = [&W 0.000133] (75,((76,(62,29)),((71,57),((69,(68,(73,(74,(60,((59,((64,58),((66,(61,50)),43))),26)))))),(((72,70),(9,2)),((((33,20),(67,(((36,(63,11)),10),(15,8)))),((13,(44,(51,7))),(30,(21,((16,((65,35),14)),((42,25),((48,((40,(53,((47,31),((54,32),(49,18))))),(19,(41,((46,28),17))))),(((((39,37),(52,((55,34),(45,23)))),12),(27,(22,(24,(56,6))))),(5,4))))))))),(38,3)))))),1);
   tree tree_351 [p = 0.000, P = 0.047] = [&W 0.000133] (75,((76,(62,29)),((71,57),((69,(68,(73,(74,(59,(60,((58,((66,61),((64,50),43))),26))))))),(((72,70),(9,2)),((((33,20),(67,(((36,(63,11)),10),(15,8)))),((21,(13,(44,(51,7)))),(30,((16,((65,35),14)),((42,25),((((47,31),((54,32),(49,18))),(48,(19,((46,28),(41,17))))),((((52,((45,34),(((55,39),37),23))),12),((27,(56,24)),(22,6))),(53,(40,(5,4)))))))))),(38,3)))))),1);
   tree tree_352 [p = 0.000, P = 0.047] = [&W 0.000133] (75,((76,(62,29)),((71,57),((69,(68,(73,(74,(((60,59),((58,50),(((66,64),61),43))),26))))),(((72,70),(9,2)),((((33,20),(((63,(36,11)),10),(67,(15,8)))),((30,(42,25)),(21,((16,((65,35),14)),((53,((13,(44,(51,7))),((27,22),((56,24),6)))),((((39,(55,34)),(37,((52,45),23))),12),((48,(19,(41,(46,(28,17))))),(((47,31),((54,32),(49,18))),(40,(5,4)))))))))),(38,3)))))),1);
   tree tree_353 [p = 0.000, P = 0.047] = [&W 0.000133] (75,((76,(62,29)),((71,57),((69,(68,(73,(74,((60,(58,(64,(61,(66,(50,43)))))),(59,26)))))),(((72,70),(9,2)),((((33,20),((67,((36,(63,11)),10)),(15,8))),(21,((16,((65,35),14)),(30,((42,25),((19,(28,(41,(46,17)))),((48,40),(((47,31),(49,((54,32),18))),(((13,(51,(44,7))),(22,((27,24),(56,6)))),(((39,(52,((55,34),(45,(37,23))))),12),(53,(5,4)))))))))))),(38,3)))))),1);
   tree tree_354 [p = 0.000, P = 0.047] = [&W 0.000133] (75,((76,(62,29)),((71,57),((69,(68,(73,(74,((60,59),((58,((66,61),((64,50),43))),26)))))),(((72,70),(9,2)),((((33,20),(67,(((36,(63,11)),10),(15,8)))),(53,((19,(41,(46,(28,17)))),(40,(((39,((45,37),(52,((55,34),23)))),12),(48,((((47,31),((49,(54,32)),18)),(((42,25),((16,((65,35),14)),(21,(30,(13,(44,(51,7))))))),((56,((27,24),22)),6))),(5,4)))))))),(38,3)))))),1);
   tree tree_355 [p = 0.000, P = 0.047] = [&W 0.000133] (75,((76,(62,29)),((71,57),((69,(68,(73,(74,(59,((58,(64,(66,((61,50),43)))),(60,26))))))),(((((33,20),(((36,(63,11)),10),(67,(15,8)))),(21,(30,((42,25),((16,((65,35),14)),(40,(((47,31),((54,32),(49,18))),((19,((46,41),(28,17))),(((45,((37,(39,((55,52),34))),23)),12),((13,(44,(51,7))),(((24,((56,27),22)),6),((53,48),(5,4))))))))))))),((72,70),(9,2))),(38,3))))),1);
   tree tree_356 [p = 0.000, P = 0.047] = [&W 0.000133] (75,((76,(62,29)),((71,57),((69,(68,(73,(74,((59,(60,(58,((61,((66,64),50)),43)))),26))))),(((72,70),(9,2)),((((33,20),(67,(((36,(63,11)),10),(15,8)))),((30,((42,25),(16,((65,35),14)))),(21,((24,(27,(56,(22,6)))),(53,((13,(44,(51,7))),(40,((((47,31),((49,(54,32)),18)),((45,(((55,39),34),(37,(52,23)))),12)),((48,(19,((46,41),(28,17)))),(5,4)))))))))),(38,3)))))),1);
   tree tree_357 [p = 0.000, P = 0.048] = [&W 0.000133] (75,((76,(62,29)),((71,57),((69,(68,(73,(74,((60,(59,(58,(50,(61,((66,64),43)))))),26))))),(((72,70),(9,2)),((((33,20),(((36,(63,11)),10),(67,(15,8)))),(30,(((42,25),(16,((65,35),14))),(21,((56,(24,(22,(27,6)))),((53,(13,(44,(51,7)))),((((47,31),((49,(54,32)),18)),((39,((55,34),((45,37),(52,23)))),12)),((40,(48,(19,(46,(41,(28,17)))))),(5,4))))))))),(38,3)))))),1);
   tree tree_358 [p = 0.000, P = 0.048] = [&W 0.000133] (75,((76,(62,29)),((71,57),((69,(68,(73,(74,((58,((64,50),(66,(61,43)))),(60,(59,26))))))),(((((33,20),(((36,(63,11)),10),(67,(15,8)))),(21,((16,((65,35),14)),(30,((42,25),(((40,((47,31),((54,32),(49,18)))),(19,((46,41),(28,17)))),((((37,(39,((55,52),34))),(45,23)),12),((13,(44,(51,7))),((24,((56,22),(27,6))),(53,(48,(5,4)))))))))))),((72,70),(9,2))),(38,3))))),1);
   tree tree_359 [p = 0.000, P = 0.048] = [&W 0.000133] (75,((76,(62,29)),((71,57),((69,(68,(73,(74,((60,(59,(58,(61,(66,(50,(64,43))))))),26))))),(((72,70),(9,2)),((((33,20),((67,((36,(63,11)),10)),(15,8))),(((30,21),(16,((65,35),14))),((42,25),((48,((((53,40),(((55,39),(((52,37),(45,34)),23)),12)),(13,(44,(51,7)))),(((47,31),((49,(54,32)),18)),((27,((56,24),22)),6)))),((19,((41,28),(46,17))),(5,4)))))),(38,3)))))),1);
   tree tree_360 [p = 0.000, P = 0.048] = [&W 0.000133] (75,((76,(62,29)),((71,57),((69,(68,(73,(74,((60,(59,(58,(61,(66,(50,(64,43))))))),26))))),(((72,70),(9,2)),((((33,20),(((36,(63,11)),10),(67,(15,8)))),(((30,21),(16,((65,35),14))),((42,25),((((47,31),((54,32),(49,18))),(48,((((53,40),(((55,39),(((52,37),(45,34)),23)),12)),(13,(44,(51,7)))),((27,24),((56,22),6))))),((19,(28,((46,41),17))),(5,4)))))),(38,3)))))),1);
   tree tree_361 [p = 0.000, P = 0.048] = [&W 0.000133] (75,((76,(62,29)),((71,57),((69,(68,(73,(74,((59,(58,(50,(61,(66,(64,43)))))),(60,26)))))),(((72,70),(9,2)),((((33,20),(67,(((36,(63,11)),10),(15,8)))),((42,25),(((13,(44,(51,7))),((21,(16,((65,35),14))),(30,((56,(27,24)),(22,6))))),((19,(46,((41,28),17))),((40,(((47,31),((54,32),(49,18))),(((39,37),((52,45),((55,34),23))),12))),(53,(48,(5,4)))))))),(38,3)))))),1);
   tree tree_362 [p = 0.000, P = 0.048] = [&W 0.000133] (75,((76,(62,29)),((71,57),((69,(68,(73,(74,(60,(59,((58,(66,(50,(64,(61,43))))),26))))))),(((72,70),(9,2)),((((33,20),(((36,(63,11)),10),(67,(15,8)))),(((42,25),(16,((65,35),14))),((30,21),(53,(40,(((13,(44,(51,7))),(48,(((56,24),(27,22)),6))),(((((47,31),((54,32),(49,18))),(19,(28,(41,(46,17))))),(((52,(37,(45,(55,34)))),(39,23)),12)),(5,4)))))))),(38,3)))))),1);
   tree tree_363 [p = 0.000, P = 0.048] = [&W 0.000133] (75,((76,(62,29)),((71,57),((69,(68,(73,(74,(59,((58,(61,((64,(66,50)),43))),(60,26))))))),(((72,70),(9,2)),((((33,20),(67,(((36,(63,11)),10),(15,8)))),(30,((53,((19,(28,((46,41),17))),(((47,31),((54,32),(49,18))),((40,((37,((45,34),((55,39),(52,23)))),12)),(48,(27,((56,24),(22,6)))))))),((42,25),(21,(((16,((65,35),14)),(13,(44,(51,7)))),(5,4))))))),(38,3)))))),1);
   tree tree_364 [p = 0.000, P = 0.049] = [&W 0.000133] (75,((76,(62,29)),((71,57),((69,(68,(73,(74,(59,((60,(58,((66,(61,(64,50))),43))),26)))))),(((72,70),(9,2)),((((33,20),(67,(((36,(63,11)),10),(15,8)))),(53,((19,(41,(46,(28,17)))),((40,(((45,37),(52,(39,((55,34),23)))),12)),(48,((((47,31),((49,(54,32)),18)),(((42,25),((16,((65,35),14)),(21,(30,(13,(44,(51,7))))))),((56,((27,24),22)),6))),(5,4))))))),(38,3)))))),1);
   tree tree_365 [p = 0.000, P = 0.049] = [&W 0.000133] (75,((76,(62,29)),((71,57),((69,(68,(73,(74,((60,((66,(58,(61,(64,50)))),43)),(59,26)))))),(((72,70),(9,2)),((((33,20),((67,((36,(63,11)),10)),(15,8))),((((42,25),((16,((65,35),14)),(13,(44,(51,7))))),((30,21),(53,(((48,40),((47,31),((49,(54,32)),18))),((19,(28,((46,41),17))),((27,22),((56,24),6))))))),((((39,((52,(45,37)),(55,34))),23),12),(5,4)))),(38,3)))))),1);
   tree tree_366 [p = 0.000, P = 0.049] = [&W 0.000133] (75,((76,(62,29)),((71,57),((69,(68,(73,(74,(60,((59,(58,(64,(50,(61,(66,43)))))),26)))))),(((72,70),(9,2)),((((33,20),(67,((((63,36),11),10),(15,8)))),(40,((((45,34),((52,39),(55,(37,23)))),12),(((19,(41,(46,(28,17)))),(27,((24,(56,22)),6))),((48,(53,((21,(16,((65,35),14))),(30,((42,25),(13,(44,(51,7)))))))),(((47,31),((49,(54,32)),18)),(5,4))))))),(38,3)))))),1);
   tree tree_367 [p = 0.000, P = 0.049] = [&W 0.000133] (75,((76,(62,29)),((71,57),((69,(68,(73,(74,((50,(66,(64,((61,58),43)))),(60,(59,26))))))),(((72,70),(9,2)),((((33,20),(((36,(63,11)),10),(67,(15,8)))),((30,((42,25),(13,(44,(51,7))))),(21,((16,((65,35),14)),(40,((((48,((47,31),((54,32),(49,18)))),((45,(34,(52,(37,((55,39),23))))),12)),((19,(46,((41,28),17))),(53,(22,(27,((56,24),6)))))),(5,4))))))),(38,3)))))),1);
   tree tree_368 [p = 0.000, P = 0.049] = [&W 0.000133] (75,((76,(62,29)),((71,57),((69,(68,(73,(74,((58,(50,((64,(66,61)),43))),(60,(59,26))))))),(((72,70),(9,2)),((((33,20),(((36,(63,11)),10),(67,(15,8)))),((42,25),((13,(44,(51,7))),(30,((16,((65,35),14)),(21,(53,(((((47,31),((54,32),(49,18))),(((52,((45,39),(37,(55,34)))),23),12)),((48,40),((19,(46,(28,(41,17)))),(24,((56,(27,22)),6))))),(5,4))))))))),(38,3)))))),1);
   tree tree_369 [p = 0.000, P = 0.049] = [&W 0.000133] (75,((76,(62,29)),((71,57),((69,(68,(73,(74,((58,(50,((66,61),(64,43)))),((60,59),26)))))),(((72,70),(9,2)),((((33,20),(((36,(63,11)),10),(67,(15,8)))),(21,((16,((65,35),14)),((42,25),(30,((24,(27,((56,22),6))),(53,((((((55,39),(37,(45,(52,34)))),23),12),(13,(44,(51,7)))),((19,(((46,41),28),17)),(((47,31),(49,((54,32),18))),((48,40),(5,4)))))))))))),(38,3)))))),1);
   tree tree_370 [p = 0.000, P = 0.049] = [&W 0.000133] (75,((76,(62,29)),((71,57),((69,(68,(73,(74,((50,(58,(((66,64),61),43))),(60,(59,26))))))),(((72,70),(9,2)),((((33,20),(((36,(63,11)),10),(67,(15,8)))),((30,((42,25),(13,(44,(51,7))))),(21,((16,((65,35),14)),(40,((((48,((47,31),((54,32),(49,18)))),(((45,34),(52,((55,39),(37,23)))),12)),((19,(46,((41,28),17))),(53,((27,(56,24)),(22,6))))),(5,4))))))),(38,3)))))),1);
   tree tree_371 [p = 0.000, P = 0.049] = [&W 0.000133] (75,((76,(62,29)),((71,57),((69,(68,(73,(74,(59,(((58,50),((66,61),(64,43))),(60,26))))))),(((72,70),(9,2)),((((33,20),(((36,(63,11)),10),(67,(15,8)))),(((30,21),(13,(51,(44,7)))),(((42,25),(16,((65,35),14))),((((((52,(39,37)),(45,(55,34))),23),12),(48,((((47,31),((49,(54,32)),18)),(53,(19,(46,(41,(28,17)))))),(40,((24,(27,22)),(56,6)))))),(5,4))))),(38,3)))))),1);
   tree tree_372 [p = 0.000, P = 0.050] = [&W 0.000133] (75,((76,(62,29)),((71,57),((69,(68,(73,(74,(((60,59),(58,(50,(64,((66,61),43))))),26))))),(((72,70),(9,2)),((((33,20),(((63,(36,11)),10),(67,(15,8)))),((13,(44,(51,7))),(30,(21,(((42,25),(16,((65,35),14))),(((53,40),((48,(((47,31),((54,32),(49,18))),((((45,39),37),((55,34),(52,23))),12))),((19,(28,(41,(46,17)))),(27,(22,(24,(56,6))))))),(5,4))))))),(38,3)))))),1);
   tree tree_373 [p = 0.000, P = 0.050] = [&W 0.000133] (75,((76,(62,29)),((71,57),((69,(68,(73,(74,(((58,50),(((66,64),61),43)),(59,(60,26))))))),(((72,70),(9,2)),((((33,20),(((36,(63,11)),10),(67,(15,8)))),((30,((42,25),(13,(44,(51,7))))),(21,((16,((65,35),14)),((((48,((47,31),((54,32),(49,18)))),((52,((45,34),((55,39),(37,23)))),12)),((19,(28,(41,(46,17)))),((53,40),(27,((24,22),(56,6)))))),(5,4)))))),(38,3)))))),1);
   tree tree_374 [p = 0.000, P = 0.050] = [&W 0.000133] (75,((76,(62,29)),((71,57),((69,(68,(73,(74,((58,(64,(50,((66,61),43)))),(60,(59,26))))))),(((72,70),(9,2)),((((33,20),(67,(((36,(63,11)),10),(15,8)))),(30,(21,((13,(44,(51,7))),(((42,25),(16,((65,35),14))),((((((55,39),37),(34,(45,(52,23)))),12),((19,((46,(41,28)),17)),(((48,40),(53,((47,31),((49,(54,32)),18)))),(24,(27,(56,(22,6))))))),(5,4))))))),(38,3)))))),1);
   tree tree_375 [p = 0.000, P = 0.050] = [&W 0.000133] (75,((76,(62,29)),((71,57),((69,(68,(73,(74,((60,(58,(50,(64,((66,61),43))))),(59,26)))))),(((72,70),(9,2)),((((33,20),(67,(((36,(63,11)),10),(15,8)))),(30,(21,((13,(44,(51,7))),(((42,25),(16,(35,(65,14)))),((((((55,39),37),(34,(45,(52,23)))),12),((19,((46,(41,28)),17)),((53,((47,31),((49,(54,32)),18))),((48,40),(24,(56,(27,(22,6)))))))),(5,4))))))),(38,3)))))),1);
   tree tree_376 [p = 0.000, P = 0.050] = [&W 0.000133] (75,((76,(62,29)),((71,57),((69,(68,(73,(74,(60,(59,((66,(61,(64,((58,50),43)))),26))))))),(((72,70),(9,2)),((((33,20),(((36,(63,11)),10),(67,(15,8)))),(21,(30,((13,(51,(44,7))),(((42,25),(16,((65,35),14))),(((((39,(45,37)),((52,(55,34)),23)),12),(48,((53,(19,(28,((46,41),17)))),((40,((47,31),((49,(54,32)),18))),((27,(24,22)),(56,6)))))),(5,4))))))),(38,3)))))),1);
   tree tree_377 [p = 0.000, P = 0.050] = [&W 0.000133] (75,((76,(62,29)),((71,57),((69,(68,(73,(74,(60,((59,(58,(64,((66,61),(50,43))))),26)))))),(((72,70),(9,2)),((((33,20),(67,(((36,(63,11)),10),(15,8)))),(((19,(41,(46,(28,17)))),(27,((56,(24,22)),6))),((40,((((52,37),(55,(39,(45,34)))),23),12)),((48,(53,((21,(16,((65,35),14))),(30,((42,25),(13,(44,(51,7)))))))),(((47,31),((54,32),(49,18))),(5,4)))))),(38,3)))))),1);
   tree tree_378 [p = 0.000, P = 0.050] = [&W 0.000133] (75,((76,(62,29)),((71,57),((69,(68,(73,(74,((59,(60,(58,(((64,61),(66,50)),43)))),26))))),(((72,70),(9,2)),((((33,20),(67,(((36,(63,11)),10),(15,8)))),(30,(((42,25),(16,((65,35),14))),(21,((24,(27,(56,(22,6)))),(40,((13,(44,(51,7))),(53,(48,((((45,34),((55,39),(37,(52,23)))),12),(((47,31),((49,(54,32)),18)),((19,((46,41),(28,17))),(5,4))))))))))))),(38,3)))))),1);
   tree tree_379 [p = 0.000, P = 0.051] = [&W 0.000133] (75,((76,(62,29)),((71,57),((69,(68,(73,(74,(((60,59),(58,((66,(64,61)),(50,43)))),26))))),(((72,70),(9,2)),((((33,20),(((36,(63,11)),10),(67,(15,8)))),((42,25),(21,((24,(22,(27,(56,6)))),(30,((13,(44,(51,7))),((16,((65,35),14)),(48,((19,((46,28),(41,17))),(((40,(53,((47,31),(49,((54,32),18))))),((((52,45),(39,37)),((55,34),23)),12)),(5,4))))))))))),(38,3)))))),1);
   tree tree_380 [p = 0.000, P = 0.051] = [&W 0.000133] (75,((76,(62,29)),((71,57),((69,(68,(73,(74,(60,(59,((58,((61,(66,50)),(64,43))),26))))))),(((72,70),(9,2)),((((33,20),(67,(((63,(36,11)),10),(15,8)))),((30,(16,((65,35),14))),(21,((48,(24,(56,(27,(22,6))))),(((42,25),((19,(((46,41),28),17)),((((39,37),(45,((55,52),34))),23),12))),((53,(40,((47,31),(49,((54,32),18))))),((13,(44,(51,7))),(5,4)))))))),(38,3)))))),1);
   tree tree_381 [p = 0.000, P = 0.051] = [&W 0.000133] (75,((76,(62,29)),((71,57),((69,(68,(73,(74,(59,((58,(61,((66,64),(50,43)))),(60,26))))))),(((((33,20),((67,((36,(63,11)),10)),(15,8))),((21,((16,((65,35),14)),((42,25),(30,(13,(44,(51,7))))))),((19,((46,(41,28)),17)),(((47,31),((54,32),(49,18))),((((37,(45,34)),((55,39),(52,23))),12),(48,(53,(40,((56,((27,(24,22)),6)),(5,4)))))))))),((72,70),(9,2))),(38,3))))),1);
   tree tree_382 [p = 0.000, P = 0.051] = [&W 0.000133] (75,((76,(62,29)),((71,57),((69,(68,(73,(74,((60,(58,(66,(61,(64,(50,43)))))),(59,26)))))),(((((33,20),((67,((36,(63,11)),10)),(15,8))),((21,((16,(65,(35,14))),(30,(13,(44,(51,7)))))),((42,25),((19,((46,41),(28,17))),(((47,31),(49,((54,32),18))),((53,(48,(((45,(52,(39,37))),((55,34),23)),12))),(((56,(24,(27,22))),6),(40,(5,4))))))))),((72,70),(9,2))),(38,3))))),1);
   tree tree_383 [p = 0.000, P = 0.051] = [&W 0.000133] (75,((76,(62,29)),((71,57),((69,(68,(73,(74,(60,((59,(58,((64,50),(61,(66,43))))),26)))))),(((((33,20),(((36,(63,11)),10),(67,(15,8)))),(((((30,(42,25)),21),(16,(65,(35,14)))),(13,(51,(44,7)))),((48,40),((19,(46,((41,28),17))),(53,(((47,31),((49,(54,32)),18)),(((37,((45,(((55,52),39),34)),23)),12),((22,(27,(56,(24,6)))),(5,4))))))))),((72,70),(9,2))),(38,3))))),1);
   tree tree_384 [p = 0.000, P = 0.051] = [&W 0.000133] (75,((76,(62,29)),((71,57),((69,(68,(73,(74,(59,(60,((58,(64,(61,(50,(66,43))))),26))))))),(((((33,20),((67,((36,(63,11)),10)),(15,8))),(((42,25),((21,(16,((65,35),14))),(30,(13,((51,44),7))))),((53,(19,(28,((46,41),17)))),(((47,31),((54,32),(49,18))),(((37,((55,(45,34)),((52,39),23))),12),((40,(48,(24,(56,((27,22),6))))),(5,4))))))),((72,70),(9,2))),(38,3))))),1);
   tree tree_385 [p = 0.000, P = 0.051] = [&W 0.000133] (75,((76,(62,29)),((71,57),((69,(68,(73,(74,(59,((58,((66,64),(50,(61,43)))),(60,26))))))),(((((33,20),(67,(((36,(63,11)),10),(15,8)))),(((16,((65,35),14)),(13,(44,(51,7)))),((42,25),((30,21),((19,((46,41),(28,17))),(((47,31),((49,(54,32)),18)),((53,((48,40),((34,(45,(52,(37,((55,39),23))))),12))),((27,(56,((24,22),6))),(5,4))))))))),((72,70),(9,2))),(38,3))))),1);
   tree tree_386 [p = 0.000, P = 0.051] = [&W 0.000133] (75,((76,(62,29)),((71,57),((69,(68,(73,(74,((60,(59,(58,((64,61),((66,50),43))))),26))))),(((((33,20),(((36,(63,11)),10),(67,(15,8)))),(((16,((65,35),14)),(30,(21,((42,25),(13,(44,(51,7))))))),(((47,31),(49,((54,32),18))),((19,(46,((41,28),17))),((53,((48,40),((34,(37,((55,39),((52,45),23)))),12))),((24,(27,(22,(56,6)))),(5,4))))))),((72,70),(9,2))),(38,3))))),1);
   tree tree_387 [p = 0.000, P = 0.052] = [&W 0.000133] (75,((76,(62,29)),((71,57),((69,(68,(73,(74,((58,(((66,64),(61,50)),43)),((60,59),26)))))),(((((33,20),(((36,(63,11)),10),(67,(15,8)))),(30,(((16,(35,(65,14))),(21,((42,25),(13,(44,(51,7)))))),(40,(((47,31),((49,(54,32)),18)),(48,((19,((41,(46,28)),17)),(((45,(52,((37,(55,34)),(39,23)))),12),(53,(((((56,27),24),22),6),(5,4))))))))))),((72,70),(9,2))),(38,3))))),1);
   tree tree_388 [p = 0.000, P = 0.052] = [&W 0.000133] (75,((76,(62,29)),((71,57),((69,(68,(73,(74,(60,((59,(58,((66,61),((64,50),43)))),26)))))),(((((33,20),(67,(((36,(63,11)),10),(15,8)))),(21,((((30,(42,25)),(16,((65,35),14))),(13,(44,(51,7)))),(((53,48),(19,(46,((41,28),17)))),(((47,31),((54,32),(49,18))),((40,(((52,(45,37)),((55,34),(39,23))),12)),((24,((56,22),(27,6))),(5,4)))))))),((72,70),(9,2))),(38,3))))),1);
   tree tree_389 [p = 0.000, P = 0.052] = [&W 0.000133] (75,((76,(62,29)),((71,57),((69,(68,(73,(74,((59,(58,((66,64),((61,50),43)))),(60,26)))))),(((((33,20),(67,(((36,(63,11)),10),(15,8)))),(((16,((65,35),14)),(30,(13,(44,(51,7))))),((19,((41,(46,28)),17)),((42,25),(48,(40,(53,(((47,31),(49,((54,32),18))),(21,((((((52,(55,39)),37),34),(45,23)),12),((24,(56,(22,(27,6)))),(5,4)))))))))))),((72,70),(9,2))),(38,3))))),1);
   tree tree_390 [p = 0.000, P = 0.052] = [&W 0.000133] (75,((76,(62,29)),((71,57),((69,(68,(73,(74,(60,((58,((64,((66,61),50)),43)),(59,26))))))),(((((33,20),((67,((36,(63,11)),10)),(15,8))),(((42,25),((16,((65,35),14)),(13,(44,(51,7))))),(21,(30,((19,((46,28),(41,17))),(((45,(37,((55,34),(39,(52,23))))),12),((53,40),(((47,31),((49,(54,32)),18)),(48,(((56,(24,(27,22))),6),(5,4))))))))))),((72,70),(9,2))),(38,3))))),1);
   tree tree_391 [p = 0.000, P = 0.052] = [&W 0.000133] (75,((76,(62,29)),((71,57),((69,(68,(73,(74,((59,(60,(58,(50,(66,(64,(61,43))))))),26))))),(((((33,20),(((36,(63,11)),10),(67,(15,8)))),(21,(((16,((65,35),14)),((30,(42,25)),(13,(44,(51,7))))),((19,((46,41),(28,17))),(((47,31),((49,(54,32)),18)),(((39,((45,37),(34,((55,52),23)))),12),((40,(48,(53,(27,(22,(24,(56,6))))))),(5,4)))))))),((72,70),(9,2))),(38,3))))),1);
   tree tree_392 [p = 0.000, P = 0.052] = [&W 0.000133] (75,((76,(62,29)),((71,57),((69,(68,(73,(74,((58,((66,50),(64,(61,43)))),(59,(60,26))))))),(((((33,20),((67,((36,(63,11)),10)),(15,8))),(((16,((65,35),14)),(30,(21,(13,(44,(51,7)))))),((42,25),((19,((46,(41,28)),17)),(53,(((47,31),((54,32),(49,18))),(((52,((45,(55,34)),(37,(39,23)))),12),(48,((40,(24,(56,(22,(27,6))))),(5,4)))))))))),((72,70),(9,2))),(38,3))))),1);
   tree tree_393 [p = 0.000, P = 0.052] = [&W 0.000133] (75,((76,(62,29)),((71,57),((69,(68,(73,(74,((58,((61,(64,50)),(66,43))),(60,(59,26))))))),(((((33,20),(((36,(63,11)),10),(67,(15,8)))),((((42,25),(16,((65,35),14))),(30,(21,(13,(44,(51,7)))))),((19,(28,(41,(46,17)))),(((47,31),((54,32),(49,18))),((48,40),((((37,(45,((55,(52,39)),34))),23),12),(53,((22,((27,(56,24)),6)),(5,4))))))))),((72,70),(9,2))),(38,3))))),1);
   tree tree_394 [p = 0.000, P = 0.053] = [&W 0.000133] (75,((76,(62,29)),((71,57),((69,(68,(73,(74,(60,(59,((58,((64,50),((66,61),43))),26))))))),(((((33,20),(((63,(36,11)),10),(67,(15,8)))),((30,((42,25),((16,((65,35),14)),(21,(13,(44,(51,7))))))),((19,(46,(41,(28,17)))),((40,((47,31),(49,((54,32),18)))),((53,(((((55,52),39),37),((45,34),23)),12)),(48,((24,(((56,27),22),6)),(5,4)))))))),((72,70),(9,2))),(38,3))))),1);
   tree tree_395 [p = 0.000, P = 0.053] = [&W 0.000133] (75,((76,(62,29)),((71,57),((69,(68,(73,(74,((66,(58,(64,(61,(50,43))))),(60,(59,26))))))),(((((33,20),(((36,(63,11)),10),(67,(15,8)))),((((42,25),(16,((65,35),14))),(30,(21,(13,(44,(51,7)))))),(((47,31),((54,32),(49,18))),(53,((19,(41,((46,28),17))),((48,(((((55,39),37),((52,45),34)),23),12)),((40,((56,24),((27,22),6))),(5,4)))))))),((72,70),(9,2))),(38,3))))),1);
   tree tree_396 [p = 0.000, P = 0.053] = [&W 0.000133] (75,((76,(62,29)),((71,57),((69,(68,(73,(74,((64,((66,50),((61,58),43))),(59,(60,26))))))),(((((33,20),(67,(((36,(63,11)),10),(15,8)))),(((30,(21,(16,((65,35),14)))),(13,(44,(51,7)))),((42,25),(((47,31),((54,32),(49,18))),(53,(48,((19,(46,(41,(28,17)))),((((52,(39,37)),((45,(55,34)),23)),12),(40,(((27,(24,22)),(56,6)),(5,4))))))))))),((72,70),(9,2))),(38,3))))),1);
   tree tree_397 [p = 0.000, P = 0.053] = [&W 0.000133] (75,((76,(62,29)),((71,57),((69,(68,(73,(74,((58,(66,(50,(64,(61,43))))),(59,(60,26))))))),(((((33,20),(((36,(63,11)),10),(67,(15,8)))),(((21,(16,((65,35),14))),(30,(13,(44,(51,7))))),((42,25),(((47,31),(49,((54,32),18))),((19,((46,28),(41,17))),((((45,37),((55,39),(52,(34,23)))),12),((22,(24,(56,(27,6)))),((53,(48,40)),(5,4))))))))),((72,70),(9,2))),(38,3))))),1);
   tree tree_398 [p = 0.000, P = 0.053] = [&W 0.000133] (75,((76,(62,29)),((71,57),((69,(68,(73,(74,((58,((((66,64),61),50),43)),(59,(60,26))))))),(((((33,20),(67,(((36,(63,11)),10),(15,8)))),((((30,21),(16,((65,35),14))),(13,(44,(51,7)))),((42,25),(53,(((47,31),((54,32),(49,18))),(40,((48,(19,((41,28),(46,17)))),((((52,(45,(37,(39,(55,34))))),23),12),(((56,22),((27,24),6)),(5,4)))))))))),((72,70),(9,2))),(38,3))))),1);
   tree tree_399 [p = 0.000, P = 0.053] = [&W 0.000133] (75,((76,(62,29)),((71,57),((69,(68,(73,(74,(((60,59),(66,((61,50),(58,(64,43))))),26))))),(((((33,20),(((36,(63,11)),10),(67,(15,8)))),(((21,(16,((65,35),14))),(30,(13,(44,(51,7))))),((42,25),(40,((48,((47,31),((54,32),(49,18)))),(53,((19,(28,(41,(46,17)))),((((45,(37,(55,34))),((52,39),23)),12),(((56,22),(27,(24,6))),(5,4)))))))))),((72,70),(9,2))),(38,3))))),1);
   tree tree_400 [p = 0.000, P = 0.053] = [&W 0.000133] (75,((76,(62,29)),((71,57),((69,(68,(73,(74,((59,(58,((64,61),((66,50),43)))),(60,26)))))),(((72,70),(9,2)),((((33,20),((67,((63,(36,11)),10)),(15,8))),((16,((65,35),14)),((30,(42,25)),(((21,(13,(44,(51,7)))),((48,((47,31),(49,((54,32),18)))),(((52,((45,(39,(55,34))),(37,23))),12),((53,40),((19,((41,(46,28)),17)),((24,((56,27),22)),6)))))),(5,4))))),(38,3)))))),1);
   tree tree_401 [p = 0.000, P = 0.053] = [&W 0.000133] (75,((76,(62,29)),((71,57),((69,(68,(73,(74,((58,(61,(64,(66,(50,43))))),(59,(60,26))))))),(((72,70),(9,2)),((((33,20),(((36,(63,11)),10),(67,(15,8)))),(((21,(((42,25),(30,(16,((65,35),14)))),(13,(44,(51,7))))),((48,(((40,((47,31),(49,((54,32),18)))),(19,(41,(28,(46,17))))),(((39,(52,((45,37),(55,34)))),23),12))),((27,22),((56,24),6)))),(53,(5,4)))),(38,3)))))),1);
   tree tree_402 [p = 0.000, P = 0.054] = [&W 0.000133] (75,((76,(62,29)),((71,57),((69,(68,(73,(74,(((60,59),(58,((66,61),((64,50),43)))),26))))),(((((33,20),(((63,(36,11)),10),(67,(15,8)))),(((48,(53,(19,((46,28),(41,17))))),((30,(42,25)),((16,((65,35),14)),(21,(13,(51,(44,7))))))),((40,((34,((52,(55,39)),((45,37),23))),12)),(((47,31),((54,32),(49,18))),((24,((56,(27,22)),6)),(5,4)))))),((72,70),(9,2))),(38,3))))),1);
   tree tree_403 [p = 0.000, P = 0.054] = [&W 0.000133] (75,((76,(62,29)),((71,57),((69,(68,(73,(74,(59,((60,(58,(64,(50,(61,(66,43)))))),26)))))),(((((33,20),((67,((36,(63,11)),10)),(15,8))),(((30,(16,((65,35),14))),(13,(44,(51,7)))),((42,25),(21,((19,(41,(28,(46,17)))),((((52,45),(((55,39),37),(34,23))),12),((40,((47,31),((54,32),(49,18)))),((53,(27,(24,((56,22),6)))),(48,(5,4)))))))))),((72,70),(9,2))),(38,3))))),1);
   tree tree_404 [p = 0.000, P = 0.054] = [&W 0.000133] (75,((76,(62,29)),((71,57),((69,(68,(73,(74,((58,((61,50),(64,(66,43)))),(59,(60,26))))))),(((((33,20),(((36,(63,11)),10),(67,(15,8)))),((((42,25),(16,((65,35),14))),(21,(30,(13,(44,(51,7)))))),((19,(28,((46,41),17))),(((47,31),((54,32),(49,18))),(40,((((45,(((55,52),39),34)),(37,23)),12),(((27,(56,24)),(22,6)),((53,48),(5,4))))))))),((72,70),(9,2))),(38,3))))),1);
   tree tree_405 [p = 0.000, P = 0.054] = [&W 0.000133] (75,((76,(62,29)),((71,57),((69,(68,(73,(74,((60,(59,(58,((64,(66,50)),(61,43))))),26))))),(((((33,20),(((36,(63,11)),10),(67,(15,8)))),(((((48,30),21),((42,25),(16,((65,35),14)))),(13,(44,(51,7)))),((19,(41,(46,(28,17)))),(((47,31),((49,(54,32)),18)),(40,((((39,(45,(55,34))),((52,37),23)),12),((22,(56,((27,24),6))),(53,(5,4))))))))),((72,70),(9,2))),(38,3))))),1);
   tree tree_406 [p = 0.000, P = 0.054] = [&W 0.000133] (75,((76,(62,29)),((71,57),((69,(68,(73,(74,(60,(59,((58,(((66,61),(64,50)),43)),26))))))),(((((33,20),(((36,(63,11)),10),(67,(15,8)))),(((30,(16,((65,35),14))),(13,(44,(51,7)))),(((42,25),21),((19,(41,(46,(28,17)))),((((45,(52,(55,34))),((39,37),23)),12),(((53,48),(40,((47,31),(49,((54,32),18))))),((22,(27,(56,(24,6)))),(5,4)))))))),((72,70),(9,2))),(38,3))))),1);
   tree tree_407 [p = 0.000, P = 0.054] = [&W 0.000133] (75,((76,(62,29)),((71,57),((69,(68,(73,(74,(59,((58,((61,(64,(66,50))),43)),(60,26))))))),(((((33,20),(67,(((36,(63,11)),10),(15,8)))),(30,(21,(((16,((65,35),14)),(13,(44,(51,7)))),((42,25),(48,((((37,34),(45,((55,39),(52,23)))),12),(((40,(((47,31),(49,((54,32),18))),(19,(28,((46,41),17))))),((56,22),((27,24),6))),(53,(5,4)))))))))),((72,70),(9,2))),(38,3))))),1);
   tree tree_408 [p = 0.000, P = 0.054] = [&W 0.000133] (75,((76,(62,29)),((71,57),((69,(68,(73,(74,((58,(64,((61,50),(66,43)))),(59,(60,26))))))),(((((33,20),(67,(((63,(36,11)),10),(15,8)))),((30,((21,((42,25),(16,((65,35),14)))),(13,(44,(51,7))))),((48,(53,((45,(52,(37,(34,((55,39),23))))),12))),((((47,31),(49,((54,32),18))),((19,((41,(46,28)),17)),(40,(56,((24,22),(27,6)))))),(5,4))))),((72,70),(9,2))),(38,3))))),1);
   tree tree_409 [p = 0.000, P = 0.055] = [&W 0.000133] (75,((76,(62,29)),((71,57),((69,(68,(73,(74,((58,(61,((66,(64,50)),43))),(59,(60,26))))))),(((((33,20),((67,((36,(63,11)),10)),(15,8))),(21,((42,25),(30,(((16,((65,35),14)),(13,(44,(51,7)))),(48,(40,(((19,(46,(28,(41,17)))),(((52,39),(((45,37),(55,34)),23)),12)),((53,(((47,31),((54,32),(49,18))),(24,(22,((56,27),6))))),(5,4)))))))))),((72,70),(9,2))),(38,3))))),1);
   tree tree_410 [p = 0.000, P = 0.055] = [&W 0.000133] (75,((76,(62,29)),((71,57),((69,(68,(73,(74,((58,(64,(50,(66,(61,43))))),(60,(59,26))))))),(((72,70),(9,2)),((((33,20),(67,(((36,(63,11)),10),(15,8)))),(30,(21,((13,(44,(51,7))),(((42,25),(16,((65,35),14))),(((((55,39),(37,(34,(52,(45,23))))),12),(((48,((53,40),((47,31),((49,(54,32)),18)))),(19,(41,((46,28),17)))),(56,(27,(24,(22,6)))))),(5,4))))))),(38,3)))))),1);
   tree tree_411 [p = 0.000, P = 0.055] = [&W 0.000133] (75,((76,(62,29)),((71,57),((69,(68,(73,(74,(59,((60,(58,(66,(61,(64,(50,43)))))),26)))))),(((72,70),(9,2)),((((33,20),(67,(((36,(63,11)),10),(15,8)))),(21,((13,(44,(51,7))),(((42,25),(16,((65,35),14))),(30,(40,((((53,(19,(46,((41,28),17)))),((52,(37,(((55,39),(45,34)),23))),12)),(48,(((47,31),((49,(54,32)),18)),(27,((56,24),(22,6)))))),(5,4)))))))),(38,3)))))),1);
   tree tree_412 [p = 0.000, P = 0.055] = [&W 0.000133] (75,((76,(62,29)),((71,57),((69,(68,(73,(74,(60,((59,(58,(66,((64,(61,50)),43)))),26)))))),(((72,70),(9,2)),((((33,20),(67,(((63,(36,11)),10),(15,8)))),(((30,21),(13,(44,(51,7)))),((16,((65,35),14)),((42,25),((48,(((19,((46,(41,28)),17)),(40,((45,(34,(52,((55,39),(37,23))))),12))),(53,(((47,31),(49,((54,32),18))),((56,24),((27,22),6)))))),(5,4)))))),(38,3)))))),1);
   tree tree_413 [p = 0.000, P = 0.055] = [&W 0.000133] (75,((76,(62,29)),((71,57),((69,(68,(73,(74,((58,(66,(50,((64,61),43)))),((60,59),26)))))),(((72,70),(9,2)),((((33,20),(67,(((36,(63,11)),10),(15,8)))),((13,(44,(51,7))),(21,((30,(16,((65,35),14))),((42,25),((((53,48),((19,(((46,41),28),17)),(((45,37),((39,((55,52),34)),23)),12))),((40,((47,31),(49,((54,32),18)))),((56,24),(27,(22,6))))),(5,4))))))),(38,3)))))),1);
   tree tree_414 [p = 0.000, P = 0.055] = [&W 0.000133] (75,((76,(62,29)),((71,57),((69,(68,(73,(74,((58,((64,50),(61,(66,43)))),((60,59),26)))))),(((72,70),(9,2)),((((33,20),(67,(((36,(63,11)),10),(15,8)))),(30,((13,(44,(51,7))),((16,((65,35),14)),((42,25),(21,(((53,((19,((41,(46,28)),17)),(((47,31),((49,(54,32)),18)),((48,40),((45,(37,((52,((55,39),34)),23))),12))))),((24,(27,22)),(56,6))),(5,4)))))))),(38,3)))))),1);
   tree tree_415 [p = 0.000, P = 0.055] = [&W 0.000133] (75,((76,(62,29)),((71,57),((69,(68,(73,(74,((58,((66,(64,61)),(50,43))),(60,(59,26))))))),(((72,70),(9,2)),((((33,20),(67,(((36,(63,11)),10),(15,8)))),((42,25),((13,(44,(51,7))),(30,((16,((65,35),14)),(21,((((19,((41,28),(46,17))),(((53,48),((47,31),((49,(54,32)),18))),(((55,34),(39,((45,37),(52,23)))),12))),(40,(27,(56,(24,(22,6)))))),(5,4)))))))),(38,3)))))),1);
   tree tree_416 [p = 0.000, P = 0.055] = [&W 0.000133] (75,((76,(62,29)),((71,57),((69,(68,(73,(74,(59,((60,(58,((64,(66,61)),(50,43)))),26)))))),(((72,70),(9,2)),((((33,20),(67,(((36,(63,11)),10),(15,8)))),((13,(44,(51,7))),((42,25),(30,((16,((65,35),14)),(21,((((19,(41,(28,(46,17)))),(((53,48),((47,31),((49,(54,32)),18))),((52,(((39,(45,37)),(55,34)),23)),12))),(40,(27,(24,(56,(22,6)))))),(5,4)))))))),(38,3)))))),1);
   tree tree_417 [p = 0.000, P = 0.056] = [&W 0.000133] (75,((76,(62,29)),((71,57),((69,(68,(73,(74,(((60,59),(58,((64,(61,50)),(66,43)))),26))))),(((72,70),(9,2)),((((33,20),(((36,(63,11)),10),(67,(15,8)))),((13,((51,44),7)),((16,((65,35),14)),(21,(30,((42,25),((((19,(28,(41,(46,17)))),(40,(48,(((47,31),((54,32),(49,18))),((37,((55,34),((45,(52,39)),23))),12))))),(53,(24,((27,22),(56,6))))),(5,4)))))))),(38,3)))))),1);
   tree tree_418 [p = 0.000, P = 0.056] = [&W 0.000133] (75,((76,(62,29)),((71,57),((69,(68,(73,(74,(((60,59),(58,(66,(64,((61,50),43))))),26))))),(((72,70),(9,2)),((((33,20),(67,(((63,(36,11)),10),(15,8)))),((30,(13,(44,(51,7)))),((16,((65,35),14)),(((42,25),21),((((19,((46,(41,28)),17)),(40,((45,((55,39),(34,(37,(52,23))))),12))),(48,((53,((47,31),(49,((54,32),18)))),(27,(22,(56,(24,6))))))),(5,4)))))),(38,3)))))),1);
   tree tree_419 [p = 0.000, P = 0.056] = [&W 0.000133] (75,((76,(62,29)),((71,57),((69,(68,(73,(74,((58,(50,((64,(66,61)),43))),((60,59),26)))))),(((72,70),(9,2)),((((33,20),((67,((63,(36,11)),10)),(15,8))),((13,(44,(51,7))),((30,21),(((42,25),(16,((65,35),14))),(((40,((37,(39,(((55,52),34),(45,23)))),12)),(48,((53,((47,31),((54,32),(49,18)))),((19,((46,(41,28)),17)),(56,(24,(27,(22,6)))))))),(5,4)))))),(38,3)))))),1);
   tree tree_420 [p = 0.000, P = 0.056] = [&W 0.000133] (75,((76,(62,29)),((71,57),((69,(68,(73,(74,(59,((60,(61,(50,(66,((64,58),43))))),26)))))),(((72,70),(9,2)),((((33,20),(((63,(36,11)),10),(67,(15,8)))),(((42,25),(21,(30,(13,(44,(51,7)))))),((16,((65,35),14)),((48,(((37,((55,((52,45),(39,34))),23)),12),((40,(19,(46,((41,28),17)))),(((47,31),((54,32),(49,18))),(53,(((56,27),22),(24,6))))))),(5,4))))),(38,3)))))),1);
   tree tree_421 [p = 0.000, P = 0.056] = [&W 0.000133] (75,((76,(62,29)),((71,57),((69,(68,(73,(74,((58,(50,(66,(61,(64,43))))),(60,(59,26))))))),(((72,70),(9,2)),((((33,20),(67,(((36,(63,11)),10),(15,8)))),((30,(13,((51,44),7))),(((42,25),(21,(16,((65,35),14)))),((((45,(((55,(52,39)),34),(37,23))),12),(((47,31),(49,((54,32),18))),((48,(53,(40,(19,(((46,41),28),17))))),(56,(24,((27,22),6)))))),(5,4))))),(38,3)))))),1);
   tree tree_422 [p = 0.000, P = 0.056] = [&W 0.000133] (75,((76,(62,29)),((71,57),((69,(68,(73,(74,(59,((58,((66,61),(64,(50,43)))),(60,26))))))),(((72,70),(9,2)),((((33,20),(((36,(63,11)),10),(67,(15,8)))),((30,(13,(44,(51,7)))),((42,25),((21,(16,((65,35),14))),(((40,((19,(41,(28,(46,17)))),((39,(((55,37),(52,(45,34))),23)),12))),(((47,31),((54,32),(49,18))),(48,(56,(22,(27,(24,6))))))),(53,(5,4))))))),(38,3)))))),1);
   tree tree_423 [p = 0.000, P = 0.056] = [&W 0.000133] (75,((76,(62,29)),((71,57),((69,(68,(73,(74,((66,(50,((64,58),(61,43)))),(60,(59,26))))))),(((72,70),(9,2)),((((33,20),(((36,(63,11)),10),(67,(15,8)))),((42,25),(21,((13,((51,44),7)),(30,((16,((65,35),14)),((((19,(28,(46,(41,17)))),((45,((39,37),(52,(55,(34,23))))),12)),((48,((47,31),((49,(54,32)),18))),(24,(27,(56,(22,6)))))),(53,(40,(5,4)))))))))),(38,3)))))),1);
   tree tree_424 [p = 0.000, P = 0.057] = [&W 0.000133] (75,((76,(62,29)),((71,57),((69,(68,(73,(74,((60,59),((58,(64,((66,61),(50,43)))),26)))))),(((72,70),(9,2)),((((33,20),(67,(((36,(63,11)),10),(15,8)))),((13,(44,(51,7))),((16,((65,35),14)),(((42,25),21),(30,((53,48),((((19,(41,(28,(46,17)))),(((55,52),((45,37),((39,34),23))),12)),((40,((47,31),(49,((54,32),18)))),((24,(27,(56,22))),6))),(5,4)))))))),(38,3)))))),1);
   tree tree_425 [p = 0.000, P = 0.057] = [&W 0.000133] (75,((76,(62,29)),((71,57),((69,(68,(73,(74,(60,((59,(58,(61,(50,(64,(66,43)))))),26)))))),(((72,70),(9,2)),((((33,20),((67,((36,(63,11)),10)),(15,8))),(21,((13,(44,(51,7))),(((30,(42,25)),(16,((65,35),14))),(40,((((19,((46,(41,28)),17)),(53,((48,((47,31),(49,((54,32),18)))),(((45,37),(((52,(55,39)),34),23)),12)))),(22,(((56,27),24),6))),(5,4))))))),(38,3)))))),1);
   tree tree_426 [p = 0.000, P = 0.057] = [&W 0.000133] (75,((76,(62,29)),((71,57),((69,(68,(73,(74,(60,(59,((58,(64,(50,((66,61),43)))),26))))))),(((72,70),(9,2)),((((33,20),(((36,(63,11)),10),(67,(15,8)))),((13,(44,(51,7))),((30,((42,25),21)),((16,((65,35),14)),((53,(((((47,31),(49,((54,32),18))),(40,(19,(41,(46,(28,17)))))),(48,(((55,39),(34,(52,((45,37),23)))),12))),(27,(24,(22,(56,6)))))),(5,4)))))),(38,3)))))),1);
   tree tree_427 [p = 0.000, P = 0.057] = [&W 0.000133] (75,((76,(62,29)),((71,57),((69,(68,(73,(74,(59,((60,(58,((66,64),((61,50),43)))),26)))))),(((72,70),(9,2)),((((33,20),(((36,(63,11)),10),(67,(15,8)))),(30,(21,((13,(44,(51,7))),(((42,25),(16,((65,35),14))),((48,((((40,((47,31),(49,((54,32),18)))),(19,((46,28),(41,17)))),((45,(52,((55,34),(37,(39,23))))),12)),(((56,24),(27,22)),6))),(53,(5,4)))))))),(38,3)))))),1);
   tree tree_428 [p = 0.000, P = 0.057] = [&W 0.000133] (75,((76,(62,29)),((71,57),((69,(68,(73,(74,((58,(((66,64),(61,50)),43)),(59,(60,26))))))),(((72,70),(9,2)),((((33,20),(((36,(63,11)),10),(67,(15,8)))),((21,(13,(44,(51,7)))),((30,((42,25),(16,(35,(65,14))))),((53,(48,((((40,((47,31),(49,((54,32),18)))),(19,(46,(28,(41,17))))),((45,((39,37),((55,34),(52,23)))),12)),((56,24),((27,22),6))))),(5,4))))),(38,3)))))),1);
   tree tree_429 [p = 0.000, P = 0.057] = [&W 0.000133] (75,((76,(62,29)),((71,57),((69,(68,(73,(74,(59,((60,(58,((64,50),(61,(66,43))))),26)))))),(((72,70),(9,2)),((((33,20),(67,(((36,(63,11)),10),(15,8)))),(21,((13,(44,(51,7))),((42,25),(30,((16,((65,35),14)),(((48,40),(((19,((46,(41,28)),17)),(((45,34),(52,(37,((55,39),23)))),12)),(56,(27,((24,22),6))))),(((47,31),(49,((54,32),18))),(53,(5,4)))))))))),(38,3)))))),1);
   tree tree_430 [p = 0.000, P = 0.057] = [&W 0.000133] (75,((76,(62,29)),((71,57),((69,(68,(73,(74,(60,((59,(58,(50,(64,((66,61),43))))),26)))))),(((72,70),(9,2)),((((33,20),(67,(((36,(63,11)),10),(15,8)))),((13,(44,(51,7))),(21,((30,(16,((65,35),14))),((42,25),(((53,(((40,((47,31),(49,((54,32),18)))),(19,((46,41),(28,17)))),(48,(((((55,52),45),39),(37,(34,23))),12)))),(56,((27,(24,22)),6))),(5,4))))))),(38,3)))))),1);
   tree tree_431 [p = 0.000, P = 0.057] = [&W 0.000133] (75,((76,(62,29)),((71,57),((69,(68,(73,(74,(59,((60,(58,(50,(61,(64,(66,43)))))),26)))))),(((72,70),(9,2)),((((33,20),(67,(((63,(36,11)),10),(15,8)))),((42,25),((13,(44,(51,7))),(30,((16,((65,35),14)),(21,((53,40),((((19,(46,(28,(41,17)))),(48,((52,(55,((39,37),(34,(45,23))))),12))),(24,(27,(22,(56,6))))),(((47,31),((49,(54,32)),18)),(5,4)))))))))),(38,3)))))),1);
   tree tree_432 [p = 0.000, P = 0.058] = [&W 0.000133] (75,((76,(62,29)),((71,57),((69,(68,(73,(74,(59,((60,(58,(50,(64,(61,(66,43)))))),26)))))),(((72,70),(9,2)),((((33,20),((67,((36,(63,11)),10)),(15,8))),((13,(44,(51,7))),(((42,25),(16,((65,35),14))),(30,(21,(40,(53,((((48,(19,(46,(28,(41,17))))),((52,(55,(34,(45,((39,37),23))))),12)),(24,(27,((56,22),6)))),(((47,31),(49,((54,32),18))),(5,4)))))))))),(38,3)))))),1);
   tree tree_433 [p = 0.000, P = 0.058] = [&W 0.000133] (75,((76,(62,29)),((71,57),((69,(68,(73,(74,((60,(58,((66,(64,61)),(50,43)))),(59,26)))))),(((72,70),(9,2)),((((33,20),(67,(((36,(63,11)),10),(15,8)))),((42,25),(30,((13,(44,(51,7))),(21,((16,((65,35),14)),((((19,(28,(41,(46,17)))),(40,(((53,48),((47,31),((49,(54,32)),18))),(((55,39),((37,(45,34)),(52,23))),12)))),(56,(27,(24,(22,6))))),(5,4)))))))),(38,3)))))),1);
   tree tree_434 [p = 0.000, P = 0.058] = [&W 0.000133] (75,((76,(62,29)),((71,57),((69,(68,(73,(74,((58,((66,(64,61)),(50,43))),(60,(59,26))))))),(((72,70),(9,2)),((((33,20),(67,(((36,(63,11)),10),(15,8)))),((42,25),((13,(44,(51,7))),(30,(21,((16,((65,35),14)),((((19,((41,28),(46,17))),(40,(((53,48),((47,31),((49,(54,32)),18))),(((39,(55,34)),((45,37),(52,23))),12)))),(27,(56,(24,(22,6))))),(5,4)))))))),(38,3)))))),1);
   tree tree_435 [p = 0.000, P = 0.058] = [&W 0.000133] (75,((76,(62,29)),((71,57),((69,(68,(73,(74,((58,(50,(64,(61,(66,43))))),((60,59),26)))))),(((72,70),(9,2)),((((33,20),(((36,(63,11)),10),(67,(15,8)))),(30,((13,(44,(51,7))),((16,(65,(35,14))),((42,25),(21,(((53,((19,((41,(46,28)),17)),(((47,31),((49,(54,32)),18)),((48,40),((45,(37,((52,((55,39),34)),23))),12))))),((56,(24,(27,22))),6)),(5,4)))))))),(38,3)))))),1);
   tree tree_436 [p = 0.000, P = 0.058] = [&W 0.000133] (75,((76,(62,29)),((71,57),((69,(68,(73,(74,(60,((58,(61,((66,50),(64,43)))),(59,26))))))),(((72,70),(9,2)),((((33,20),(67,(((36,(63,11)),10),(15,8)))),((13,(44,(51,7))),((42,25),((16,((65,35),14)),((30,21),((((((47,31),((54,32),(49,18))),(40,(19,((46,41),(28,17))))),(53,((34,(((55,52),37),(39,(45,23)))),12))),((24,((56,27),22)),6)),(48,(5,4)))))))),(38,3)))))),1);
   tree tree_437 [p = 0.000, P = 0.058] = [&W 0.000133] (75,((76,(62,29)),((71,57),((69,(68,(73,(74,(((66,(64,((61,58),50))),43),(60,(59,26))))))),(((72,70),(9,2)),((((33,20),(67,(((36,(63,11)),10),(15,8)))),(30,((21,(13,(44,(51,7)))),((42,25),((16,((65,35),14)),((53,((((48,((47,31),(49,((54,32),18)))),(19,((46,41),(28,17)))),((((55,39),37),(45,(52,(34,23)))),12)),(22,(24,(56,(27,6)))))),(40,(5,4)))))))),(38,3)))))),1);
   tree tree_438 [p = 0.000, P = 0.058] = [&W 0.000133] (75,((76,(62,29)),((71,57),((69,(68,(73,(74,((58,(64,(66,(50,(61,43))))),((60,59),26)))))),(((72,70),(9,2)),((((33,20),(((36,(63,11)),10),(67,(15,8)))),(21,(30,((13,(44,(51,7))),(((42,25),(16,((65,35),14))),((48,(53,(((40,(19,(41,(28,(46,17))))),(((47,31),((49,(54,32)),18)),((((55,52),45),((37,(39,34)),23)),12))),(((56,27),(24,22)),6)))),(5,4))))))),(38,3)))))),1);
   tree tree_439 [p = 0.000, P = 0.059] = [&W 0.000133] (75,((76,(62,29)),((71,57),((69,(68,(73,(74,((58,(50,(64,((66,61),43)))),((60,59),26)))))),(((72,70),(9,2)),((((33,20),(((36,(63,11)),10),(67,(15,8)))),((13,(44,(51,7))),((42,25),(21,(30,((16,((65,35),14)),((((19,((41,(46,28)),17)),(((47,31),((54,32),(49,18))),(40,(48,(53,(((55,34),(52,(37,((45,39),23)))),12)))))),(27,(24,((56,22),6)))),(5,4)))))))),(38,3)))))),1);
   tree tree_440 [p = 0.000, P = 0.059] = [&W 0.000133] (75,((76,(62,29)),((71,57),((69,(68,(73,(74,((58,((66,50),(61,(64,43)))),((60,59),26)))))),(((72,70),(9,2)),((((33,20),((67,((63,(36,11)),10)),(15,8))),((21,((42,25),(13,(44,(51,7))))),((16,((65,35),14)),(30,(53,(((((45,(37,34)),(52,((55,39),23))),12),((19,(41,(28,(46,17)))),(24,(22,((56,27),6))))),(48,((40,((47,31),((49,(54,32)),18))),(5,4))))))))),(38,3)))))),1);
   tree tree_441 [p = 0.000, P = 0.059] = [&W 0.000133] (75,((76,(62,29)),((71,57),((69,(68,(73,(74,(((60,59),(58,(61,((66,50),(64,43))))),26))))),(((72,70),(9,2)),((((33,20),((67,((36,(63,11)),10)),(15,8))),(21,(((42,25),(13,(44,(51,7)))),(30,((16,((65,35),14)),(53,(48,(((((52,(55,39)),(45,(34,(37,23)))),12),((19,(28,((46,41),17))),((56,27),((24,22),6)))),((40,((47,31),((49,(54,32)),18))),(5,4)))))))))),(38,3)))))),1);
   tree tree_442 [p = 0.000, P = 0.059] = [&W 0.000133] (75,((76,(62,29)),((71,57),((69,(68,(73,(74,((58,((66,50),((64,61),43))),(60,(59,26))))))),(((72,70),(9,2)),((((33,20),(67,(((36,(63,11)),10),(15,8)))),(21,((13,(44,(51,7))),((42,25),((16,((65,35),14)),(30,(40,((((34,(45,(((55,39),37),(52,23)))),12),((19,(28,(46,(41,17)))),(((56,27),(24,22)),6))),(53,(48,(((47,31),((54,32),(49,18))),(5,4)))))))))))),(38,3)))))),1);
   tree tree_443 [p = 0.000, P = 0.059] = [&W 0.000133] (75,((76,(62,29)),((71,57),((69,(68,(73,(74,(((60,59),(58,((61,(64,(66,50))),43))),26))))),(((72,70),(9,2)),((((33,20),((67,((36,(63,11)),10)),(15,8))),((13,(44,(51,7))),((21,((30,(42,25)),(16,((65,35),14)))),(((48,((53,40),(((55,52),((45,(39,34)),(37,23))),12))),((19,((41,(46,28)),17)),(22,(56,(27,(24,6)))))),(((47,31),(49,((54,32),18))),(5,4)))))),(38,3)))))),1);
   tree tree_444 [p = 0.000, P = 0.059] = [&W 0.000133] (75,((76,(62,29)),((71,57),((69,(68,(73,(74,((60,(((64,(66,58)),(61,50)),43)),(59,26)))))),(((72,70),(9,2)),((((33,20),(((36,(63,11)),10),(67,(15,8)))),((13,(44,(51,7))),(30,((16,(65,(35,14))),(21,((42,25),((40,((47,31),((49,(54,32)),18))),(((48,((39,((37,(55,34)),(52,(45,23)))),12)),((19,(41,(46,(28,17)))),(53,(22,((56,(27,24)),6))))),(5,4))))))))),(38,3)))))),1);
   tree tree_445 [p = 0.000, P = 0.059] = [&W 0.000133] (75,((76,(62,29)),((71,57),((69,(68,(73,(74,(60,((58,((64,(66,(61,50))),43)),(59,26))))))),(((72,70),(9,2)),((((33,20),(((36,(63,11)),10),(67,(15,8)))),((30,(13,(44,(51,7)))),((16,((65,35),14)),((42,25),(21,(((47,31),((54,32),(49,18))),((53,40),((((34,(39,(((55,52),(45,37)),23))),12),(48,((19,(41,(28,(46,17)))),(56,(22,((27,24),6)))))),(5,4))))))))),(38,3)))))),1);
   tree tree_446 [p = 0.000, P = 0.059] = [&W 0.000133] (75,((76,(62,29)),((71,57),((69,(68,(73,(74,((60,(58,(50,(64,(66,(61,43)))))),(59,26)))))),(((72,70),(9,2)),((((33,20),(67,(((36,(63,11)),10),(15,8)))),((13,(44,(51,7))),((30,(21,(16,((65,35),14)))),((42,25),(48,(((((39,(52,(55,34))),(45,(37,23))),12),((53,(19,(28,(46,(41,17))))),((56,((27,24),22)),6))),((40,((47,31),((54,32),(49,18)))),(5,4)))))))),(38,3)))))),1);
   tree tree_447 [p = 0.000, P = 0.060] = [&W 0.000133] (75,((76,(62,29)),((71,57),((69,(68,(73,(74,((58,(50,(61,((66,64),43)))),(59,(60,26))))))),(((72,70),(9,2)),((((33,20),(((36,(63,11)),10),(67,(15,8)))),((13,(44,(51,7))),(30,(((42,25),(16,(35,(65,14)))),(21,((((45,(37,(34,((52,(55,39)),23)))),12),((53,((40,((47,31),((54,32),(49,18)))),(48,(19,((46,28),(41,17)))))),(24,(((56,27),22),6)))),(5,4))))))),(38,3)))))),1);
   tree tree_448 [p = 0.000, P = 0.060] = [&W 0.000133] (75,((76,(62,29)),((71,57),((69,(68,(73,(74,((58,(50,(61,((66,64),43)))),(59,(60,26))))))),(((72,70),(9,2)),((((33,20),(((36,(63,11)),10),(67,(15,8)))),((13,(44,(51,7))),(30,(((42,25),(16,(35,(65,14)))),(21,((((45,(37,(34,((55,39),(52,23))))),12),((53,((40,((47,31),((54,32),(49,18)))),(48,(19,(41,((46,28),17)))))),((56,27),(24,(22,6))))),(5,4))))))),(38,3)))))),1);
   tree tree_449 [p = 0.000, P = 0.060] = [&W 0.000133] (75,((76,(62,29)),((71,57),((69,(68,(73,(74,((58,(50,(61,(64,(66,43))))),(59,(60,26))))))),(((72,70),(9,2)),((((33,20),(((36,(63,11)),10),(67,(15,8)))),(30,((13,(44,(51,7))),((16,(35,(65,14))),((42,25),(21,((((45,(37,((55,39),((52,34),23)))),12),(((48,(40,((47,31),((49,(54,32)),18)))),(53,(19,(41,((46,28),17))))),((56,27),(24,(22,6))))),(5,4)))))))),(38,3)))))),1);
   tree tree_450 [p = 0.000, P = 0.060] = [&W 0.000133] (75,((76,(62,29)),((71,57),((69,(68,(73,(74,((58,(((66,64),61),(50,43))),((60,59),26)))))),(((72,70),(9,2)),((((33,20),(((36,(63,11)),10),(67,(15,8)))),((42,25),((13,(44,(51,7))),(30,((16,((65,35),14)),(21,(53,(((((47,31),((54,32),(49,18))),(((52,((45,39),(37,(55,34)))),23),12)),(((48,40),(19,(46,(28,(41,17))))),(24,((56,(27,22)),6)))),(5,4))))))))),(38,3)))))),1);
   tree tree_451 [p = 0.000, P = 0.060] = [&W 0.000133] (75,((76,(62,29)),((71,57),((69,(68,(73,(74,(59,((58,(64,(50,(66,(61,43))))),(60,26))))))),(((72,70),(9,2)),((((33,20),(67,(((36,(63,11)),10),(15,8)))),((21,(13,(44,(51,7)))),(30,((42,25),((16,((65,35),14)),((((45,(37,(34,(((55,52),39),23)))),12),(53,((19,(41,(28,(46,17)))),((40,((47,31),((54,32),(49,18)))),(48,(((56,27),24),(22,6))))))),(5,4))))))),(38,3)))))),1);
   tree tree_452 [p = 0.000, P = 0.060] = [&W 0.000133] (75,((76,(62,29)),((71,57),((69,(68,(73,(74,(59,((60,(58,(50,(61,(66,(64,43)))))),26)))))),(((72,70),(9,2)),((((33,20),(((36,(63,11)),10),(67,(15,8)))),((((42,25),21),(13,(44,(51,7)))),(30,((16,((65,35),14)),(48,((((37,((55,34),(52,((45,39),23)))),12),(40,((((47,31),(49,((54,32),18))),(53,(19,(41,(46,(28,17)))))),(24,((56,27),(22,6)))))),(5,4))))))),(38,3)))))),1);
   tree tree_453 [p = 0.000, P = 0.060] = [&W 0.000133] (75,((76,(62,29)),((71,57),((69,(68,(73,(74,(59,((58,(50,((66,(64,61)),43))),(60,26))))))),(((72,70),(9,2)),((((33,20),((67,((36,(63,11)),10)),(15,8))),((13,(44,(51,7))),(30,(((42,25),(16,((65,35),14))),((((45,(((55,39),34),((52,37),23))),12),(53,((19,(46,((41,28),17))),(22,(27,(24,(56,6))))))),(48,(((47,31),(49,((54,32),18))),(21,(40,(5,4)))))))))),(38,3)))))),1);
   tree tree_454 [p = 0.000, P = 0.061] = [&W 0.000133] (75,((76,(62,29)),((71,57),((69,(68,(73,(74,((58,(50,((64,61),(66,43)))),(59,(60,26))))))),(((72,70),(9,2)),((((33,20),(((36,(63,11)),10),(67,(15,8)))),((30,(13,(51,(44,7)))),(21,((16,((65,35),14)),((42,25),(53,(((47,31),((49,(54,32)),18)),(((48,40),(((37,(45,((52,(55,39)),(34,23)))),12),((19,(46,(41,(28,17)))),((24,(56,22)),(27,6))))),(5,4))))))))),(38,3)))))),1);
   tree tree_455 [p = 0.000, P = 0.061] = [&W 0.000133] (75,((76,(62,29)),((71,57),((69,(68,(73,(74,((59,(58,(66,(50,((64,61),43))))),(60,26)))))),(((72,70),(9,2)),((((33,20),(67,(((36,(63,11)),10),(15,8)))),(30,((13,(44,(51,7))),(((42,25),(21,(16,((65,35),14)))),((((47,31),((54,32),(49,18))),(48,((40,((52,((((45,39),37),(55,34)),23)),12)),((19,(41,((46,28),17))),((27,(56,(24,22))),6))))),(53,(5,4))))))),(38,3)))))),1);
   tree tree_456 [p = 0.000, P = 0.061] = [&W 0.000133] (75,((76,(62,29)),((71,57),((69,(68,(73,(74,(60,((59,(58,(66,(61,((64,50),43))))),26)))))),(((72,70),(9,2)),((((33,20),((67,((36,(63,11)),10)),(15,8))),((13,(44,(51,7))),(((30,21),((42,25),(16,((65,35),14)))),(((53,((47,31),((49,(54,32)),18))),(48,(((34,(((55,39),37),(45,(52,23)))),12),((19,(28,((46,41),17))),(40,(27,(22,((56,24),6)))))))),(5,4))))),(38,3)))))),1);
   tree tree_457 [p = 0.000, P = 0.061] = [&W 0.000133] (75,((76,(62,29)),((71,57),((69,(68,(73,(74,(60,((59,(58,((66,61),(50,(64,43))))),26)))))),(((72,70),(9,2)),((((33,20),(67,(((36,(63,11)),10),(15,8)))),(30,((13,(44,(51,7))),(21,((16,((65,35),14)),((42,25),((((47,31),((54,32),(49,18))),((48,((52,((39,(45,37)),((55,34),23))),12)),(40,((19,(41,(46,(28,17)))),((27,(56,(24,22))),6))))),(53,(5,4))))))))),(38,3)))))),1);
   tree tree_458 [p = 0.000, P = 0.061] = [&W 0.000133] (75,((76,(62,29)),((71,57),((69,(68,(73,(74,(60,((58,((64,(66,(61,50))),43)),(59,26))))))),(((72,70),(9,2)),((((33,20),((67,((36,(63,11)),10)),(15,8))),((30,(13,(44,(51,7)))),(21,((16,((65,35),14)),((42,25),((53,40),((((47,31),((54,32),(49,18))),(((34,(39,((55,52),((45,37),23)))),12),(48,((19,(41,(28,(46,17)))),(56,(27,(24,(22,6)))))))),(5,4)))))))),(38,3)))))),1);
   tree tree_459 [p = 0.000, P = 0.061] = [&W 0.000133] (75,((76,(62,29)),((71,57),((69,(68,(73,(74,((58,(50,((64,(66,61)),43))),(59,(60,26))))))),(((72,70),(9,2)),((((33,20),(((36,(63,11)),10),(67,(15,8)))),(((30,21),(13,(44,(51,7)))),((16,((65,35),14)),((42,25),((((47,31),(49,((54,32),18))),((((((55,52),37),(39,(45,34))),23),12),(53,((19,(46,((41,28),17))),((48,40),((27,(56,24)),(22,6))))))),(5,4)))))),(38,3)))))),1);
   tree tree_460 [p = 0.000, P = 0.061] = [&W 0.000133] (75,((76,(62,29)),((71,57),((69,(68,(73,(74,(59,(60,((58,(((66,61),50),(64,43))),26))))))),(((72,70),(9,2)),((((33,20),(((63,(36,11)),10),(67,(15,8)))),((13,(44,(51,7))),(21,((42,25),((16,((65,35),14)),(30,((((45,(37,((55,39),(34,(52,23))))),12),(53,((40,((47,31),(49,((54,32),18)))),(48,((19,((46,41),(28,17))),(24,(56,((27,22),6)))))))),(5,4)))))))),(38,3)))))),1);
   tree tree_461 [p = 0.000, P = 0.061] = [&W 0.000133] (75,((76,(62,29)),((71,57),((69,(68,(73,(74,(59,(60,((58,(50,((64,(66,61)),43))),26))))))),(((72,70),(9,2)),((((33,20),(((63,(36,11)),10),(67,(15,8)))),(21,(((42,25),(13,(44,(51,7)))),((16,((65,35),14)),((48,(30,(40,((((37,((55,39),(45,(52,34)))),23),12),(((47,31),(49,((54,32),18))),((53,(19,((41,(46,28)),17))),((27,(56,24)),(22,6)))))))),(5,4)))))),(38,3)))))),1);
   tree tree_462 [p = 0.000, P = 0.062] = [&W 0.000133] (75,((76,(62,29)),((71,57),((69,(68,(73,(74,(59,(60,((58,((66,50),((64,61),43))),26))))))),(((72,70),(9,2)),((((33,20),(67,(((36,(63,11)),10),(15,8)))),((13,(44,(51,7))),((30,(16,((65,35),14))),((42,25),(21,(((47,31),(49,((54,32),18))),((53,(((((52,(55,39)),34),(45,(37,23))),12),(((48,40),(19,(28,((46,41),17)))),((((56,27),24),22),6)))),(5,4)))))))),(38,3)))))),1);
   tree tree_463 [p = 0.000, P = 0.062] = [&W 0.000133] (75,((76,(62,29)),((71,57),((69,(68,(73,(74,(59,(60,((58,((66,((64,61),50)),43)),26))))))),(((72,70),(9,2)),((((33,20),(67,(((36,(63,11)),10),(15,8)))),((13,(44,(51,7))),((42,25),((30,(16,((65,35),14))),(21,(((47,31),((49,(54,32)),18)),((53,(((52,(45,(((55,39),34),(37,23)))),12),(((48,40),(19,(28,(41,(46,17))))),((56,(27,24)),(22,6))))),(5,4)))))))),(38,3)))))),1);
   tree tree_464 [p = 0.000, P = 0.062] = [&W 0.000133] (75,((76,(62,29)),((71,57),((69,(68,(73,(74,((60,(58,((66,61),(50,(64,43))))),(59,26)))))),(((72,70),(9,2)),((((33,20),((67,((36,(63,11)),10)),(15,8))),(21,(30,((13,(44,(51,7))),(((42,25),(16,((65,35),14))),((((47,31),((49,(54,32)),18)),((53,40),(((37,((39,(45,(55,34))),(52,23))),12),((19,(41,(28,(46,17)))),(48,(27,(24,((56,22),6)))))))),(5,4))))))),(38,3)))))),1);
   tree tree_465 [p = 0.000, P = 0.062] = [&W 0.000133] (75,((76,(62,29)),((71,57),((69,(68,(73,(74,(((60,59),(58,((66,61),((64,50),43)))),26))))),(((72,70),(9,2)),((((33,20),((67,((36,(63,11)),10)),(15,8))),(((30,((42,25),21)),(13,(44,(51,7)))),((16,((65,35),14)),(40,((53,((((52,45),((37,((55,39),34)),23)),12),((19,(((46,41),28),17)),(48,(22,(24,(56,(27,6)))))))),(((47,31),((49,(54,32)),18)),(5,4))))))),(38,3)))))),1);
   tree tree_466 [p = 0.000, P = 0.062] = [&W 0.000133] (75,((76,(62,29)),((71,57),((69,(68,(73,(74,(60,((59,(58,(61,(66,(64,(50,43)))))),26)))))),(((72,70),(9,2)),((((33,20),(67,(((36,(63,11)),10),(15,8)))),((13,(44,(51,7))),(21,(30,(((42,25),(16,((65,35),14))),(((48,((47,31),((49,(54,32)),18))),((((37,(45,(55,34))),((52,39),23)),12),((53,(19,(46,(41,(28,17))))),((56,27),((24,22),6))))),(40,(5,4)))))))),(38,3)))))),1);
   tree tree_467 [p = 0.000, P = 0.062] = [&W 0.000133] (75,((76,(62,29)),((71,57),((69,(68,(73,(74,((58,(61,(((66,64),50),43))),(59,(60,26))))))),(((72,70),(9,2)),((((33,20),((67,((63,(36,11)),10)),(15,8))),(30,((13,(44,(51,7))),((16,(35,(65,14))),(21,((42,25),(((40,((37,(39,(((52,45),(55,34)),23))),12)),(53,((48,(19,(46,(28,(41,17))))),(24,(27,((56,22),6)))))),(((47,31),((49,(54,32)),18)),(5,4))))))))),(38,3)))))),1);
   tree tree_468 [p = 0.000, P = 0.062] = [&W 0.000133] (75,((76,(62,29)),((71,57),((69,(68,(73,(74,(((60,59),(58,(66,(61,((64,50),43))))),26))))),(((72,70),(9,2)),((((33,20),((67,((36,(63,11)),10)),(15,8))),((30,21),((13,(44,(51,7))),((42,25),((16,((65,35),14)),((53,((((52,45),((55,39),(34,(37,23)))),12),((19,((46,28),(41,17))),(48,(56,(27,(24,(22,6)))))))),(40,(((47,31),((49,(54,32)),18)),(5,4))))))))),(38,3)))))),1);
   tree tree_469 [p = 0.000, P = 0.063] = [&W 0.000133] (75,((76,(62,29)),((71,57),((69,(68,(73,(74,((58,((64,50),(66,(61,43)))),(60,(59,26))))))),(((((33,20),(67,(((36,(63,11)),10),(15,8)))),(((16,((65,35),14)),(((42,25),21),(13,(44,(51,7))))),(30,(((((45,(55,39)),34),(52,(37,23))),12),((53,((40,(19,(46,((41,28),17)))),((48,((47,31),((49,(54,32)),18))),(56,(24,(27,(22,6))))))),(5,4)))))),((72,70),(9,2))),(38,3))))),1);
   tree tree_470 [p = 0.000, P = 0.063] = [&W 0.000133] (75,((76,(62,29)),((71,57),((69,(68,(73,(74,(60,((58,(50,(61,(66,(64,43))))),(59,26))))))),(((((33,20),((67,((36,(63,11)),10)),(15,8))),((42,25),((16,(35,(65,14))),((30,21),((13,(44,(51,7))),((40,((37,(39,((55,34),((52,45),23)))),12)),((19,(46,(28,(41,17)))),(53,(48,((22,(56,(27,(24,6)))),(((47,31),(49,((54,32),18))),(5,4)))))))))))),((72,70),(9,2))),(38,3))))),1);
   tree tree_471 [p = 0.000, P = 0.063] = [&W 0.000133] (75,((76,(62,29)),((71,57),((69,(68,(73,(74,(60,((58,(50,(61,(64,(66,43))))),(59,26))))))),(((((33,20),((67,((36,(63,11)),10)),(15,8))),((42,25),((16,(65,(35,14))),((21,(13,(44,(51,7)))),(30,((40,((37,(39,((55,34),((52,45),23)))),12)),((19,(46,(28,(41,17)))),(((24,(56,22)),(27,6)),((53,((47,31),(49,((54,32),18)))),(48,(5,4))))))))))),((72,70),(9,2))),(38,3))))),1);
   tree tree_472 [p = 0.000, P = 0.063] = [&W 0.000133] (75,((76,(62,29)),((71,57),((69,(68,(73,(74,((58,((61,((66,64),50)),43)),(59,(60,26))))))),(((((33,20),(((36,(63,11)),10),(67,(15,8)))),(((42,25),(16,((65,35),14))),((21,(30,(13,((51,44),7)))),((40,((39,(52,(45,((37,(55,34)),23)))),12)),((19,(46,(28,(41,17)))),(48,(53,(((47,31),((54,32),(49,18))),(((56,(24,22)),(27,6)),(5,4)))))))))),((72,70),(9,2))),(38,3))))),1);
   tree tree_473 [p = 0.000, P = 0.063] = [&W 0.000133] (75,((76,(62,29)),((71,57),((69,(68,(73,(74,(((61,(66,(64,50))),(58,43)),(60,(59,26))))))),(((((33,20),((67,((36,(63,11)),10)),(15,8))),((16,((65,35),14)),((21,((30,(42,25)),(13,(44,(51,7))))),((((55,39),(34,(45,(52,(37,23))))),12),(40,(53,(((47,31),((49,(54,32)),18)),((48,(19,((46,28),(41,17)))),((27,(56,(24,(22,6)))),(5,4)))))))))),((72,70),(9,2))),(38,3))))),1);
   tree tree_474 [p = 0.000, P = 0.063] = [&W 0.000133] (75,((76,(62,29)),((71,57),((69,(68,(73,(74,((60,(59,(58,(61,(((66,64),50),43))))),26))))),(((((33,20),(67,(((36,(63,11)),10),(15,8)))),(21,((16,((65,35),14)),(((30,(42,25)),(13,(44,(51,7)))),(((45,((55,34),(39,(52,(37,23))))),12),(((47,31),((54,32),(49,18))),((19,(28,((46,41),17))),(((48,(53,40)),(27,((56,(24,22)),6))),(5,4))))))))),((72,70),(9,2))),(38,3))))),1);
   tree tree_475 [p = 0.000, P = 0.063] = [&W 0.000133] (75,((76,(62,29)),((71,57),((69,(68,(73,(74,(60,((58,(((66,61),(64,50)),43)),(59,26))))))),(((((33,20),((67,((36,(63,11)),10)),(15,8))),((16,(35,(65,14))),((13,(44,(51,7))),(21,(30,((42,25),(53,(((34,(37,(45,(52,((55,39),23))))),12),((40,(48,((47,31),(49,((54,32),18))))),((19,(46,((41,28),17))),((27,((24,22),(56,6))),(5,4)))))))))))),((72,70),(9,2))),(38,3))))),1);
   tree tree_476 [p = 0.000, P = 0.063] = [&W 0.000133] (75,((76,(62,29)),((71,57),((69,(68,(73,(74,((59,(60,(58,((66,(61,(64,50))),43)))),26))))),(((((33,20),((67,((36,(63,11)),10)),(15,8))),((16,((65,35),14)),(30,((21,(13,(44,(51,7)))),((42,25),(53,(40,((((45,37),((55,34),(39,(52,23)))),12),(((47,31),((49,(54,32)),18)),((19,(((46,41),28),17)),(48,(((56,((27,24),22)),6),(5,4))))))))))))),((72,70),(9,2))),(38,3))))),1);
   tree tree_477 [p = 0.000, P = 0.064] = [&W 0.000133] (75,((76,(62,29)),((71,57),((69,(68,(73,(74,((60,(59,(58,(61,((66,64),(50,43)))))),26))))),(((((33,20),(67,(((36,(63,11)),10),(15,8)))),((16,((65,35),14)),(21,(((30,(42,25)),(13,(44,(51,7)))),((((45,(55,34)),(39,((52,37),23))),12),(((47,31),((54,32),(49,18))),((19,(28,((46,41),17))),(((53,(48,40)),((56,27),((24,22),6))),(5,4))))))))),((72,70),(9,2))),(38,3))))),1);
   tree tree_478 [p = 0.000, P = 0.064] = [&W 0.000133] (75,((76,(62,29)),((71,57),((69,(68,(73,(74,((58,((66,(61,(64,50))),43)),(59,(60,26))))))),(((((33,20),(67,(((36,(63,11)),10),(15,8)))),((16,((65,35),14)),((42,25),(30,(21,((13,(44,(51,7))),(53,((((55,52),(45,(34,((39,37),23)))),12),(40,(((47,31),((54,32),(49,18))),((19,((41,(46,28)),17)),(48,((27,(24,((56,22),6))),(5,4)))))))))))))),((72,70),(9,2))),(38,3))))),1);
   tree tree_479 [p = 0.000, P = 0.064] = [&W 0.000133] (75,((76,(62,29)),((71,57),((69,(68,(73,(74,((58,(61,(64,(66,(50,43))))),(59,(60,26))))))),(((((33,20),(67,(((36,(63,11)),10),(15,8)))),((16,((65,35),14)),(21,((30,((42,25),(13,(44,(51,7))))),(((52,(37,(34,((45,(55,39)),23)))),12),(((47,31),((49,(54,32)),18)),((19,(28,((46,41),17))),(48,((24,((27,(56,22)),6)),(40,(53,(5,4)))))))))))),((72,70),(9,2))),(38,3))))),1);
   tree tree_480 [p = 0.000, P = 0.064] = [&W 0.000133] (75,((76,(62,29)),((71,57),((69,(68,(73,(74,(60,((59,(58,((66,((64,61),50)),43))),26)))))),(((((33,20),(((36,(63,11)),10),(67,(15,8)))),((16,(35,(65,14))),(21,((30,(42,25)),((13,(44,(51,7))),(((52,(37,(39,((45,(55,34)),23)))),12),(53,((40,(48,(((54,32),(47,31)),(49,18)))),((19,((46,41),(28,17))),(((24,22),(56,(27,6))),(5,4))))))))))),((72,70),(9,2))),(38,3))))),1);
   tree tree_481 [p = 0.000, P = 0.064] = [&W 0.000133] (75,((76,(62,29)),((71,57),((69,(68,(73,(74,((58,(61,((66,50),(64,43)))),(59,(60,26))))))),(((((33,20),(((36,(63,11)),10),(67,(15,8)))),(((42,25),(16,((65,35),14))),((21,(30,(13,((51,44),7)))),((40,(((45,39),((37,(52,(55,34))),23)),12)),((19,(46,(41,(28,17)))),(48,(53,(((47,31),((54,32),(49,18))),(((56,(24,22)),(27,6)),(5,4)))))))))),((72,70),(9,2))),(38,3))))),1);
   tree tree_482 [p = 0.000, P = 0.064] = [&W 0.000133] (75,((76,(62,29)),((71,57),((69,(68,(73,(74,(60,((59,(58,(64,((66,(61,50)),43)))),26)))))),(((((33,20),((67,((36,(63,11)),10)),(15,8))),((42,25),((16,((65,35),14)),((30,21),((13,(44,(51,7))),(((47,31),((49,(54,32)),18)),((((55,34),((45,37),(39,(52,23)))),12),((19,(28,(41,(46,17)))),(40,((22,((27,(56,24)),6)),(53,(48,(5,4))))))))))))),((72,70),(9,2))),(38,3))))),1);
   tree tree_483 [p = 0.000, P = 0.064] = [&W 0.000133] (75,((76,(62,29)),((71,57),((69,(68,(73,(74,(((60,59),(58,(50,(64,(61,(66,43)))))),26))))),(((((33,20),(((63,(36,11)),10),(67,(15,8)))),((16,((65,35),14)),(30,((42,25),((13,(44,(51,7))),((40,((47,31),((54,32),(49,18)))),(53,(((34,(((55,52),39),(37,(45,23)))),12),((21,(19,(41,(28,(46,17))))),(48,((56,((24,(27,22)),6)),(5,4)))))))))))),((72,70),(9,2))),(38,3))))),1);
   tree tree_484 [p = 0.000, P = 0.065] = [&W 0.000133] (75,((76,(62,29)),((71,57),((69,(68,(73,(74,((58,(66,((64,50),(61,43)))),((60,59),26)))))),(((((33,20),(((36,(63,11)),10),(67,(15,8)))),(((42,25),(30,(21,(16,((65,35),14))))),((13,(44,(51,7))),(40,(48,(53,(((45,(52,(39,((37,(55,34)),23)))),12),(((47,31),((49,(54,32)),18)),((19,(46,((41,28),17))),((22,(((56,27),24),6)),(5,4))))))))))),((72,70),(9,2))),(38,3))))),1);
   tree tree_485 [p = 0.000, P = 0.065] = [&W 0.000133] (75,((76,(62,29)),((71,57),((69,(68,(73,(74,((59,(58,(64,(66,(61,(50,43)))))),(60,26)))))),(((((33,20),(((36,(63,11)),10),(67,(15,8)))),((16,((65,35),14)),(((42,25),(30,21)),((13,(44,(51,7))),((19,(46,(28,(41,17)))),((((47,31),(49,((54,32),18))),((45,(((39,37),34),((55,52),23))),12)),(40,((53,(48,(56,((27,22),(24,6))))),(5,4))))))))),((72,70),(9,2))),(38,3))))),1);
   tree tree_486 [p = 0.000, P = 0.065] = [&W 0.000133] (75,((76,(62,29)),((71,57),((69,(68,(73,(74,(59,((60,(58,((66,61),(50,(64,43))))),26)))))),(((((33,20),(67,(((36,(63,11)),10),(15,8)))),((16,((65,35),14)),((30,21),((42,25),((13,(44,(51,7))),(48,((19,(28,(41,(46,17)))),(53,((((47,31),((49,(54,32)),18)),(((45,39),(37,((55,34),(52,23)))),12)),((27,(56,((24,22),6))),(40,(5,4)))))))))))),((72,70),(9,2))),(38,3))))),1);
   tree tree_487 [p = 0.000, P = 0.065] = [&W 0.000133] (75,((76,(62,29)),((71,57),((69,(68,(73,(74,((58,((66,61),((64,50),43))),(59,(60,26))))))),(((((33,20),(((36,(63,11)),10),(67,(15,8)))),((16,((65,35),14)),(21,((42,25),((30,(13,(44,(51,7)))),((19,((41,28),(46,17))),((((47,31),((49,(54,32)),18)),((((52,37),((55,39),34)),(45,23)),12)),((40,(27,(56,((24,22),6)))),(53,(48,(5,4))))))))))),((72,70),(9,2))),(38,3))))),1);
   tree tree_488 [p = 0.000, P = 0.065] = [&W 0.000133] (75,((76,(62,29)),((71,57),((69,(68,(73,(74,(60,((59,(58,(64,(50,((66,61),43))))),26)))))),(((((33,20),(67,(((36,(63,11)),10),(15,8)))),(21,((42,25),((16,((65,35),14)),((13,(44,(51,7))),(30,((19,((46,41),(28,17))),(40,(53,(((((39,37),(45,34)),(52,(55,23))),12),((((47,31),((49,(54,32)),18)),(24,((56,(27,22)),6))),(48,(5,4))))))))))))),((72,70),(9,2))),(38,3))))),1);
   tree tree_489 [p = 0.000, P = 0.065] = [&W 0.000133] (75,((76,(62,29)),((71,57),((69,(68,(73,(74,(60,((58,(50,(61,(66,(64,43))))),(59,26))))))),(((((33,20),(((36,(63,11)),10),(67,(15,8)))),(21,(((30,(42,25)),(16,((65,35),14))),((13,(44,(51,7))),((48,40),((19,(28,((46,41),17))),((53,(((47,31),((54,32),(49,18))),(((45,34),(((52,(55,39)),37),23)),12))),((24,(56,(27,(22,6)))),(5,4))))))))),((72,70),(9,2))),(38,3))))),1);
   tree tree_490 [p = 0.000, P = 0.065] = [&W 0.000133] (75,((76,(62,29)),((71,57),((69,(68,(73,(74,(((60,59),(58,((61,50),(64,(66,43))))),26))))),(((((33,20),(((36,(63,11)),10),(67,(15,8)))),((42,25),(21,(30,((16,(65,(35,14))),((13,(44,(51,7))),(40,(48,((((37,(52,(39,(45,(55,34))))),23),12),(53,(((47,31),((54,32),(49,18))),((19,((46,41),(28,17))),((22,(((56,27),24),6)),(5,4)))))))))))))),((72,70),(9,2))),(38,3))))),1);
   tree tree_491 [p = 0.000, P = 0.065] = [&W 0.000133] (75,((76,(62,29)),((71,57),((69,(68,(73,(74,((58,(50,(((66,64),61),43))),(59,(60,26))))))),(((((33,20),(((36,(63,11)),10),(67,(15,8)))),(((42,25),(16,((65,35),14))),((21,(30,(13,(44,(51,7))))),((19,(28,((46,41),17))),((((52,(55,39)),(34,(45,(37,23)))),12),(40,((((53,48),((47,31),((49,(54,32)),18))),((56,22),(27,(24,6)))),(5,4)))))))),((72,70),(9,2))),(38,3))))),1);
   tree tree_492 [p = 0.000, P = 0.066] = [&W 0.000133] (75,((76,(62,29)),((71,57),((69,(68,(73,(74,((58,(((66,64),61),(50,43))),((60,59),26)))))),(((((33,20),(((36,(63,11)),10),(67,(15,8)))),((16,((65,35),14)),((42,25),(((30,21),(13,(44,(51,7)))),((19,(28,((46,41),17))),(((52,((55,39),(34,((45,37),23)))),12),((((53,48),((47,31),(49,((54,32),18)))),((56,22),(27,(24,6)))),(40,(5,4))))))))),((72,70),(9,2))),(38,3))))),1);
   tree tree_493 [p = 0.000, P = 0.066] = [&W 0.000133] (75,((76,(62,29)),((71,57),((69,(68,(73,(74,((58,((64,50),(66,(61,43)))),((60,59),26)))))),(((((33,20),(67,(((36,(63,11)),10),(15,8)))),(((42,25),(21,(30,(16,((65,35),14))))),((13,(44,(51,7))),(48,(40,(53,(((45,((52,39),((37,(55,34)),23))),12),(((47,31),(49,((54,32),18))),((19,(46,(28,(41,17)))),(((((56,27),24),22),6),(5,4))))))))))),((72,70),(9,2))),(38,3))))),1);
   tree tree_494 [p = 0.000, P = 0.066] = [&W 0.000133] (75,((76,(62,29)),((71,57),((69,(68,(73,(74,(60,((59,(58,((64,61),(50,(66,43))))),26)))))),(((((33,20),(67,(((36,(63,11)),10),(15,8)))),((42,25),((16,((65,35),14)),(21,(30,((13,(44,(51,7))),((19,(46,(41,(28,17)))),(((((55,52),((45,(39,37)),34)),23),12),(40,((((47,31),(49,((54,32),18))),(53,(48,(56,((27,22),(24,6)))))),(5,4))))))))))),((72,70),(9,2))),(38,3))))),1);
   tree tree_495 [p = 0.000, P = 0.066] = [&W 0.000133] (75,((76,(62,29)),((71,57),((69,(68,(73,(74,(60,((59,(58,(50,((64,(66,61)),43)))),26)))))),(((((33,20),(67,(((36,(63,11)),10),(15,8)))),((42,25),(21,((30,(16,((65,35),14))),((13,(44,(51,7))),((48,(19,(28,(46,(41,17))))),((((39,(55,34)),((52,45),(37,23))),12),((40,(((47,31),((54,32),(49,18))),(53,(22,((27,(56,24)),6))))),(5,4))))))))),((72,70),(9,2))),(38,3))))),1);
   tree tree_496 [p = 0.000, P = 0.066] = [&W 0.000133] (75,((76,(62,29)),((71,57),((69,(68,(73,(74,((58,(61,(64,((66,50),43)))),(59,(60,26))))))),(((((33,20),(67,(((36,(63,11)),10),(15,8)))),(30,((21,((42,25),(16,((65,35),14)))),((13,(44,(51,7))),((19,((41,(46,28)),17)),((48,40),(((34,(37,(45,((55,52),(39,23))))),12),((((47,31),((54,32),(49,18))),(((56,24),(27,22)),6)),(53,(5,4)))))))))),((72,70),(9,2))),(38,3))))),1);
   tree tree_497 [p = 0.000, P = 0.066] = [&W 0.000133] (75,((76,(62,29)),((71,57),((69,(68,(73,(74,(59,((58,(61,(64,((66,50),43)))),(60,26))))))),(((((33,20),(((36,(63,11)),10),(67,(15,8)))),((30,(16,(65,(35,14)))),((13,(44,(51,7))),(21,((19,((46,(41,28)),17)),((40,(48,(42,25))),((((55,39),(52,(45,(34,(37,23))))),12),((((47,31),((49,(54,32)),18)),(53,(((56,27),24),(22,6)))),(5,4))))))))),((72,70),(9,2))),(38,3))))),1);
   tree tree_498 [p = 0.000, P = 0.066] = [&W 0.000133] (75,((76,(62,29)),((71,57),((69,(68,(73,(74,(59,((60,(58,(61,((66,64),(50,43))))),26)))))),(((((33,20),((67,((36,(63,11)),10)),(15,8))),((21,(30,(16,((65,35),14)))),((13,(44,(51,7))),((42,25),((19,(46,(28,(41,17)))),(53,(((45,((52,(55,39)),(37,(34,23)))),12),((((47,31),((54,32),(49,18))),(40,(48,((56,(24,22)),(27,6))))),(5,4))))))))),((72,70),(9,2))),(38,3))))),1);
   tree tree_499 [p = 0.000, P = 0.067] = [&W 0.000133] (75,((76,(62,29)),((71,57),((69,(68,(73,(74,((59,(60,(58,(61,(64,(66,(50,43))))))),26))))),(((((33,20),(67,(((36,(63,11)),10),(15,8)))),(((42,25),(16,(65,(35,14)))),((30,(13,(44,(51,7)))),(21,(((39,(52,(45,((37,(55,34)),23)))),12),((19,(28,(46,(41,17)))),(((56,(24,22)),(27,6)),(53,((40,((47,31),(49,((54,32),18)))),(48,(5,4))))))))))),((72,70),(9,2))),(38,3))))),1);
   tree tree_500 [p = 0.000, P = 0.067] = [&W 0.000133] (75,((76,(62,29)),((71,57),((69,(68,(73,(74,((60,(59,(58,(61,(64,((66,50),43)))))),26))))),(((((33,20),((67,((36,(63,11)),10)),(15,8))),((16,((65,35),14)),((42,25),(21,(30,((13,(44,(51,7))),(((((55,52),(45,(37,(39,34)))),23),12),((40,(19,(41,(28,(46,17))))),((56,((27,22),(24,6))),((53,48),(((47,31),(49,((54,32),18))),(5,4)))))))))))),((72,70),(9,2))),(38,3))))),1);
   tree tree_501 [p = 0.000, P = 0.067] = [&W 0.000133] (75,((76,(62,29)),((71,57),((69,(68,(73,(74,((58,(64,((66,50),(61,43)))),(60,(59,26))))))),(((((33,20),((67,((36,(63,11)),10)),(15,8))),((30,(16,((65,35),14))),(((42,25),21),((13,(44,(51,7))),(((((45,(52,((55,39),37))),34),23),12),(53,((19,(41,(28,(46,17)))),((27,((24,(56,22)),6)),(40,((48,((47,31),((54,32),(49,18)))),(5,4))))))))))),((72,70),(9,2))),(38,3))))),1);
   tree tree_502 [p = 0.000, P = 0.067] = [&W 0.000133] (75,((76,(62,29)),((71,57),((69,(68,(73,(74,(59,((58,(((64,61),(66,50)),43)),(60,26))))))),(((((33,20),(67,(((36,(63,11)),10),(15,8)))),((16,((65,35),14)),(21,(30,((13,(44,(51,7))),(((39,(((55,52),(45,34)),(37,23))),12),((19,((41,28),(46,17))),((53,40),((42,25),(((27,(56,24)),(22,6)),(48,(((47,31),(49,((54,32),18))),(5,4))))))))))))),((72,70),(9,2))),(38,3))))),1);
   tree tree_503 [p = 0.000, P = 0.067] = [&W 0.000133] (75,((76,(62,29)),((71,57),((69,(68,(73,(74,((58,((66,50),(61,(64,43)))),(59,(60,26))))))),(((((33,20),(67,(((63,(36,11)),10),(15,8)))),((16,((65,35),14)),((42,25),((30,21),((13,(44,(51,7))),((((39,(45,((55,52),(37,34)))),23),12),((53,(48,(19,((41,(46,28)),17)))),(((47,31),(49,((54,32),18))),(40,(((56,(24,22)),(27,6)),(5,4))))))))))),((72,70),(9,2))),(38,3))))),1);
   tree tree_504 [p = 0.000, P = 0.067] = [&W 0.000133] (75,((76,(62,29)),((71,57),((69,(68,(73,(74,((60,(59,(58,((61,(66,(64,50))),43)))),26))))),(((((33,20),(67,(((36,(63,11)),10),(15,8)))),((16,((65,35),14)),((21,(13,(44,(51,7)))),((42,25),(30,(((39,(45,(37,((55,52),(34,23))))),12),(53,((48,(40,(19,(28,(46,(41,17)))))),((24,(27,(56,(22,6)))),(((47,31),(49,((54,32),18))),(5,4))))))))))),((72,70),(9,2))),(38,3))))),1);
   tree tree_505 [p = 0.000, P = 0.067] = [&W 0.000133] (75,((76,(62,29)),((71,57),((69,(68,(73,(74,((59,(60,(58,(66,(64,((61,50),43)))))),26))))),(((((33,20),(67,(((36,(63,11)),10),(15,8)))),(21,(((42,25),(16,((65,35),14))),(30,((13,(44,(51,7))),(((39,(52,(45,((37,(55,34)),23)))),12),((19,((46,28),(41,17))),(40,((22,((56,24),(27,6))),(53,(48,(((47,31),((54,32),(49,18))),(5,4))))))))))))),((72,70),(9,2))),(38,3))))),1);
   tree tree_506 [p = 0.000, P = 0.067] = [&W 0.000133] (75,((76,(62,29)),((71,57),((69,(68,(73,(74,((60,(58,(64,((66,61),(50,43))))),(59,26)))))),(((((33,20),(67,(((36,(63,11)),10),(15,8)))),((42,25),((30,(21,(16,((65,35),14)))),((13,(44,(51,7))),((((55,34),((39,37),((52,45),23))),12),((48,((47,31),((49,(54,32)),18))),((40,(27,((24,(56,22)),6))),((19,(41,(28,(46,17)))),(53,(5,4)))))))))),((72,70),(9,2))),(38,3))))),1);
   tree tree_507 [p = 0.000, P = 0.068] = [&W 0.000133] (75,((76,(62,29)),((71,57),((69,(68,(73,(74,(60,((58,((66,61),(64,(50,43)))),(59,26))))))),(((((33,20),(67,(((36,(63,11)),10),(15,8)))),(((42,25),(30,(21,(16,((65,35),14))))),((13,(44,(51,7))),(((((39,37),((52,45),(55,34))),23),12),(((47,31),((49,(54,32)),18)),(48,((40,(27,(24,((56,22),6)))),((19,((46,28),(41,17))),(53,(5,4)))))))))),((72,70),(9,2))),(38,3))))),1);
   tree tree_508 [p = 0.000, P = 0.068] = [&W 0.000133] (75,((76,(62,29)),((71,57),((69,(68,(73,(74,(59,((60,(58,(64,(((66,61),50),43)))),26)))))),(((((33,20),((67,((36,(63,11)),10)),(15,8))),(30,((16,((65,35),14)),(((42,25),(21,(13,(44,(51,7))))),((48,(53,(40,((47,31),((49,(54,32)),18))))),(((((45,39),((52,37),(55,34))),23),12),((24,(56,((27,22),6))),((19,(28,((46,41),17))),(5,4))))))))),((72,70),(9,2))),(38,3))))),1);
   tree tree_509 [p = 0.000, P = 0.068] = [&W 0.000133] (75,((76,(62,29)),((71,57),((69,(68,(73,(74,(59,(60,((58,(61,(66,((64,50),43)))),26))))))),(((((33,20),((67,((36,(63,11)),10)),(15,8))),(30,((16,((65,35),14)),(((42,25),21),((13,(44,(51,7))),((((55,39),(37,(52,(34,(45,23))))),12),(48,(40,((19,(28,(41,(46,17)))),((27,(56,(22,(24,6)))),(((47,31),((54,32),(49,18))),(53,(5,4))))))))))))),((72,70),(9,2))),(38,3))))),1);
   tree tree_510 [p = 0.000, P = 0.068] = [&W 0.000133] (75,((76,(62,29)),((71,57),((69,(68,(73,(74,((59,(60,(61,(((66,58),(64,50)),43)))),26))))),(((((33,20),(((36,(63,11)),10),(67,(15,8)))),((16,((65,35),14)),(30,(((42,25),21),((13,(44,(51,7))),(((37,(34,((52,(55,39)),(45,23)))),12),((19,(46,(41,(28,17)))),(48,((22,(27,(24,(56,6)))),(40,((53,((47,31),(49,((54,32),18)))),(5,4)))))))))))),((72,70),(9,2))),(38,3))))),1);
   tree tree_511 [p = 0.000, P = 0.068] = [&W 0.000133] (75,((76,(62,29)),((71,57),((69,(68,(73,(74,((61,((((66,64),58),50),43)),((60,59),26)))))),(((((33,20),(((36,(63,11)),10),(67,(15,8)))),((30,(16,((65,35),14))),(21,(((42,25),(13,(44,(51,7)))),((((45,(39,((52,37),(55,34)))),23),12),((40,(19,(28,(41,(46,17))))),(48,((27,(22,(24,(56,6)))),((53,((47,31),((54,32),(49,18)))),(5,4)))))))))),((72,70),(9,2))),(38,3))))),1);
   tree tree_512 [p = 0.000, P = 0.068] = [&W 0.000133] (75,((76,(62,29)),((71,57),((69,(68,(73,(74,((59,(58,(61,((66,(64,50)),43)))),(60,26)))))),(((((33,20),((67,((36,(63,11)),10)),(15,8))),((16,((65,35),14)),(((42,25),21),(30,((13,((51,44),7)),(40,(((52,((45,34),(((55,39),37),23))),12),((19,((41,28),(46,17))),(48,((22,(((56,27),24),6)),((53,((47,31),(49,((54,32),18)))),(5,4)))))))))))),((72,70),(9,2))),(38,3))))),1);
   tree tree_513 [p = 0.000, P = 0.068] = [&W 0.000133] (75,((76,(62,29)),((71,57),((69,(68,(73,(74,((59,(60,(58,(66,((64,61),(50,43)))))),26))))),(((((33,20),(67,(((36,(63,11)),10),(15,8)))),(((42,25),(16,(65,(35,14)))),((30,(13,(44,(51,7)))),(21,(((39,(45,(52,((37,(55,34)),23)))),12),((19,(28,(46,(41,17)))),((40,((47,31),(49,((54,32),18)))),((((56,24),22),(27,6)),(53,(48,(5,4))))))))))),((72,70),(9,2))),(38,3))))),1);
   tree tree_514 [p = 0.000, P = 0.069] = [&W 0.000133] (75,((76,(62,29)),((71,57),((69,(68,(73,(74,((59,(60,(58,(64,(61,(50,(66,43))))))),26))))),(((((33,20),(67,(((36,(63,11)),10),(15,8)))),((21,(16,((65,35),14))),(((42,25),(30,(13,(44,(51,7))))),(((47,31),((49,(54,32)),18)),((((52,(39,(55,34))),(45,(37,23))),12),((19,((46,28),(41,17))),(((48,(53,40)),((56,(24,22)),(27,6))),(5,4)))))))),((72,70),(9,2))),(38,3))))),1);
   tree tree_515 [p = 0.000, P = 0.069] = [&W 0.000133] (75,((76,(62,29)),((71,57),((69,(68,(73,(74,(60,((((66,(64,61)),50),(58,43)),(59,26))))))),(((((33,20),(((36,(63,11)),10),(67,(15,8)))),((42,25),(21,(30,((16,((65,35),14)),((13,(44,(51,7))),((53,((47,31),((49,(54,32)),18))),((((55,52),(39,(34,(45,(37,23))))),12),((19,(41,((46,28),17))),(48,((27,(22,(56,(24,6)))),(40,(5,4))))))))))))),((72,70),(9,2))),(38,3))))),1);
   tree tree_516 [p = 0.000, P = 0.069] = [&W 0.000133] (75,((76,(62,29)),((71,57),((69,(68,(73,(74,(60,(59,((58,((66,61),((64,50),43))),26))))))),(((((33,20),((67,((63,(36,11)),10)),(15,8))),(((30,(42,25)),(16,((65,35),14))),((21,(13,(44,(51,7)))),(40,(((47,31),(49,((54,32),18))),(((((55,39),37),((52,45),(34,23))),12),((48,(19,((46,41),(28,17)))),((56,(24,(22,(27,6)))),(53,(5,4)))))))))),((72,70),(9,2))),(38,3))))),1);
   tree tree_517 [p = 0.000, P = 0.069] = [&W 0.000133] (75,((76,(62,29)),((71,57),((69,(68,(73,(74,((60,(59,(58,((66,50),((64,61),43))))),26))))),(((((33,20),(67,(((36,(63,11)),10),(15,8)))),((21,(16,((65,35),14))),((13,(44,(51,7))),((30,(42,25)),(40,(((47,31),((49,(54,32)),18)),((((55,34),(52,((39,(45,37)),23))),12),(53,((19,(41,((46,28),17))),((48,(((56,27),22),(24,6))),(5,4))))))))))),((72,70),(9,2))),(38,3))))),1);
   tree tree_518 [p = 0.000, P = 0.069] = [&W 0.000133] (75,((76,(62,29)),((71,57),((69,(68,(73,(74,(59,((60,(64,(50,(66,(58,(61,43)))))),26)))))),(((((33,20),(67,(((36,(63,11)),10),(15,8)))),((21,(16,((65,35),14))),((13,(44,(51,7))),((42,25),(30,(((47,31),((49,(54,32)),18)),(53,(48,((((52,37),(39,((45,(55,34)),23))),12),((19,(46,(28,(41,17)))),(40,(((24,22),(27,(56,6))),(5,4))))))))))))),((72,70),(9,2))),(38,3))))),1);
   tree tree_519 [p = 0.000, P = 0.069] = [&W 0.000133] (75,((76,(62,29)),((71,57),((69,(68,(73,(74,((59,(60,(58,((61,((66,64),50)),43)))),26))))),(((((33,20),(((36,(63,11)),10),(67,(15,8)))),(30,((16,((65,35),14)),((42,25),((13,(44,(51,7))),(21,((48,((47,31),((49,(54,32)),18))),((((39,(((52,45),37),(55,34))),23),12),((53,(40,(19,((41,28),(46,17))))),((56,(24,((27,22),6))),(5,4))))))))))),((72,70),(9,2))),(38,3))))),1);
   tree tree_520 [p = 0.000, P = 0.069] = [&W 0.000133] (75,((76,(62,29)),((71,57),((69,(68,(73,(74,(((64,(66,50)),((61,58),43)),((60,59),26)))))),(((((33,20),(67,(((36,(63,11)),10),(15,8)))),((30,(16,((65,35),14))),(21,((13,(44,(51,7))),((42,25),(((47,31),((54,32),(49,18))),((((52,(39,37)),(45,((55,34),23))),12),(((53,48),(19,(41,(46,(28,17))))),(40,((27,((24,22),(56,6))),(5,4))))))))))),((72,70),(9,2))),(38,3))))),1);
   tree tree_521 [p = 0.000, P = 0.069] = [&W 0.000133] (75,((76,(62,29)),((71,57),((69,(68,(73,(74,(60,(59,((58,(64,(66,(50,(61,43))))),26))))))),(((((33,20),(67,(((36,(63,11)),10),(15,8)))),(21,((16,((65,35),14)),(((42,25),(30,(13,(44,(51,7))))),(((((52,((55,39),37)),(45,34)),23),12),(40,((19,((41,(46,28)),17)),((27,((24,22),(56,6))),((53,(48,((47,31),((54,32),(49,18))))),(5,4)))))))))),((72,70),(9,2))),(38,3))))),1);
   tree tree_522 [p = 0.000, P = 0.070] = [&W 0.000133] (75,((76,(62,29)),((71,57),((69,(68,(73,(74,((60,(59,(58,((61,((66,64),50)),43)))),26))))),(((((33,20),((67,((36,(63,11)),10)),(15,8))),((16,((65,35),14)),((42,25),(21,((13,(44,(51,7))),(30,((53,(((((55,52),45),(37,(39,34))),23),12)),((40,(19,(41,(28,(46,17))))),((48,((47,31),(49,((54,32),18)))),(((56,(27,22)),(24,6)),(5,4))))))))))),((72,70),(9,2))),(38,3))))),1);
   tree tree_523 [p = 0.000, P = 0.070] = [&W 0.000133] (75,((76,(62,29)),((71,57),((69,(68,(73,(74,((58,((64,(66,61)),(50,43))),(59,(60,26))))))),(((((33,20),((67,((36,(63,11)),10)),(15,8))),((16,((65,35),14)),(((42,25),(30,(13,(44,(51,7))))),(21,((((45,(55,39)),(37,((52,34),23))),12),((19,(46,((41,28),17))),(((47,31),(49,((54,32),18))),(((48,40),(27,(22,(56,(24,6))))),(53,(5,4)))))))))),((72,70),(9,2))),(38,3))))),1);
   tree tree_524 [p = 0.000, P = 0.070] = [&W 0.000133] (75,((76,(62,29)),((71,57),((69,(68,(73,(74,(59,((60,((58,50),(((66,64),61),43))),26)))))),(((((33,20),((67,((36,(63,11)),10)),(15,8))),((21,(16,((65,35),14))),(((42,25),(13,(44,(51,7)))),(((37,((45,(39,((55,52),34))),23)),12),((48,(19,(41,(46,(28,17))))),(53,(((47,31),((54,32),(49,18))),(40,((30,(22,(56,(27,(24,6))))),(5,4)))))))))),((72,70),(9,2))),(38,3))))),1);
   tree tree_525 [p = 0.000, P = 0.070] = [&W 0.000133] (75,((76,(62,29)),((71,57),((69,(68,(73,(74,((59,(58,((66,50),(64,(61,43))))),(60,26)))))),(((((33,20),(((36,(63,11)),10),(67,(15,8)))),((30,((42,25),21)),((16,((65,35),14)),((13,(44,(51,7))),(((47,31),((49,(54,32)),18)),(48,((((((55,52),39),37),(45,(34,23))),12),((53,(19,(46,(41,(28,17))))),(40,((22,(56,((27,24),6))),(5,4))))))))))),((72,70),(9,2))),(38,3))))),1);
   tree tree_526 [p = 0.000, P = 0.070] = [&W 0.000133] (75,((76,(62,29)),((71,57),((69,(68,(73,(74,(60,((59,(58,(50,((66,64),(61,43))))),26)))))),(((((33,20),(67,(((36,(63,11)),10),(15,8)))),((30,(42,25)),((21,(16,((65,35),14))),((13,(44,(51,7))),((48,(40,((39,(34,(37,(((55,52),45),23)))),12))),((19,((41,(46,28)),17)),(((47,31),((49,(54,32)),18)),((22,(56,(27,(24,6)))),(53,(5,4)))))))))),((72,70),(9,2))),(38,3))))),1);
   tree tree_527 [p = 0.000, P = 0.070] = [&W 0.000133] (75,((76,(62,29)),((71,57),((69,(68,(73,(74,(((60,59),(58,((61,50),(64,(66,43))))),26))))),(((((33,20),(67,(((36,(63,11)),10),(15,8)))),(((42,25),(21,(16,(35,(65,14))))),(30,((13,(44,(51,7))),(((45,((((52,(55,39)),37),34),23)),12),((19,((41,28),(46,17))),((40,((47,31),((54,32),(49,18)))),((22,(24,(56,(27,6)))),(53,(48,(5,4))))))))))),((72,70),(9,2))),(38,3))))),1);
   tree tree_528 [p = 0.000, P = 0.070] = [&W 0.000133] (75,((76,(62,29)),((71,57),((69,(68,(73,(74,((58,(((66,61),50),(64,43))),(60,(59,26))))))),(((((33,20),(((36,(63,11)),10),(67,(15,8)))),(((42,25),21),((16,((65,35),14)),((13,(44,(51,7))),(30,((19,((46,41),(28,17))),((((47,31),((54,32),(49,18))),(((45,(39,(55,34))),((52,37),23)),12)),((48,(24,(56,(27,(22,6))))),(53,(40,(5,4))))))))))),((72,70),(9,2))),(38,3))))),1);
   tree tree_529 [p = 0.000, P = 0.071] = [&W 0.000133] (75,((76,(62,29)),((71,57),((69,(68,(73,(74,(59,((58,(66,((64,(61,50)),43))),(60,26))))))),(((((33,20),(67,(((36,(63,11)),10),(15,8)))),((21,(16,((65,35),14))),((30,(42,25)),((13,(44,(51,7))),(53,(((48,40),(19,(46,((41,28),17)))),(((47,31),(49,((54,32),18))),(((34,(37,(45,((52,(55,39)),23)))),12),((24,((27,(56,22)),6)),(5,4)))))))))),((72,70),(9,2))),(38,3))))),1);
   tree tree_530 [p = 0.000, P = 0.071] = [&W 0.000133] (75,((76,(62,29)),((71,57),((69,(68,(73,(74,(60,((58,((66,61),((64,50),43))),(59,26))))))),(((((33,20),(((36,(63,11)),10),(67,(15,8)))),(21,((42,25),(30,((16,((65,35),14)),((13,(44,(51,7))),((19,(28,((46,41),17))),(((47,31),((54,32),(49,18))),((((39,((52,45),(55,34))),(37,23)),12),((40,(53,((27,24),((56,22),6)))),(48,(5,4)))))))))))),((72,70),(9,2))),(38,3))))),1);
   tree tree_531 [p = 0.000, P = 0.071] = [&W 0.000133] (75,((76,(62,29)),((71,57),((69,(68,(73,(74,(((60,59),(58,(66,(50,(61,(64,43)))))),26))))),(((((33,20),(67,(((63,(36,11)),10),(15,8)))),(((42,25),(16,((65,35),14))),(30,((21,(13,(44,(51,7)))),((19,(28,(46,(41,17)))),((40,((47,31),((54,32),(49,18)))),(53,(((45,(((55,39),(37,34)),(52,23))),12),((48,(24,(22,(27,(56,6))))),(5,4)))))))))),((72,70),(9,2))),(38,3))))),1);
   tree tree_532 [p = 0.000, P = 0.071] = [&W 0.000133] (75,((76,(62,29)),((71,57),((69,(68,(73,(74,(59,(60,((58,(50,((66,(64,61)),43))),26))))))),(((((33,20),(((36,(63,11)),10),(67,(15,8)))),((42,25),(30,((16,(35,(65,14))),(21,((13,(44,(51,7))),(48,(((47,31),((49,(54,32)),18)),((19,((46,(41,28)),17)),(((55,((39,((52,37),(45,34))),23)),12),((22,(((56,27),24),6)),(53,(40,(5,4)))))))))))))),((72,70),(9,2))),(38,3))))),1);
   tree tree_533 [p = 0.000, P = 0.071] = [&W 0.000133] (75,((76,(62,29)),((71,57),((69,(68,(73,(74,((58,((61,((66,64),50)),43)),(59,(60,26))))))),(((((33,20),(67,(((36,(63,11)),10),(15,8)))),(30,((16,(65,(35,14))),(((42,25),(21,(13,(51,(44,7))))),(((47,31),(49,((54,32),18))),(48,(53,((40,(19,((46,41),(28,17)))),(((45,((((55,39),37),(52,34)),23)),12),((56,(22,((27,24),6))),(5,4))))))))))),((72,70),(9,2))),(38,3))))),1);
   tree tree_534 [p = 0.000, P = 0.071] = [&W 0.000133] (75,((76,(62,29)),((71,57),((69,(68,(73,(74,((60,59),((58,(50,(64,((66,61),43)))),26)))))),(((((33,20),(67,(((63,(36,11)),10),(15,8)))),(((42,25),(30,(16,((65,35),14)))),((21,(13,(44,(51,7)))),(((47,31),((54,32),(49,18))),((48,40),((19,(46,((41,28),17))),((((45,(55,34)),((39,(52,37)),23)),12),(53,(((24,22),((56,27),6)),(5,4)))))))))),((72,70),(9,2))),(38,3))))),1);
   tree tree_535 [p = 0.000, P = 0.071] = [&W 0.000133] (75,((76,(62,29)),((71,57),((69,(68,(73,(74,((58,(64,((66,50),(61,43)))),(59,(60,26))))))),(((((33,20),(67,(((36,(63,11)),10),(15,8)))),((16,((65,35),14)),((13,(44,(51,7))),(30,((42,25),(21,(48,((19,(28,((46,41),17))),(((47,31),((49,(54,32)),18)),((((52,34),(37,(45,((55,39),23)))),12),((53,40),((24,((27,22),(56,6))),(5,4))))))))))))),((72,70),(9,2))),(38,3))))),1);
   tree tree_536 [p = 0.000, P = 0.071] = [&W 0.000133] (75,((76,(62,29)),((71,57),((69,(68,(73,(74,((60,(58,(64,(50,(61,(66,43)))))),(59,26)))))),(((((33,20),((67,((36,(63,11)),10)),(15,8))),(((30,21),(16,((65,35),14))),((13,(44,(51,7))),((42,25),((19,((46,(41,28)),17)),(53,(((45,(((39,37),(52,(55,34))),23)),12),(((47,31),((54,32),(49,18))),(40,((48,((27,24),((56,22),6))),(5,4))))))))))),((72,70),(9,2))),(38,3))))),1);
   tree tree_537 [p = 0.000, P = 0.072] = [&W 0.000133] (75,((76,(62,29)),((71,57),((69,(68,(73,(74,(59,((58,((61,50),(66,(64,43)))),(60,26))))))),(((((33,20),(67,(((36,(63,11)),10),(15,8)))),((16,((65,35),14)),((30,(13,(44,(51,7)))),((19,(46,(28,(41,17)))),((42,25),(48,((53,40),(((47,31),(49,((54,32),18))),(21,((((((52,(55,39)),37),34),(45,23)),12),((24,(56,((27,22),6))),(5,4)))))))))))),((72,70),(9,2))),(38,3))))),1);
   tree tree_538 [p = 0.000, P = 0.072] = [&W 0.000133] (75,((76,(62,29)),((71,57),((69,(68,(73,(74,((60,(59,(58,(66,(((64,61),50),43))))),26))))),(((((33,20),((67,((36,(63,11)),10)),(15,8))),(21,((42,25),((16,((65,35),14)),((13,(44,(51,7))),(30,((19,((41,28),(46,17))),((((39,(52,((45,37),(55,34)))),23),12),(53,(40,(((47,31),(49,((54,32),18))),(((56,22),(24,(27,6))),(48,(5,4)))))))))))))),((72,70),(9,2))),(38,3))))),1);
   tree tree_539 [p = 0.000, P = 0.072] = [&W 0.000133] (75,((76,(62,29)),((71,57),((69,(68,(73,(74,(59,((58,(64,(66,((61,50),43)))),(60,26))))))),(((((33,20),(67,(((36,(63,11)),10),(15,8)))),(30,((42,25),((21,(16,((65,35),14))),((13,(44,(51,7))),((53,(19,(41,(46,(28,17))))),((((37,((52,45),(55,34))),(39,23)),12),(((47,31),((49,(54,32)),18)),(40,(48,(((56,24),(27,(22,6))),(5,4)))))))))))),((72,70),(9,2))),(38,3))))),1);
   tree tree_540 [p = 0.000, P = 0.072] = [&W 0.000133] (75,((76,(62,29)),((71,57),((69,(68,(73,(74,((60,(59,(50,((66,((64,61),58)),43)))),26))))),(((((33,20),(67,(((36,(63,11)),10),(15,8)))),((30,(42,25)),((16,((65,35),14)),((21,(13,(44,(51,7)))),((48,((53,40),(19,((41,(46,28)),17)))),(((47,31),((54,32),(49,18))),((((55,39),((37,34),(52,(45,23)))),12),((24,((27,(56,22)),6)),(5,4))))))))),((72,70),(9,2))),(38,3))))),1);
   tree tree_541 [p = 0.000, P = 0.072] = [&W 0.000133] (75,((76,(62,29)),((71,57),((69,(68,(73,(74,(59,((58,((61,(66,50)),(64,43))),(60,26))))))),(((((33,20),(67,(((63,(36,11)),10),(15,8)))),(((42,25),21),(30,((16,((65,35),14)),((13,(44,(51,7))),((53,(19,((46,41),(28,17)))),((40,(((52,45),((37,(39,(55,34))),23)),12)),((22,(24,(56,(27,6)))),(((47,31),((49,(54,32)),18)),(48,(5,4))))))))))),((72,70),(9,2))),(38,3))))),1);
   tree tree_542 [p = 0.000, P = 0.072] = [&W 0.000133] (75,((76,(62,29)),((71,57),((69,(68,(73,(74,(60,((58,((66,50),(61,(64,43)))),(59,26))))))),(((((33,20),((67,((36,(63,11)),10)),(15,8))),(30,((16,((65,35),14)),(21,(((42,25),(13,(44,(51,7)))),((19,((46,(41,28)),17)),(((52,(45,(((55,39),(37,34)),23))),12),(48,(((47,31),((49,(54,32)),18)),(53,(((27,(24,(56,22))),6),(40,(5,4))))))))))))),((72,70),(9,2))),(38,3))))),1);
   tree tree_543 [p = 0.000, P = 0.072] = [&W 0.000133] (75,((76,(62,29)),((71,57),((69,(68,(73,(74,((59,(58,(61,(64,(50,(66,43)))))),(60,26)))))),(((((33,20),(67,(((36,(63,11)),10),(15,8)))),((16,((65,35),14)),(((30,(42,25)),(13,(44,(51,7)))),(21,((19,(46,(28,(41,17)))),(((47,31),(49,((54,32),18))),((53,((48,40),((55,(52,(37,(45,(34,(39,23)))))),12))),((27,(56,(24,(22,6)))),(5,4))))))))),((72,70),(9,2))),(38,3))))),1);
   tree tree_544 [p = 0.000, P = 0.073] = [&W 0.000133] (75,((76,(62,29)),((71,57),((69,(68,(73,(74,(59,(60,((58,(64,(50,(66,(61,43))))),26))))))),(((((33,20),(((36,(63,11)),10),(67,(15,8)))),((42,25),((16,((65,35),14)),((21,(13,(44,(51,7)))),(30,(((47,31),((54,32),(49,18))),((19,((41,(46,28)),17)),((40,((34,(45,((52,(55,39)),(37,23)))),12)),((48,(((56,27),24),(22,6))),(53,(5,4))))))))))),((72,70),(9,2))),(38,3))))),1);
   tree tree_545 [p = 0.000, P = 0.073] = [&W 0.000133] (75,((76,(62,29)),((71,57),((69,(68,(73,(74,((50,(58,(64,((66,61),43)))),(59,(60,26))))))),(((((33,20),((67,((36,(63,11)),10)),(15,8))),((42,25),((16,((65,35),14)),((13,(44,(51,7))),(30,(21,((40,((47,31),(49,((54,32),18)))),((19,((46,28),(41,17))),(48,((((55,34),(52,(39,(45,(37,23))))),12),(53,((27,((56,22),(24,6))),(5,4))))))))))))),((72,70),(9,2))),(38,3))))),1);
   tree tree_546 [p = 0.000, P = 0.073] = [&W 0.000133] (75,((76,(62,29)),((71,57),((69,(68,(73,(74,(59,((60,(58,(61,((64,(66,50)),43)))),26)))))),((((((36,(63,11)),10),(67,(15,8))),((33,20),((13,(44,(51,7))),((16,((65,35),14)),((30,((42,25),21)),((48,(53,(40,((((55,52),39),(37,(34,(45,23)))),12)))),(((19,(28,(46,(41,17)))),(((47,31),(49,((54,32),18))),((56,24),((27,22),6)))),(5,4)))))))),((72,70),(9,2))),(38,3))))),1);
   tree tree_547 [p = 0.000, P = 0.073] = [&W 0.000133] (75,((76,(62,29)),((71,57),((69,(68,(73,(74,(60,((58,(64,(66,((61,50),43)))),(59,26))))))),(((((33,20),(67,(((63,(36,11)),10),(15,8)))),((16,((65,35),14)),((30,(21,(13,(44,(51,7))))),((42,25),((19,(41,(28,(46,17)))),(((47,31),(49,((54,32),18))),((((45,37),(34,(39,(55,(52,23))))),12),(((48,40),(56,(22,((27,24),6)))),(53,(5,4)))))))))),((72,70),(9,2))),(38,3))))),1);
   tree tree_548 [p = 0.000, P = 0.073] = [&W 0.000133] (75,((76,(62,29)),((71,57),((69,(68,(73,(74,(60,(59,((((61,58),50),((66,64),43)),26))))))),(((((33,20),(67,(((36,(63,11)),10),(15,8)))),(((30,21),(13,(51,(44,7)))),((16,((65,35),14)),((42,25),(((45,((55,39),(52,(34,(37,23))))),12),(((53,48),((19,(46,(41,(28,17)))),(((47,31),(49,((54,32),18))),((24,(56,(27,22))),6)))),(40,(5,4)))))))),((72,70),(9,2))),(38,3))))),1);
   tree tree_549 [p = 0.000, P = 0.073] = [&W 0.000133] (75,((76,(62,29)),((71,57),((69,(68,(73,(74,((58,((66,61),(50,(64,43)))),(60,(59,26))))))),(((((33,20),(67,(((36,(63,11)),10),(15,8)))),((16,((65,35),14)),(21,((30,(13,(44,(51,7)))),((42,25),(53,((40,((19,(46,((41,28),17))),((37,(45,((55,34),((52,39),23)))),12))),(((47,31),(49,((54,32),18))),((48,(22,(24,(56,(27,6))))),(5,4)))))))))),((72,70),(9,2))),(38,3))))),1);
   tree tree_550 [p = 0.000, P = 0.073] = [&W 0.000133] (75,((76,(62,29)),((71,57),((69,(68,(73,(74,((60,(59,(58,((66,61),(64,(50,43)))))),26))))),(((((33,20),(((36,(63,11)),10),(67,(15,8)))),((30,(21,(16,((65,35),14)))),(((42,25),(13,(44,(51,7)))),((48,((37,(34,(39,(45,((55,52),23))))),12)),(40,((53,(((47,31),(49,((54,32),18))),(19,((46,28),(41,17))))),((22,(56,((27,24),6))),(5,4)))))))),((72,70),(9,2))),(38,3))))),1);
   tree tree_551 [p = 0.000, P = 0.073] = [&W 0.000133] (75,((76,(62,29)),((71,57),((69,(68,(73,(74,(60,((58,((66,61),(50,(64,43)))),(59,26))))))),(((((33,20),((67,((36,(63,11)),10)),(15,8))),((21,(16,((65,35),14))),((13,(44,(51,7))),(30,((42,25),(53,((40,(19,((41,28),(46,17)))),(((47,31),((54,32),(49,18))),(48,(((34,((55,39),(52,((45,37),23)))),12),((56,(22,(24,(27,6)))),(5,4)))))))))))),((72,70),(9,2))),(38,3))))),1);
   tree tree_552 [p = 0.000, P = 0.074] = [&W 0.000133] (75,((76,(62,29)),((71,57),((69,(68,(73,(74,(60,((58,((61,(66,50)),(64,43))),(59,26))))))),(((((33,20),(67,(((36,(63,11)),10),(15,8)))),((21,(16,((65,35),14))),((42,25),((30,(13,(44,(51,7)))),((48,(19,(41,(28,(46,17))))),(40,((53,((47,31),((49,(54,32)),18))),(((37,((45,(39,(55,34))),(52,23))),12),((56,((27,24),(22,6))),(5,4)))))))))),((72,70),(9,2))),(38,3))))),1);
   tree tree_553 [p = 0.000, P = 0.074] = [&W 0.000133] (75,((76,(62,29)),((71,57),((69,(68,(73,(74,(((60,59),(58,((61,(66,50)),(64,43)))),26))))),(((((33,20),(67,(((36,(63,11)),10),(15,8)))),(((42,25),(21,(16,((65,35),14)))),(30,((13,(44,(51,7))),((48,(19,(28,(46,(41,17))))),(40,((53,((47,31),((49,(54,32)),18))),(((37,((45,(39,(55,34))),(52,23))),12),(((27,24),(56,(22,6))),(5,4)))))))))),((72,70),(9,2))),(38,3))))),1);
   tree tree_554 [p = 0.000, P = 0.074] = [&W 0.000133] (75,((76,(62,29)),((71,57),((69,(68,(73,(74,((58,(66,(61,(50,(64,43))))),(60,(59,26))))))),(((((33,20),((67,((36,(63,11)),10)),(15,8))),((16,(65,(35,14))),((13,(44,(51,7))),(30,(((42,25),21),(((47,31),(49,((54,32),18))),(53,(48,(40,((19,(28,((46,41),17))),(((((45,37),(39,(55,34))),(52,23)),12),((22,(27,(24,(56,6)))),(5,4))))))))))))),((72,70),(9,2))),(38,3))))),1);
   tree tree_555 [p = 0.000, P = 0.074] = [&W 0.000133] (75,((76,(62,29)),((71,57),((69,(68,(73,(74,((60,59),((58,(50,(64,((66,61),43)))),26)))))),(((((33,20),(67,(((63,(36,11)),10),(15,8)))),((30,(13,(44,(51,7)))),((16,((65,35),14)),(21,((42,25),(53,((48,(((55,39),((37,34),((52,45),23))),12)),(((19,(28,((46,41),17))),(((47,31),(49,((54,32),18))),(((56,27),24),(22,6)))),(40,(5,4)))))))))),((72,70),(9,2))),(38,3))))),1);
   tree tree_556 [p = 0.000, P = 0.074] = [&W 0.000133] (75,((76,(62,29)),((71,57),((69,(68,(73,(74,((60,(59,(58,(((66,64),50),(61,43))))),26))))),(((((33,20),(((36,(63,11)),10),(67,(15,8)))),((16,((65,35),14)),((42,25),((13,(44,(51,7))),(21,(30,(((47,31),(49,((54,32),18))),((19,(41,(46,(28,17)))),((53,(40,(48,((34,(45,(52,(37,((55,39),23))))),12)))),(((56,22),(27,(24,6))),(5,4))))))))))),((72,70),(9,2))),(38,3))))),1);
   tree tree_557 [p = 0.000, P = 0.074] = [&W 0.000133] (75,((76,(62,29)),((71,57),((69,(68,(73,(74,(60,(59,((58,(((64,61),50),(66,43))),26))))))),(((((33,20),((67,((36,(63,11)),10)),(15,8))),((42,25),(21,((30,(16,((65,35),14))),((13,(44,(51,7))),(((47,31),(49,((54,32),18))),(((48,40),(19,(46,((41,28),17)))),(53,(((45,((55,34),((52,(39,37)),23))),12),((((56,27),22),(24,6)),(5,4))))))))))),((72,70),(9,2))),(38,3))))),1);
   tree tree_558 [p = 0.000, P = 0.074] = [&W 0.000133] (75,((76,(62,29)),((71,57),((69,(68,(73,(74,(59,((60,(58,(61,(66,(64,(50,43)))))),26)))))),(((((33,20),((67,((36,(63,11)),10)),(15,8))),((16,((65,35),14)),((13,(44,(51,7))),((42,25),((30,21),(((53,(48,(40,((47,31),((49,(54,32)),18))))),(19,(41,((46,28),17)))),(((34,((52,((55,39),(45,37))),23)),12),((24,((56,27),(22,6))),(5,4))))))))),((72,70),(9,2))),(38,3))))),1);
   tree tree_559 [p = 0.000, P = 0.075] = [&W 0.000133] (75,((76,(62,29)),((71,57),((69,(68,(73,(74,(59,(60,((58,((64,(66,61)),(50,43))),26))))))),(((((33,20),(67,(((36,(63,11)),10),(15,8)))),((42,25),((30,(16,((65,35),14))),((21,(13,(44,(51,7)))),((((47,31),(49,((54,32),18))),(19,(28,((46,41),17)))),(48,(((((45,39),37),(((55,52),34),23)),12),((40,(24,(22,(56,(27,6))))),(53,(5,4)))))))))),((72,70),(9,2))),(38,3))))),1);
   tree tree_560 [p = 0.000, P = 0.075] = [&W 0.000133] (75,((76,(62,29)),((71,57),((69,(68,(73,(74,((59,(58,((64,61),(66,(50,43))))),(60,26)))))),(((((33,20),(67,(((36,(63,11)),10),(15,8)))),(((30,(42,25)),(16,((65,35),14))),((21,(13,(44,(51,7)))),((((47,31),(49,((54,32),18))),(19,((41,(46,28)),17))),(((45,(37,(34,(52,((55,39),23))))),12),(48,((40,(24,((56,22),(27,6)))),(53,(5,4))))))))),((72,70),(9,2))),(38,3))))),1);
   tree tree_561 [p = 0.000, P = 0.075] = [&W 0.000133] (75,((76,(62,29)),((71,57),((69,(68,(73,(74,(59,((58,((64,61),(50,(66,43)))),(60,26))))))),(((((33,20),(67,(((36,(63,11)),10),(15,8)))),((30,((42,25),(16,((65,35),14)))),(21,((13,(44,(51,7))),((19,(((46,41),28),17)),((53,48),((40,((45,((55,39),((52,(37,34)),23))),12)),((56,((27,(24,22)),6)),(((47,31),((54,32),(49,18))),(5,4)))))))))),((72,70),(9,2))),(38,3))))),1);
   tree tree_562 [p = 0.000, P = 0.075] = [&W 0.000133] (75,((76,(62,29)),((71,57),((69,(68,(73,(74,((60,59),((58,(50,(((66,64),61),43))),26)))))),(((((33,20),(((36,(63,11)),10),(67,(15,8)))),(((42,25),(16,((65,35),14))),((21,(30,(13,(44,(51,7))))),((19,(28,((46,41),17))),(((52,(((55,39),34),(45,(37,23)))),12),(((56,22),(27,(24,6))),((40,((53,48),((47,31),(49,((54,32),18))))),(5,4)))))))),((72,70),(9,2))),(38,3))))),1);
   tree tree_563 [p = 0.000, P = 0.075] = [&W 0.000133] (75,((76,(62,29)),((71,57),((69,(68,(73,(74,(60,(59,((58,(50,(64,(66,(61,43))))),26))))))),(((((33,20),((67,((36,(63,11)),10)),(15,8))),((16,((65,35),14)),((42,25),(30,((21,(13,(51,(44,7)))),((40,(19,((46,(41,28)),17))),(53,((((((55,39),37),((52,45),34)),23),12),((56,(24,((27,22),6))),(((47,31),((49,(54,32)),18)),(48,(5,4)))))))))))),((72,70),(9,2))),(38,3))))),1);
   tree tree_564 [p = 0.000, P = 0.075] = [&W 0.000133] (75,((76,(62,29)),((71,57),((69,(68,(73,(74,(59,((58,((66,64),(50,(61,43)))),(60,26))))))),(((((33,20),(67,(((36,(63,11)),10),(15,8)))),((16,((65,35),14)),((13,(44,(51,7))),((42,25),((30,21),((((47,31),((49,(54,32)),18)),(19,((46,41),(28,17)))),((53,(40,(48,((34,(45,(52,(37,((55,39),23))))),12)))),((27,(56,(24,(22,6)))),(5,4))))))))),((72,70),(9,2))),(38,3))))),1);
   tree tree_565 [p = 0.000, P = 0.075] = [&W 0.000133] (75,((76,(62,29)),((71,57),((69,(68,(73,(74,(((60,59),(58,(50,(66,(61,(64,43)))))),26))))),(((((33,20),(67,(((36,(63,11)),10),(15,8)))),(30,(((42,25),(16,((65,35),14))),((21,(13,(44,(51,7)))),(53,((((47,31),((54,32),(49,18))),(19,(28,(46,(41,17))))),(40,(((45,((55,39),(((52,37),34),23))),12),((48,((56,27),(22,(24,6)))),(5,4)))))))))),((72,70),(9,2))),(38,3))))),1);
   tree tree_566 [p = 0.000, P = 0.075] = [&W 0.000133] (75,((76,(62,29)),((71,57),((69,(68,(73,(74,((58,(64,(61,(50,(66,43))))),(60,(59,26))))))),(((((33,20),((67,((36,(63,11)),10)),(15,8))),((30,21),((16,((65,35),14)),((13,(44,(51,7))),((42,25),((53,(19,(28,(41,(46,17))))),((((47,31),((54,32),(49,18))),((45,((52,(55,34)),((39,37),23))),12)),(40,((48,((24,(27,(56,22))),6)),(5,4)))))))))),((72,70),(9,2))),(38,3))))),1);
   tree tree_567 [p = 0.000, P = 0.076] = [&W 0.000133] (75,((76,(62,29)),((71,57),((69,(68,(73,(74,(60,((58,((64,(66,50)),(61,43))),(59,26))))))),(((((67,((63,(36,11)),10)),((33,20),(15,8))),(30,((16,((65,35),14)),((13,(44,(51,7))),(21,((42,25),((48,40),((19,((46,41),(28,17))),(53,((((47,31),((49,(54,32)),18)),((45,((39,37),(((55,52),34),23))),12)),((56,(27,(22,(24,6)))),(5,4)))))))))))),((72,70),(9,2))),(38,3))))),1);
   tree tree_568 [p = 0.000, P = 0.076] = [&W 0.000133] (75,((76,(62,29)),((71,57),((69,(68,(73,(74,(59,((60,(58,((66,(64,61)),(50,43)))),26)))))),(((((33,20),(67,(((36,(63,11)),10),(15,8)))),((16,((65,35),14)),((42,25),(30,((21,(13,(44,(51,7)))),((((47,31),(49,((54,32),18))),(19,(((46,41),28),17))),(((45,(37,(34,(39,((55,52),23))))),12),(48,((40,(22,(24,(56,(27,6))))),(53,(5,4))))))))))),((72,70),(9,2))),(38,3))))),1);
   tree tree_569 [p = 0.000, P = 0.076] = [&W 0.000133] (75,((76,(62,29)),((71,57),((69,(68,(73,(74,((58,((61,(64,(66,50))),43)),(59,(60,26))))))),(((((33,20),(67,(((36,(63,11)),10),(15,8)))),(((30,(42,25)),(16,((65,35),14))),((21,(13,(44,(51,7)))),((((47,31),(49,((54,32),18))),(19,(28,(41,(46,17))))),(((37,(45,(((52,(55,39)),34),23))),12),((48,40),((53,(24,(22,(56,(27,6))))),(5,4)))))))),((72,70),(9,2))),(38,3))))),1);
   tree tree_570 [p = 0.000, P = 0.076] = [&W 0.000133] (75,((76,(62,29)),((71,57),((69,(68,(73,(74,(60,((59,(58,(50,(61,((66,64),43))))),26)))))),(((((33,20),((67,((36,(63,11)),10)),(15,8))),(((30,((42,25),21)),(16,((65,35),14))),((13,(44,(51,7))),(40,(48,((((47,31),((54,32),(49,18))),(19,((46,(41,28)),17))),(((37,((45,((55,52),(39,34))),23)),12),((27,((56,24),(22,6))),(53,(5,4)))))))))),((72,70),(9,2))),(38,3))))),1);
   tree tree_571 [p = 0.000, P = 0.076] = [&W 0.000133] (75,((76,(62,29)),((71,57),((69,(68,(73,(74,(60,((59,(58,((64,50),(61,(66,43))))),26)))))),(((((33,20),(67,(((36,(63,11)),10),(15,8)))),(((30,((42,25),21)),(16,(65,(35,14)))),((13,((51,44),7)),(40,(48,((((47,31),((54,32),(49,18))),(19,((41,28),(46,17)))),(((37,((45,(((55,52),39),34)),23)),12),(((27,22),(56,(24,6))),(53,(5,4)))))))))),((72,70),(9,2))),(38,3))))),1);
   tree tree_572 [p = 0.000, P = 0.076] = [&W 0.000133] (75,((76,(62,29)),((71,57),((69,(68,(73,(74,(60,((58,(61,(64,(66,(50,43))))),(59,26))))))),(((((33,20),(67,(((36,(63,11)),10),(15,8)))),((16,((65,35),14)),(21,((13,(44,(51,7))),((42,25),((19,(46,(41,(28,17)))),(40,(48,(30,(((((55,39),((52,37),34)),(45,23)),12),(53,((56,((24,22),(27,6))),(((47,31),((54,32),(49,18))),(5,4)))))))))))))),((72,70),(9,2))),(38,3))))),1);
   tree tree_573 [p = 0.000, P = 0.076] = [&W 0.000133] (75,((76,(62,29)),((71,57),((69,(68,(73,(74,(59,((60,(58,(61,(66,((64,50),43))))),26)))))),(((((33,20),(67,(((36,(63,11)),10),(15,8)))),(21,((16,((65,35),14)),((13,(44,(51,7))),((42,25),((19,(46,(41,(28,17)))),(40,(48,(30,(((((52,37),((55,39),34)),(45,23)),12),(53,((56,(24,(22,(27,6)))),(((47,31),((49,(54,32)),18)),(5,4)))))))))))))),((72,70),(9,2))),(38,3))))),1);
   tree tree_574 [p = 0.000, P = 0.077] = [&W 0.000133] (75,((76,(62,29)),((71,57),((69,(68,(73,(74,(((60,59),(58,((66,(61,50)),(64,43)))),26))))),(((((33,20),(((36,(63,11)),10),(67,(15,8)))),((16,((65,35),14)),((42,25),(30,((13,(51,(44,7))),(21,((19,(46,(28,(41,17)))),(53,((((37,34),((55,39),((52,45),23))),12),(((27,(56,24)),(22,6)),(40,(((47,31),(49,((54,32),18))),(48,(5,4)))))))))))))),((72,70),(9,2))),(38,3))))),1);
   tree tree_575 [p = 0.000, P = 0.077] = [&W 0.000133] (75,((76,(62,29)),((71,57),((69,(68,(73,(74,((60,59),((58,(((66,64),50),(61,43))),26)))))),(((((33,20),((67,((36,(63,11)),10)),(15,8))),((16,((65,35),14)),((42,25),((30,(13,(44,(51,7)))),(21,((53,(19,(((46,41),28),17))),((((52,45),((55,39),(34,(37,23)))),12),(48,((((27,(56,24)),22),6),((49,((47,31),((54,32),18))),(40,(5,4)))))))))))),((72,70),(9,2))),(38,3))))),1);
   tree tree_576 [p = 0.000, P = 0.077] = [&W 0.000133] (75,((76,(62,29)),((71,57),((69,(68,(73,(74,(59,((58,((61,(64,(66,50))),43)),(60,26))))))),(((((33,20),((67,((63,(36,11)),10)),(15,8))),(30,((16,((65,35),14)),(21,(((42,25),(13,(44,(51,7)))),((19,(41,((46,28),17))),(53,(((37,((55,34),(39,(45,(52,23))))),12),(((47,31),((49,(54,32)),18)),(48,((40,(22,(27,((56,24),6)))),(5,4)))))))))))),((72,70),(9,2))),(38,3))))),1);
   tree tree_577 [p = 0.000, P = 0.077] = [&W 0.000133] (75,((76,(62,29)),((71,57),((69,(68,(73,(74,(((60,59),(58,(50,(66,(64,(61,43)))))),26))))),(((((33,20),((67,((36,(63,11)),10)),(15,8))),((16,((65,35),14)),((30,(((42,25),21),(13,(44,(51,7))))),((48,(19,(41,(28,(46,17))))),((((55,39),(37,((52,34),(45,23)))),12),(40,(((47,31),((49,(54,32)),18)),((53,((56,24),((27,22),6))),(5,4))))))))),((72,70),(9,2))),(38,3))))),1);
   tree tree_578 [p = 0.000, P = 0.077] = [&W 0.000133] (75,((76,(62,29)),((71,57),((69,(68,(73,(74,((58,((66,64),(61,(50,43)))),(60,(59,26))))))),(((((33,20),(67,(((36,(63,11)),10),(15,8)))),((16,(65,(35,14))),(30,((42,25),((21,(13,(44,(51,7)))),((19,((46,(41,28)),17)),(40,((((45,34),(52,((55,39),(37,23)))),12),(48,((53,((47,31),((54,32),(49,18)))),((56,(22,((27,24),6))),(5,4)))))))))))),((72,70),(9,2))),(38,3))))),1);
   tree tree_579 [p = 0.000, P = 0.077] = [&W 0.000133] (75,((76,(62,29)),((71,57),((69,(68,(73,(74,((59,(58,((61,(66,(64,50))),43))),(60,26)))))),(((((33,20),((67,((63,(36,11)),10)),(15,8))),((16,((65,35),14)),((13,(44,(51,7))),(21,((42,25),(30,(40,((19,((41,28),(46,17))),((((((52,45),39),(37,(55,34))),23),12),(48,(((56,24),(27,(22,6))),(((47,31),((54,32),(49,18))),(53,(5,4)))))))))))))),((72,70),(9,2))),(38,3))))),1);
   tree tree_580 [p = 0.000, P = 0.077] = [&W 0.000133] (75,((76,(62,29)),((71,57),((69,(68,(73,(74,((59,(58,(((66,61),(64,50)),43))),(60,26)))))),(((((33,20),((67,((63,(36,11)),10)),(15,8))),((16,((65,35),14)),(((30,(42,25)),(21,(13,(44,(51,7))))),(40,((19,(28,(41,(46,17)))),((((((52,45),(39,37)),(55,34)),23),12),(48,(((27,(56,24)),(22,6)),(53,(((47,31),((54,32),(49,18))),(5,4))))))))))),((72,70),(9,2))),(38,3))))),1);
   tree tree_581 [p = 0.000, P = 0.077] = [&W 0.000133] (75,((76,(62,29)),((71,57),((69,(68,(73,(74,((60,(58,(61,(66,(50,(64,43)))))),(59,26)))))),(((((33,20),(((36,(63,11)),10),(67,(15,8)))),(((42,25),(16,((65,35),14))),(((30,21),(13,((51,44),7))),((19,(46,(41,(28,17)))),(((40,((47,31),((54,32),(49,18)))),((37,((52,(55,34)),(39,(45,23)))),12)),(53,(48,((27,(56,((24,22),6))),(5,4))))))))),((72,70),(9,2))),(38,3))))),1);
   tree tree_582 [p = 0.000, P = 0.078] = [&W 0.000133] (75,((76,(62,29)),((71,57),((69,(68,(73,(74,(60,((59,(58,(64,(66,(61,(50,43)))))),26)))))),(((((33,20),(67,(((36,(63,11)),10),(15,8)))),((16,((65,35),14)),((13,(44,(51,7))),(30,(21,((42,25),(53,((((47,31),((54,32),(49,18))),(19,((46,41),(28,17)))),((48,((((52,39),37),((45,(55,34)),23)),12)),((24,((56,(27,22)),6)),(40,(5,4)))))))))))),((72,70),(9,2))),(38,3))))),1);
   tree tree_583 [p = 0.000, P = 0.078] = [&W 0.000133] (75,((76,(62,29)),((71,57),((69,(68,(73,(74,((60,(58,((64,(61,50)),(66,43)))),(59,26)))))),(((((33,20),(67,(((36,(63,11)),10),(15,8)))),(30,((16,((65,35),14)),((13,(44,(51,7))),((42,25),(21,((53,((34,(39,(((55,52),37),(45,23)))),12)),(((47,31),(49,((54,32),18))),((48,(19,(41,((46,28),17)))),(40,((22,(27,(24,(56,6)))),(5,4)))))))))))),((72,70),(9,2))),(38,3))))),1);
   tree tree_584 [p = 0.000, P = 0.078] = [&W 0.000133] (75,((76,(62,29)),((71,57),((69,(68,(73,(74,((58,(66,((61,50),(64,43)))),(60,(59,26))))))),(((((33,20),(67,(((36,(63,11)),10),(15,8)))),(21,(30,((42,25),((16,((65,35),14)),((13,(44,(51,7))),(53,((19,(28,((46,41),17))),(((39,(52,((55,45),((37,34),23)))),12),((24,(56,(27,(22,6)))),((48,(40,((47,31),((49,(54,32)),18)))),(5,4)))))))))))),((72,70),(9,2))),(38,3))))),1);
   tree tree_585 [p = 0.000, P = 0.078] = [&W 0.000133] (75,((76,(62,29)),((71,57),((69,(68,(73,(74,((59,(60,(58,(66,(50,(64,(61,43))))))),26))))),(((((33,20),(67,(((36,(63,11)),10),(15,8)))),(21,(((42,25),(16,((65,35),14))),(30,((13,(44,(51,7))),((19,((46,28),(41,17))),(((39,((52,45),(37,((55,34),23)))),12),((53,(22,((56,24),(27,6)))),(40,(48,(((47,31),((54,32),(49,18))),(5,4)))))))))))),((72,70),(9,2))),(38,3))))),1);
   tree tree_586 [p = 0.000, P = 0.078] = [&W 0.000133] (75,((76,(62,29)),((71,57),((69,(68,(73,(74,(59,((60,(58,(61,(64,(66,(50,43)))))),26)))))),(((((33,20),((67,((36,(63,11)),10)),(15,8))),(((42,25),21),((30,(16,((65,35),14))),((13,(44,(51,7))),((19,(46,(28,(41,17)))),((53,(((45,(52,(55,39))),(37,(34,23))),12)),((48,(40,(27,((56,(24,22)),6)))),(((47,31),((54,32),(49,18))),(5,4))))))))),((72,70),(9,2))),(38,3))))),1);
   tree tree_587 [p = 0.000, P = 0.078] = [&W 0.000133] (75,((76,(62,29)),((71,57),((69,(68,(73,(74,(59,((58,(((66,(64,61)),50),43)),(60,26))))))),(((((33,20),((67,((36,(63,11)),10)),(15,8))),(30,((21,(16,((65,35),14))),((13,(44,(51,7))),((42,25),(40,((48,((47,31),((49,(54,32)),18))),((53,((19,(41,(46,(28,17)))),((37,(45,((55,34),(39,(52,23))))),12))),((22,(24,(56,(27,6)))),(5,4)))))))))),((72,70),(9,2))),(38,3))))),1);
   tree tree_588 [p = 0.000, P = 0.078] = [&W 0.000133] (75,((76,(62,29)),((71,57),((69,(68,(73,(74,(59,(((58,50),((64,(66,61)),43)),(60,26))))))),(((((33,20),((67,((36,(63,11)),10)),(15,8))),((21,(16,(65,(35,14)))),((30,(42,25)),((13,(44,(51,7))),(((47,31),((49,(54,32)),18)),(((19,((41,28),(46,17))),(40,(48,(53,(((52,((45,((55,39),37)),34)),23),12))))),(((56,22),((27,24),6)),(5,4)))))))),((72,70),(9,2))),(38,3))))),1);
   tree tree_589 [p = 0.000, P = 0.079] = [&W 0.000133] (75,((76,(62,29)),((71,57),((69,(68,(73,(74,(60,((59,(58,(66,(64,(50,(61,43)))))),26)))))),(((((33,20),(67,(((36,(63,11)),10),(15,8)))),((16,(65,(35,14))),(((30,(42,25)),(13,(51,(44,7)))),(21,(53,(40,(((19,(41,(28,(46,17)))),(((39,((45,37),(55,34))),(52,23)),12)),(48,(((47,31),((49,(54,32)),18)),((((56,27),22),(24,6)),(5,4))))))))))),((72,70),(9,2))),(38,3))))),1);
   tree tree_590 [p = 0.000, P = 0.079] = [&W 0.000133] (75,((76,(62,29)),((71,57),((69,(68,(73,(74,((59,(60,(58,((66,50),(61,(64,43)))))),26))))),(((((33,20),((67,((36,(63,11)),10)),(15,8))),((21,(16,((65,35),14))),((42,25),(30,((13,(44,(51,7))),(40,((48,((47,31),((49,(54,32)),18))),((53,((19,(46,(41,(28,17)))),((37,(45,(((55,39),34),(52,23)))),12))),((24,(22,(56,(27,6)))),(5,4)))))))))),((72,70),(9,2))),(38,3))))),1);
   tree tree_591 [p = 0.000, P = 0.079] = [&W 0.000133] (75,((76,(62,29)),((71,57),((69,(68,(73,(74,((60,(59,(58,(50,(64,(66,(61,43))))))),26))))),(((((33,20),(((36,(63,11)),10),(67,(15,8)))),((30,(16,((65,35),14))),(21,((42,25),((13,(51,(44,7))),((((47,31),((49,(54,32)),18)),((53,(40,(48,(19,((46,41),(28,17)))))),((39,(34,((((55,52),45),37),23))),12))),((24,((56,(27,22)),6)),(5,4)))))))),((72,70),(9,2))),(38,3))))),1);
   tree tree_592 [p = 0.000, P = 0.079] = [&W 0.000133] (75,((76,(62,29)),((71,57),((69,(68,(73,(74,(60,(59,((58,(61,(64,(66,(50,43))))),26))))))),(((((33,20),(67,(((36,(63,11)),10),(15,8)))),((16,((65,35),14)),((42,25),((30,21),((13,(44,(51,7))),(53,((48,(((47,31),((54,32),(49,18))),(40,((19,((46,41),(28,17))),(((55,34),(37,((52,39),(45,23)))),12))))),((((56,24),(27,22)),6),(5,4))))))))),((72,70),(9,2))),(38,3))))),1);
   tree tree_593 [p = 0.000, P = 0.079] = [&W 0.000133] (75,((76,(62,29)),((71,57),((69,(68,(73,(74,(60,((59,(58,(66,(61,(64,(50,43)))))),26)))))),(((((33,20),((67,((36,(63,11)),10)),(15,8))),((16,(65,(35,14))),((21,(13,(44,(51,7)))),(30,((42,25),(48,(53,((40,((47,31),((49,(54,32)),18))),(((19,((46,28),(41,17))),((37,(34,(45,((52,(55,39)),23)))),12)),((56,((24,(27,22)),6)),(5,4))))))))))),((72,70),(9,2))),(38,3))))),1);
   tree tree_594 [p = 0.000, P = 0.079] = [&W 0.000133] (75,((76,(62,29)),((71,57),((69,(68,(73,(74,(60,(59,((58,(50,(61,(66,(64,43))))),26))))))),(((((33,20),(67,(((36,(63,11)),10),(15,8)))),((30,(42,25)),((21,(16,((65,35),14))),((13,(44,(51,7))),((40,((19,(41,((46,28),17))),(48,((34,(39,((45,37),((55,52),23)))),12)))),(((47,31),((54,32),(49,18))),(53,((56,(22,(24,(27,6)))),(5,4))))))))),((72,70),(9,2))),(38,3))))),1);
   tree tree_595 [p = 0.000, P = 0.079] = [&W 0.000133] (75,((76,(62,29)),((71,57),((69,(68,(73,(74,(60,((59,(58,((66,61),(50,(64,43))))),26)))))),(((((33,20),(((36,(63,11)),10),(67,(15,8)))),((30,(42,25)),((21,(16,((65,35),14))),((13,(44,(51,7))),(((19,((41,(46,28)),17)),(40,(48,((39,(34,(37,(((55,52),45),23)))),12)))),(((47,31),((49,(54,32)),18)),((53,(56,(22,(27,(24,6))))),(5,4)))))))),((72,70),(9,2))),(38,3))))),1);
   tree tree_596 [p = 0.000, P = 0.079] = [&W 0.000133] (75,((76,(62,29)),((71,57),((69,(68,(73,(74,((60,59),((((66,61),50),(64,(58,43))),26)))))),(((((33,20),(((36,(63,11)),10),(67,(15,8)))),((16,(35,(65,14))),((21,(30,((42,25),(13,(44,(51,7)))))),(53,((40,(48,((19,(46,(41,(28,17)))),((39,((37,((52,45),(55,34))),23)),12)))),(((47,31),((54,32),(49,18))),((24,(56,((27,22),6))),(5,4)))))))),((72,70),(9,2))),(38,3))))),1);
   tree tree_597 [p = 0.000, P = 0.080] = [&W 0.000133] (75,((76,(62,29)),((71,57),((69,(68,(73,(74,((60,((61,(66,58)),((64,50),43))),(59,26)))))),(((((33,20),((67,((36,(63,11)),10)),(15,8))),(((42,25),(16,((65,35),14))),((30,(21,(13,(44,(51,7))))),(((47,31),(49,((54,32),18))),(((19,(28,(46,(41,17)))),((34,(37,(((52,45),(55,39)),23))),12)),(40,((48,((27,22),(24,(56,6)))),(53,(5,4))))))))),((72,70),(9,2))),(38,3))))),1);
   tree tree_598 [p = 0.000, P = 0.080] = [&W 0.000133] (75,((76,(62,29)),((71,57),((69,(68,(73,(74,(60,(59,((58,((66,((64,61),50)),43)),26))))))),(((((33,20),(67,(((36,(63,11)),10),(15,8)))),(21,((16,((65,35),14)),((13,(44,(51,7))),((42,25),(30,(53,(((48,40),((19,((41,(46,28)),17)),((39,(52,((37,(45,(55,34))),23))),12))),(((47,31),((54,32),(49,18))),((27,((56,(24,22)),6)),(5,4))))))))))),((72,70),(9,2))),(38,3))))),1);
   tree tree_599 [p = 0.000, P = 0.080] = [&W 0.000133] (75,((76,(62,29)),((71,57),((69,(68,(73,(74,(60,(59,((58,((66,((64,61),50)),43)),26))))))),(((((33,20),((67,((36,(63,11)),10)),(15,8))),(21,((16,((65,35),14)),((13,(44,(51,7))),((42,25),(30,(53,(((19,((46,28),(41,17))),(((39,(52,(37,(45,(55,34))))),23),12)),((48,(40,((47,31),((54,32),(49,18))))),((27,((56,(24,22)),6)),(5,4))))))))))),((72,70),(9,2))),(38,3))))),1);
   tree tree_600 [p = 0.000, P = 0.080] = [&W 0.000133] (75,((76,(62,29)),((71,57),((69,(68,(73,(74,(60,((58,(66,((61,50),(64,43)))),(59,26))))))),(((((33,20),(67,(((36,(63,11)),10),(15,8)))),((16,((65,35),14)),(21,(30,((13,(44,(51,7))),((42,25),(((47,31),((54,32),(49,18))),(((19,((41,28),(46,17))),(48,(53,((34,((52,(55,39)),((45,37),23))),12)))),((27,(22,(24,(56,6)))),(40,(5,4))))))))))),((72,70),(9,2))),(38,3))))),1);
   tree tree_601 [p = 0.000, P = 0.080] = [&W 0.000133] (75,((76,(62,29)),((71,57),((69,(68,(73,(74,(60,((58,((64,61),(66,(50,43)))),(59,26))))))),(((((33,20),(67,(((36,(63,11)),10),(15,8)))),((16,((65,35),14)),((13,(44,(51,7))),((42,25),(30,(21,((53,(((47,31),(49,((54,32),18))),((19,(28,(41,(46,17)))),(((45,39),((37,((55,52),34)),23)),12)))),(40,(48,((56,((27,22),(24,6))),(5,4))))))))))),((72,70),(9,2))),(38,3))))),1);
   tree tree_602 [p = 0.000, P = 0.080] = [&W 0.000133] (75,((76,(62,29)),((71,57),((69,(68,(73,(74,(60,((59,(58,(50,((66,(64,61)),43)))),26)))))),(((((33,20),((67,((36,(63,11)),10)),(15,8))),((42,25),((16,((65,35),14)),(((30,21),(13,(44,(51,7)))),((((47,31),((49,(54,32)),18)),(((45,34),((55,39),(37,(52,23)))),12)),((40,(56,((27,22),(24,6)))),(53,((19,(28,(41,(46,17)))),(48,(5,4)))))))))),((72,70),(9,2))),(38,3))))),1);
   tree tree_603 [p = 0.000, P = 0.080] = [&W 0.000133] (75,((76,(62,29)),((71,57),((69,(68,(73,(74,(60,((59,(58,((61,50),((66,64),43)))),26)))))),(((((33,20),(((36,(63,11)),10),(67,(15,8)))),(21,((16,((65,35),14)),((42,25),(30,((13,(44,(51,7))),(53,(((37,(39,(((52,45),(55,34)),23))),12),(48,((((49,(47,31)),((54,32),18)),(40,(56,((27,24),(22,6))))),((19,(28,((46,41),17))),(5,4)))))))))))),((72,70),(9,2))),(38,3))))),1);
   tree tree_604 [p = 0.000, P = 0.081] = [&W 0.000133] (75,((76,(62,29)),((71,57),((69,(68,(73,(74,((58,(50,((64,(66,61)),43))),(60,(59,26))))))),(((((33,20),(67,(((36,(63,11)),10),(15,8)))),((30,21),((42,25),((16,((65,35),14)),((13,(44,(51,7))),(((45,(37,((55,39),(52,(34,23))))),12),((40,(((47,31),(49,((54,32),18))),(48,(24,(56,(27,(22,6))))))),(53,((19,(((46,41),28),17)),(5,4)))))))))),((72,70),(9,2))),(38,3))))),1);
   tree tree_605 [p = 0.000, P = 0.081] = [&W 0.000133] (75,((76,(62,29)),((71,57),((69,(68,(73,(74,(59,(60,((58,((((66,64),61),50),43)),26))))))),(((((33,20),((67,((36,(63,11)),10)),(15,8))),(30,((16,((65,35),14)),((42,25),(21,((13,(44,(51,7))),((((45,(37,34)),((55,39),(52,23))),12),(53,((((47,31),((49,(54,32)),18)),(((56,27),24),(22,6))),(40,((19,(46,((41,28),17))),(48,(5,4))))))))))))),((72,70),(9,2))),(38,3))))),1);
   tree tree_606 [p = 0.000, P = 0.081] = [&W 0.000133] (75,((76,(62,29)),((71,57),((69,(68,(73,(74,(59,((60,(58,((64,50),((66,61),43)))),26)))))),(((((33,20),((67,((36,(63,11)),10)),(15,8))),(30,((16,((65,35),14)),((21,(13,(44,(51,7)))),((42,25),(((48,(40,((47,31),(49,((54,32),18))))),((((45,39),((52,37),(55,34))),23),12)),((24,(56,(22,(27,6)))),(53,((19,(28,((46,41),17))),(5,4)))))))))),((72,70),(9,2))),(38,3))))),1);
   tree tree_607 [p = 0.000, P = 0.081] = [&W 0.000133] (75,((76,(62,29)),((71,57),((69,(68,(73,(74,(((60,59),(58,(66,(64,((61,50),43))))),26))))),(((((33,20),(67,(((36,(63,11)),10),(15,8)))),(21,((16,((65,35),14)),((13,(44,(51,7))),(30,((42,25),((((47,31),((54,32),(49,18))),(48,((34,(((55,52),(39,(45,37))),23)),12))),((40,(53,(22,(56,(24,(27,6)))))),((19,(28,(41,(46,17)))),(5,4)))))))))),((72,70),(9,2))),(38,3))))),1);
   tree tree_608 [p = 0.000, P = 0.081] = [&W 0.000133] (75,((76,(62,29)),((71,57),((69,(68,(73,(74,((60,59),((58,(64,((61,50),(66,43)))),26)))))),(((((33,20),(67,(((36,(63,11)),10),(15,8)))),((16,((65,35),14)),(21,(((42,25),(13,(44,(51,7)))),(30,((40,(48,(((47,31),((54,32),(49,18))),((19,(28,(46,(41,17)))),(53,(((45,(37,((55,52),(39,34)))),23),12)))))),((56,(22,(24,(27,6)))),(5,4)))))))),((72,70),(9,2))),(38,3))))),1);
   tree tree_609 [p = 0.000, P = 0.081] = [&W 0.000133] (75,((76,(62,29)),((71,57),((69,(68,(73,(74,(59,(60,((58,((((66,64),61),50),43)),26))))))),(((((33,20),((67,((63,(36,11)),10)),(15,8))),(30,((16,((65,35),14)),(21,((13,(44,(51,7))),((42,25),(53,((((55,39),(34,((52,37),(45,23)))),12),((((47,31),(49,((54,32),18))),(((56,(27,24)),22),6)),(40,((19,(46,((41,28),17))),(48,(5,4))))))))))))),((72,70),(9,2))),(38,3))))),1);
   tree tree_610 [p = 0.000, P = 0.081] = [&W 0.000133] (75,((76,(62,29)),((71,57),((69,(68,(73,(74,((60,59),((58,(61,(64,(50,(66,43))))),26)))))),(((((33,20),(67,(((36,(63,11)),10),(15,8)))),((16,((65,35),14)),((42,25),((30,21),((13,(44,(51,7))),(48,((((47,31),(49,((54,32),18))),(40,((19,(((46,41),28),17)),(((55,34),(37,(45,((52,39),23)))),12)))),(53,(((27,((56,24),22)),6),(5,4)))))))))),((72,70),(9,2))),(38,3))))),1);
   tree tree_611 [p = 0.000, P = 0.081] = [&W 0.000133] (75,((76,(62,29)),((71,57),((69,(68,(73,(74,((59,(58,(50,((64,61),(66,43))))),(60,26)))))),(((((33,20),((67,((36,(63,11)),10)),(15,8))),(21,((16,((65,35),14)),((42,25),((30,(13,(44,(51,7)))),((((47,31),(49,((54,32),18))),(40,(53,((19,(28,(46,(41,17)))),(((37,34),((45,39),((55,52),23))),12))))),((48,((24,(56,(27,22))),6)),(5,4)))))))),((72,70),(9,2))),(38,3))))),1);
   tree tree_612 [p = 0.000, P = 0.082] = [&W 0.000133] (75,((76,(62,29)),((71,57),((69,(68,(73,(74,((60,(58,(61,(50,((66,64),43))))),(59,26)))))),(((((33,20),(67,(((63,(36,11)),10),(15,8)))),(((42,25),21),((30,(16,(35,(65,14)))),((13,(44,(51,7))),((40,((37,((52,39),((45,(55,34)),23))),12)),((((47,31),(49,((54,32),18))),(27,(24,((56,22),6)))),(((53,48),(19,((46,28),(41,17)))),(5,4)))))))),((72,70),(9,2))),(38,3))))),1);
   tree tree_613 [p = 0.000, P = 0.082] = [&W 0.000133] (75,((76,(62,29)),((71,57),((69,(68,(73,(74,((59,(60,(58,((64,50),(61,(66,43)))))),26))))),(((((33,20),(67,(((36,(63,11)),10),(15,8)))),((16,((65,35),14)),(((30,(42,25)),(13,(44,(51,7)))),(21,(53,(40,((((47,31),((49,(54,32)),18)),((((55,39),(52,34)),((45,37),23)),12)),((48,(22,((56,24),(27,6)))),((19,(41,(46,(28,17)))),(5,4)))))))))),((72,70),(9,2))),(38,3))))),1);
   tree tree_614 [p = 0.000, P = 0.082] = [&W 0.000133] (75,((76,(62,29)),((71,57),((69,(68,(73,(74,(59,((58,((66,(64,50)),(61,43))),(60,26))))))),(((((33,20),((67,((36,(63,11)),10)),(15,8))),((16,((65,35),14)),(21,(((42,25),(30,(13,(44,(51,7))))),((((47,31),((49,(54,32)),18)),(((52,(55,39)),((37,34),(45,23))),12)),(40,((53,((27,(56,24)),(22,6))),(48,((19,(46,((41,28),17))),(5,4)))))))))),((72,70),(9,2))),(38,3))))),1);
   tree tree_615 [p = 0.000, P = 0.082] = [&W 0.000133] (75,((76,(62,29)),((71,57),((69,(68,(73,(74,((58,((64,(66,61)),(50,43))),(60,(59,26))))))),(((((33,20),(67,(((36,(63,11)),10),(15,8)))),((30,21),((42,25),((16,((65,35),14)),((13,(44,(51,7))),(40,(((45,(37,((55,39),(52,(34,23))))),12),((((47,31),(49,((54,32),18))),(48,((56,24),(27,(22,6))))),((53,(19,((41,28),(46,17)))),(5,4)))))))))),((72,70),(9,2))),(38,3))))),1);
   tree tree_616 [p = 0.000, P = 0.082] = [&W 0.000133] (75,((76,(62,29)),((71,57),((69,(68,(73,(74,(60,(59,((58,(64,((66,50),(61,43)))),26))))))),(((((33,20),(((36,(63,11)),10),(67,(15,8)))),((16,((65,35),14)),((13,(44,(51,7))),(((30,(42,25)),21),(((48,(19,(((46,41),28),17))),(((55,34),(45,(52,(37,(39,23))))),12)),(53,((56,(22,(27,(24,6)))),(((47,31),((49,(54,32)),18)),(40,(5,4)))))))))),((72,70),(9,2))),(38,3))))),1);
   tree tree_617 [p = 0.000, P = 0.082] = [&W 0.000133] (75,((76,(62,29)),((71,57),((69,(68,(73,(74,((60,59),((58,(((64,(66,61)),50),43)),26)))))),(((((33,20),(((36,(63,11)),10),(67,(15,8)))),((16,((65,35),14)),(30,((13,(44,(51,7))),(((42,25),21),(((19,((46,28),(41,17))),((34,((52,37),((55,39),(45,23)))),12)),(48,(40,((56,(22,(27,(24,6)))),(((47,31),((49,(54,32)),18)),(53,(5,4)))))))))))),((72,70),(9,2))),(38,3))))),1);
   tree tree_618 [p = 0.000, P = 0.082] = [&W 0.000133] (75,((76,(62,29)),((71,57),((69,(68,(73,(74,((60,59),((58,(((64,(66,61)),50),43)),26)))))),(((((33,20),(((63,(36,11)),10),(67,(15,8)))),((16,((65,35),14)),(30,((13,(44,(51,7))),(((42,25),21),(((19,((46,28),(41,17))),((((55,39),(45,34)),((52,37),23)),12)),((48,(40,(56,((27,22),(24,6))))),(((47,31),((49,(54,32)),18)),(53,(5,4)))))))))),((72,70),(9,2))),(38,3))))),1);
   tree tree_619 [p = 0.000, P = 0.083] = [&W 0.000133] (75,((76,(62,29)),((71,57),((69,(68,(73,(74,(((60,59),(58,(61,((66,(64,50)),43)))),26))))),(((((33,20),(((36,(63,11)),10),(67,(15,8)))),((16,((65,35),14)),((13,(44,(51,7))),(((30,(42,25)),21),(((48,(19,(((46,41),28),17))),((45,((52,(55,34)),(37,(39,23)))),12)),(53,((56,(27,(22,(24,6)))),(((47,31),((49,(54,32)),18)),(40,(5,4)))))))))),((72,70),(9,2))),(38,3))))),1);
   tree tree_620 [p = 0.000, P = 0.083] = [&W 0.000133] (75,((76,(62,29)),((71,57),((69,(68,(73,(74,(60,((58,(50,(61,(66,(64,43))))),(59,26))))))),(((((33,20),(((63,(36,11)),10),(67,(15,8)))),((16,((65,35),14)),(30,((13,(44,(51,7))),(((42,25),21),((48,((19,(46,((41,28),17))),((45,(37,((((55,52),39),34),23))),12))),(53,((40,(24,(22,(56,(27,6))))),(((47,31),((54,32),(49,18))),(5,4)))))))))),((72,70),(9,2))),(38,3))))),1);
   tree tree_621 [p = 0.000, P = 0.083] = [&W 0.000133] (75,((76,(62,29)),((71,57),((69,(68,(73,(74,((59,(60,(58,(50,((66,61),(64,43)))))),26))))),(((((33,20),(((36,(63,11)),10),(67,(15,8)))),((16,((65,35),14)),((30,((42,25),(13,(44,(51,7))))),(21,((53,40),(((19,(41,((46,28),17))),(((52,(55,39)),(45,(37,(34,23)))),12)),((24,((56,22),(27,6))),(48,(((47,31),(49,((54,32),18))),(5,4)))))))))),((72,70),(9,2))),(38,3))))),1);
   tree tree_622 [p = 0.000, P = 0.083] = [&W 0.000133] (75,((76,(62,29)),((71,57),((69,(68,(73,(74,(60,(59,((58,((66,64),((61,50),43))),26))))))),(((((33,20),(((36,(63,11)),10),(67,(15,8)))),((30,(16,((65,35),14))),((42,25),(21,((13,(44,(51,7))),(((19,(46,(28,(41,17)))),(((39,((55,52),37)),(34,(45,23))),12)),(48,(40,((53,(((56,27),(24,22)),6)),(((47,31),((49,(54,32)),18)),(5,4))))))))))),((72,70),(9,2))),(38,3))))),1);
   tree tree_623 [p = 0.000, P = 0.083] = [&W 0.000133] (75,((76,(62,29)),((71,57),((69,(68,(73,(74,(((60,59),(58,(50,(61,(66,(64,43)))))),26))))),(((((33,20),((67,((36,(63,11)),10)),(15,8))),((16,((65,35),14)),(21,(((42,25),(13,(44,(51,7)))),(30,((40,((((47,31),((54,32),(49,18))),(19,(28,(46,(41,17))))),(48,(53,((45,(37,((55,52),(39,(34,23))))),12))))),((56,(24,(22,(27,6)))),(5,4)))))))),((72,70),(9,2))),(38,3))))),1);
   tree tree_624 [p = 0.000, P = 0.083] = [&W 0.000133] (75,((76,(62,29)),((71,57),((69,(68,(73,(74,(((60,59),(58,(61,(66,(64,(50,43)))))),26))))),(((((33,20),(67,(((63,(36,11)),10),(15,8)))),(21,(((42,25),(30,(16,((65,35),14)))),((13,(44,(51,7))),((((40,((47,31),((49,(54,32)),18))),(48,(19,(28,(41,(46,17)))))),(53,((37,(52,(45,((55,39),(34,23))))),12))),(((27,(56,22)),(24,6)),(5,4))))))),((72,70),(9,2))),(38,3))))),1);
   tree tree_625 [p = 0.000, P = 0.083] = [&W 0.000133] (75,((76,(62,29)),((71,57),((69,(68,(73,(74,((58,(((64,61),50),(66,43))),(60,(59,26))))))),(((((33,20),(67,(((36,(63,11)),10),(15,8)))),((42,25),(21,((30,(16,((65,35),14))),((13,(44,(51,7))),(48,(((((47,31),(49,((54,32),18))),(53,(19,((46,28),(41,17))))),(((52,(37,34)),((45,(55,39)),23)),12)),((22,(((56,27),24),6)),(40,(5,4)))))))))),((72,70),(9,2))),(38,3))))),1);
   tree tree_626 [p = 0.000, P = 0.083] = [&W 0.000133] (75,((76,(62,29)),((71,57),((69,(68,(73,(74,((58,(64,(50,(66,(61,43))))),(59,(60,26))))))),(((((33,20),(67,(((36,(63,11)),10),(15,8)))),(21,((16,((65,35),14)),(((42,25),(30,(13,(44,(51,7))))),(48,(((19,(28,(46,(41,17)))),(((47,31),((54,32),(49,18))),(40,(((45,34),(((52,(55,39)),37),23)),12)))),((56,(22,((27,24),6))),(53,(5,4))))))))),((72,70),(9,2))),(38,3))))),1);
   tree tree_627 [p = 0.000, P = 0.084] = [&W 0.000133] (75,((76,(62,29)),((71,57),((69,(68,(73,(74,(((60,59),(58,(66,((64,50),(61,43))))),26))))),(((((33,20),(((36,(63,11)),10),(67,(15,8)))),((42,25),((16,((65,35),14)),(21,((13,(44,(51,7))),(30,((40,((19,(28,(41,(46,17)))),(48,(((45,37),((55,39),(52,(34,23)))),12)))),((56,(22,(27,(24,6)))),((53,((47,31),((54,32),(49,18)))),(5,4)))))))))),((72,70),(9,2))),(38,3))))),1);
   tree tree_628 [p = 0.000, P = 0.084] = [&W 0.000133] (75,((76,(62,29)),((71,57),((69,(68,(73,(74,(59,((60,(58,(64,(66,(50,(61,43)))))),26)))))),(((((33,20),(((63,(36,11)),10),(67,(15,8)))),(21,(((42,25),(30,(16,(35,(65,14))))),((13,(44,(51,7))),(((19,(46,(41,(28,17)))),((((52,45),(55,(39,(37,34)))),23),12)),((((47,31),(49,((54,32),18))),(40,(48,(53,(24,((27,(56,22)),6)))))),(5,4))))))),((72,70),(9,2))),(38,3))))),1);
   tree tree_629 [p = 0.000, P = 0.084] = [&W 0.000133] (75,((76,(62,29)),((71,57),((69,(68,(73,(74,(59,((60,(58,((64,(61,(66,50))),43))),26)))))),(((((33,20),(67,(((36,(63,11)),10),(15,8)))),((21,(16,((65,35),14))),(((42,25),(13,(44,(51,7)))),(30,(((19,(46,((41,28),17))),(((39,(37,((55,52),(45,34)))),23),12)),(40,((((53,48),((47,31),((49,(54,32)),18))),((56,(27,22)),(24,6))),(5,4)))))))),((72,70),(9,2))),(38,3))))),1);
   tree tree_630 [p = 0.000, P = 0.084] = [&W 0.000133] (75,((76,(62,29)),((71,57),((69,(68,(73,(74,(59,(60,((58,(66,((64,(61,50)),43))),26))))))),(((((33,20),(67,(((36,(63,11)),10),(15,8)))),((16,((65,35),14)),((30,(21,(13,(44,(51,7))))),((42,25),(((19,((46,41),(28,17))),(((((52,45),37),(39,(55,34))),23),12)),(40,((56,(24,((27,22),6))),(((47,31),(49,((54,32),18))),((53,48),(5,4)))))))))),((72,70),(9,2))),(38,3))))),1);
   tree tree_631 [p = 0.000, P = 0.084] = [&W 0.000133] (75,((76,(62,29)),((71,57),((69,(68,(73,(74,((60,59),((64,((66,61),(50,(58,43)))),26)))))),(((((33,20),(67,(((63,(36,11)),10),(15,8)))),((16,(65,(35,14))),((30,21),(((42,25),(13,(44,(51,7)))),((53,(48,(40,((19,(41,(46,(28,17)))),(((37,((52,45),(55,34))),(39,23)),12))))),(((47,31),((54,32),(49,18))),((22,(((56,27),24),6)),(5,4)))))))),((72,70),(9,2))),(38,3))))),1);
   tree tree_632 [p = 0.000, P = 0.084] = [&W 0.000133] (75,((76,(62,29)),((71,57),((69,(68,(73,(74,((60,(58,((66,61),((64,50),43)))),(59,26)))))),(((((33,20),(67,(((36,(63,11)),10),(15,8)))),((42,25),(((16,((65,35),14)),(13,(44,(51,7)))),(30,(21,(53,((((47,31),(49,((54,32),18))),(48,(56,(24,((27,22),6))))),(40,(((52,((39,37),((45,(55,34)),23))),12),((19,((41,28),(46,17))),(5,4))))))))))),((72,70),(9,2))),(38,3))))),1);
   tree tree_633 [p = 0.000, P = 0.084] = [&W 0.000133] (75,((76,(62,29)),((71,57),((69,(68,(73,(74,(59,(60,((58,(61,(50,((66,64),43)))),26))))))),(((((33,20),((67,((36,(63,11)),10)),(15,8))),((((42,25),21),(30,((16,((65,35),14)),(13,(44,(51,7)))))),(53,((19,((41,28),(46,17))),(40,(48,(((47,31),((49,(54,32)),18)),((22,((27,24),(56,6))),(((37,((45,(55,39)),(34,(52,23)))),12),(5,4)))))))))),((72,70),(9,2))),(38,3))))),1);
   tree tree_634 [p = 0.000, P = 0.085] = [&W 0.000133] (75,((76,(62,29)),((71,57),((69,(68,(73,(74,(60,(59,((58,((66,(61,(64,50))),43)),26))))))),(((((33,20),(67,(((36,(63,11)),10),(15,8)))),((16,((65,35),14)),(21,((13,(44,(51,7))),((42,25),(30,(53,((48,(40,((19,(((46,41),28),17)),((39,(52,(45,((37,(55,34)),23)))),12)))),(((47,31),(49,((54,32),18))),((27,(22,(56,(24,6)))),(5,4))))))))))),((72,70),(9,2))),(38,3))))),1);
   tree tree_635 [p = 0.000, P = 0.085] = [&W 0.000133] (75,((76,(62,29)),((71,57),((69,(68,(73,(74,((((66,58),(61,50)),(64,43)),((60,59),26)))))),(((((33,20),(67,(((36,(63,11)),10),(15,8)))),((16,((65,35),14)),(((42,25),(21,(30,(13,(44,(51,7)))))),((53,((19,(28,((46,41),17))),((39,((52,37),(45,((55,34),23)))),12))),(48,(((47,31),(49,((54,32),18))),(40,((56,(((27,24),22),6)),(5,4))))))))),((72,70),(9,2))),(38,3))))),1);
   tree tree_636 [p = 0.000, P = 0.085] = [&W 0.000133] (75,((76,(62,29)),((71,57),((69,(68,(73,(74,(((58,(66,(61,50))),(64,43)),((60,59),26)))))),(((((33,20),(67,(((36,(63,11)),10),(15,8)))),((16,((65,35),14)),(((42,25),(21,(30,(13,(44,(51,7)))))),((53,((19,(28,((46,41),17))),((39,(52,(37,((55,34),(45,23))))),12))),((40,(48,((47,31),(49,((54,32),18))))),(((56,((27,24),22)),6),(5,4))))))),((72,70),(9,2))),(38,3))))),1);
   tree tree_637 [p = 0.000, P = 0.085] = [&W 0.000133] (75,((76,(62,29)),((71,57),((69,(68,(73,(74,((64,((66,(58,(61,50))),43)),((60,59),26)))))),(((((33,20),(((36,(63,11)),10),(67,(15,8)))),((16,((65,35),14)),(((42,25),(21,(30,(13,(44,(51,7)))))),(((19,(28,(41,(46,17)))),((52,((37,(55,34)),(39,(45,23)))),12)),(53,((40,(48,((47,31),(49,((54,32),18))))),(((56,((27,24),22)),6),(5,4)))))))),((72,70),(9,2))),(38,3))))),1);
   tree tree_638 [p = 0.000, P = 0.085] = [&W 0.000133] (75,((76,(62,29)),((71,57),((69,(68,(73,(74,((60,(59,(58,(((66,(64,61)),50),43)))),26))))),(((((33,20),((67,((36,(63,11)),10)),(15,8))),((21,(16,((65,35),14))),((42,25),(30,((13,(44,(51,7))),(53,(((19,((46,28),(41,17))),(((39,(52,(45,(37,(55,34))))),23),12)),((27,(56,((24,22),6))),((40,(48,((47,31),((49,(54,32)),18)))),(5,4)))))))))),((72,70),(9,2))),(38,3))))),1);
   tree tree_639 [p = 0.000, P = 0.085] = [&W 0.000133] (75,((76,(62,29)),((71,57),((69,(68,(73,(74,((60,59),((58,(66,(64,(61,(50,43))))),26)))))),(((((33,20),(67,(((36,(63,11)),10),(15,8)))),(((42,25),(30,21)),((16,((65,35),14)),((13,(44,(51,7))),(40,(48,(((19,(46,(41,(28,17)))),(53,(((55,34),((52,39),(45,(37,23)))),12))),((27,(22,(24,(56,6)))),(((47,31),(49,((54,32),18))),(5,4)))))))))),((72,70),(9,2))),(38,3))))),1);
   tree tree_640 [p = 0.000, P = 0.085] = [&W 0.000133] (75,((76,(62,29)),((71,57),((69,(68,(73,(74,(59,(60,((58,(66,(64,(50,(61,43))))),26))))))),(((((33,20),(67,(((36,(63,11)),10),(15,8)))),((42,25),(30,(21,((16,((65,35),14)),((13,(44,(51,7))),(40,(((53,(19,(41,(46,(28,17))))),((45,((37,((55,52),(39,34))),23)),12)),((48,((24,(56,(27,22))),6)),(((47,31),((54,32),(49,18))),(5,4))))))))))),((72,70),(9,2))),(38,3))))),1);
   tree tree_641 [p = 0.000, P = 0.085] = [&W 0.000133] (75,((76,(62,29)),((71,57),((69,(68,(73,(74,((58,((((66,64),61),50),43)),(60,(59,26))))))),(((((33,20),((67,((36,(63,11)),10)),(15,8))),((16,((65,35),14)),((30,((42,25),(21,(13,(44,(51,7)))))),(40,(((19,(46,(28,(41,17)))),((34,(((45,(52,(55,39))),37),23)),12)),(53,(48,(((56,(27,(24,22))),6),(((47,31),(49,((54,32),18))),(5,4)))))))))),((72,70),(9,2))),(38,3))))),1);
   tree tree_642 [p = 0.000, P = 0.086] = [&W 0.000133] (75,((76,(62,29)),((71,57),((69,(68,(73,(74,(60,(59,((58,(64,((66,50),(61,43)))),26))))))),(((((33,20),((67,((36,(63,11)),10)),(15,8))),((42,25),((30,(16,((65,35),14))),((13,(44,(51,7))),(21,(((45,(34,(52,(((55,39),37),23)))),12),(53,(((19,(46,((41,28),17))),(48,(40,(((47,31),((54,32),(49,18))),((56,24),((27,22),6)))))),(5,4))))))))),((72,70),(9,2))),(38,3))))),1);
   tree tree_643 [p = 0.000, P = 0.086] = [&W 0.000133] (75,((76,(62,29)),((71,57),((69,(68,(73,(74,(59,((60,(58,(61,(50,((66,64),43))))),26)))))),(((((33,20),(((36,(63,11)),10),(67,(15,8)))),(((42,25),((30,21),(16,((65,35),14)))),((13,(44,(51,7))),((53,(40,((((49,(47,31)),((54,32),18)),(19,(28,((46,41),17)))),((45,((55,52),(39,(37,(34,23))))),12)))),(((((56,27),24),22),6),(48,(5,4))))))),((72,70),(9,2))),(38,3))))),1);
   tree tree_644 [p = 0.000, P = 0.086] = [&W 0.000133] (75,((76,(62,29)),((71,57),((69,(68,(73,(74,(60,(59,((58,((66,64),(50,(61,43)))),26))))))),(((((33,20),((67,((36,(63,11)),10)),(15,8))),((30,(16,((65,35),14))),(((42,25),(13,(44,(51,7)))),(21,(((19,((46,(41,28)),17)),((39,(((55,52),37),(34,(45,23)))),12)),(48,((40,(53,(27,((56,(24,22)),6)))),(((47,31),((54,32),(49,18))),(5,4))))))))),((72,70),(9,2))),(38,3))))),1);
   tree tree_645 [p = 0.000, P = 0.086] = [&W 0.000133] (75,((76,(62,29)),((71,57),((69,(68,(73,(74,(59,((58,(66,(50,(64,(61,43))))),(60,26))))))),(((((33,20),(67,(((63,(36,11)),10),(15,8)))),((21,(16,((65,35),14))),(30,((42,25),((13,(44,(51,7))),((((47,31),(49,((54,32),18))),(40,(((55,34),((39,37),(45,(52,23)))),12))),((48,((56,(24,(27,22))),6)),((19,(46,(28,(41,17)))),(53,(5,4)))))))))),((72,70),(9,2))),(38,3))))),1);
   tree tree_646 [p = 0.000, P = 0.086] = [&W 0.000133] (75,((76,(62,29)),((71,57),((69,(68,(73,(74,((58,(66,((64,50),(61,43)))),(60,(59,26))))))),(((((33,20),((67,((36,(63,11)),10)),(15,8))),(((42,25),(16,((65,35),14))),((13,(44,(51,7))),((53,21),(30,(((52,((39,(45,(55,34))),(37,23))),12),(40,(48,((19,(46,(28,(41,17)))),((((47,31),((54,32),(49,18))),(56,(24,(27,(22,6))))),(5,4))))))))))),((72,70),(9,2))),(38,3))))),1);
   tree tree_647 [p = 0.000, P = 0.086] = [&W 0.000133] (75,((76,(62,29)),((71,57),((69,(68,(73,(74,((58,((64,50),(61,(66,43)))),(59,(60,26))))))),(((((33,20),((67,((36,(63,11)),10)),(15,8))),(((30,(42,25)),21),((16,((65,35),14)),((13,(44,(51,7))),(((((55,39),(45,34)),((52,37),23)),12),((40,(48,(19,((41,28),(46,17))))),(((53,((47,31),((49,(54,32)),18))),(((27,24),22),(56,6))),(5,4)))))))),((72,70),(9,2))),(38,3))))),1);
   tree tree_648 [p = 0.000, P = 0.086] = [&W 0.000133] (75,((76,(62,29)),((71,57),((69,(68,(73,(74,(60,(59,((58,(50,((66,(64,61)),43))),26))))))),(((((33,20),(67,(((36,(63,11)),10),(15,8)))),(21,((30,(16,((65,35),14))),((42,25),((13,(44,(51,7))),((40,(((39,(55,34)),(52,(45,(37,23)))),12)),((19,(28,((46,41),17))),(((53,((47,31),((49,(54,32)),18))),(48,(27,(56,(22,(24,6)))))),(5,4))))))))),((72,70),(9,2))),(38,3))))),1);
   tree tree_649 [p = 0.000, P = 0.087] = [&W 0.000133] (75,((76,(62,29)),((71,57),((69,(68,(73,(74,((60,(58,((66,(64,50)),(61,43)))),(59,26)))))),(((((33,20),((67,((36,(63,11)),10)),(15,8))),(((42,25),(16,((65,35),14))),((13,(44,(51,7))),(30,(((52,((39,(45,(55,34))),(37,23))),12),(40,(48,((19,(46,(28,(41,17)))),(((53,21),(((47,31),((54,32),(49,18))),(56,(24,(27,(22,6)))))),(5,4)))))))))),((72,70),(9,2))),(38,3))))),1);
   tree tree_650 [p = 0.000, P = 0.087] = [&W 0.000133] (75,((76,(62,29)),((71,57),((69,(68,(73,(74,(59,((58,(66,(61,((64,50),43)))),(60,26))))))),(((((33,20),(67,(((36,(63,11)),10),(15,8)))),((30,(16,((65,35),14))),(((42,25),(13,(44,(51,7)))),(21,((40,(((47,31),(49,((54,32),18))),(((55,34),(45,(39,(37,(52,23))))),12))),((19,(46,(28,(41,17)))),(53,(48,(((56,27),((24,22),6)),(5,4)))))))))),((72,70),(9,2))),(38,3))))),1);
   tree tree_651 [p = 0.000, P = 0.087] = [&W 0.000133] (75,((76,(62,29)),((71,57),((69,(68,(73,(74,(59,((58,(61,(66,((64,50),43)))),(60,26))))))),(((((33,20),(67,(((36,(63,11)),10),(15,8)))),((16,((65,35),14)),(30,(((42,25),(13,(44,(51,7)))),(21,((40,(((47,31),(49,((54,32),18))),(((55,34),(45,(37,(39,(52,23))))),12))),((19,(46,(28,(41,17)))),(53,(48,(((56,27),((24,22),6)),(5,4))))))))))),((72,70),(9,2))),(38,3))))),1);
   tree tree_652 [p = 0.000, P = 0.087] = [&W 0.000133] (75,((76,(62,29)),((71,57),((69,(68,(73,(74,(59,((60,(58,(66,((64,50),(61,43))))),26)))))),(((((33,20),(((36,(63,11)),10),(67,(15,8)))),(((42,25),(16,((65,35),14))),((13,(44,(51,7))),(30,((((52,(39,(45,(55,34)))),(37,23)),12),(48,(40,((19,(28,(46,(41,17)))),(((53,21),(((47,31),((54,32),(49,18))),(56,(24,(27,(22,6)))))),(5,4)))))))))),((72,70),(9,2))),(38,3))))),1);
   tree tree_653 [p = 0.000, P = 0.087] = [&W 0.000133] (75,((76,(62,29)),((71,57),((69,(68,(73,(74,(59,((58,(50,(61,(64,(66,43))))),(60,26))))))),(((((33,20),(67,(((36,(63,11)),10),(15,8)))),(30,(((42,25),(16,(65,(35,14)))),((13,(44,(51,7))),(21,(((47,31),(49,((54,32),18))),(((((45,39),34),((55,52),(37,23))),12),(48,(40,((27,((56,(24,22)),6)),((19,((46,28),(41,17))),(53,(5,4))))))))))))),((72,70),(9,2))),(38,3))))),1);
   tree tree_654 [p = 0.000, P = 0.087] = [&W 0.000133] (75,((76,(62,29)),((71,57),((69,(68,(73,(74,((58,(50,(61,(66,(64,43))))),((60,59),26)))))),(((((33,20),(((63,(36,11)),10),(67,(15,8)))),((16,((65,35),14)),((13,(44,(51,7))),(30,(((42,25),21),((((45,((39,37),34)),((55,52),23)),12),(40,((24,(22,(27,(56,6)))),((53,48),(((47,31),((49,(54,32)),18)),((19,(28,(46,(41,17)))),(5,4)))))))))))),((72,70),(9,2))),(38,3))))),1);
   tree tree_655 [p = 0.000, P = 0.087] = [&W 0.000133] (75,((76,(62,29)),((71,57),((69,(68,(73,(74,((58,(66,((64,(61,50)),43))),(59,(60,26))))))),(((((33,20),(67,(((36,(63,11)),10),(15,8)))),((16,(65,(35,14))),((30,(42,25)),(21,((13,(44,(51,7))),(53,((((55,52),((39,37),(45,(34,23)))),12),(40,((48,(27,(22,(56,(24,6))))),(((47,31),(49,((54,32),18))),((19,(41,(46,(28,17)))),(5,4)))))))))))),((72,70),(9,2))),(38,3))))),1);
   tree tree_656 [p = 0.000, P = 0.087] = [&W 0.000133] (75,((76,(62,29)),((71,57),((69,(68,(73,(74,((58,(66,(50,(64,(61,43))))),(59,(60,26))))))),(((((33,20),((67,((36,(63,11)),10)),(15,8))),(21,((16,((65,35),14)),((13,(44,(51,7))),((30,(42,25)),((((45,(39,(55,34))),(37,(52,23))),12),(48,((53,40),((24,(22,(27,(56,6)))),(((47,31),((54,32),(49,18))),((19,((46,41),(28,17))),(5,4)))))))))))),((72,70),(9,2))),(38,3))))),1);
   tree tree_657 [p = 0.000, P = 0.088] = [&W 0.000133] (75,((76,(62,29)),((71,57),((69,(68,(73,(74,((59,(60,(58,(((64,(66,61)),50),43)))),26))))),(((((33,20),(((36,(63,11)),10),(67,(15,8)))),((42,25),(30,((16,((65,35),14)),((21,(13,(44,(51,7)))),((((45,37),(52,(((55,39),34),23))),12),((48,((53,40),(19,(46,(28,(41,17)))))),((((47,31),((54,32),(49,18))),((24,(27,22)),(56,6))),(5,4))))))))),((72,70),(9,2))),(38,3))))),1);
   tree tree_658 [p = 0.000, P = 0.088] = [&W 0.000133] (75,((76,(62,29)),(((71,57),(69,(68,(73,(74,(((60,59),(58,(66,(((64,61),50),43)))),26)))))),(((((33,20),(67,(((63,(36,11)),10),(15,8)))),(((42,25),(16,((65,35),14))),((13,(44,(51,7))),(30,(21,(53,(((45,((52,(55,34)),(37,(39,23)))),12),((40,(19,(41,((46,28),17)))),(((48,((47,31),((49,(54,32)),18))),(22,((56,27),(24,6)))),(5,4)))))))))),((72,70),(9,2))),(38,3)))),1);
   tree tree_659 [p = 0.000, P = 0.088] = [&W 0.000133] (75,((76,(62,29)),((71,57),((69,(68,(73,(74,((59,(58,(61,(66,(50,(64,43)))))),(60,26)))))),(((((33,20),((67,((63,(36,11)),10)),(15,8))),((((42,25),21),(16,((65,35),14))),((13,(44,(51,7))),(30,((((45,(55,34)),((39,37),(52,23))),12),(53,((40,(24,((56,22),(27,6)))),((48,((47,31),((49,(54,32)),18))),((19,((41,28),(46,17))),(5,4)))))))))),((72,70),(9,2))),(38,3))))),1);
   tree tree_660 [p = 0.000, P = 0.088] = [&W 0.000133] (75,((76,(62,29)),((71,57),((69,(68,(73,(74,((59,(58,(50,((64,(66,61)),43)))),(60,26)))))),(((((33,20),(((36,(63,11)),10),(67,(15,8)))),((16,((65,35),14)),((30,((42,25),(21,(13,(44,(51,7)))))),((40,(((47,31),((49,(54,32)),18)),((37,(39,(((55,52),45),(34,23)))),12))),((19,(46,(41,(28,17)))),((53,(48,(24,(((56,27),22),6)))),(5,4))))))),((72,70),(9,2))),(38,3))))),1);
   tree tree_661 [p = 0.000, P = 0.088] = [&W 0.000133] (75,((76,(62,29)),((71,57),((69,(68,(73,(74,((60,59),((58,(64,((66,(61,50)),43))),26)))))),(((((33,20),(67,(((36,(63,11)),10),(15,8)))),((16,((65,35),14)),((30,(42,25)),(21,((13,(44,(51,7))),(((37,(((45,39),(55,34)),(52,23))),12),(48,((((47,31),(49,((54,32),18))),(40,(19,(41,(46,(28,17)))))),(53,(((27,((56,24),22)),6),(5,4))))))))))),((72,70),(9,2))),(38,3))))),1);
   tree tree_662 [p = 0.000, P = 0.088] = [&W 0.000133] (75,((76,(62,29)),((71,57),((69,(68,(73,(74,((59,(58,(50,(66,(64,(61,43)))))),(60,26)))))),(((((33,20),((67,((36,(63,11)),10)),(15,8))),((42,25),((16,((65,35),14)),((13,(44,(51,7))),(30,(21,(48,(((52,((55,34),(45,((39,37),23)))),12),(53,(((40,((47,31),(49,((54,32),18)))),(19,((46,28),(41,17)))),((27,((56,22),(24,6))),(5,4)))))))))))),((72,70),(9,2))),(38,3))))),1);
   tree tree_663 [p = 0.000, P = 0.088] = [&W 0.000133] (75,((76,(62,29)),((71,57),((69,(68,(73,(74,((58,((64,(61,(66,50))),43)),((60,59),26)))))),(((((33,20),(67,(((36,(63,11)),10),(15,8)))),((16,(35,(65,14))),(30,((42,25),((21,(13,(44,(51,7)))),((48,((((52,(55,39)),(45,34)),(37,23)),12)),(40,((((47,31),((54,32),(49,18))),(19,((41,28),(46,17)))),(53,(((56,24),(22,(27,6))),(5,4))))))))))),((72,70),(9,2))),(38,3))))),1);
   tree tree_664 [p = 0.000, P = 0.089] = [&W 0.000133] (75,((76,(62,29)),((71,57),((69,(68,(73,(74,((59,(66,((((64,61),58),50),43))),(60,26)))))),(((((33,20),(((36,(63,11)),10),(67,(15,8)))),((16,((65,35),14)),(((42,25),21),((30,(13,(44,(51,7)))),((48,((52,((55,34),((45,37),(39,23)))),12)),((((47,31),(49,((54,32),18))),(40,(19,(28,((46,41),17))))),(((((56,27),24),22),6),(53,(5,4))))))))),((72,70),(9,2))),(38,3))))),1);
   tree tree_665 [p = 0.000, P = 0.089] = [&W 0.000133] (75,((76,(62,29)),((71,57),((69,(68,(73,(74,(59,(60,((58,(64,(66,(50,(61,43))))),26))))))),(((((33,20),(67,(((36,(63,11)),10),(15,8)))),(((42,25),((30,21),(16,((65,35),14)))),((13,(44,(51,7))),((((45,(39,37)),(52,((55,34),23))),12),(40,(((27,(24,22)),(56,6)),(((47,31),(49,((54,32),18))),((19,(41,(28,(46,17)))),((53,48),(5,4)))))))))),((72,70),(9,2))),(38,3))))),1);
   tree tree_666 [p = 0.000, P = 0.089] = [&W 0.000133] (75,((76,(62,29)),((71,57),((69,(68,(73,(74,(60,(59,((58,((66,64),((61,50),43))),26))))))),(((((33,20),(((63,(36,11)),10),(67,(15,8)))),(21,(30,((16,((65,35),14)),((13,(44,(51,7))),((42,25),((((47,31),(49,((54,32),18))),(48,(((55,52),((39,(45,(37,34))),23)),12))),((19,((46,28),(41,17))),(40,(53,((((56,27),(24,22)),6),(5,4)))))))))))),((72,70),(9,2))),(38,3))))),1);
   tree tree_667 [p = 0.000, P = 0.089] = [&W 0.000133] (75,((76,(62,29)),((71,57),((69,(68,(73,(74,((58,(((66,61),(64,50)),43)),((60,59),26)))))),(((((33,20),(((36,(63,11)),10),(67,(15,8)))),(21,(((30,(42,25)),(16,((65,35),14))),((13,(44,(51,7))),((((47,31),(49,((54,32),18))),(48,(40,(((52,(45,37)),((55,39),(34,23))),12)))),((53,(19,((46,41),(28,17)))),(((24,((56,27),22)),6),(5,4)))))))),((72,70),(9,2))),(38,3))))),1);
   tree tree_668 [p = 0.000, P = 0.089] = [&W 0.000133] (75,((76,(62,29)),((71,57),((69,(68,(73,(74,(((60,59),(58,(((66,61),(64,50)),43))),26))))),((((33,20),((((36,(63,11)),10),(67,(15,8))),(21,(((30,(42,25)),(16,((65,35),14))),((13,(44,(51,7))),((((47,31),(49,((54,32),18))),(40,(48,(((52,(45,37)),((55,39),(34,23))),12)))),((53,(19,((46,41),(28,17)))),(((24,((56,27),22)),6),(5,4))))))))),((72,70),(9,2))),(38,3))))),1);
   tree tree_669 [p = 0.000, P = 0.089] = [&W 0.000133] (75,((76,(62,29)),((71,57),((69,(68,(73,(74,(59,(60,((58,((61,50),(64,(66,43)))),26))))))),(((((33,20),((67,((36,(63,11)),10)),(15,8))),((42,25),((16,((65,35),14)),((13,(44,(51,7))),(21,(30,(40,((48,(((47,31),((49,(54,32)),18)),(53,((37,((52,(45,(39,(55,34)))),23)),12)))),((19,((41,(46,28)),17)),((((56,27),24),(22,6)),(5,4))))))))))),((72,70),(9,2))),(38,3))))),1);
   tree tree_670 [p = 0.000, P = 0.089] = [&W 0.000133] (75,((76,(62,29)),((71,57),((69,(68,(73,(74,(59,((58,(61,(((66,64),50),43))),(60,26))))))),(((((33,20),(((36,(63,11)),10),(67,(15,8)))),((42,25),(30,((16,((65,35),14)),((13,(44,(51,7))),(21,((((47,31),(49,((54,32),18))),((37,(45,((39,(55,34)),(52,23)))),12)),(40,((19,(28,(46,(41,17)))),(((53,48),(27,((56,24),(22,6)))),(5,4))))))))))),((72,70),(9,2))),(38,3))))),1);
   tree tree_671 [p = 0.000, P = 0.089] = [&W 0.000133] (75,((76,(62,29)),((71,57),((69,(68,(73,(74,((59,(60,(58,(((64,61),50),(66,43))))),26))))),(((((33,20),(67,(((36,(63,11)),10),(15,8)))),(21,((16,((65,35),14)),(((42,25),(13,(44,(51,7)))),(30,(53,((48,((40,((47,31),((54,32),(49,18)))),(((52,(55,(45,(37,(39,34))))),23),12))),((19,(41,(28,(46,17)))),((((56,27),(24,22)),6),(5,4)))))))))),((72,70),(9,2))),(38,3))))),1);
   tree tree_672 [p = 0.000, P = 0.090] = [&W 0.000133] (75,((76,(62,29)),((71,57),((69,(68,(73,(74,((60,(59,(58,(64,((66,(61,50)),43))))),26))))),(((((33,20),(((36,(63,11)),10),(67,(15,8)))),((16,((65,35),14)),(30,((13,(44,(51,7))),((42,25),(21,((53,(((52,(55,39)),(37,((45,34),23))),12)),((40,(((47,31),((49,(54,32)),18)),(48,(19,(28,((46,41),17)))))),(((27,(56,22)),(24,6)),(5,4)))))))))),((72,70),(9,2))),(38,3))))),1);
   tree tree_673 [p = 0.000, P = 0.090] = [&W 0.000133] (75,((76,(62,29)),((71,57),((69,(68,(73,(74,((58,(64,((66,61),(50,43)))),((60,59),26)))))),(((((33,20),((67,((63,(36,11)),10)),(15,8))),(((42,25),(16,((65,35),14))),(30,((21,(13,(44,(51,7)))),((40,((((55,39),37),(45,(34,(52,23)))),12)),((((47,31),((49,(54,32)),18)),(48,(19,(((46,41),28),17)))),(((24,22),(56,(27,6))),(53,(5,4))))))))),((72,70),(9,2))),(38,3))))),1);
   tree tree_674 [p = 0.000, P = 0.090] = [&W 0.000133] (75,((76,(62,29)),((71,57),((69,(68,(73,(74,((60,(59,(58,(64,((66,(61,50)),43))))),26))))),(((((33,20),(((36,(63,11)),10),(67,(15,8)))),((16,((65,35),14)),(30,(((42,25),(13,(44,(51,7)))),(21,((53,((37,((52,34),(45,((55,39),23)))),12)),(((40,((47,31),((49,(54,32)),18))),(48,(19,(28,((46,41),17))))),((((56,27),22),(24,6)),(5,4))))))))),((72,70),(9,2))),(38,3))))),1);
   tree tree_675 [p = 0.000, P = 0.090] = [&W 0.000133] (75,((76,(62,29)),((71,57),((69,(68,(73,(74,((59,(58,((66,64),(50,(61,43))))),(60,26)))))),(((((33,20),(67,(((36,(63,11)),10),(15,8)))),((16,((65,35),14)),(21,((42,25),(30,((13,(44,(51,7))),((((52,((55,39),37)),((45,34),23)),12),((27,(22,((56,24),6))),((19,(28,((46,41),17))),(53,(40,((48,((47,31),((49,(54,32)),18))),(5,4))))))))))))),((72,70),(9,2))),(38,3))))),1);
   tree tree_676 [p = 0.000, P = 0.090] = [&W 0.000133] (75,((76,(62,29)),((71,57),((69,(68,(73,(74,((58,(64,(61,((66,50),43)))),(60,(59,26))))))),(((((33,20),((67,((63,(36,11)),10)),(15,8))),((42,25),((30,(16,((65,35),14))),((21,(13,(44,(51,7)))),(48,(((52,(37,((39,(45,(55,34))),23))),12),((((56,27),(24,22)),6),(((40,(53,((47,31),(49,((54,32),18))))),(19,(46,(28,(41,17))))),(5,4))))))))),((72,70),(9,2))),(38,3))))),1);
   tree tree_677 [p = 0.000, P = 0.090] = [&W 0.000133] (75,((76,(62,29)),((71,57),((69,(68,(73,(74,(60,((59,(58,(50,((66,64),(61,43))))),26)))))),(((((33,20),((67,((36,(63,11)),10)),(15,8))),((30,(42,25)),((21,(16,((65,35),14))),((13,(44,(51,7))),((40,(((39,34),((55,52),(45,(37,23)))),12)),(48,((22,(56,(27,(24,6)))),((((47,31),((54,32),(49,18))),(19,((41,(46,28)),17))),(53,(5,4)))))))))),((72,70),(9,2))),(38,3))))),1);
   tree tree_678 [p = 0.000, P = 0.090] = [&W 0.000133] (75,((76,(62,29)),((71,57),((69,(68,(73,(74,((60,(59,(((66,58),(64,50)),(61,43)))),26))))),(((((33,20),((67,((36,(63,11)),10)),(15,8))),((16,((65,35),14)),(30,(21,((42,25),((13,(44,(51,7))),((((52,37),(34,((55,39),(45,23)))),12),(48,((40,(22,((56,24),(27,6)))),((19,(46,(28,(41,17)))),((53,((47,31),((49,(54,32)),18))),(5,4)))))))))))),((72,70),(9,2))),(38,3))))),1);
   tree tree_679 [p = 0.000, P = 0.091] = [&W 0.000133] (75,((76,(62,29)),((71,57),((69,(68,(73,(74,((58,(50,(61,((66,64),43)))),((60,59),26)))))),(((((33,20),(67,(((36,(63,11)),10),(15,8)))),((30,21),((42,25),((16,((65,35),14)),((13,(44,(51,7))),((53,((55,((37,(52,(39,(45,34)))),23)),12)),((40,(((27,24),(56,22)),6)),((19,(41,(28,(46,17)))),(((47,31),(49,((54,32),18))),(48,(5,4))))))))))),((72,70),(9,2))),(38,3))))),1);
   tree tree_680 [p = 0.000, P = 0.091] = [&W 0.000133] (75,((76,(62,29)),((71,57),((69,(68,(73,(74,(((60,59),(58,(61,((64,50),(66,43))))),26))))),(((((33,20),(((36,(63,11)),10),(67,(15,8)))),(21,((16,((65,35),14)),(30,((13,(44,(51,7))),((42,25),((((47,31),(49,((54,32),18))),(((45,(39,34)),(37,((55,52),23))),12)),(53,((40,(48,(((56,24),(27,22)),6))),((19,(46,((41,28),17))),(5,4))))))))))),((72,70),(9,2))),(38,3))))),1);
   tree tree_681 [p = 0.000, P = 0.091] = [&W 0.000133] (75,((76,(62,29)),((71,57),((69,(68,(73,(74,(59,((60,((61,(66,(58,(64,50)))),43)),26)))))),(((((33,20),((67,((36,(63,11)),10)),(15,8))),((16,((65,35),14)),(30,(((42,25),21),((13,(51,(44,7))),(((((52,(55,39)),37),(34,(45,23))),12),(48,((40,(22,(27,(24,(56,6))))),((19,(46,(41,(28,17)))),((53,((47,31),((49,(54,32)),18))),(5,4))))))))))),((72,70),(9,2))),(38,3))))),1);
   tree tree_682 [p = 0.000, P = 0.091] = [&W 0.000133] (75,((76,(62,29)),((71,57),((69,(68,(73,(74,(((60,59),(58,(61,(((66,64),50),43)))),26))))),(((((33,20),(67,(((36,(63,11)),10),(15,8)))),((16,((65,35),14)),((13,(44,(51,7))),(((42,25),21),(((((55,52),37),((45,39),(34,23))),12),((30,(56,((24,(27,22)),6))),(48,(40,(((53,((47,31),((54,32),(49,18)))),(19,(41,(28,(46,17))))),(5,4)))))))))),((72,70),(9,2))),(38,3))))),1);
   tree tree_683 [p = 0.000, P = 0.091] = [&W 0.000133] (75,((76,(62,29)),((71,57),((69,(68,(73,(74,((59,(58,(61,((64,50),(66,43))))),(60,26)))))),(((((33,20),(((63,(36,11)),10),(67,(15,8)))),((16,((65,35),14)),((30,((42,25),(13,(44,(51,7))))),(21,(48,((((((55,52),39),(45,34)),(37,23)),12),((27,(((56,24),22),6)),(((53,((47,31),((54,32),(49,18)))),(40,(19,(41,(46,(28,17)))))),(5,4))))))))),((72,70),(9,2))),(38,3))))),1);
   tree tree_684 [p = 0.000, P = 0.091] = [&W 0.000133] (75,((76,(62,29)),((71,57),((69,(68,(73,(74,(((60,59),(58,(((66,64),50),(61,43)))),26))))),(((((33,20),(67,(((36,(63,11)),10),(15,8)))),((16,((65,35),14)),((13,(44,(51,7))),(((42,25),21),((((45,39),((55,52),(37,(34,23)))),12),(30,(((56,(27,22)),(24,6)),(48,(40,((((47,31),((49,(54,32)),18)),(53,(19,(46,(28,(41,17)))))),(5,4))))))))))),((72,70),(9,2))),(38,3))))),1);
   tree tree_685 [p = 0.000, P = 0.091] = [&W 0.000133] (75,((76,(62,29)),((71,57),((69,(68,(73,(74,((60,(58,(61,((66,50),(64,43))))),(59,26)))))),(((((33,20),((67,((36,(63,11)),10)),(15,8))),(30,((16,((65,35),14)),((42,25),((21,(13,(44,(51,7)))),(((52,((39,(45,(55,34))),(37,23))),12),((22,((56,27),(24,6))),(48,(((40,(53,((47,31),(49,((54,32),18))))),(19,(46,(28,(41,17))))),(5,4)))))))))),((72,70),(9,2))),(38,3))))),1);
   tree tree_686 [p = 0.000, P = 0.091] = [&W 0.000133] (75,((76,(62,29)),((71,57),((69,(68,(73,(74,(59,((58,((66,64),((61,50),43))),(60,26))))))),(((((33,20),(67,(((36,(63,11)),10),(15,8)))),((21,(30,((42,25),(16,((65,35),14))))),((13,(44,(51,7))),(((39,((45,37),((55,52),(34,23)))),12),(((27,24),((56,22),6)),(((40,(53,((47,31),((49,(54,32)),18)))),(48,(19,(28,(41,(46,17)))))),(5,4))))))),((72,70),(9,2))),(38,3))))),1);
   tree tree_687 [p = 0.000, P = 0.092] = [&W 0.000133] (75,((76,(62,29)),((71,57),((69,(68,(73,(74,((60,(59,(58,(((66,64),(61,50)),43)))),26))))),(((((33,20),(67,(((63,(36,11)),10),(15,8)))),(((42,25),21),((30,(16,(35,(65,14)))),((13,(44,(51,7))),(40,((((37,(45,(55,34))),((52,39),23)),12),((27,((24,(56,22)),6)),(((48,(53,((47,31),(49,((54,32),18))))),(19,(41,((46,28),17)))),(5,4))))))))),((72,70),(9,2))),(38,3))))),1);
   tree tree_688 [p = 0.000, P = 0.092] = [&W 0.000133] (75,((76,(62,29)),((71,57),((69,(68,(73,(74,(59,((60,(58,(64,(61,(50,(66,43)))))),26)))))),(((((33,20),(67,(((63,(36,11)),10),(15,8)))),(21,((42,25),((16,((65,35),14)),((13,(44,(51,7))),(30,(((52,(((45,(39,37)),(55,34)),23)),12),((24,(22,((56,27),6))),((53,(((48,40),((47,31),((54,32),(49,18)))),(19,((46,(41,28)),17)))),(5,4)))))))))),((72,70),(9,2))),(38,3))))),1);
   tree tree_689 [p = 0.000, P = 0.092] = [&W 0.000133] (75,((76,(62,29)),((71,57),((69,(68,(73,(74,(((60,59),(58,(64,((66,50),(61,43))))),26))))),(((((33,20),((67,((36,(63,11)),10)),(15,8))),(21,((30,(16,(35,(65,14)))),((42,25),((13,(44,(51,7))),(53,((((55,39),((45,34),(37,(52,23)))),12),((27,(56,(24,(22,6)))),((48,40),((19,(41,((46,28),17))),(((47,31),(49,((54,32),18))),(5,4)))))))))))),((72,70),(9,2))),(38,3))))),1);
   tree tree_690 [p = 0.000, P = 0.092] = [&W 0.000133] (75,((76,(62,29)),((71,57),((69,(68,(73,(74,((60,(61,((64,(66,58)),(50,43)))),(59,26)))))),(((((33,20),((67,((36,(63,11)),10)),(15,8))),((42,25),((16,((65,35),14)),((13,(44,(51,7))),((30,21),(((52,(37,((45,(55,34)),(39,23)))),12),(48,(((24,22),(27,(56,6))),((19,((46,(41,28)),17)),(((47,31),((49,(54,32)),18)),(53,(40,(5,4))))))))))))),((72,70),(9,2))),(38,3))))),1);
   tree tree_691 [p = 0.000, P = 0.092] = [&W 0.000133] (75,((76,(62,29)),((71,57),((69,(68,(73,(74,((60,(58,((64,50),(61,(66,43))))),(59,26)))))),(((((33,20),(((36,(63,11)),10),(67,(15,8)))),(21,((16,((65,35),14)),((30,(13,(44,(51,7)))),((42,25),((((55,52),((39,(45,34)),(37,23))),12),(((47,31),((49,(54,32)),18)),(53,(40,((48,((56,(27,24)),(22,6))),((19,(46,((41,28),17))),(5,4)))))))))))),((72,70),(9,2))),(38,3))))),1);
   tree tree_692 [p = 0.000, P = 0.092] = [&W 0.000133] (75,((76,(62,29)),((71,57),((69,(68,(73,(74,((60,(66,(64,(58,(61,(50,43)))))),(59,26)))))),(((((33,20),(((36,(63,11)),10),(67,(15,8)))),(21,(((42,25),(30,(16,((65,35),14)))),((13,(44,(51,7))),((((55,39),((37,34),(52,(45,23)))),12),(((47,31),((54,32),(49,18))),((27,(24,((56,22),6))),((40,(19,(41,((46,28),17)))),(48,(53,(5,4))))))))))),((72,70),(9,2))),(38,3))))),1);
   tree tree_693 [p = 0.000, P = 0.092] = [&W 0.000133] (75,((76,(62,29)),((71,57),((69,(68,(73,(74,(59,(60,((58,(64,(50,((66,61),43)))),26))))))),(((((33,20),((67,((36,(63,11)),10)),(15,8))),((42,25),((16,((65,35),14)),((30,21),((13,(44,(51,7))),(((47,31),((49,(54,32)),18)),((((45,37),((55,34),(39,(52,23)))),12),((40,(22,((27,(56,24)),6))),((19,(28,(41,(46,17)))),((53,48),(5,4))))))))))),((72,70),(9,2))),(38,3))))),1);
   tree tree_694 [p = 0.000, P = 0.093] = [&W 0.000133] (75,((76,(62,29)),((71,57),((69,(68,(73,(74,((60,(59,(58,((64,((66,61),50)),43)))),26))))),(((((33,20),(67,(((36,(63,11)),10),(15,8)))),((42,25),((16,((65,35),14)),((13,(44,(51,7))),((30,21),((40,(((55,52),(39,((45,(37,34)),23))),12)),(((24,22),(27,(56,6))),(((47,31),((54,32),(49,18))),(53,(48,((19,(46,((41,28),17))),(5,4)))))))))))),((72,70),(9,2))),(38,3))))),1);
   tree tree_695 [p = 0.000, P = 0.093] = [&W 0.000133] (75,((76,(62,29)),((71,57),((69,(68,(73,(74,((60,(59,(58,((66,61),(64,(50,43)))))),26))))),(((((33,20),(67,(((36,(63,11)),10),(15,8)))),(((42,25),(30,(16,((65,35),14)))),((13,(44,(51,7))),(21,(((37,((45,((55,52),(39,34))),23)),12),((53,48),(((56,27),((24,22),6)),(((47,31),((49,(54,32)),18)),((19,((41,(46,28)),17)),(40,(5,4))))))))))),((72,70),(9,2))),(38,3))))),1);
   tree tree_696 [p = 0.000, P = 0.093] = [&W 0.000133] (75,((76,(62,29)),((71,57),((69,(68,(73,(74,((60,(59,(58,(50,(61,(66,(64,43))))))),26))))),(((((33,20),(((36,(63,11)),10),(67,(15,8)))),((16,((65,35),14)),(21,(((42,25),(30,(13,(44,(51,7))))),((48,((52,((55,39),((37,34),(45,23)))),12)),((53,(24,((56,(27,22)),6))),((40,((47,31),((54,32),(49,18)))),((19,(46,(41,(28,17)))),(5,4))))))))),((72,70),(9,2))),(38,3))))),1);
   tree tree_697 [p = 0.000, P = 0.093] = [&W 0.000133] (75,((76,(62,29)),((71,57),((69,(68,(73,(74,((60,(58,(64,(50,((66,61),43))))),(59,26)))))),(((((33,20),((67,((63,(36,11)),10)),(15,8))),(30,((16,((65,35),14)),((42,25),((21,(13,(44,(51,7)))),(48,(((((45,(52,(39,37))),(55,34)),23),12),((40,((47,31),((54,32),(49,18)))),(53,((22,(56,(24,(27,6)))),((19,(46,(41,(28,17)))),(5,4)))))))))))),((72,70),(9,2))),(38,3))))),1);
   tree tree_698 [p = 0.000, P = 0.093] = [&W 0.000133] (75,((76,(62,29)),((71,57),((69,(68,(73,(74,((58,(61,(((66,64),50),43))),((60,59),26)))))),(((((33,20),(67,(((36,(63,11)),10),(15,8)))),((16,((65,35),14)),(21,((30,((42,25),(13,(44,(51,7))))),(((52,((37,34),(45,((55,39),23)))),12),(((47,31),((49,(54,32)),18)),(48,((27,(24,((56,22),6))),((40,(19,(28,((46,41),17)))),(53,(5,4))))))))))),((72,70),(9,2))),(38,3))))),1);
   tree tree_699 [p = 0.000, P = 0.093] = [&W 0.000133] (75,((76,(62,29)),((71,57),((69,(68,(73,(74,((58,(61,(50,(66,(64,43))))),((60,59),26)))))),(((((33,20),(67,(((36,(63,11)),10),(15,8)))),((30,21),((42,25),((16,((65,35),14)),((13,(44,(51,7))),(48,(((((55,52),39),((37,34),(45,23))),12),(40,((27,(56,(24,(22,6)))),((19,(28,(41,(46,17)))),((53,((47,31),((49,(54,32)),18))),(5,4)))))))))))),((72,70),(9,2))),(38,3))))),1);
   tree tree_700 [p = 0.000, P = 0.093] = [&W 0.000133] (75,((76,(62,29)),((71,57),((69,(68,(73,(74,((58,(66,((61,(64,50)),43))),(60,(59,26))))))),(((((33,20),(67,(((63,(36,11)),10),(15,8)))),((21,((42,25),(16,((65,35),14)))),(30,((13,(44,(51,7))),(((((55,39),(52,34)),((45,37),23)),12),(((56,(27,24)),(22,6)),((48,(53,40)),((19,((46,(41,28)),17)),(((47,31),((49,(54,32)),18)),(5,4)))))))))),((72,70),(9,2))),(38,3))))),1);
   tree tree_701 [p = 0.000, P = 0.093] = [&W 0.000133] (75,((76,(62,29)),((71,57),((69,(68,(73,(74,(59,((58,(50,((66,(64,61)),43))),(60,26))))))),(((((33,20),(((36,(63,11)),10),(67,(15,8)))),((42,25),((21,(16,(35,(65,14)))),(30,((13,(44,(51,7))),(48,(((55,(39,((37,(45,(52,34))),23))),12),(((47,31),((49,(54,32)),18)),(((24,((56,27),22)),6),((19,(46,(28,(41,17)))),(53,(40,(5,4))))))))))))),((72,70),(9,2))),(38,3))))),1);
   tree tree_702 [p = 0.000, P = 0.094] = [&W 0.000133] (75,((76,(62,29)),((71,57),((69,(68,(73,(74,(59,(60,(((64,(58,50)),((66,61),43)),26))))))),(((((33,20),((67,((63,(36,11)),10)),(15,8))),((21,(30,(16,((65,35),14)))),(((42,25),(13,(44,(51,7)))),(((37,(39,((52,45),((55,34),23)))),12),(53,(48,((56,(24,(27,(22,6)))),((40,(19,((46,28),(41,17)))),(((47,31),((54,32),(49,18))),(5,4)))))))))),((72,70),(9,2))),(38,3))))),1);
   tree tree_703 [p = 0.000, P = 0.094] = [&W 0.000133] (75,((76,(62,29)),((71,57),((69,(68,(73,(74,(59,((58,(64,((66,(61,50)),43))),(60,26))))))),(((((33,20),((67,((36,(63,11)),10)),(15,8))),(21,((16,((65,35),14)),((30,(13,(44,(51,7)))),((42,25),(((45,(((52,(39,37)),(55,34)),23)),12),(((47,31),(49,((54,32),18))),((48,(40,(((27,24),22),(56,6)))),((53,(19,(46,(28,(41,17))))),(5,4)))))))))),((72,70),(9,2))),(38,3))))),1);
   tree tree_704 [p = 0.000, P = 0.094] = [&W 0.000133] (75,((76,(62,29)),((71,57),((69,(68,(73,(74,(60,(59,((((66,(64,61)),50),(58,43)),26))))))),(((((33,20),(((36,(63,11)),10),(67,(15,8)))),(30,((42,25),((21,(13,(44,(51,7)))),((16,((65,35),14)),((53,((47,31),((49,(54,32)),18))),(((((55,52),39),(45,(34,(37,23)))),12),((19,(46,(41,(28,17)))),(48,((27,(22,(56,(24,6)))),(40,(5,4)))))))))))),((72,70),(9,2))),(38,3))))),1);
   tree tree_705 [p = 0.000, P = 0.094] = [&W 0.000133] (75,((76,(62,29)),((71,57),((69,(68,(73,(74,((60,(58,((61,((66,64),50)),43))),(59,26)))))),(((((33,20),(((36,(63,11)),10),(67,(15,8)))),((42,25),((13,(44,(51,7))),(((30,21),(16,((65,35),14))),(((34,((55,45),(37,(39,(52,23))))),12),(53,((19,(41,(46,(28,17)))),(((47,31),((49,(54,32)),18)),(48,(40,((24,((56,22),(27,6))),(5,4)))))))))))),((72,70),(9,2))),(38,3))))),1);
   tree tree_706 [p = 0.000, P = 0.094] = [&W 0.000133] (75,((76,(62,29)),((71,57),((69,(68,(73,(74,(60,((58,((66,(64,50)),(61,43))),(59,26))))))),(((((33,20),(((63,(36,11)),10),(67,(15,8)))),(((42,25),21),((13,(44,(51,7))),((30,(16,((65,35),14))),(((37,((55,34),((45,(52,39)),23))),12),(53,((19,(28,(46,(41,17)))),(48,((40,((47,31),(49,((54,32),18)))),(((27,24),((56,22),6)),(5,4))))))))))),((72,70),(9,2))),(38,3))))),1);
   tree tree_707 [p = 0.000, P = 0.094] = [&W 0.000133] (75,((76,(62,29)),((71,57),((69,(68,(73,(74,((60,59),((58,(64,(61,((66,50),43)))),26)))))),(((((33,20),(67,(((63,(36,11)),10),(15,8)))),(21,(30,((13,((51,44),7)),((42,25),((16,((65,35),14)),((48,((47,31),((49,(54,32)),18))),(40,((53,(((39,37),((45,(52,(55,34))),23)),12)),((19,(((46,41),28),17)),((56,(24,(22,(27,6)))),(5,4)))))))))))),((72,70),(9,2))),(38,3))))),1);
   tree tree_708 [p = 0.000, P = 0.094] = [&W 0.000133] (75,((76,(62,29)),((71,57),((69,(68,(73,(74,(59,(60,((64,(50,(66,(58,(61,43))))),26))))))),(((((33,20),(67,(((36,(63,11)),10),(15,8)))),((13,(44,(51,7))),((30,(21,(16,((65,35),14)))),((42,25),(((47,31),(49,((54,32),18))),(53,(48,((((52,37),(39,((45,(55,34)),23))),12),((19,(46,(28,(41,17)))),(40,(((24,22),(27,(56,6))),(5,4)))))))))))),((72,70),(9,2))),(38,3))))),1);
   tree tree_709 [p = 0.000, P = 0.095] = [&W 0.000133] (75,((76,(62,29)),((71,57),((69,(68,(73,(74,((59,(58,(61,(50,(66,(64,43)))))),(60,26)))))),(((((33,20),((67,((36,(63,11)),10)),(15,8))),((13,(44,(51,7))),((((42,25),21),(16,((65,35),14))),(((47,31),(49,((54,32),18))),(((39,(37,(45,((52,(55,34)),23)))),12),((19,(28,(41,(46,17)))),(40,((53,48),(30,(((27,24),(22,(56,6))),(5,4))))))))))),((72,70),(9,2))),(38,3))))),1);
   tree tree_710 [p = 0.000, P = 0.095] = [&W 0.000133] (75,((76,(62,29)),((71,57),((69,(68,(73,(74,(59,((58,((66,61),(64,(50,43)))),(60,26))))))),(((((33,20),((67,((36,(63,11)),10)),(15,8))),((30,(13,(44,(51,7)))),((((42,25),21),(16,((65,35),14))),(((47,31),((54,32),(49,18))),((40,((53,48),((((55,52),37),(34,(39,(45,23)))),12))),((19,((41,28),(46,17))),((22,(56,((27,24),6))),(5,4)))))))),((72,70),(9,2))),(38,3))))),1);
   tree tree_711 [p = 0.000, P = 0.095] = [&W 0.000133] (75,((76,(62,29)),((71,57),((69,(68,(73,(74,(60,((58,(64,((61,50),(66,43)))),(59,26))))))),(((((33,20),(67,(((36,(63,11)),10),(15,8)))),((13,(44,(51,7))),((30,(21,((42,25),(16,((65,35),14))))),((40,((53,48),(((45,(39,(52,(37,(55,34))))),23),12))),((19,(41,(28,(46,17)))),(((24,22),(27,(56,6))),(((47,31),((54,32),(49,18))),(5,4)))))))),((72,70),(9,2))),(38,3))))),1);
   tree tree_712 [p = 0.000, P = 0.095] = [&W 0.000133] (75,((76,(62,29)),((71,57),((69,(68,(73,(74,(59,((58,(66,(61,(64,(50,43))))),(60,26))))))),(((((33,20),(67,(((36,(63,11)),10),(15,8)))),((30,(13,(44,(51,7)))),(((42,25),(16,((65,35),14))),(21,(40,(((39,((52,37),((45,(55,34)),23))),12),(((53,48),(19,((46,41),(28,17)))),(((56,((27,24),22)),6),(((47,31),((54,32),(49,18))),(5,4)))))))))),((72,70),(9,2))),(38,3))))),1);
   tree tree_713 [p = 0.000, P = 0.095] = [&W 0.000133] (75,((76,(62,29)),((71,57),((69,(68,(73,(74,(60,((59,(58,(50,(64,(61,(66,43)))))),26)))))),(((((33,20),((67,((36,(63,11)),10)),(15,8))),(30,(((42,25),(13,(44,(51,7)))),(21,((16,((65,35),14)),(((34,((52,(55,39)),(45,(37,23)))),12),(48,(53,((19,(28,((46,41),17))),((27,((24,(56,22)),6)),((40,((49,(47,31)),((54,32),18))),(5,4)))))))))))),((72,70),(9,2))),(38,3))))),1);
   tree tree_714 [p = 0.000, P = 0.095] = [&W 0.000133] (75,((76,(62,29)),((71,57),((69,(68,(73,(74,(60,((58,(64,(61,(50,(66,43))))),(59,26))))))),(((((33,20),(67,(((36,(63,11)),10),(15,8)))),((13,(44,(51,7))),((21,((42,25),(16,((65,35),14)))),(30,((((53,48),40),((((39,(52,37)),(45,(55,34))),23),12)),((19,(41,(28,(46,17)))),((27,(56,(22,(24,6)))),(((47,31),((54,32),(49,18))),(5,4))))))))),((72,70),(9,2))),(38,3))))),1);
   tree tree_715 [p = 0.000, P = 0.095] = [&W 0.000133] (75,((76,(62,29)),((71,57),((69,(68,(73,(74,(59,(60,((58,(66,((61,50),(64,43)))),26))))))),(((((33,20),((67,((36,(63,11)),10)),(15,8))),((13,(44,(51,7))),(30,((16,((65,35),14)),(21,((42,25),((((39,37),(45,(((55,52),34),23))),12),((19,(46,(41,(28,17)))),((40,(53,(48,((47,31),((49,(54,32)),18))))),((24,(27,((56,22),6))),(5,4))))))))))),((72,70),(9,2))),(38,3))))),1);
   tree tree_716 [p = 0.000, P = 0.095] = [&W 0.000133] (75,((76,(62,29)),((71,57),((69,(68,(73,(74,((59,(50,((66,(64,61)),(58,43)))),(60,26)))))),(((((33,20),(67,(((36,(63,11)),10),(15,8)))),((13,(44,(51,7))),(21,((16,((65,35),14)),((42,25),(30,(53,(((37,(((55,39),34),(52,(45,23)))),12),((19,(46,(28,(41,17)))),((48,40),((27,((56,24),(22,6))),(((47,31),((49,(54,32)),18)),(5,4))))))))))))),((72,70),(9,2))),(38,3))))),1);
   tree tree_717 [p = 0.000, P = 0.096] = [&W 0.000133] (75,((76,(62,29)),((71,57),((69,(68,(73,(74,((60,(58,((66,50),(61,(64,43))))),(59,26)))))),(((((33,20),((67,((36,(63,11)),10)),(15,8))),(21,((30,(13,(44,(51,7)))),((42,25),((16,((65,35),14)),(((39,(37,((55,((52,45),34)),23))),12),((19,(41,(28,(46,17)))),(((47,31),((54,32),(49,18))),(((53,48),(40,((56,(27,22)),(24,6)))),(5,4)))))))))),((72,70),(9,2))),(38,3))))),1);
   tree tree_718 [p = 0.000, P = 0.096] = [&W 0.000133] (75,((76,(62,29)),((71,57),((69,(68,(73,(74,((58,(61,(50,(66,(64,43))))),((60,59),26)))))),(((((33,20),(67,(((36,(63,11)),10),(15,8)))),((42,25),(30,((13,(44,(51,7))),((16,((65,35),14)),(21,(53,(((47,31),(49,((54,32),18))),((((52,(45,(55,39))),(37,(34,23))),12),((19,(41,(28,(46,17)))),(40,(((56,(27,(24,22))),6),(48,(5,4)))))))))))))),((72,70),(9,2))),(38,3))))),1);
   tree tree_719 [p = 0.000, P = 0.096] = [&W 0.000133] (75,((76,(62,29)),((71,57),((69,(68,(73,(74,(60,((58,(50,(61,((66,64),43)))),(59,26))))))),(((((33,20),(67,(((36,(63,11)),10),(15,8)))),(30,((42,25),((13,(44,(51,7))),(21,((16,((65,35),14)),(40,(48,((19,((41,28),(46,17))),((((52,45),((55,34),(37,(39,23)))),12),((53,(((47,31),((54,32),(49,18))),(24,((27,22),(56,6))))),(5,4)))))))))))),((72,70),(9,2))),(38,3))))),1);
   tree tree_720 [p = 0.000, P = 0.096] = [&W 0.000133] (75,((76,(62,29)),((71,57),((69,(68,(73,(74,((58,((61,((66,64),50)),43)),(59,(60,26))))))),(((((33,20),(67,(((36,(63,11)),10),(15,8)))),((((42,25),21),(13,(44,(51,7)))),((30,(16,(35,(65,14)))),(53,((48,(19,(41,(28,(46,17))))),(40,(((((55,39),(52,(37,34))),(45,23)),12),((((47,31),(49,((54,32),18))),(22,((56,27),(24,6)))),(5,4))))))))),((72,70),(9,2))),(38,3))))),1);
   tree tree_721 [p = 0.000, P = 0.096] = [&W 0.000133] (75,((76,(62,29)),((71,57),((69,(68,(73,(74,(((60,59),(58,(66,((64,50),(61,43))))),26))))),(((((33,20),((67,((36,(63,11)),10)),(15,8))),((21,((42,25),(13,(44,(51,7))))),((30,(16,((65,35),14))),((19,(41,(46,(28,17)))),(((34,(37,((52,(55,39)),(45,23)))),12),(48,(53,((((47,31),((54,32),(49,18))),(40,(22,(27,(56,(24,6)))))),(5,4))))))))),((72,70),(9,2))),(38,3))))),1);
   tree tree_722 [p = 0.000, P = 0.096] = [&W 0.000133] (75,((76,(62,29)),((71,57),((69,(68,(73,(74,((59,(58,(64,(66,(50,(61,43)))))),(60,26)))))),(((((33,20),(((36,(63,11)),10),(67,(15,8)))),((42,25),((13,(44,(51,7))),(21,((16,(65,(35,14))),(30,((19,((46,(41,28)),17)),((48,((52,(37,(((45,39),(55,34)),23))),12)),((((47,31),(49,((54,32),18))),(27,(24,(56,(22,6))))),((53,40),(5,4))))))))))),((72,70),(9,2))),(38,3))))),1);
   tree tree_723 [p = 0.000, P = 0.096] = [&W 0.000133] (75,((76,(62,29)),((71,57),((69,(68,(73,(74,((59,(58,(((66,(64,61)),50),43))),(60,26)))))),(((((33,20),(67,(((63,(36,11)),10),(15,8)))),((13,((51,44),7)),((30,(((42,25),21),(16,(35,(65,14))))),(53,((48,(19,(((46,41),28),17))),(40,((((52,((55,39),(37,34))),(45,23)),12),((((47,31),(49,((54,32),18))),(22,((56,27),(24,6)))),(5,4))))))))),((72,70),(9,2))),(38,3))))),1);
   tree tree_724 [p = 0.000, P = 0.097] = [&W 0.000133] (75,((76,(62,29)),((71,57),((69,(68,(73,(74,(59,((60,(58,(((64,61),(66,50)),43))),26)))))),(((((33,20),((67,((36,(63,11)),10)),(15,8))),((42,25),((30,(13,(44,(51,7)))),(21,((16,((65,35),14)),((48,40),((19,((41,28),(46,17))),(((52,((45,(37,(39,34))),(55,23))),12),(((53,((47,31),((49,(54,32)),18))),(24,(22,(56,(27,6))))),(5,4)))))))))),((72,70),(9,2))),(38,3))))),1);
   tree tree_725 [p = 0.000, P = 0.097] = [&W 0.000133] (75,((76,(62,29)),((71,57),((69,(68,(73,(74,(((60,59),(58,(66,(64,(50,(61,43)))))),26))))),(((((33,20),((67,((36,(63,11)),10)),(15,8))),(((42,25),(13,(44,(51,7)))),(21,((30,(16,((65,35),14))),((19,(41,((46,28),17))),((53,(((52,34),(37,((55,39),(45,23)))),12)),((48,(((47,31),((49,(54,32)),18)),(40,(27,(56,(24,(22,6))))))),(5,4)))))))),((72,70),(9,2))),(38,3))))),1);
   tree tree_726 [p = 0.000, P = 0.097] = [&W 0.000133] (75,((76,(62,29)),((71,57),((69,(68,(73,(74,(60,(59,((58,(66,((64,61),(50,43)))),26))))))),(((((33,20),(((36,(63,11)),10),(67,(15,8)))),((42,25),((13,(44,(51,7))),(21,(30,((16,((65,35),14)),(((34,((39,(45,((55,52),37))),23)),12),((19,(28,((46,41),17))),((40,((53,48),(27,(24,(22,(56,6)))))),(((47,31),((54,32),(49,18))),(5,4))))))))))),((72,70),(9,2))),(38,3))))),1);
   tree tree_727 [p = 0.000, P = 0.097] = [&W 0.000133] (75,((76,(62,29)),((71,57),((69,(68,(73,(74,((60,(59,(58,(66,((64,61),(50,43)))))),26))))),(((((33,20),(67,(((36,(63,11)),10),(15,8)))),((21,(13,(44,(51,7)))),((30,(16,((65,35),14))),(((45,((39,((55,52),37)),(34,23))),12),(40,((19,((41,(46,28)),17)),(((47,31),(49,((54,32),18))),(48,((42,25),((53,(56,(27,(24,(22,6))))),(5,4))))))))))),((72,70),(9,2))),(38,3))))),1);
   tree tree_728 [p = 0.000, P = 0.097] = [&W 0.000133] (75,((76,(62,29)),((71,57),((69,(68,(73,(74,((60,(59,(58,((66,61),((64,50),43))))),26))))),(((((33,20),(((36,(63,11)),10),(67,(15,8)))),((21,(13,(44,(51,7)))),((30,(16,((65,35),14))),(((47,31),(49,((54,32),18))),((40,(48,((34,(37,(((55,52),(45,39)),23))),12))),(((42,25),(19,(41,(46,(28,17))))),((27,((56,22),(24,6))),(53,(5,4))))))))),((72,70),(9,2))),(38,3))))),1);
   tree tree_729 [p = 0.000, P = 0.097] = [&W 0.000133] (75,((76,(62,29)),((71,57),((69,(68,(73,(74,(((60,59),(58,(61,((66,64),(50,43))))),26))))),(((((33,20),((67,((36,(63,11)),10)),(15,8))),((13,(44,(51,7))),(21,((16,((65,35),14)),((30,(42,25)),(((34,(52,(((55,39),37),(45,23)))),12),(48,((40,((47,31),(49,((54,32),18)))),((53,(19,(((46,41),28),17))),(((24,22),(56,(27,6))),(5,4))))))))))),((72,70),(9,2))),(38,3))))),1);
   tree tree_730 [p = 0.000, P = 0.097] = [&W 0.000133] (75,((76,(62,29)),((71,57),((69,(68,(73,(74,((58,(50,(66,(61,(64,43))))),(60,(59,26))))))),(((((33,20),(67,(((36,(63,11)),10),(15,8)))),(30,((42,25),(21,((13,(44,(51,7))),((16,((65,35),14)),(53,((19,(46,(41,(28,17)))),((((55,34),((45,(52,39)),(37,23))),12),((40,(((47,31),((54,32),(49,18))),(48,((27,22),(24,(56,6)))))),(5,4))))))))))),((72,70),(9,2))),(38,3))))),1);
   tree tree_731 [p = 0.000, P = 0.097] = [&W 0.000133] (75,((76,(62,29)),((71,57),((69,(68,(73,(74,(((64,50),(((66,61),58),43)),(59,(60,26))))))),(((((33,20),((67,((63,(36,11)),10)),(15,8))),((21,((30,(42,25)),(13,(44,(51,7))))),((16,((65,35),14)),(53,(((45,(((55,39),(52,34)),(37,23))),12),(((47,31),(49,((54,32),18))),((48,40),((19,((41,(46,28)),17)),((56,((27,22),(24,6))),(5,4)))))))))),((72,70),(9,2))),(38,3))))),1);
   tree tree_732 [p = 0.000, P = 0.098] = [&W 0.000133] (75,((76,(62,29)),((71,57),((69,(68,(73,(74,((60,(58,(64,(61,(50,(66,43)))))),(59,26)))))),(((((33,20),((67,((36,(63,11)),10)),(15,8))),(((42,25),(13,(44,(51,7)))),((21,(16,((65,35),14))),(30,((40,((52,(((39,37),(45,(55,34))),23)),12)),(((47,31),(49,((54,32),18))),((19,(41,(28,(46,17)))),(53,((((56,27),(24,22)),6),(48,(5,4))))))))))),((72,70),(9,2))),(38,3))))),1);
   tree tree_733 [p = 0.000, P = 0.098] = [&W 0.000133] (75,((76,(62,29)),((71,57),((69,(68,(73,(74,(60,((59,(58,(50,(64,((66,61),43))))),26)))))),(((((33,20),(67,(((36,(63,11)),10),(15,8)))),(21,(30,((13,(44,(51,7))),((16,(35,(65,14))),((42,25),(53,(48,(40,((((47,31),((54,32),(49,18))),(((55,52),(((45,39),37),(34,23))),12)),((19,((46,(41,28)),17)),((27,(24,((56,22),6))),(5,4))))))))))))),((72,70),(9,2))),(38,3))))),1);
   tree tree_734 [p = 0.000, P = 0.098] = [&W 0.000133] (75,((76,(62,29)),((71,57),((69,(68,(73,(74,(59,((60,((66,50),(58,(61,(64,43))))),26)))))),(((((33,20),(67,(((36,(63,11)),10),(15,8)))),((30,(13,(44,(51,7)))),(21,((16,((65,35),14)),((42,25),((53,((((55,52),(39,34)),((45,37),23)),12)),((19,(46,(41,(28,17)))),((48,(((47,31),((54,32),(49,18))),(22,(24,((56,27),6))))),(40,(5,4)))))))))),((72,70),(9,2))),(38,3))))),1);
   tree tree_735 [p = 0.000, P = 0.098] = [&W 0.000133] (75,((76,(62,29)),((71,57),((69,(68,(73,(74,(60,(((61,58),(50,((66,64),43))),(59,26))))))),(((((33,20),(67,(((63,(36,11)),10),(15,8)))),((13,(51,(44,7))),((16,((65,35),14)),((30,21),((42,25),(((45,((55,39),(52,(34,(37,23))))),12),(40,(53,(48,((19,(46,(41,(28,17)))),((((47,31),(49,((54,32),18))),(27,(22,((56,24),6)))),(5,4)))))))))))),((72,70),(9,2))),(38,3))))),1);
   tree tree_736 [p = 0.000, P = 0.098] = [&W 0.000133] (75,((76,(62,29)),((71,57),((69,(68,(73,(74,((60,(59,(58,(61,(50,(64,(66,43))))))),26))))),(((((33,20),(((63,(36,11)),10),(67,(15,8)))),((13,(44,(51,7))),((42,25),(30,((16,((65,35),14)),(21,((((47,31),(49,((54,32),18))),(((37,(52,(55,34))),((45,39),23)),12)),(40,((53,48),((19,((46,(41,28)),17)),(((56,24),(27,(22,6))),(5,4)))))))))))),((72,70),(9,2))),(38,3))))),1);
   tree tree_737 [p = 0.000, P = 0.098] = [&W 0.000133] (75,((76,(62,29)),((71,57),((69,(68,(73,(74,((59,(58,((61,50),((66,64),43)))),(60,26)))))),(((((33,20),(67,(((36,(63,11)),10),(15,8)))),((42,25),((13,(44,(51,7))),(21,((30,(16,((65,35),14))),((48,(((47,31),(49,((54,32),18))),((((39,(45,(52,37))),(55,34)),23),12))),((53,(19,((46,41),(28,17)))),(40,((22,(27,((56,24),6))),(5,4)))))))))),((72,70),(9,2))),(38,3))))),1);
   tree tree_738 [p = 0.000, P = 0.098] = [&W 0.000133] (75,((76,(62,29)),((71,57),((69,(68,(73,(74,((60,(58,(61,((66,64),(50,43))))),(59,26)))))),(((((33,20),(67,(((36,(63,11)),10),(15,8)))),(30,((13,(44,(51,7))),(((42,25),(21,(16,(35,(65,14))))),(((40,((47,31),((54,32),(49,18)))),(53,((((39,37),(52,(45,(55,34)))),23),12))),((19,((41,28),(46,17))),((22,(56,((27,24),6))),(48,(5,4))))))))),((72,70),(9,2))),(38,3))))),1);
   tree tree_739 [p = 0.000, P = 0.099] = [&W 0.000133] (75,((76,(62,29)),((71,57),((69,(68,(73,(74,((60,(58,(61,(50,(64,(66,43)))))),(59,26)))))),(((((33,20),((67,((63,(36,11)),10)),(15,8))),(((42,25),(13,(44,(51,7)))),((30,(16,((65,35),14))),(21,((((47,31),(49,((54,32),18))),((52,(37,((39,(45,(55,34))),23))),12)),(((53,48),40),((19,(((46,41),28),17)),((27,(56,(24,(22,6)))),(5,4))))))))),((72,70),(9,2))),(38,3))))),1);
   tree tree_740 [p = 0.000, P = 0.099] = [&W 0.000133] (75,((76,(62,29)),((71,57),((69,(68,(73,(74,((60,59),((58,((66,61),(64,(50,43)))),26)))))),(((((33,20),(((36,(63,11)),10),(67,(15,8)))),(30,(21,((13,(44,(51,7))),((42,25),((16,(65,(35,14))),(((47,31),((54,32),(49,18))),(((((45,37),((52,(55,39)),34)),23),12),((27,(22,(56,(24,6)))),(((53,40),(19,(28,(46,(41,17))))),(48,(5,4)))))))))))),((72,70),(9,2))),(38,3))))),1);
   tree tree_741 [p = 0.000, P = 0.099] = [&W 0.000133] (75,((76,(62,29)),((71,57),((69,(68,(73,(74,((59,(64,((58,50),((66,61),43)))),(60,26)))))),(((((33,20),(((63,(36,11)),10),(67,(15,8)))),((21,(13,(44,(51,7)))),(((30,(42,25)),(16,((65,35),14))),(((47,31),((54,32),(49,18))),((((52,45),((37,((55,39),34)),23)),12),((24,(22,(27,(56,6)))),(40,(48,((19,(28,(41,(46,17)))),(53,(5,4))))))))))),((72,70),(9,2))),(38,3))))),1);
   tree tree_742 [p = 0.000, P = 0.099] = [&W 0.000133] (75,((76,(62,29)),((71,57),((69,(68,(73,(74,((60,59),((58,(50,(66,((64,61),43)))),26)))))),(((((33,20),((67,((63,(36,11)),10)),(15,8))),((30,((42,25),(13,(44,(51,7))))),((16,((65,35),14)),(21,(53,((40,((((55,39),(52,(45,(37,34)))),23),12)),(((56,22),(27,(24,6))),(((47,31),(49,((54,32),18))),((48,(19,(41,(46,(28,17))))),(5,4)))))))))),((72,70),(9,2))),(38,3))))),1);
   tree tree_743 [p = 0.000, P = 0.099] = [&W 0.000133] (75,((76,(62,29)),((71,57),((69,(68,(73,(74,((59,(60,(58,((66,(64,50)),(61,43))))),26))))),(((((33,20),(((63,(36,11)),10),(67,(15,8)))),((21,(13,(44,(51,7)))),((42,25),((30,(16,((65,35),14))),(40,(((((52,37),(45,(39,(55,34)))),23),12),(((27,24),((56,22),6)),(48,(((47,31),((54,32),(49,18))),((19,(41,(46,(28,17)))),(53,(5,4)))))))))))),((72,70),(9,2))),(38,3))))),1);
   tree tree_744 [p = 0.000, P = 0.099] = [&W 0.000133] (75,((76,(62,29)),((71,57),((69,(68,(73,(74,((58,((64,(61,(66,50))),43)),(59,(60,26))))))),(((((33,20),(67,(((36,(63,11)),10),(15,8)))),(((42,25),21),((13,(44,(51,7))),((30,(16,((65,35),14))),(((39,(52,(37,((55,34),(45,23))))),12),(40,((19,(28,((46,41),17))),((53,((48,((47,31),(49,((54,32),18)))),(56,(24,(27,(22,6)))))),(5,4))))))))),((72,70),(9,2))),(38,3))))),1);
   tree tree_745 [p = 0.000, P = 0.099] = [&W 0.000133] (75,((76,(62,29)),((71,57),((69,(68,(73,(74,(((60,59),(64,((58,50),((66,61),43)))),26))))),(((((33,20),(67,(((36,(63,11)),10),(15,8)))),((30,(13,(44,(51,7)))),(21,(((42,25),(16,((65,35),14))),((53,48),(((39,(((52,37),(55,34)),(45,23))),12),((56,((27,22),(24,6))),(40,(((47,31),((54,32),(49,18))),((19,(((46,41),28),17)),(5,4))))))))))),((72,70),(9,2))),(38,3))))),1);
   tree tree_746 [p = 0.000, P = 0.099] = [&W 0.000133] (75,((76,(62,29)),((71,57),((69,(68,(73,(74,((60,(58,((64,(66,(61,50))),43))),(59,26)))))),(((((33,20),(((36,(63,11)),10),(67,(15,8)))),((30,(13,(44,(51,7)))),(21,((42,25),((16,(65,(35,14))),((53,40),(((37,(((55,39),(52,34)),(45,23))),12),((56,((27,24),(22,6))),(((47,31),((49,(54,32)),18)),((48,(19,((46,41),(28,17)))),(5,4))))))))))),((72,70),(9,2))),(38,3))))),1);
   tree tree_747 [p = 0.000, P = 0.100] = [&W 0.000133] (75,((76,(62,29)),((71,57),((69,(68,(73,(74,(59,((60,((64,61),(50,(66,(58,43))))),26)))))),(((((33,20),((67,((36,(63,11)),10)),(15,8))),(((42,25),(13,(44,(51,7)))),((30,(21,(16,((65,35),14)))),((((47,31),((49,(54,32)),18)),((39,((52,37),((55,34),(45,23)))),12)),((40,(48,(19,(41,((46,28),17))))),(((27,(24,22)),(56,6)),(53,(5,4)))))))),((72,70),(9,2))),(38,3))))),1);
   tree tree_748 [p = 0.000, P = 0.100] = [&W 0.000133] (75,((76,(62,29)),((71,57),((69,(68,(73,(74,(59,((60,(58,(((66,64),(61,50)),43))),26)))))),(((((33,20),(67,(((36,(63,11)),10),(15,8)))),((21,((30,(42,25)),(13,(44,(51,7))))),((16,((65,35),14)),(40,((((52,(37,(55,34))),(39,(45,23))),12),((27,(22,(24,(56,6)))),(48,(((47,31),(49,((54,32),18))),((19,((46,28),(41,17))),(53,(5,4))))))))))),((72,70),(9,2))),(38,3))))),1);
   tree tree_749 [p = 0.000, P = 0.100] = [&W 0.000133] (75,((76,(62,29)),((71,57),((69,(68,(73,(74,(60,((58,((64,50),(66,(61,43)))),(59,26))))))),(((((33,20),(67,(((63,(36,11)),10),(15,8)))),(((42,25),21),((13,(44,(51,7))),((30,(16,((65,35),14))),(53,(((37,((55,34),((45,(52,39)),23))),12),((19,(28,(41,(46,17)))),(((40,((47,31),((49,(54,32)),18))),(((56,(27,24)),22),6)),(48,(5,4)))))))))),((72,70),(9,2))),(38,3))))),1);
   tree tree_750 [p = 0.000, P = 0.100] = [&W 0.000133] (75,((76,(62,29)),((71,57),((69,(68,(73,(74,(60,((58,(64,(66,(61,(50,43))))),(59,26))))))),(((((67,(33,20)),(((63,(36,11)),10),(15,8))),(((42,25),21),((13,(44,(51,7))),((30,(16,((65,35),14))),(53,(((37,((55,34),((45,(52,39)),23))),12),((19,(28,(46,(41,17)))),((48,((40,((47,31),(49,((54,32),18)))),(27,(56,((24,22),6))))),(5,4))))))))),((72,70),(9,2))),(38,3))))),1);
   tree tree_751 [p = 0.000, P = 0.100] = [&W 0.000133] (75,((76,(62,29)),((71,57),((69,(68,(73,(74,((58,((64,50),(66,(61,43)))),((60,59),26)))))),(((((33,20),((67,((63,(36,11)),10)),(15,8))),((21,(13,(44,(51,7)))),(((42,25),(16,((65,35),14))),(30,(((45,((55,39),((37,34),(52,23)))),12),((48,(19,((41,28),(46,17)))),((40,((24,((56,27),22)),6)),((53,((47,31),((49,(54,32)),18))),(5,4))))))))),((72,70),(9,2))),(38,3))))),1);
   tree tree_752 [p = 0.000, P = 0.100] = [&W 0.000133] (75,((76,(62,29)),((71,57),((69,(68,(73,(74,(59,((60,(58,(61,(64,(50,(66,43)))))),26)))))),(((((33,20),(67,(((36,(63,11)),10),(15,8)))),((13,(44,(51,7))),(((42,25),(16,((65,35),14))),(21,(30,(((((55,39),(45,37)),((52,34),23)),12),(40,((53,(19,(41,((46,28),17)))),((27,(((56,24),22),6)),(48,(((47,31),((54,32),(49,18))),(5,4)))))))))))),((72,70),(9,2))),(38,3))))),1);
   tree tree_753 [p = 0.000, P = 0.100] = [&W 0.000133] (75,((76,(62,29)),((71,57),((69,(68,(73,(74,((59,(58,((66,((64,61),50)),43))),(60,26)))))),(((((33,20),(67,(((36,(63,11)),10),(15,8)))),((21,(13,(44,(51,7)))),((16,((65,35),14)),((42,25),(30,(((39,(37,(34,((55,52),(45,23))))),12),(53,((40,(19,((46,41),(28,17)))),((48,(24,(27,(56,(22,6))))),(((47,31),((54,32),(49,18))),(5,4))))))))))),((72,70),(9,2))),(38,3))))),1);
   tree tree_754 [p = 0.000, P = 0.101] = [&W 0.000133] (75,((76,(62,29)),((71,57),((69,(68,(73,(74,((59,(58,(((66,61),(64,50)),43))),(60,26)))))),(((((33,20),(67,(((36,(63,11)),10),(15,8)))),(((42,25),(21,(13,(44,(51,7))))),((16,((65,35),14)),(30,(((37,(39,(34,((55,52),(45,23))))),12),(53,((19,((46,41),(28,17))),(40,((48,(24,(27,(56,(22,6))))),(((47,31),((54,32),(49,18))),(5,4))))))))))),((72,70),(9,2))),(38,3))))),1);
   tree tree_755 [p = 0.000, P = 0.101] = [&W 0.000133] (75,((76,(62,29)),((71,57),((69,(68,(73,(74,((59,(60,(58,(50,(61,((66,64),43)))))),26))))),(((((33,20),(((36,(63,11)),10),(67,(15,8)))),((21,(13,((51,44),7))),((16,((65,35),14)),(30,((42,25),(48,(((37,(52,(45,(39,((55,34),23))))),12),((((47,31),(49,((54,32),18))),(19,((46,41),(28,17)))),(53,((40,(27,((56,24),(22,6)))),(5,4))))))))))),((72,70),(9,2))),(38,3))))),1);
   tree tree_756 [p = 0.000, P = 0.101] = [&W 0.000133] (75,((76,(62,29)),((71,57),((69,(68,(73,(74,(60,(59,((58,((66,(64,61)),(50,43))),26))))))),(((((33,20),(67,(((36,(63,11)),10),(15,8)))),((42,25),(30,((13,(44,(51,7))),((16,((65,35),14)),(21,(53,((((47,31),((49,(54,32)),18)),(((45,39),((37,(55,34)),(52,23))),12)),((19,((46,(41,28)),17)),(((48,40),(27,(22,((56,24),6)))),(5,4))))))))))),((72,70),(9,2))),(38,3))))),1);
   tree tree_757 [p = 0.000, P = 0.101] = [&W 0.000133] (75,((76,(62,29)),((71,57),((69,(68,(73,(74,(59,((58,(((64,61),50),(66,43))),(60,26))))))),(((((33,20),(((36,(63,11)),10),(67,(15,8)))),((30,((42,25),(21,(13,(44,(51,7)))))),((16,(35,(65,14))),(53,((((47,31),((54,32),(49,18))),(((45,(55,39)),((37,34),(52,23))),12)),((19,(46,((41,28),17))),(40,(((56,27),(24,(22,6))),(48,(5,4)))))))))),((72,70),(9,2))),(38,3))))),1);
   tree tree_758 [p = 0.000, P = 0.101] = [&W 0.000133] (75,((76,(62,29)),((71,57),((69,(68,(73,(74,((58,(64,(66,((61,50),43)))),(60,(59,26))))))),(((((33,20),(67,(((36,(63,11)),10),(15,8)))),((13,(44,(51,7))),((30,((42,25),(16,((65,35),14)))),(21,((40,((53,48),(((45,(39,(52,(37,(55,34))))),23),12))),((19,(41,(28,(46,17)))),((22,(24,(27,(56,6)))),(((47,31),(49,((54,32),18))),(5,4))))))))),((72,70),(9,2))),(38,3))))),1);
   tree tree_759 [p = 0.000, P = 0.101] = [&W 0.000133] (75,((76,(62,29)),((71,57),((69,(68,(73,(74,((60,(59,(58,((64,((66,61),50)),43)))),26))))),(((((33,20),(((36,(63,11)),10),(67,(15,8)))),((((42,25),(30,21)),(13,(44,(51,7)))),((16,((65,35),14)),(((34,(39,(45,(37,((55,52),23))))),12),(53,((19,((46,41),(28,17))),((40,(((47,31),((49,(54,32)),18)),(22,(56,(24,(27,6)))))),(48,(5,4))))))))),((72,70),(9,2))),(38,3))))),1);
   tree tree_760 [p = 0.000, P = 0.101] = [&W 0.000133] (75,((76,(62,29)),((71,57),((69,(68,(73,(74,((58,(64,(50,(66,(61,43))))),(59,(60,26))))))),(((((33,20),(67,(((63,(36,11)),10),(15,8)))),((42,25),((13,(44,(51,7))),((30,(21,(16,((65,35),14)))),(40,(53,(48,((((52,((39,37),(45,(55,34)))),23),12),((19,((41,28),(46,17))),((((47,31),((49,(54,32)),18)),(56,(27,((24,22),6)))),(5,4))))))))))),((72,70),(9,2))),(38,3))))),1);
   tree tree_761 [p = 0.000, P = 0.101] = [&W 0.000133] (75,((76,(62,29)),((71,57),((69,(68,(73,(74,((58,((66,64),((61,50),43))),((60,59),26)))))),(((((33,20),(67,(((36,(63,11)),10),(15,8)))),(((42,25),(21,(13,(44,(51,7))))),(30,((16,((65,35),14)),(53,(48,(((37,((52,45),(((55,39),34),23))),12),(40,((((47,31),((54,32),(49,18))),(19,((41,28),(46,17)))),((22,(27,(56,(24,6)))),(5,4))))))))))),((72,70),(9,2))),(38,3))))),1);
   tree tree_762 [p = 0.000, P = 0.102] = [&W 0.000133] (75,((76,(62,29)),((71,57),((69,(68,(73,(74,((59,(64,(61,((66,(58,50)),43)))),(60,26)))))),(((((33,20),(((36,(63,11)),10),(67,(15,8)))),((42,25),(30,((13,(44,(51,7))),(21,((16,((65,35),14)),((19,(41,(46,(28,17)))),(53,((40,((((39,37),(55,34)),(45,(52,23))),12)),(48,((((47,31),((54,32),(49,18))),((24,22),(27,(56,6)))),(5,4)))))))))))),((72,70),(9,2))),(38,3))))),1);
   tree tree_763 [p = 0.000, P = 0.102] = [&W 0.000133] (75,((76,(62,29)),((71,57),((69,(68,(73,(74,((59,(60,(58,((66,50),((64,61),43))))),26))))),(((((33,20),(67,(((36,(63,11)),10),(15,8)))),((13,(44,(51,7))),(30,(((42,25),(16,((65,35),14))),(21,((40,(19,(28,((46,41),17)))),(48,((((55,39),(37,(45,((52,34),23)))),12),((24,((56,27),(22,6))),(53,(((47,31),((54,32),(49,18))),(5,4)))))))))))),((72,70),(9,2))),(38,3))))),1);
   tree tree_764 [p = 0.000, P = 0.102] = [&W 0.000133] (75,((76,(62,29)),((71,57),((69,(68,(73,(74,(59,(60,((58,(66,(50,((64,61),43)))),26))))))),(((((33,20),(67,(((36,(63,11)),10),(15,8)))),((13,(44,(51,7))),(((42,25),(30,(16,((65,35),14)))),(21,((48,(19,((41,28),(46,17)))),(((45,(39,((52,37),((55,34),23)))),12),((27,((56,(24,22)),6)),(53,(40,(((47,31),((49,(54,32)),18)),(5,4))))))))))),((72,70),(9,2))),(38,3))))),1);
   tree tree_765 [p = 0.000, P = 0.102] = [&W 0.000133] (75,((76,(62,29)),((71,57),((69,(68,(73,(74,(60,((58,(((66,61),(64,50)),43)),(59,26))))))),(((((33,20),(67,(((36,(63,11)),10),(15,8)))),((13,(51,(44,7))),((21,(16,((65,35),14))),((42,25),(30,((53,(19,(46,(41,(28,17))))),(((48,40),((52,(37,((39,(55,34)),(45,23)))),12)),(((27,(56,24)),(22,6)),(((47,31),(49,((54,32),18))),(5,4)))))))))),((72,70),(9,2))),(38,3))))),1);
   tree tree_766 [p = 0.000, P = 0.102] = [&W 0.000133] (75,((76,(62,29)),((71,57),((69,(68,(73,(74,((58,((66,(61,50)),(64,43))),((60,59),26)))))),(((((33,20),((67,((36,(63,11)),10)),(15,8))),((30,(42,25)),((13,(44,(51,7))),((16,((65,35),14)),(21,(53,((19,(41,(28,(46,17)))),(40,(((37,(52,((45,((55,39),34)),23))),12),(((27,(24,(56,22))),6),((48,((47,31),(49,((54,32),18)))),(5,4)))))))))))),((72,70),(9,2))),(38,3))))),1);
   tree tree_767 [p = 0.000, P = 0.102] = [&W 0.000133] (75,((76,(62,29)),((71,57),((69,(68,(73,(74,((58,(66,((64,61),(50,43)))),(60,(59,26))))))),(((((33,20),(((36,(63,11)),10),(67,(15,8)))),((13,(44,(51,7))),(21,((42,25),(30,((16,((65,35),14)),((19,((46,28),(41,17))),(((37,((52,34),((45,(55,39)),23))),12),(53,(((47,31),((49,(54,32)),18)),(40,(((27,22),((56,24),6)),(48,(5,4)))))))))))))),((72,70),(9,2))),(38,3))))),1);
   tree tree_768 [p = 0.000, P = 0.102] = [&W 0.000133] (75,((76,(62,29)),((71,57),((69,(68,(73,(74,((60,(59,(58,(66,((64,61),(50,43)))))),26))))),(((((33,20),(((36,(63,11)),10),(67,(15,8)))),((13,(44,(51,7))),(((42,25),21),((16,((65,35),14)),(30,((19,(41,((46,28),17))),((((52,34),(37,((45,(55,39)),23))),12),(53,(((47,31),((49,(54,32)),18)),(40,(48,(((56,24),(22,(27,6))),(5,4))))))))))))),((72,70),(9,2))),(38,3))))),1);
   tree tree_769 [p = 0.000, P = 0.103] = [&W 0.000133] (75,((76,(62,29)),((71,57),((69,(68,(73,(74,((60,(59,(58,(((66,64),50),(61,43))))),26))))),(((((33,20),(67,(((36,(63,11)),10),(15,8)))),((42,25),((30,21),((13,(44,(51,7))),((16,((65,35),14)),(53,((19,(41,((46,28),17))),(((((((52,45),39),37),(55,34)),23),12),(((47,31),((49,(54,32)),18)),(40,(48,((24,((27,22),(56,6))),(5,4))))))))))))),((72,70),(9,2))),(38,3))))),1);
   tree tree_770 [p = 0.000, P = 0.103] = [&W 0.000133] (75,((76,(62,29)),((71,57),((69,(68,(73,(74,(((60,59),(58,(50,(61,(64,(66,43)))))),26))))),(((((33,20),((67,((36,(63,11)),10)),(15,8))),((13,(44,(51,7))),(((30,(42,25)),21),((16,((65,35),14)),(53,((19,((41,(46,28)),17)),(((37,(52,(34,((55,39),(45,23))))),12),((24,(27,((56,22),6))),((40,(48,((47,31),((54,32),(49,18))))),(5,4)))))))))),((72,70),(9,2))),(38,3))))),1);
   tree tree_771 [p = 0.000, P = 0.103] = [&W 0.000133] (75,((76,(62,29)),((71,57),((69,(68,(73,(74,(((60,59),(58,(50,(66,((64,61),43))))),26))))),(((((33,20),(((63,(36,11)),10),(67,(15,8)))),((30,(42,25)),((21,(13,(44,(51,7)))),((16,(35,(65,14))),((48,(19,(46,(28,(41,17))))),((((45,(55,39)),((52,(37,34)),23)),12),(40,((53,(22,((56,24),(27,6)))),(((47,31),((49,(54,32)),18)),(5,4)))))))))),((72,70),(9,2))),(38,3))))),1);
   tree tree_772 [p = 0.000, P = 0.103] = [&W 0.000133] (75,((76,(62,29)),((71,57),((69,(68,(73,(74,(59,(60,((58,(64,(((66,61),50),43))),26))))))),(((((33,20),(((63,(36,11)),10),(67,(15,8)))),((13,((51,44),7)),(30,((16,((65,35),14)),(21,((42,25),(40,(53,(48,((((47,31),(49,((54,32),18))),(19,(41,((46,28),17)))),(((((55,39),34),((45,37),(52,23))),12),((56,(((27,24),22),6)),(5,4))))))))))))),((72,70),(9,2))),(38,3))))),1);
   tree tree_773 [p = 0.000, P = 0.103] = [&W 0.000133] (75,((76,(62,29)),((71,57),((69,(68,(73,(74,(60,(59,((58,(61,(66,(50,(64,43))))),26))))))),(((((33,20),(((63,(36,11)),10),(67,(15,8)))),((13,(44,(51,7))),((((42,25),21),(16,((65,35),14))),(30,(40,((53,(48,(19,((46,(41,28)),17)))),((((39,(45,34)),(37,((55,52),23))),12),(((24,(56,(27,22))),6),(((47,31),((54,32),(49,18))),(5,4)))))))))),((72,70),(9,2))),(38,3))))),1);
   tree tree_774 [p = 0.000, P = 0.103] = [&W 0.000133] (75,((76,(62,29)),((71,57),((69,(68,(73,(74,(59,(60,((58,(66,((61,(64,50)),43))),26))))))),(((((33,20),(((36,(63,11)),10),(67,(15,8)))),((42,25),(30,(21,((13,(44,(51,7))),((16,((65,35),14)),(53,((19,(((46,41),28),17)),(((52,((39,(45,(37,(55,34)))),23)),12),((48,(27,(22,(56,(24,6))))),((40,((47,31),(49,((54,32),18)))),(5,4)))))))))))),((72,70),(9,2))),(38,3))))),1);
   tree tree_775 [p = 0.000, P = 0.103] = [&W 0.000133] (75,((76,(62,29)),((71,57),((69,(68,(73,(74,(((60,59),(58,(50,(66,((64,61),43))))),26))))),(((((33,20),((67,((63,(36,11)),10)),(15,8))),(30,((((42,25),21),(13,(44,(51,7)))),((16,(35,(65,14))),((48,(19,(28,(41,(46,17))))),((((45,(55,39)),((52,(37,34)),23)),12),(40,((53,((24,22),(56,(27,6)))),(((47,31),((49,(54,32)),18)),(5,4)))))))))),((72,70),(9,2))),(38,3))))),1);
   tree tree_776 [p = 0.000, P = 0.103] = [&W 0.000133] (75,((76,(62,29)),((71,57),((69,(68,(73,(74,((58,(61,(64,(50,(66,43))))),(59,(60,26))))))),(((((33,20),(67,((((63,36),11),10),(15,8)))),((13,(44,(51,7))),((21,(30,((42,25),(16,((65,35),14))))),((19,((46,(41,28)),17)),(((53,48),(40,((45,((55,39),(52,((37,34),23)))),12))),((56,((27,(24,22)),6)),(((47,31),(49,((54,32),18))),(5,4)))))))),((72,70),(9,2))),(38,3))))),1);
   tree tree_777 [p = 0.000, P = 0.104] = [&W 0.000133] (75,((76,(62,29)),((71,57),((69,(68,(73,(74,(60,((58,(50,(64,(66,(61,43))))),(59,26))))))),(((((33,20),(67,(((36,(63,11)),10),(15,8)))),((13,(44,(51,7))),(((42,25),(21,(30,(16,((65,35),14))))),(53,((40,(19,((46,28),(41,17)))),((((55,39),((37,34),((52,45),23))),12),(((47,31),(49,((54,32),18))),((48,(22,((56,27),(24,6)))),(5,4))))))))),((72,70),(9,2))),(38,3))))),1);
   tree tree_778 [p = 0.000, P = 0.104] = [&W 0.000133] (75,((76,(62,29)),((71,57),((69,(68,(73,(74,((59,(58,((61,((66,64),50)),43))),(60,26)))))),(((((33,20),((67,((36,(63,11)),10)),(15,8))),(30,((21,(13,(44,(51,7)))),((16,(65,(35,14))),((42,25),(((47,31),(49,((54,32),18))),(53,((19,(41,(28,(46,17)))),(48,(40,(((45,((((55,39),37),(52,34)),23)),12),((56,(22,(24,(27,6)))),(5,4))))))))))))),((72,70),(9,2))),(38,3))))),1);
   tree tree_779 [p = 0.000, P = 0.104] = [&W 0.000133] (75,((76,(62,29)),((71,57),((69,(68,(73,(74,(60,(59,((58,(50,(64,((66,61),43)))),26))))))),(((((33,20),(67,(((36,(63,11)),10),(15,8)))),((13,(44,(51,7))),((42,25),((21,(30,(16,((65,35),14)))),((19,((46,41),(28,17))),((48,40),((53,((47,31),((49,(54,32)),18))),((((52,(37,(45,(55,34)))),(39,23)),12),((56,(22,(27,(24,6)))),(5,4)))))))))),((72,70),(9,2))),(38,3))))),1);
   tree tree_780 [p = 0.000, P = 0.104] = [&W 0.000133] (75,((76,(62,29)),((71,57),((69,(68,(73,(74,(60,((58,(((66,61),(64,50)),43)),(59,26))))))),(((((33,20),((67,((63,(36,11)),10)),(15,8))),((13,(44,(51,7))),(30,(((42,25),(16,((65,35),14))),(21,((19,(41,(28,(46,17)))),((53,((47,31),(49,((54,32),18)))),(48,(40,(((52,((37,(55,34)),((45,39),23))),12),((24,(56,(22,(27,6)))),(5,4)))))))))))),((72,70),(9,2))),(38,3))))),1);
   tree tree_781 [p = 0.000, P = 0.104] = [&W 0.000133] (75,((76,(62,29)),((71,57),((69,(68,(73,(74,(60,(59,((58,((61,(66,(64,50))),43)),26))))))),(((((33,20),(67,(((36,(63,11)),10),(15,8)))),((42,25),((21,(13,(44,(51,7)))),((30,(16,((65,35),14))),(((47,31),((49,(54,32)),18)),((19,(41,(46,(28,17)))),((((37,(55,34)),((45,(52,39)),23)),12),((53,48),(40,((22,((56,(27,24)),6)),(5,4))))))))))),((72,70),(9,2))),(38,3))))),1);
   tree tree_782 [p = 0.000, P = 0.104] = [&W 0.000133] (75,((76,(62,29)),((71,57),((69,(68,(73,(74,(60,(59,((58,(64,(66,(61,(50,43))))),26))))))),(((((33,20),(67,(((36,(63,11)),10),(15,8)))),((42,25),(((16,((65,35),14)),(30,(21,(13,(44,(51,7)))))),((((55,34),(37,((45,(52,39)),23))),12),(((53,(19,((41,28),(46,17)))),(((47,31),((54,32),(49,18))),(56,(22,(27,(24,6)))))),((48,40),(5,4))))))),((72,70),(9,2))),(38,3))))),1);
   tree tree_783 [p = 0.000, P = 0.104] = [&W 0.000133] (75,((76,(62,29)),((71,57),((69,(68,(73,(74,((59,(58,((66,61),(64,(50,43))))),(60,26)))))),(((((33,20),(67,(((36,(63,11)),10),(15,8)))),((42,25),((13,(44,(51,7))),(21,((30,(16,((65,35),14))),((19,(41,((46,28),17))),(((47,31),((54,32),(49,18))),((((52,(45,39)),((55,34),(37,23))),12),(40,(48,((53,(((56,27),(24,22)),6)),(5,4)))))))))))),((72,70),(9,2))),(38,3))))),1);
   tree tree_784 [p = 0.000, P = 0.105] = [&W 0.000133] (75,((76,(62,29)),((71,57),((69,(68,(73,(74,((59,(58,((66,61),((64,50),43)))),(60,26)))))),(((((33,20),(67,(((36,(63,11)),10),(15,8)))),((42,25),((13,(44,(51,7))),(21,((30,(16,((65,35),14))),((19,(41,(46,(28,17)))),(((47,31),((54,32),(49,18))),((48,((45,((52,39),((55,34),(37,23)))),12)),(40,(53,(((27,((56,24),22)),6),(5,4)))))))))))),((72,70),(9,2))),(38,3))))),1);
   tree tree_785 [p = 0.000, P = 0.105] = [&W 0.000133] (75,((76,(62,29)),((71,57),((69,(68,(73,(74,((60,59),((58,((66,(64,61)),(50,43))),26)))))),(((((33,20),(((63,(36,11)),10),(67,(15,8)))),((13,(44,(51,7))),(30,(((42,25),(16,((65,35),14))),(21,((48,(53,(40,(19,(41,(28,(46,17))))))),((((55,34),(39,(37,((52,45),23)))),12),(((47,31),((49,(54,32)),18)),((((27,(56,24)),22),6),(5,4)))))))))),((72,70),(9,2))),(38,3))))),1);
   tree tree_786 [p = 0.000, P = 0.105] = [&W 0.000133] (75,((76,(62,29)),((71,57),((69,(68,(73,(74,(60,(59,((58,(64,(50,(61,(66,43))))),26))))))),(((((33,20),((67,((36,(63,11)),10)),(15,8))),(21,((30,(13,(44,(51,7)))),((42,25),((16,((65,35),14)),((19,(46,((41,28),17))),(((47,31),((54,32),(49,18))),(((39,(34,(37,((55,52),(45,23))))),12),(53,(40,((48,(27,((56,22),(24,6)))),(5,4)))))))))))),((72,70),(9,2))),(38,3))))),1);
   tree tree_787 [p = 0.000, P = 0.105] = [&W 0.000133] (75,((76,(62,29)),((71,57),((69,(68,(73,(74,((59,(60,(58,(61,((66,50),(64,43)))))),26))))),(((((33,20),(((36,(63,11)),10),(67,(15,8)))),((42,25),((13,(44,(51,7))),(30,(21,((16,((65,35),14)),(53,((19,(28,(41,(46,17)))),((48,((47,31),((49,(54,32)),18))),((((52,45),(((55,39),37),(34,23))),12),((27,(56,((24,22),6))),(40,(5,4))))))))))))),((72,70),(9,2))),(38,3))))),1);
   tree tree_788 [p = 0.000, P = 0.105] = [&W 0.000133] (75,((76,(62,29)),((71,57),((69,(68,(73,(74,(60,(59,((50,((64,58),(61,(66,43)))),26))))))),(((((33,20),(67,(((36,(63,11)),10),(15,8)))),(((42,25),(13,(44,(51,7)))),((16,(35,(65,14))),(30,(21,((19,(41,((46,28),17))),((40,(((37,((45,39),(52,(55,34)))),23),12)),(48,((53,((47,31),((49,(54,32)),18))),((22,(24,(27,(56,6)))),(5,4))))))))))),((72,70),(9,2))),(38,3))))),1);
   tree tree_789 [p = 0.000, P = 0.105] = [&W 0.000133] (75,((76,(62,29)),((71,57),((69,(68,(73,(74,((60,(59,(58,(64,(61,(50,(66,43))))))),26))))),(((((33,20),((67,((36,(63,11)),10)),(15,8))),((13,(44,(51,7))),((30,((42,25),(16,((65,35),14)))),(21,((19,(46,((41,28),17))),(40,(((47,31),(49,((54,32),18))),((((45,((55,52),39)),((37,34),23)),12),((48,(53,(((27,(56,24)),22),6))),(5,4)))))))))),((72,70),(9,2))),(38,3))))),1);
   tree tree_790 [p = 0.000, P = 0.105] = [&W 0.000133] (75,((76,(62,29)),((71,57),((69,(68,(73,(74,(59,(60,((58,((64,((66,61),50)),43)),26))))))),(((((33,20),(((63,(36,11)),10),(67,(15,8)))),((42,25),((13,(44,(51,7))),((21,(16,((65,35),14))),(30,(53,((19,((46,28),(41,17))),((48,40),(((47,31),((54,32),(49,18))),((((52,(45,34)),((55,39),(37,23))),12),((56,(22,(24,(27,6)))),(5,4)))))))))))),((72,70),(9,2))),(38,3))))),1);
   tree tree_791 [p = 0.000, P = 0.105] = [&W 0.000133] (75,((76,(62,29)),((71,57),((69,(68,(73,(74,(59,(60,((58,((66,50),(61,(64,43)))),26))))))),(((((33,20),((67,((36,(63,11)),10)),(15,8))),((13,(44,(51,7))),(30,(21,((16,((65,35),14)),((42,25),((19,(46,(41,(28,17)))),((53,(48,((47,31),((49,(54,32)),18)))),((((39,37),(45,(((55,52),34),23))),12),((24,(27,((56,22),6))),(40,(5,4)))))))))))),((72,70),(9,2))),(38,3))))),1);
   tree tree_792 [p = 0.000, P = 0.106] = [&W 0.000133] (75,((76,(62,29)),((71,57),((69,(68,(73,(74,(60,((58,(66,((64,50),(61,43)))),(59,26))))))),(((((33,20),((67,((36,(63,11)),10)),(15,8))),((13,(44,(51,7))),((((42,25),(30,21)),(16,((65,35),14))),((19,((46,(41,28)),17)),((40,((37,((55,39),(45,(34,(52,23))))),12)),((53,(((47,31),((49,(54,32)),18)),(48,(56,(24,(27,(22,6))))))),(5,4))))))),((72,70),(9,2))),(38,3))))),1);
   tree tree_793 [p = 0.000, P = 0.106] = [&W 0.000133] (75,((76,(62,29)),((71,57),((69,(68,(73,(74,((58,(64,(66,(61,(50,43))))),((60,59),26)))))),(((((33,20),((67,((36,(63,11)),10)),(15,8))),((13,(44,(51,7))),(21,((16,((65,35),14)),((42,25),(30,((19,(28,((46,41),17))),(((40,((47,31),((49,(54,32)),18))),(53,((37,((52,(45,(39,(55,34)))),23)),12))),((22,((27,(56,24)),6)),(48,(5,4))))))))))),((72,70),(9,2))),(38,3))))),1);
   tree tree_794 [p = 0.000, P = 0.106] = [&W 0.000133] (75,((76,(62,29)),((71,57),((69,(68,(73,(74,(59,((58,((66,(64,50)),(61,43))),(60,26))))))),(((((33,20),(67,(((36,(63,11)),10),(15,8)))),((21,(13,(44,(51,7)))),(30,((42,25),((16,((65,35),14)),((19,(46,((41,28),17))),(((48,(53,(40,((47,31),((54,32),(49,18)))))),((((39,((55,52),(45,37))),34),23),12)),(((27,22),(56,(24,6))),(5,4))))))))),((72,70),(9,2))),(38,3))))),1);
   tree tree_795 [p = 0.000, P = 0.106] = [&W 0.000133] (75,((76,(62,29)),((71,57),((69,(68,(73,(74,((59,(58,(50,(61,((66,64),43))))),(60,26)))))),(((((33,20),(67,(((36,(63,11)),10),(15,8)))),((13,(44,(51,7))),((42,25),((30,21),((16,((65,35),14)),((19,((41,(46,28)),17)),((40,(((47,31),((49,(54,32)),18)),(((45,37),(((52,39),(55,34)),23)),12))),(53,((24,((56,22),(27,6))),(48,(5,4))))))))))),((72,70),(9,2))),(38,3))))),1);
   tree tree_796 [p = 0.000, P = 0.106] = [&W 0.000133] (75,((76,(62,29)),((71,57),((69,(68,(73,(74,((58,(66,(61,(50,(64,43))))),(60,(59,26))))))),(((((33,20),(((36,(63,11)),10),(67,(15,8)))),(30,((13,(44,(51,7))),((21,(16,((65,35),14))),((42,25),((19,((46,28),(41,17))),((((47,31),(49,((54,32),18))),(48,((((55,39),(37,(52,(45,34)))),23),12))),(40,((56,(27,(24,(22,6)))),(53,(5,4))))))))))),((72,70),(9,2))),(38,3))))),1);
   tree tree_797 [p = 0.000, P = 0.106] = [&W 0.000133] (75,((76,(62,29)),((71,57),((69,(68,(73,(74,(((66,61),(50,(58,(64,43)))),((60,59),26)))))),(((((33,20),((67,((36,(63,11)),10)),(15,8))),((13,(44,(51,7))),((16,((65,35),14)),(30,((42,25),(((48,40),(((47,31),(49,((54,32),18))),(19,(((46,41),28),17)))),(((37,((52,45),((39,(55,34)),23))),12),(21,((53,(56,(22,(24,(27,6))))),(5,4)))))))))),((72,70),(9,2))),(38,3))))),1);
   tree tree_798 [p = 0.000, P = 0.106] = [&W 0.000133] (75,((76,(62,29)),((71,57),((69,(68,(73,(74,((58,(64,((66,61),(50,43)))),((60,59),26)))))),(((((33,20),((67,((36,(63,11)),10)),(15,8))),((13,(44,(51,7))),(((30,21),(16,((65,35),14))),((42,25),((53,(19,(28,(41,(46,17))))),((40,(((47,31),(49,((54,32),18))),((45,(34,(55,(((52,39),37),23)))),12))),((48,((24,(27,(56,22))),6)),(5,4)))))))),((72,70),(9,2))),(38,3))))),1);
   tree tree_799 [p = 0.000, P = 0.107] = [&W 0.000133] (75,((76,(62,29)),((71,57),((69,(68,(73,(74,((60,59),((58,(64,((66,50),(61,43)))),26)))))),(((((33,20),((67,((36,(63,11)),10)),(15,8))),(((42,25),(13,(44,(51,7)))),((16,((65,35),14)),((30,21),(((48,(53,40)),((45,((52,(55,34)),(39,(37,23)))),12)),(((47,31),((49,(54,32)),18)),((19,(46,(28,(41,17)))),((56,(24,((27,22),6))),(5,4))))))))),((72,70),(9,2))),(38,3))))),1);
   tree tree_800 [p = 0.000, P = 0.107] = [&W 0.000133] (75,((76,(62,29)),((71,57),((69,(68,(73,(74,(59,(60,((58,((64,61),((66,50),43))),26))))))),(((((33,20),((67,((63,(36,11)),10)),(15,8))),((30,(13,(44,(51,7)))),(((42,25),(21,(16,((65,35),14)))),((48,((((52,45),(55,34)),((39,37),23)),12)),(((47,31),((54,32),(49,18))),((53,(19,(28,((46,41),17)))),((27,(56,(24,(22,6)))),(40,(5,4))))))))),((72,70),(9,2))),(38,3))))),1);
   tree tree_801 [p = 0.000, P = 0.107] = [&W 0.000133] (75,((76,(62,29)),((71,57),((69,(68,(73,(74,(60,((58,(50,(66,(61,(64,43))))),(59,26))))))),(((((33,20),(67,(((63,(36,11)),10),(15,8)))),(30,((42,25),(21,((13,(44,(51,7))),((16,((65,35),14)),(53,((19,(41,(46,(28,17)))),((((55,34),(45,((52,39),(37,23)))),12),(40,(((48,((47,31),((54,32),(49,18)))),(24,(56,(27,(22,6))))),(5,4)))))))))))),((72,70),(9,2))),(38,3))))),1);
   tree tree_802 [p = 0.000, P = 0.107] = [&W 0.000133] (75,((76,(62,29)),((71,57),((69,(68,(73,(74,(((60,59),(58,(((66,64),50),(61,43)))),26))))),(((((33,20),((67,((36,(63,11)),10)),(15,8))),(21,((30,(13,(44,(51,7)))),((16,((65,35),14)),((42,25),(((55,((39,37),((45,(52,34)),23))),12),(((47,31),((54,32),(49,18))),((19,((41,28),(46,17))),((53,48),(40,(((27,(56,24)),(22,6)),(5,4)))))))))))),((72,70),(9,2))),(38,3))))),1);
   tree tree_803 [p = 0.000, P = 0.107] = [&W 0.000133] (75,((76,(62,29)),((71,57),((69,(68,(73,(74,(59,((58,(61,(((66,64),50),43))),(60,26))))))),(((((33,20),(67,(((36,(63,11)),10),(15,8)))),((30,(21,(13,(44,(51,7))))),((42,25),((16,((65,35),14)),((19,(46,(41,(28,17)))),(((40,(48,(53,((47,31),((49,(54,32)),18))))),(((37,((52,(55,39)),(45,34))),23),12)),(((27,(56,22)),(24,6)),(5,4)))))))),((72,70),(9,2))),(38,3))))),1);
   tree tree_804 [p = 0.000, P = 0.107] = [&W 0.000133] (75,((76,(62,29)),((71,57),((69,(68,(73,(74,((59,(60,(58,((66,64),(61,(50,43)))))),26))))),(((((33,20),((67,((36,(63,11)),10)),(15,8))),((30,21),((13,((51,44),7)),((42,25),((16,((65,35),14)),((19,((46,41),(28,17))),(40,((((53,48),((47,31),((54,32),(49,18)))),((((55,52),37),(39,(34,(45,23)))),12)),((22,(24,(56,(27,6)))),(5,4)))))))))),((72,70),(9,2))),(38,3))))),1);
   tree tree_805 [p = 0.000, P = 0.107] = [&W 0.000133] (75,((76,(62,29)),((71,57),((69,(68,(73,(74,(60,(59,((58,(64,(50,((66,61),43)))),26))))))),(((((33,20),(67,(((63,(36,11)),10),(15,8)))),(21,((13,(44,(51,7))),((16,(35,(65,14))),(30,((42,25),(53,(48,(40,((19,((46,(41,28)),17)),((((47,31),((49,(54,32)),18)),((((55,52),(39,37)),(34,(45,23))),12)),((56,((27,24),(22,6))),(5,4))))))))))))),((72,70),(9,2))),(38,3))))),1);
   tree tree_806 [p = 0.000, P = 0.107] = [&W 0.000133] (75,((76,(62,29)),((71,57),((69,(68,(73,(74,((58,(61,(50,(64,(66,43))))),((60,59),26)))))),(((((33,20),((67,((36,(63,11)),10)),(15,8))),(21,(((42,25),(13,(44,(51,7)))),(30,((16,(35,(65,14))),(53,((((47,31),(49,((54,32),18))),(19,((41,(46,28)),17))),((40,(((45,37),((55,39),(34,(52,23)))),12)),(((56,22),(24,(27,6))),(48,(5,4))))))))))),((72,70),(9,2))),(38,3))))),1);
   tree tree_807 [p = 0.000, P = 0.108] = [&W 0.000133] (75,((76,(62,29)),((71,57),((69,(68,(73,(74,((58,((64,(61,50)),(66,43))),(59,(60,26))))))),(((((33,20),((67,((36,(63,11)),10)),(15,8))),((13,(44,(51,7))),((((42,25),(30,21)),(16,((65,35),14))),(((53,((47,31),(49,((54,32),18)))),(19,((41,28),(46,17)))),((40,((45,(37,(34,(39,(52,(55,23)))))),12)),((48,((56,24),(27,(22,6)))),(5,4))))))),((72,70),(9,2))),(38,3))))),1);
   tree tree_808 [p = 0.000, P = 0.108] = [&W 0.000133] (75,((76,(62,29)),((71,57),((69,(68,(73,(74,((58,(66,((61,(64,50)),43))),((60,59),26)))))),(((((33,20),((67,((36,(63,11)),10)),(15,8))),((13,(44,(51,7))),((((42,25),(30,21)),(16,((65,35),14))),((53,(((47,31),(49,((54,32),18))),(19,(28,(41,(46,17)))))),((40,(((45,37),((52,39),(34,(55,23)))),12)),((48,(24,(56,(27,(22,6))))),(5,4))))))),((72,70),(9,2))),(38,3))))),1);
   tree tree_809 [p = 0.000, P = 0.108] = [&W 0.000133] (75,((76,(62,29)),((71,57),((69,(68,(73,(74,((60,(58,(((66,64),(61,50)),43))),(59,26)))))),(((((33,20),(((36,(63,11)),10),(67,(15,8)))),((13,(44,(51,7))),(((30,21),(16,((65,35),14))),((42,25),((((47,31),((49,(54,32)),18)),(19,(41,(28,(46,17))))),((((45,34),(55,(37,(39,(52,23))))),12),(53,(48,(40,(((27,(24,(56,22))),6),(5,4))))))))))),((72,70),(9,2))),(38,3))))),1);
   tree tree_810 [p = 0.000, P = 0.108] = [&W 0.000133] (75,((76,(62,29)),((71,57),((69,(68,(73,(74,(60,(59,((58,(50,(64,((66,61),43)))),26))))))),(((((33,20),(67,(((36,(63,11)),10),(15,8)))),((13,(51,(44,7))),((42,25),((21,(30,(16,((65,35),14)))),(((53,((47,31),((49,(54,32)),18))),(19,((46,41),(28,17)))),((((37,(52,(45,(55,34)))),(39,23)),12),((48,40),((22,(27,(56,(24,6)))),(5,4))))))))),((72,70),(9,2))),(38,3))))),1);
   tree tree_811 [p = 0.000, P = 0.108] = [&W 0.000133] (75,((76,(62,29)),((71,57),((69,(68,(73,(74,((60,(58,(((66,64),61),(50,43)))),(59,26)))))),(((((33,20),(67,(((36,(63,11)),10),(15,8)))),(((42,25),21),((13,(44,(51,7))),(30,((16,((65,35),14)),((40,(48,(19,(((46,41),28),17)))),(53,((((37,34),(52,((55,39),(45,23)))),12),((22,((56,27),(24,6))),(((47,31),((49,(54,32)),18)),(5,4))))))))))),((72,70),(9,2))),(38,3))))),1);
   tree tree_812 [p = 0.000, P = 0.108] = [&W 0.000133] (75,((76,(62,29)),((71,57),((69,(68,(73,(74,((58,(66,(50,((64,61),43)))),(59,(60,26))))))),(((((33,20),(67,(((36,(63,11)),10),(15,8)))),((13,(44,(51,7))),(((30,(42,25)),(16,((65,35),14))),(21,(((40,((47,31),((54,32),(49,18)))),(48,(53,(19,(28,(46,(41,17))))))),((((45,39),(37,((55,34),(52,23)))),12),((24,((27,(56,22)),6)),(5,4)))))))),((72,70),(9,2))),(38,3))))),1);
   tree tree_813 [p = 0.000, P = 0.108] = [&W 0.000133] (75,((76,(62,29)),((71,57),((69,(68,(73,(74,((59,(60,(58,(((64,61),50),(66,43))))),26))))),(((((33,20),((67,((63,(36,11)),10)),(15,8))),(30,((13,(44,(51,7))),((16,((65,35),14)),(((42,25),21),(((48,((47,31),((49,(54,32)),18))),(19,(28,((46,41),17)))),((((39,34),((45,((55,52),37)),23)),12),((53,((27,(56,(24,22))),6)),(40,(5,4)))))))))),((72,70),(9,2))),(38,3))))),1);
   tree tree_814 [p = 0.000, P = 0.109] = [&W 0.000133] (75,((76,(62,29)),((71,57),((69,(68,(73,(74,(60,((58,(50,((66,61),(64,43)))),(59,26))))))),(((((33,20),(67,(((36,(63,11)),10),(15,8)))),((13,(44,(51,7))),((42,25),((30,(21,(16,((65,35),14)))),(48,((((47,31),(49,((54,32),18))),(19,(46,(41,(28,17))))),((((52,39),((55,(37,(45,34))),23)),12),(53,((22,(((56,27),24),6)),(40,(5,4))))))))))),((72,70),(9,2))),(38,3))))),1);
   tree tree_815 [p = 0.000, P = 0.109] = [&W 0.000133] (75,((76,(62,29)),((71,57),((69,(68,(73,(74,((58,((64,(61,(66,50))),43)),((60,59),26)))))),(((((33,20),(67,(((36,(63,11)),10),(15,8)))),((13,(44,(51,7))),(21,((42,25),(30,((16,((65,35),14)),((((47,31),(49,((54,32),18))),(19,(46,((41,28),17)))),(53,(48,(((37,((52,45),(((55,39),34),23))),12),(40,((22,(27,((56,24),6))),(5,4))))))))))))),((72,70),(9,2))),(38,3))))),1);
   tree tree_816 [p = 0.000, P = 0.109] = [&W 0.000133] (75,((76,(62,29)),((71,57),((69,(68,(73,(74,((60,59),((58,(61,((64,(66,50)),43))),26)))))),(((((33,20),(((36,(63,11)),10),(67,(15,8)))),((30,(42,25)),(21,((13,(44,(51,7))),((16,(35,(65,14))),(53,((((47,31),(49,((54,32),18))),(19,((41,(46,28)),17))),(48,((((45,(52,((55,39),34))),(37,23)),12),(40,((27,((56,22),(24,6))),(5,4)))))))))))),((72,70),(9,2))),(38,3))))),1);
   tree tree_817 [p = 0.000, P = 0.109] = [&W 0.000133] (75,((76,(62,29)),((71,57),((69,(68,(73,(74,(60,(59,(((64,(66,(61,50))),(58,43)),26))))))),(((((33,20),(67,(((36,(63,11)),10),(15,8)))),(((30,(42,25)),(13,(44,(51,7)))),(21,((16,(35,(65,14))),((((47,31),((54,32),(49,18))),(53,(40,(48,(19,(46,(41,(28,17)))))))),(((45,((52,39),((55,34),(37,23)))),12),((24,(((56,27),22),6)),(5,4)))))))),((72,70),(9,2))),(38,3))))),1);
   tree tree_818 [p = 0.000, P = 0.109] = [&W 0.000133] (75,((76,(62,29)),((71,57),((69,(68,(73,(74,((60,(59,((66,((64,58),(61,50))),43))),26))))),(((((33,20),(((36,(63,11)),10),(67,(15,8)))),((30,(42,25)),((13,(44,(51,7))),((21,(16,((65,35),14))),((((53,40),((47,31),((54,32),(49,18)))),(48,(19,(((46,41),28),17)))),(((((55,39),(37,34)),(52,(45,23))),12),(((56,(24,22)),(27,6)),(5,4)))))))),((72,70),(9,2))),(38,3))))),1);
   tree tree_819 [p = 0.000, P = 0.109] = [&W 0.000133] (75,((76,(62,29)),((71,57),((69,(68,(73,(74,((58,((64,61),(50,(66,43)))),((60,59),26)))))),(((((33,20),(((36,(63,11)),10),(67,(15,8)))),((13,(44,(51,7))),(21,((42,25),((30,(16,((65,35),14))),((((47,31),(49,((54,32),18))),(19,(46,((41,28),17)))),(53,(48,(((37,((52,45),(34,((55,39),23)))),12),((22,(27,((56,24),6))),(40,(5,4)))))))))))),((72,70),(9,2))),(38,3))))),1);
   tree tree_820 [p = 0.000, P = 0.109] = [&W 0.000133] (75,((76,(62,29)),((71,57),((69,(68,(73,(74,(59,((60,(58,(64,(66,((61,50),43))))),26)))))),(((((33,20),(((36,(63,11)),10),(67,(15,8)))),(30,((13,(44,(51,7))),(((42,25),21),((16,((65,35),14)),(((48,((47,31),((49,(54,32)),18))),(19,(28,((46,41),17)))),((((39,34),(((55,52),(45,37)),23)),12),((53,(27,((56,(24,22)),6))),(40,(5,4)))))))))),((72,70),(9,2))),(38,3))))),1);
   tree tree_821 [p = 0.000, P = 0.109] = [&W 0.000133] (75,((76,(62,29)),((71,57),((69,(68,(73,(74,(60,((59,(58,(61,(50,(66,(64,43)))))),26)))))),(((((33,20),((67,((36,(63,11)),10)),(15,8))),((21,(13,(44,(51,7)))),((42,25),(30,((40,((47,31),((54,32),(49,18)))),((16,(65,(35,14))),((48,((52,(39,((55,34),((45,37),23)))),12)),(53,(((19,((41,(46,28)),17)),(22,(56,((27,24),6)))),(5,4)))))))))),((72,70),(9,2))),(38,3))))),1);
   tree tree_822 [p = 0.000, P = 0.110] = [&W 0.000133] (75,((76,(62,29)),((71,57),((69,(68,(73,(74,((59,(58,(61,(50,(64,(66,43)))))),(60,26)))))),((((33,20),(((67,((36,(63,11)),10)),(15,8)),((21,(30,(13,(44,(51,7))))),(((42,25),(16,((65,35),14))),((((45,34),((39,((55,52),37)),23)),12),((53,(((47,31),((54,32),(49,18))),((48,40),((19,(28,(46,(41,17)))),((24,22),(56,(27,6))))))),(5,4))))))),((72,70),(9,2))),(38,3))))),1);
   tree tree_823 [p = 0.000, P = 0.110] = [&W 0.000133] (75,((76,(62,29)),((71,57),((69,(68,(73,(74,((58,(64,(61,(50,(66,43))))),(59,(60,26))))))),(((((33,20),((67,((36,(63,11)),10)),(15,8))),((13,(44,(51,7))),((21,(30,((42,25),(16,((65,35),14))))),((((((52,45),37),((55,39),34)),23),12),(48,((((47,31),((54,32),(49,18))),(40,((19,((46,28),(41,17))),(53,(27,((56,(24,22)),6)))))),(5,4))))))),((72,70),(9,2))),(38,3))))),1);
   tree tree_824 [p = 0.000, P = 0.110] = [&W 0.000133] (75,((76,(62,29)),((71,57),((69,(68,(73,(74,(59,((58,((64,(66,61)),(50,43))),(60,26))))))),(((((33,20),(67,(((36,(63,11)),10),(15,8)))),(21,((42,25),((13,(44,(51,7))),((30,(16,((65,35),14))),((40,((19,(41,(28,(46,17)))),(48,((52,((((55,39),37),34),(45,23))),12)))),((53,(((47,31),((54,32),(49,18))),(27,(56,(22,(24,6)))))),(5,4)))))))),((72,70),(9,2))),(38,3))))),1);
   tree tree_825 [p = 0.000, P = 0.110] = [&W 0.000133] (75,((76,(62,29)),((71,57),((69,(68,(73,(74,((59,(60,((64,(61,50)),(58,(66,43))))),26))))),(((((33,20),(67,(((63,(36,11)),10),(15,8)))),((42,25),(21,((13,(44,(51,7))),(30,((16,((65,35),14)),((53,((19,(41,((46,28),17))),(40,(((47,31),((49,(54,32)),18)),((34,((52,(55,39)),(45,(37,23)))),12))))),(((27,22),((56,24),6)),(48,(5,4)))))))))),((72,70),(9,2))),(38,3))))),1);
   tree tree_826 [p = 0.000, P = 0.110] = [&W 0.000133] (75,((76,(62,29)),((69,(68,(73,(74,(59,((58,(66,(61,((64,50),43)))),(60,26))))))),((71,57),(((((33,20),((67,((36,(63,11)),10)),(15,8))),((42,25),((30,(13,(44,(51,7)))),((16,((65,35),14)),(21,((((48,40),(19,(41,(28,(46,17))))),(((55,39),(34,(37,(52,(45,23))))),12)),((((47,31),(49,((54,32),18))),(27,((56,(24,22)),6))),(53,(5,4))))))))),((72,70),(9,2))),(38,3))))),1);
   tree tree_827 [p = 0.000, P = 0.110] = [&W 0.000133] (75,((76,(62,29)),((71,57),((69,(68,(73,(74,(60,(59,((58,((66,50),(61,(64,43)))),26))))))),(((((33,20),(67,(((36,(63,11)),10),(15,8)))),((30,(42,25)),((13,(44,(51,7))),(21,((16,((65,35),14)),(((53,(19,(41,(46,(28,17))))),(((55,34),(39,((52,45),(37,23)))),12)),((40,((48,((47,31),((49,(54,32)),18))),(27,(24,(22,(56,6)))))),(5,4)))))))),((72,70),(9,2))),(38,3))))),1);
   tree tree_828 [p = 0.000, P = 0.110] = [&W 0.000133] (75,((76,(62,29)),((71,57),((69,(68,(73,(74,(59,((58,(66,(64,(61,(50,43))))),(60,26))))))),(((((33,20),(((36,(63,11)),10),(67,(15,8)))),(30,(((42,25),(13,(44,(51,7)))),((21,(16,((65,35),14))),(((((55,39),(52,(37,(45,34)))),23),12),((48,((47,31),(49,((54,32),18)))),(53,((40,((19,((41,(46,28)),17)),((27,22),((56,24),6)))),(5,4))))))))),((72,70),(9,2))),(38,3))))),1);
   tree tree_829 [p = 0.000, P = 0.111] = [&W 0.000133] (75,((76,(62,29)),((71,57),((69,(68,(73,(74,(59,((58,(66,(64,(50,(61,43))))),(60,26))))))),(((((33,20),(((36,(63,11)),10),(67,(15,8)))),((30,(13,(44,(51,7)))),((16,((65,35),14)),(21,((42,25),(40,((((47,31),(49,((54,32),18))),(((45,37),((55,52),(34,(39,23)))),12)),(48,(53,(((19,(46,((41,28),17))),(56,(22,((27,24),6)))),(5,4))))))))))),((72,70),(9,2))),(38,3))))),1);
   tree tree_830 [p = 0.000, P = 0.111] = [&W 0.000133] (75,((76,(62,29)),((71,57),((69,(68,(73,(74,(59,((((64,61),50),(66,(58,43))),(60,26))))))),(((((33,20),((67,((36,(63,11)),10)),(15,8))),((42,25),((30,(21,(13,(44,(51,7))))),((16,(35,(65,14))),((((37,((55,(52,45)),(39,34))),23),12),(((47,31),(49,((54,32),18))),(48,(((40,(19,(46,(41,(28,17))))),((56,27),(24,(22,6)))),(53,(5,4)))))))))),((72,70),(9,2))),(38,3))))),1);
   tree tree_831 [p = 0.000, P = 0.111] = [&W 0.000133] (75,((76,(62,29)),((71,57),((69,(68,(73,(74,(59,((58,(50,(((66,64),61),43))),(60,26))))))),(((((33,20),(67,(((63,(36,11)),10),(15,8)))),(21,((30,(13,(44,(51,7)))),((16,((65,35),14)),((42,25),(48,((40,((47,31),(49,((54,32),18)))),((((55,39),(34,(((52,45),37),23))),12),((53,((19,(28,((46,41),17))),(27,(24,(22,(56,6)))))),(5,4)))))))))),((72,70),(9,2))),(38,3))))),1);
   tree tree_832 [p = 0.000, P = 0.111] = [&W 0.000133] (75,((76,(62,29)),((71,57),((69,(68,(73,(74,((58,(66,((64,50),(61,43)))),(59,(60,26))))))),(((((33,20),(67,(((36,(63,11)),10),(15,8)))),((13,(44,(51,7))),(21,((16,((65,35),14)),(30,((42,25),((53,48),(((52,(45,((39,(55,34)),(37,23)))),12),((((47,31),((49,(54,32)),18)),((19,((46,41),(28,17))),(40,((56,27),(24,(22,6)))))),(5,4)))))))))),((72,70),(9,2))),(38,3))))),1);
   tree tree_833 [p = 0.000, P = 0.111] = [&W 0.000133] (75,((76,(62,29)),((71,57),((69,(68,(73,(74,(59,(60,((58,((64,50),(66,(61,43)))),26))))))),(((((33,20),(((36,(63,11)),10),(67,(15,8)))),((13,(44,(51,7))),(21,((42,25),((30,(16,((65,35),14))),((53,48),((40,(((55,39),(45,(52,(34,(37,23))))),12)),((((47,31),((54,32),(49,18))),((19,((41,(46,28)),17)),(56,(22,(24,(27,6)))))),(5,4))))))))),((72,70),(9,2))),(38,3))))),1);
   tree tree_834 [p = 0.000, P = 0.111] = [&W 0.000133] (75,((76,(62,29)),((71,57),((69,(68,(73,(74,(59,((58,((64,(66,50)),(61,43))),(60,26))))))),(((((33,20),((67,((63,(36,11)),10)),(15,8))),((30,21),(((42,25),(13,(44,(51,7)))),((16,((65,35),14)),(48,((53,((47,31),(49,((54,32),18)))),(((52,(37,(45,(34,((55,39),23))))),12),(40,(((19,(46,((41,28),17))),(56,((27,22),(24,6)))),(5,4)))))))))),((72,70),(9,2))),(38,3))))),1);
   tree tree_835 [p = 0.000, P = 0.111] = [&W 0.000133] (75,((76,(62,29)),((71,57),((69,(68,(73,(74,(((60,59),(58,(66,((64,61),(50,43))))),26))))),(((((33,20),(67,(((36,(63,11)),10),(15,8)))),(21,((42,25),((13,(44,(51,7))),((16,((65,35),14)),(30,((40,((19,(41,(28,(46,17)))),(48,((52,((((55,39),(45,37)),34),23)),12)))),((((47,31),((54,32),(49,18))),(56,(22,(27,(24,6))))),(53,(5,4)))))))))),((72,70),(9,2))),(38,3))))),1);
   tree tree_836 [p = 0.000, P = 0.111] = [&W 0.000133] (75,((76,(62,29)),((71,57),((69,(68,(73,(74,(59,((58,(66,(((64,61),50),43))),(60,26))))))),(((((33,20),(67,((((63,36),11),10),(15,8)))),(((42,25),(21,(30,(13,(44,(51,7)))))),((16,((65,35),14)),(((19,(28,((46,41),17))),(((((52,45),37),(39,(55,34))),23),12)),((40,(24,(56,((27,22),6)))),(((47,31),(49,((54,32),18))),((53,48),(5,4)))))))),((72,70),(9,2))),(38,3))))),1);
   tree tree_837 [p = 0.000, P = 0.112] = [&W 0.000133] (75,((76,(62,29)),((71,57),((69,(68,(73,(74,((59,(60,((61,(66,58)),((64,50),43)))),26))))),(((((33,20),(67,(((36,(63,11)),10),(15,8)))),(((42,25),(30,(13,(44,(51,7))))),((16,((65,35),14)),(21,(((19,(28,(41,(46,17)))),(((37,((45,39),(52,(55,34)))),23),12)),((48,((24,(56,(27,22))),6)),(40,(((47,31),((49,(54,32)),18)),(53,(5,4)))))))))),((72,70),(9,2))),(38,3))))),1);
   tree tree_838 [p = 0.000, P = 0.112] = [&W 0.000133] (75,((76,(62,29)),((71,57),((69,(68,(73,(74,((60,59),((58,(66,(50,((64,61),43)))),26)))))),(((((33,20),(67,(((36,(63,11)),10),(15,8)))),((13,(44,(51,7))),(((42,25),(30,(16,((65,35),14)))),(21,(((48,(19,((41,28),(46,17)))),((45,(39,(37,(52,((55,34),23))))),12)),((27,((24,22),(56,6))),(53,(40,(((47,31),(49,((54,32),18))),(5,4)))))))))),((72,70),(9,2))),(38,3))))),1);
   tree tree_839 [p = 0.000, P = 0.112] = [&W 0.000133] (75,((76,(62,29)),((71,57),((69,(68,(73,(74,(59,(60,((58,(66,((64,50),(61,43)))),26))))))),(((((33,20),((67,((36,(63,11)),10)),(15,8))),((21,(30,(13,(44,(51,7))))),(((42,25),(16,((65,35),14))),(((19,(28,((46,41),17))),(40,((((55,39),(52,(45,34))),(37,23)),12))),(48,((53,(24,(22,(56,(27,6))))),(((47,31),((54,32),(49,18))),(5,4)))))))),((72,70),(9,2))),(38,3))))),1);
   tree tree_840 [p = 0.000, P = 0.112] = [&W 0.000133] (75,((76,(62,29)),((69,(68,(73,(74,((58,(66,(50,((64,61),43)))),(59,(60,26))))))),((71,57),(((((33,20),((67,((36,(63,11)),10)),(15,8))),(30,((42,25),((13,(44,(51,7))),(21,((16,((65,35),14)),(((48,(40,(19,(41,(28,(46,17)))))),((34,((55,39),(((52,45),37),23))),12)),(((27,(24,(56,22))),6),(53,(((47,31),((54,32),(49,18))),(5,4))))))))))),((72,70),(9,2))),(38,3))))),1);
   tree tree_841 [p = 0.000, P = 0.112] = [&W 0.000133] (75,((76,(62,29)),((71,57),((69,(68,(73,(74,((60,59),((58,(66,((64,50),(61,43)))),26)))))),(((((33,20),(67,(((36,(63,11)),10),(15,8)))),((13,(44,(51,7))),(21,((30,(42,25)),((16,((65,35),14)),(53,(40,(((19,((46,(41,28)),17)),(48,(((52,45),((55,34),(37,(39,23)))),12))),((27,(56,(22,(24,6)))),(((47,31),((54,32),(49,18))),(5,4))))))))))),((72,70),(9,2))),(38,3))))),1);
   tree tree_842 [p = 0.000, P = 0.112] = [&W 0.000133] (75,((76,(62,29)),((71,57),((69,(68,(73,(74,((60,59),((58,(61,((66,(64,50)),43))),26)))))),(((((33,20),(((36,(63,11)),10),(67,(15,8)))),((42,25),((30,(21,(13,(44,(51,7))))),((16,((65,35),14)),(48,((40,(53,((19,((46,41),(28,17))),(((45,34),(((52,(55,39)),37),23)),12)))),(((56,(24,22)),(27,6)),(((47,31),((54,32),(49,18))),(5,4))))))))),((72,70),(9,2))),(38,3))))),1);
   tree tree_843 [p = 0.000, P = 0.112] = [&W 0.000133] (75,((76,(62,29)),((71,57),((69,(68,(73,(74,(60,((59,(58,(66,(64,(61,(50,43)))))),26)))))),(((((33,20),(67,(((36,(63,11)),10),(15,8)))),((13,(44,(51,7))),(30,((16,((65,35),14)),(((42,25),21),((((40,((47,31),((54,32),(49,18)))),(48,(19,(((46,41),28),17)))),(((45,39),((37,(55,34)),(52,23))),12)),(((27,22),(24,(56,6))),(53,(5,4))))))))),((72,70),(9,2))),(38,3))))),1);
   tree tree_844 [p = 0.000, P = 0.113] = [&W 0.000133] (75,((76,(62,29)),((71,57),((69,(68,(73,(74,((58,((61,(66,50)),(64,43))),(59,(60,26))))))),(((((33,20),((67,((36,(63,11)),10)),(15,8))),((13,(51,(44,7))),(21,((30,(42,25)),((16,((65,35),14)),(53,((((48,((47,31),(49,((54,32),18)))),(19,((46,41),(28,17)))),(((52,37),((45,(55,34)),(39,23))),12)),(40,(((((56,27),24),22),6),(5,4)))))))))),((72,70),(9,2))),(38,3))))),1);
   tree tree_845 [p = 0.000, P = 0.113] = [&W 0.000133] (75,((76,(62,29)),((71,57),((69,(68,(73,(74,((60,59),((66,(64,(50,((61,58),43)))),26)))))),(((((33,20),((67,((36,(63,11)),10)),(15,8))),(21,(((30,(42,25)),(13,(44,(51,7)))),((16,((65,35),14)),(((48,40),((19,(((46,41),28),17)),(((47,31),((54,32),(49,18))),(53,((39,(((55,52),34),(45,(37,23)))),12))))),((27,(56,(24,(22,6)))),(5,4))))))),((72,70),(9,2))),(38,3))))),1);
   tree tree_846 [p = 0.000, P = 0.113] = [&W 0.000133] (75,((76,(62,29)),((71,57),((69,(68,(73,(74,((60,59),((66,(64,((61,58),(50,43)))),26)))))),(((((33,20),(((36,(63,11)),10),(67,(15,8)))),(((30,(42,25)),(13,(44,(51,7)))),((16,(35,(65,14))),(21,((((48,40),(19,((41,(46,28)),17))),(53,(((47,31),((54,32),(49,18))),((((55,52),34),(39,((45,37),23))),12)))),((27,(56,(24,(22,6)))),(5,4))))))),((72,70),(9,2))),(38,3))))),1);
   tree tree_847 [p = 0.000, P = 0.113] = [&W 0.000133] (75,((76,(62,29)),((71,57),((69,(68,(73,(74,((58,((66,50),(61,(64,43)))),(60,(59,26))))))),(((((33,20),((67,((36,(63,11)),10)),(15,8))),(21,((13,(44,(51,7))),((42,25),((16,((65,35),14)),(30,(53,(((19,(41,(28,(46,17)))),(((45,(55,39)),((52,(37,34)),23)),12)),((((56,27),22),(24,6)),(48,(40,(((47,31),(49,((54,32),18))),(5,4))))))))))))),((72,70),(9,2))),(38,3))))),1);
   tree tree_848 [p = 0.000, P = 0.113] = [&W 0.000133] (75,((76,(62,29)),((71,57),((69,(68,(73,(74,((60,(59,(58,(64,((61,(66,50)),43))))),26))))),(((((33,20),((67,((36,(63,11)),10)),(15,8))),((42,25),(30,((13,(44,(51,7))),((16,((65,35),14)),(21,((((48,40),(19,(41,(46,(28,17))))),(((39,((52,45),(55,34))),(37,23)),12)),((22,((56,27),(24,6))),(53,(((47,31),(49,((54,32),18))),(5,4))))))))))),((72,70),(9,2))),(38,3))))),1);
   tree tree_849 [p = 0.000, P = 0.113] = [&W 0.000133] (75,((76,(62,29)),((71,57),((69,(68,(73,(74,(59,(60,((58,(((64,61),(66,50)),43)),26))))))),(((((33,20),(((36,(63,11)),10),(67,(15,8)))),((13,(44,(51,7))),(30,(((42,25),21),((16,((65,35),14)),(40,((((52,37),((45,((55,39),34)),23)),12),((53,((47,31),((54,32),(49,18)))),(((48,(19,(41,(28,(46,17))))),(27,(56,(22,(24,6))))),(5,4)))))))))),((72,70),(9,2))),(38,3))))),1);
   tree tree_850 [p = 0.000, P = 0.113] = [&W 0.000133] (75,((76,(62,29)),((71,57),((69,(68,(73,(74,((60,(58,(61,(66,(64,(50,43)))))),(59,26)))))),(((((33,20),((67,((36,(63,11)),10)),(15,8))),((13,(44,(51,7))),((30,(42,25)),((16,((65,35),14)),(21,(40,((48,(((47,31),(49,((54,32),18))),((45,(37,(34,((55,52),(39,23))))),12))),(((53,(19,((41,(46,28)),17))),((56,(27,24)),(22,6))),(5,4))))))))),((72,70),(9,2))),(38,3))))),1);
   tree tree_851 [p = 0.000, P = 0.113] = [&W 0.000133] (75,((76,(62,29)),((71,57),((69,(68,(73,(74,(((60,59),(66,((64,50),(58,(61,43))))),26))))),(((((33,20),((67,((36,(63,11)),10)),(15,8))),((30,(13,(44,(51,7)))),((21,((42,25),(16,((65,35),14)))),((53,(48,((39,(45,(37,((55,52),(34,23))))),12))),(((19,((41,28),(46,17))),(40,(((47,31),(49,((54,32),18))),(22,((27,(56,24)),6))))),(5,4)))))),((72,70),(9,2))),(38,3))))),1);
   tree tree_852 [p = 0.000, P = 0.114] = [&W 0.000133] (75,((76,(62,29)),((71,57),((69,(68,(73,(74,((60,(59,(58,((64,50),((66,61),43))))),26))))),(((((33,20),(((63,(36,11)),10),(67,(15,8)))),(21,(30,((13,(44,(51,7))),(((42,25),(16,((65,35),14))),((((47,31),((54,32),(49,18))),(40,(48,(53,((45,((52,37),((55,39),(34,23)))),12))))),(((19,(46,(28,(41,17)))),(22,((56,27),(24,6)))),(5,4)))))))),((72,70),(9,2))),(38,3))))),1);
   tree tree_853 [p = 0.000, P = 0.114] = [&W 0.000133] (75,((76,(62,29)),((71,57),((69,(68,(73,(74,((60,(58,(61,(64,(66,(50,43)))))),(59,26)))))),(((((33,20),((67,((36,(63,11)),10)),(15,8))),((13,(44,(51,7))),((30,(42,25)),((16,((65,35),14)),(21,((40,(48,(((47,31),(49,((54,32),18))),((45,(37,(34,(((55,52),39),23)))),12)))),(((53,(19,((41,(46,28)),17))),((56,27),((24,22),6))),(5,4)))))))),((72,70),(9,2))),(38,3))))),1);
   tree tree_854 [p = 0.000, P = 0.114] = [&W 0.000133] (75,((76,(62,29)),((71,57),((69,(68,(73,(74,(59,((60,(((64,61),50),(66,(58,43)))),26)))))),(((((33,20),((67,((36,(63,11)),10)),(15,8))),(((42,25),(13,(44,(51,7)))),((30,(21,(16,((65,35),14)))),((((47,31),((54,32),(49,18))),((39,((52,37),((55,34),(45,23)))),12)),(((19,((46,28),(41,17))),(40,(56,((27,(24,22)),6)))),((53,48),(5,4))))))),((72,70),(9,2))),(38,3))))),1);
   tree tree_855 [p = 0.000, P = 0.114] = [&W 0.000133] (75,((76,(62,29)),((71,57),((69,(68,(73,(74,((58,((66,((64,61),50)),43)),(59,(60,26))))))),(((((33,20),(((36,(63,11)),10),(67,(15,8)))),(((30,(42,25)),(13,(44,(51,7)))),((16,((65,35),14)),((48,((53,40),(((39,(37,(52,(45,(55,34))))),23),12))),(21,(((((47,31),((54,32),(49,18))),(19,(46,((41,28),17)))),(56,(27,(24,(22,6))))),(5,4))))))),((72,70),(9,2))),(38,3))))),1);
   tree tree_856 [p = 0.000, P = 0.114] = [&W 0.000133] (75,((76,(62,29)),((71,57),((69,(68,(73,(74,((60,59),((58,((61,50),((66,64),43))),26)))))),(((((33,20),((67,((36,(63,11)),10)),(15,8))),(((30,(42,25)),21),((13,(44,(51,7))),((16,((65,35),14)),(((34,(37,((55,39),((52,45),23)))),12),((40,((((47,31),((54,32),(49,18))),(19,(46,(41,(28,17))))),(53,(56,(27,(22,(24,6))))))),(48,(5,4)))))))),((72,70),(9,2))),(38,3))))),1);
   tree tree_857 [p = 0.000, P = 0.114] = [&W 0.000133] (75,((76,(62,29)),((71,57),((69,(68,(73,(74,((60,59),((66,((58,(61,50)),(64,43))),26)))))),(((((33,20),((67,((36,(63,11)),10)),(15,8))),((42,25),((13,(51,(44,7))),(21,(30,((16,((65,35),14)),((40,(((45,34),(52,(37,((55,39),23)))),12)),((48,((19,(46,(41,(28,17)))),(53,(((47,31),((49,(54,32)),18)),((24,(56,(27,22))),6))))),(5,4))))))))),((72,70),(9,2))),(38,3))))),1);
   tree tree_858 [p = 0.000, P = 0.114] = [&W 0.000133] (75,((76,(62,29)),((71,57),((69,(68,(73,(74,((60,(59,(58,((66,61),(50,(64,43)))))),26))))),(((((33,20),(67,(((63,(36,11)),10),(15,8)))),((21,(13,(44,(51,7)))),((30,(16,((65,35),14))),((42,25),((((55,39),((52,37),((45,34),23))),12),(48,((40,((19,((41,28),(46,17))),(((47,31),(49,((54,32),18))),(53,(((56,(27,24)),22),6))))),(5,4)))))))),((72,70),(9,2))),(38,3))))),1);
   tree tree_859 [p = 0.000, P = 0.115] = [&W 0.000133] (75,((76,(62,29)),((71,57),((69,(68,(73,(74,((60,(59,(58,(61,(66,(50,(64,43))))))),26))))),(((((33,20),(67,(((36,(63,11)),10),(15,8)))),((21,(13,(44,(51,7)))),((30,(16,((65,35),14))),((42,25),(48,(((((55,39),(52,37)),(34,(45,23))),12),(40,(((19,(28,(41,(46,17)))),(((47,31),((54,32),(49,18))),(53,(56,(22,((27,24),6)))))),(5,4))))))))),((72,70),(9,2))),(38,3))))),1);
   tree tree_860 [p = 0.000, P = 0.115] = [&W 0.000133] (75,((76,(62,29)),((71,57),((69,(68,(73,(74,((59,((61,(66,(58,50))),(64,43))),(60,26)))))),(((((33,20),(((36,(63,11)),10),(67,(15,8)))),((13,(44,(51,7))),((30,21),((42,25),((16,(35,(65,14))),(((55,((52,39),((37,34),(45,23)))),12),(48,((53,((19,(28,((46,41),17))),((40,((47,31),((54,32),(49,18)))),(24,(56,(27,(22,6))))))),(5,4))))))))),((72,70),(9,2))),(38,3))))),1);
   tree tree_861 [p = 0.000, P = 0.115] = [&W 0.000133] (75,((76,(62,29)),((71,57),((69,(68,(73,(74,((58,((64,50),((66,61),43))),(60,(59,26))))))),(((((33,20),(67,(((36,(63,11)),10),(15,8)))),(30,(21,((13,(44,(51,7))),((16,((65,35),14)),((42,25),((((47,31),((49,(54,32)),18)),(((55,39),(((52,45),37),(34,23))),12)),(40,((48,((53,(19,((46,(41,28)),17))),(27,((24,(56,22)),6)))),(5,4)))))))))),((72,70),(9,2))),(38,3))))),1);
   tree tree_862 [p = 0.000, P = 0.115] = [&W 0.000133] (75,((76,(62,29)),((71,57),((69,(68,(73,(74,(59,((64,(61,(58,((66,50),43)))),(60,26))))))),(((((33,20),(67,(((36,(63,11)),10),(15,8)))),((30,(13,(44,(51,7)))),((21,(16,((65,35),14))),((42,25),(53,((((45,37),(52,(39,((55,34),23)))),12),(40,(((48,(19,(((46,41),28),17))),(((47,31),(49,((54,32),18))),((27,22),((56,24),6)))),(5,4))))))))),((72,70),(9,2))),(38,3))))),1);
   tree tree_863 [p = 0.000, P = 0.115] = [&W 0.000133] (75,((76,(62,29)),((71,57),((69,(68,(73,(74,((58,((66,64),((61,50),43))),(60,(59,26))))))),(((((33,20),(67,(((63,(36,11)),10),(15,8)))),((13,(44,(51,7))),(((42,25),(30,21)),((16,((65,35),14)),((((39,((55,52),((45,37),34))),23),12),((48,((53,(40,(19,(41,(28,(46,17)))))),(((47,31),((49,(54,32)),18)),(24,(56,(27,(22,6))))))),(5,4))))))),((72,70),(9,2))),(38,3))))),1);
   tree tree_864 [p = 0.000, P = 0.115] = [&W 0.000133] (75,((76,(62,29)),((71,57),((69,(68,(73,(74,((60,(58,(66,(64,(50,(61,43)))))),(59,26)))))),(((((33,20),(((36,(63,11)),10),(67,(15,8)))),((13,(44,(51,7))),((42,25),(((30,21),(16,((65,35),14))),((((47,31),((49,(54,32)),18)),(((55,52),(45,(37,(39,(34,23))))),12)),((((53,48),(19,(46,(41,(28,17))))),(40,(27,(22,(56,(24,6)))))),(5,4))))))),((72,70),(9,2))),(38,3))))),1);
   tree tree_865 [p = 0.000, P = 0.115] = [&W 0.000133] (75,((76,(62,29)),((71,57),((69,(68,(73,(74,(59,((60,(58,(66,(61,((64,50),43))))),26)))))),(((((33,20),(((36,(63,11)),10),(67,(15,8)))),((42,25),((21,(30,(13,(44,(51,7))))),((16,((65,35),14)),(((45,(37,(34,(52,((55,39),23))))),12),((53,((47,31),((54,32),(49,18)))),(((48,(40,(19,(46,(28,(41,17)))))),((56,22),((27,24),6))),(5,4)))))))),((72,70),(9,2))),(38,3))))),1);
   tree tree_866 [p = 0.000, P = 0.115] = [&W 0.000133] (75,((76,(62,29)),((71,57),((69,(68,(73,(74,((58,(64,((66,(61,50)),43))),(60,(59,26))))))),(((((33,20),((67,((36,(63,11)),10)),(15,8))),(21,(30,((13,(44,(51,7))),((16,((65,35),14)),((42,25),((((55,39),(((52,45),37),(34,23))),12),((40,((47,31),((49,(54,32)),18))),((48,(53,((19,((46,(41,28)),17)),((24,(56,(27,22))),6)))),(5,4)))))))))),((72,70),(9,2))),(38,3))))),1);
   tree tree_867 [p = 0.000, P = 0.116] = [&W 0.000133] (75,((76,(62,29)),((71,57),((69,(68,(73,(74,(60,((58,(61,((64,50),(66,43)))),(59,26))))))),(((((33,20),(67,(((36,(63,11)),10),(15,8)))),((13,(44,(51,7))),((21,(16,((65,35),14))),((42,25),(30,(((((55,39),(52,(37,34))),(45,23)),12),((((53,((47,31),(49,((54,32),18)))),(19,(46,(28,(41,17))))),(40,(48,(22,(56,(27,(24,6))))))),(5,4)))))))),((72,70),(9,2))),(38,3))))),1);
   tree tree_868 [p = 0.000, P = 0.116] = [&W 0.000133] (75,((76,(62,29)),((71,57),((69,(68,(73,(74,((58,((66,(61,50)),(64,43))),(59,(60,26))))))),(((((33,20),(67,(((36,(63,11)),10),(15,8)))),((21,(13,(44,(51,7)))),((30,((42,25),(16,((65,35),14)))),(40,(((53,48),((34,(37,(52,((55,39),(45,23))))),12)),(((47,31),((49,(54,32)),18)),(((19,(41,(46,(28,17)))),(27,(22,((56,24),6)))),(5,4)))))))),((72,70),(9,2))),(38,3))))),1);
   tree tree_869 [p = 0.000, P = 0.116] = [&W 0.000133] (75,((76,(62,29)),((71,57),((69,(68,(73,(74,(59,(60,((58,(66,(61,((64,50),43)))),26))))))),(((((33,20),(((36,(63,11)),10),(67,(15,8)))),((21,(30,(13,(44,(51,7))))),((16,((65,35),14)),((42,25),(((37,(45,(52,(((55,39),34),23)))),12),((53,((47,31),((54,32),(49,18)))),(((48,(40,(19,(46,(28,(41,17)))))),(27,(24,(56,(22,6))))),(5,4)))))))),((72,70),(9,2))),(38,3))))),1);
   tree tree_870 [p = 0.000, P = 0.116] = [&W 0.000133] (75,((76,(62,29)),((71,57),((69,(68,(73,(74,(60,(59,((58,((64,61),(66,(50,43)))),26))))))),(((((33,20),(67,(((36,(63,11)),10),(15,8)))),(((42,25),(13,(44,(51,7)))),(21,(30,((16,((65,35),14)),(((34,(((55,52),((45,39),37)),23)),12),(((19,((46,41),(28,17))),(40,((53,48),(27,(24,(22,(56,6))))))),(((47,31),((54,32),(49,18))),(5,4))))))))),((72,70),(9,2))),(38,3))))),1);
   tree tree_871 [p = 0.000, P = 0.116] = [&W 0.000133] (75,((76,(62,29)),((71,57),((69,(68,(73,(74,((59,(58,(64,((66,50),(61,43))))),(60,26)))))),(((((33,20),((67,(((63,36),11),10)),(15,8))),((((42,25),21),(13,(44,(51,7)))),(30,((16,((65,35),14)),(((45,((52,37),(34,((55,39),23)))),12),(((47,31),(49,((54,32),18))),((53,((19,(28,(41,(46,17)))),(48,(40,(27,(22,(24,(56,6)))))))),(5,4)))))))),((72,70),(9,2))),(38,3))))),1);
   tree tree_872 [p = 0.000, P = 0.116] = [&W 0.000133] (75,((76,(62,29)),((71,57),((69,(68,(73,(74,((60,(59,(58,(66,((61,50),(64,43)))))),26))))),((((67,(((36,(63,11)),10),((33,20),(15,8)))),((30,((42,25),(21,(13,(51,(44,7)))))),((16,((65,35),14)),(((52,((37,(39,(45,(55,34)))),23)),12),((53,(40,((((47,31),((54,32),(49,18))),(19,(28,((46,41),17)))),(48,(22,(27,((56,24),6))))))),(5,4)))))),((72,70),(9,2))),(38,3))))),1);
   tree tree_873 [p = 0.000, P = 0.116] = [&W 0.000133] (75,((76,(62,29)),((71,57),((69,(68,(73,(74,(60,(59,((58,((66,61),(64,(50,43)))),26))))))),(((((33,20),((67,((36,(63,11)),10)),(15,8))),((13,(44,(51,7))),(((30,((42,25),21)),(16,((65,35),14))),(53,((40,((37,((52,(45,((55,39),34))),23)),12)),((((48,((47,31),((54,32),(49,18)))),(19,((46,(41,28)),17))),((27,24),(22,(56,6)))),(5,4))))))),((72,70),(9,2))),(38,3))))),1);
   tree tree_874 [p = 0.000, P = 0.117] = [&W 0.000133] (75,((76,(62,29)),((71,57),((69,(68,(73,(74,(60,((58,(66,(61,((64,50),43)))),(59,26))))))),(((((33,20),((67,((36,(63,11)),10)),(15,8))),((13,(44,(51,7))),((((42,25),(30,21)),(16,((65,35),14))),((40,((((55,39),37),(45,(34,(52,23)))),12)),((((48,((47,31),((54,32),(49,18)))),(53,(19,((46,(41,28)),17)))),((56,24),(27,(22,6)))),(5,4)))))),((72,70),(9,2))),(38,3))))),1);
   tree tree_875 [p = 0.000, P = 0.117] = [&W 0.000133] (75,((76,(62,29)),((71,57),((69,(68,(73,(74,(60,(59,((58,(64,((66,(61,50)),43))),26))))))),(((((33,20),(67,(((36,(63,11)),10),(15,8)))),((21,(13,(44,(51,7)))),((42,25),((30,(16,((65,35),14))),((((((52,(45,(55,39))),37),34),23),12),(40,(53,((48,((19,((46,41),(28,17))),(27,(22,((56,24),6))))),(((47,31),((49,(54,32)),18)),(5,4)))))))))),((72,70),(9,2))),(38,3))))),1);
   tree tree_876 [p = 0.000, P = 0.117] = [&W 0.000133] (75,((76,(62,29)),((71,57),((69,(68,(73,(74,(59,((60,(58,(((66,61),50),(64,43)))),26)))))),(((((33,20),((67,((63,(36,11)),10)),(15,8))),((42,25),((13,(44,(51,7))),((16,((65,35),14)),(21,(30,(((52,(45,(37,(((55,39),34),23)))),12),(53,(((19,((46,(41,28)),17)),(48,(27,(22,(24,(56,6)))))),((40,((47,31),(49,((54,32),18)))),(5,4))))))))))),((72,70),(9,2))),(38,3))))),1);
   tree tree_877 [p = 0.000, P = 0.117] = [&W 0.000133] (75,((76,(62,29)),((71,57),((69,(68,(73,(74,((64,(61,(66,(50,(58,43))))),(60,(59,26))))))),(((((33,20),(67,(((36,(63,11)),10),(15,8)))),(30,((13,(51,(44,7))),((42,25),(21,((16,((65,35),14)),(((((52,((55,39),(45,37))),34),23),12),((40,((19,(41,(46,(28,17)))),(22,(24,(27,(56,6)))))),(53,(48,(((47,31),((49,(54,32)),18)),(5,4)))))))))))),((72,70),(9,2))),(38,3))))),1);
   tree tree_878 [p = 0.000, P = 0.117] = [&W 0.000133] (75,((76,(62,29)),((71,57),((69,(68,(73,(74,(59,(60,((58,((66,(61,50)),(64,43))),26))))))),(((((33,20),(67,(((36,(63,11)),10),(15,8)))),((21,(13,(44,(51,7)))),(((30,(42,25)),(16,((65,35),14))),((((53,48),40),(((37,34),((55,39),(52,(45,23)))),12)),(((19,((46,41),(28,17))),(27,(22,((56,24),6)))),(((47,31),((49,(54,32)),18)),(5,4))))))),((72,70),(9,2))),(38,3))))),1);
   tree tree_879 [p = 0.000, P = 0.117] = [&W 0.000133] (75,((76,(62,29)),((71,57),((69,(68,(73,(74,((60,59),((58,(66,((64,50),(61,43)))),26)))))),(((((33,20),((67,((36,(63,11)),10)),(15,8))),((30,(13,(44,(51,7)))),(21,((42,25),((16,((65,35),14)),(((19,(28,((46,41),17))),(40,(((55,39),((52,34),(37,(45,23)))),12))),((24,(22,(56,(27,6)))),(53,(48,(((47,31),((54,32),(49,18))),(5,4))))))))))),((72,70),(9,2))),(38,3))))),1);
   tree tree_880 [p = 0.000, P = 0.117] = [&W 0.000133] (75,((76,(62,29)),((71,57),((69,(68,(73,(74,((60,59),((58,(50,((64,61),(66,43)))),26)))))),(((((33,20),(((36,(63,11)),10),(67,(15,8)))),((13,(44,(51,7))),((42,25),((21,(16,((65,35),14))),((40,30),(53,(((37,((45,(55,39)),(34,(52,23)))),12),((56,(24,(22,(27,6)))),(((48,((47,31),((54,32),(49,18)))),(19,((46,41),(28,17)))),(5,4)))))))))),((72,70),(9,2))),(38,3))))),1);
   tree tree_881 [p = 0.000, P = 0.117] = [&W 0.000133] (75,((76,(62,29)),((71,57),((69,(68,(73,(74,((60,59),((58,(66,(50,((64,61),43)))),26)))))),(((((33,20),(67,(((36,(63,11)),10),(15,8)))),(((42,25),(13,(44,(51,7)))),((21,(16,((65,35),14))),((40,30),(((37,((45,(55,39)),(34,(52,23)))),12),(53,((56,(24,(27,(22,6)))),(((48,((47,31),(49,((54,32),18)))),(19,(28,(41,(46,17))))),(5,4))))))))),((72,70),(9,2))),(38,3))))),1);
   tree tree_882 [p = 0.000, P = 0.118] = [&W 0.000133] (75,((76,(62,29)),((71,57),((69,(68,(73,(74,((58,(64,(61,(50,(66,43))))),(59,(60,26))))))),(((((33,20),(67,(((36,(63,11)),10),(15,8)))),((13,(44,(51,7))),(30,(21,((42,25),((16,((65,35),14)),((((52,(55,34)),(37,((45,39),23))),12),(40,(53,((48,((27,22),((56,24),6))),((((47,31),((49,(54,32)),18)),(19,(46,(28,(41,17))))),(5,4)))))))))))),((72,70),(9,2))),(38,3))))),1);
   tree tree_883 [p = 0.000, P = 0.118] = [&W 0.000133] (75,((76,(62,29)),((71,57),((69,(68,(73,(74,((60,59),((58,(50,(64,(61,(66,43))))),26)))))),(((((33,20),(((36,(63,11)),10),(67,(15,8)))),(((42,25),(13,(44,(51,7)))),((21,(16,((65,35),14))),(40,((53,((37,((45,(55,39)),((52,34),23))),12)),((30,(56,(24,(22,(27,6))))),(((48,((47,31),((54,32),(49,18)))),(19,((46,41),(28,17)))),(5,4)))))))),((72,70),(9,2))),(38,3))))),1);
   tree tree_884 [p = 0.000, P = 0.118] = [&W 0.000133] (75,((76,(62,29)),((71,57),((69,(68,(73,(74,(60,(59,((58,(61,(64,((66,50),43)))),26))))))),(((((33,20),(((36,(63,11)),10),(67,(15,8)))),(21,(((42,25),(13,(44,(51,7)))),((30,(16,((65,35),14))),(40,((((39,37),(52,(45,((55,34),23)))),12),(((27,22),((56,24),6)),((19,(41,(28,(46,17)))),(48,((53,((47,31),((49,(54,32)),18))),(5,4))))))))))),((72,70),(9,2))),(38,3))))),1);
   tree tree_885 [p = 0.000, P = 0.118] = [&W 0.000133] (75,((76,(62,29)),((71,57),((69,(68,(73,(74,((58,((66,61),(64,(50,43)))),(59,(60,26))))))),(((((33,20),(67,(((36,(63,11)),10),(15,8)))),((13,(44,(51,7))),((30,21),(((42,25),(16,((65,35),14))),(((37,(52,(55,(((45,39),34),23)))),12),(40,(53,(((27,22),((56,24),6)),((48,(((47,31),(49,((54,32),18))),(19,(46,(28,(41,17)))))),(5,4)))))))))),((72,70),(9,2))),(38,3))))),1);
   tree tree_886 [p = 0.000, P = 0.118] = [&W 0.000133] (75,((76,(62,29)),((71,57),((69,(68,(73,(74,(60,(59,((58,(64,(50,(61,(66,43))))),26))))))),(((((33,20),(67,(((36,(63,11)),10),(15,8)))),(((42,25),(13,(44,(51,7)))),((21,(16,((65,35),14))),(40,((53,((37,((45,(55,39)),((52,34),23))),12)),((30,(56,(22,(24,(27,6))))),(((48,((47,31),((54,32),(49,18)))),(19,(((46,41),28),17))),(5,4)))))))),((72,70),(9,2))),(38,3))))),1);
   tree tree_887 [p = 0.000, P = 0.118] = [&W 0.000133] (75,((76,(62,29)),((71,57),((69,(68,(73,(74,(60,(59,((58,(((66,(64,61)),50),43)),26))))))),(((((33,20),(67,(((36,(63,11)),10),(15,8)))),(((30,21),((42,25),(13,(44,(51,7))))),((16,((65,35),14)),(48,(((53,((47,31),((54,32),(49,18)))),((40,(19,((41,(46,28)),17))),((((52,39),(55,(45,34))),(37,23)),12))),((27,((56,(24,22)),6)),(5,4))))))),((72,70),(9,2))),(38,3))))),1);
   tree tree_888 [p = 0.000, P = 0.118] = [&W 0.000133] (75,((76,(62,29)),((71,57),((69,(68,(73,(74,(((64,61),(50,(66,(58,43)))),((60,59),26)))))),(((((33,20),(67,(((36,(63,11)),10),(15,8)))),((13,(44,(51,7))),(30,((16,((65,35),14)),(21,((42,25),((((47,31),(49,((54,32),18))),(48,(53,(((55,34),(52,((45,37),(39,23)))),12)))),((24,(((56,27),22),6)),((19,(46,(41,(28,17)))),(40,(5,4))))))))))),((72,70),(9,2))),(38,3))))),1);
   tree tree_889 [p = 0.000, P = 0.119] = [&W 0.000133] (75,((76,(62,29)),((71,57),((69,(68,(73,(74,((58,(64,((61,(66,50)),43))),((60,59),26)))))),(((((33,20),((67,((36,(63,11)),10)),(15,8))),((13,(44,(51,7))),((16,((65,35),14)),((30,21),((42,25),(53,((40,(((47,31),(49,((54,32),18))),(((37,((55,39),(45,34))),(52,23)),12))),(48,(((27,24),((56,22),6)),((19,(41,((46,28),17))),(5,4))))))))))),((72,70),(9,2))),(38,3))))),1);
   tree tree_890 [p = 0.000, P = 0.119] = [&W 0.000133] (75,((76,(62,29)),((71,57),((69,(68,(73,(74,((60,(59,(58,(((66,64),61),(50,43))))),26))))),(((((33,20),(((36,(63,11)),10),(67,(15,8)))),((13,(44,(51,7))),((21,(16,(65,(35,14)))),(30,((42,25),((40,(((47,31),((54,32),(49,18))),(48,((37,((52,39),((55,34),(45,23)))),12)))),((27,(24,((56,22),6))),((53,(19,(41,(46,(28,17))))),(5,4))))))))),((72,70),(9,2))),(38,3))))),1);
   tree tree_891 [p = 0.000, P = 0.119] = [&W 0.000133] (75,((76,(62,29)),((71,57),((69,(68,(73,(74,(60,((59,(58,((66,64),((61,50),43)))),26)))))),(((((33,20),(67,(((36,(63,11)),10),(15,8)))),((13,(44,(51,7))),((42,25),((16,((65,35),14)),(30,(21,(40,((((45,39),((55,52),((37,34),23))),12),(53,(((24,22),(27,(56,6))),(((48,((47,31),(49,((54,32),18)))),(19,((41,28),(46,17)))),(5,4)))))))))))),((72,70),(9,2))),(38,3))))),1);
   tree tree_892 [p = 0.000, P = 0.119] = [&W 0.000133] (75,((76,(62,29)),((71,57),((69,(68,(73,(74,(60,((58,(61,(66,((64,50),43)))),(59,26))))))),(((((33,20),(((36,(63,11)),10),(67,(15,8)))),((13,(44,(51,7))),((16,((65,35),14)),(((42,25),21),(30,(((45,(39,((37,(52,(55,34))),23))),12),(40,((53,((27,24),(22,(56,6)))),(48,((((47,31),((49,(54,32)),18)),(19,(41,((46,28),17)))),(5,4))))))))))),((72,70),(9,2))),(38,3))))),1);
   tree tree_893 [p = 0.000, P = 0.119] = [&W 0.000133] (75,((76,(62,29)),((71,57),((69,(68,(73,(74,((60,(58,((66,64),(50,(61,43))))),(59,26)))))),(((((33,20),((67,((36,(63,11)),10)),(15,8))),((13,(44,(51,7))),((42,25),((16,((65,35),14)),(30,(21,(40,((((45,39),((55,52),((37,34),23))),12),(53,((22,(27,(24,(56,6)))),((48,(((47,31),(49,((54,32),18))),(19,(41,(28,(46,17)))))),(5,4)))))))))))),((72,70),(9,2))),(38,3))))),1);
   tree tree_894 [p = 0.000, P = 0.119] = [&W 0.000133] (75,((76,(62,29)),((71,57),((69,(68,(73,(74,((58,((64,((66,61),50)),43)),(60,(59,26))))))),((((((67,(33,20)),((36,(63,11)),10)),(15,8)),((13,(44,(51,7))),((30,(21,((42,25),(16,((65,35),14))))),(53,((40,(((39,(55,34)),(45,(37,(52,23)))),12)),((((56,24),(27,22)),6),((48,(((47,31),(49,((54,32),18))),(19,((41,28),(46,17))))),(5,4)))))))),((72,70),(9,2))),(38,3))))),1);
   tree tree_895 [p = 0.000, P = 0.119] = [&W 0.000133] (75,((76,(62,29)),((71,57),((69,(68,(73,(74,((60,59),((58,(64,(50,(66,(61,43))))),26)))))),(((((33,20),(((63,(36,11)),10),(67,(15,8)))),((30,((42,25),21)),((13,(44,(51,7))),((16,(35,(65,14))),(((47,31),((54,32),(49,18))),((((39,(55,34)),((45,37),(52,23))),12),((27,((24,22),(56,6))),((48,40),((19,((41,(46,28)),17)),(53,(5,4))))))))))),((72,70),(9,2))),(38,3))))),1);
   tree tree_896 [p = 0.000, P = 0.119] = [&W 0.000133] (75,((76,(62,29)),((71,57),((69,(68,(73,(74,((58,(50,(64,(61,(66,43))))),((60,59),26)))))),(((((33,20),(67,(((36,(63,11)),10),(15,8)))),(30,((13,(44,(51,7))),((21,(16,((65,35),14))),((42,25),((((47,31),((54,32),(49,18))),(((45,(52,34)),(37,((55,39),23))),12)),(((48,40),(((56,24),(27,22)),6)),((19,(46,((41,28),17))),(53,(5,4)))))))))),((72,70),(9,2))),(38,3))))),1);
   tree tree_897 [p = 0.000, P = 0.120] = [&W 0.000133] (75,((76,(62,29)),((71,57),((69,(68,(73,(74,(((60,59),(58,(64,(66,((61,50),43))))),26))))),(((((33,20),((67,((36,(63,11)),10)),(15,8))),((13,(44,(51,7))),((30,21),(((42,25),(16,((65,35),14))),((((37,(45,34)),((55,39),(52,23))),12),(((56,27),(24,(22,6))),((48,(19,((46,41),(28,17)))),((53,((47,31),((49,(54,32)),18))),(40,(5,4)))))))))),((72,70),(9,2))),(38,3))))),1);
   tree tree_898 [p = 0.000, P = 0.120] = [&W 0.000133] (75,((76,(62,29)),((71,57),((69,(68,(73,(74,((58,(64,(61,(66,(50,43))))),((60,59),26)))))),(((((33,20),((67,((36,(63,11)),10)),(15,8))),((13,(44,(51,7))),(30,((21,(16,((65,35),14))),((42,25),((40,((47,31),((54,32),(49,18)))),((53,((37,((39,(52,(45,(55,34)))),23)),12)),(((56,24),(22,(27,6))),((19,(28,((46,41),17))),(48,(5,4))))))))))),((72,70),(9,2))),(38,3))))),1);
   tree tree_899 [p = 0.000, P = 0.120] = [&W 0.000133] (75,((76,(62,29)),((71,57),((69,(68,(73,(74,((58,(50,(64,(66,(61,43))))),((60,59),26)))))),(((((33,20),((67,((36,(63,11)),10)),(15,8))),((30,(13,(44,(51,7)))),((21,(16,(65,(35,14)))),((42,25),(48,(((47,31),((54,32),(49,18))),(((((52,(55,39)),37),(45,(34,23))),12),(53,((27,(22,((56,24),6))),(40,((19,((41,(46,28)),17)),(5,4)))))))))))),((72,70),(9,2))),(38,3))))),1);
   tree tree_900 [p = 0.000, P = 0.120] = [&W 0.000133] (75,((76,(62,29)),((71,57),((69,(68,(73,(74,((58,((61,50),(64,(66,43)))),(59,(60,26))))))),(((((33,20),((67,((36,(63,11)),10)),(15,8))),((42,25),((13,(44,(51,7))),((16,((65,35),14)),(30,(21,(((47,31),((49,(54,32)),18)),((40,((34,((39,37),(45,((55,52),23)))),12)),((48,(27,(((56,24),22),6))),((19,((46,28),(41,17))),(53,(5,4)))))))))))),((72,70),(9,2))),(38,3))))),1);
   tree tree_901 [p = 0.000, P = 0.120] = [&W 0.000133] (75,((76,(62,29)),((71,57),((69,(68,(73,(74,((60,(58,((66,64),(61,(50,43))))),(59,26)))))),(((((33,20),((67,((36,(63,11)),10)),(15,8))),(((42,25),21),((30,(13,(44,(51,7)))),((16,((65,35),14)),(40,(53,(((37,((55,39),((52,34),(45,23)))),12),((22,((56,27),(24,6))),(((47,31),((49,(54,32)),18)),((48,(19,((46,41),(28,17)))),(5,4))))))))))),((72,70),(9,2))),(38,3))))),1);
   tree tree_902 [p = 0.000, P = 0.120] = [&W 0.000133] (75,((76,(62,29)),((71,57),((69,(68,(73,(74,(((60,59),(58,(61,((66,64),(50,43))))),26))))),(((((33,20),((67,((36,(63,11)),10)),(15,8))),((13,(44,(51,7))),((16,((65,35),14)),((42,25),((30,21),((((((55,52),39),37),((45,34),23)),12),((((27,(56,24)),22),6),((40,(48,(19,(46,((41,28),17))))),(((47,31),(49,((54,32),18))),(53,(5,4))))))))))),((72,70),(9,2))),(38,3))))),1);
   tree tree_903 [p = 0.000, P = 0.120] = [&W 0.000133] (75,((76,(62,29)),((71,57),((69,(68,(73,(74,((60,(59,(58,((64,50),(61,(66,43)))))),26))))),(((((33,20),(67,(((36,(63,11)),10),(15,8)))),((42,25),((13,(44,(51,7))),((16,((65,35),14)),(30,(21,((40,((39,((55,52),(45,((37,34),23)))),12)),(53,(((24,22),(27,(56,6))),((19,((46,(41,28)),17)),((48,((47,31),(49,((54,32),18)))),(5,4)))))))))))),((72,70),(9,2))),(38,3))))),1);
   tree tree_904 [p = 0.000, P = 0.121] = [&W 0.000133] (75,((76,(62,29)),((71,57),((69,(68,(73,(74,((59,(58,(((64,(66,61)),50),43))),(60,26)))))),(((((33,20),((67,((36,(63,11)),10)),(15,8))),(30,(21,(((42,25),(13,(44,(51,7)))),((16,((65,35),14)),(((53,48),(((((52,45),39),(37,(55,34))),23),12)),(((24,22),(27,(56,6))),((40,(19,(46,((41,28),17)))),(((47,31),(49,((54,32),18))),(5,4)))))))))),((72,70),(9,2))),(38,3))))),1);
   tree tree_905 [p = 0.000, P = 0.121] = [&W 0.000133] (75,((76,(62,29)),((71,57),((69,(68,(73,(74,(60,((59,(58,(((64,(66,61)),50),43))),26)))))),(((((33,20),((67,((36,(63,11)),10)),(15,8))),(30,(21,((13,(44,(51,7))),((42,25),((16,((65,35),14)),((53,(48,(((37,(55,34)),(((52,45),39),23)),12))),(((56,(27,(24,22))),6),((40,(19,(46,(41,(28,17))))),(((47,31),(49,((54,32),18))),(5,4))))))))))),((72,70),(9,2))),(38,3))))),1);
   tree tree_906 [p = 0.000, P = 0.121] = [&W 0.000133] (75,((76,(62,29)),((71,57),((69,(68,(73,(74,((58,(64,((66,(61,50)),43))),((60,59),26)))))),(((((33,20),(((36,(63,11)),10),(67,(15,8)))),((13,(44,(51,7))),(21,(30,(((42,25),(16,((65,35),14))),(((((45,37),(52,34)),((55,39),23)),12),((27,(56,(24,(22,6)))),((48,(19,((46,41),(28,17)))),(((47,31),(49,((54,32),18))),(53,(40,(5,4)))))))))))),((72,70),(9,2))),(38,3))))),1);
   tree tree_907 [p = 0.000, P = 0.121] = [&W 0.000133] (75,((76,(62,29)),((71,57),((69,(68,(73,(74,(60,((59,(58,(50,(((66,64),61),43)))),26)))))),(((((33,20),(67,(((36,(63,11)),10),(15,8)))),(21,((13,(44,(51,7))),(((42,25),(16,((65,35),14))),(30,(((39,((55,52),(37,(34,(45,23))))),12),((48,((47,31),(49,((54,32),18)))),(53,((22,(27,(56,(24,6)))),((19,(28,(41,(46,17)))),(40,(5,4)))))))))))),((72,70),(9,2))),(38,3))))),1);
   tree tree_908 [p = 0.000, P = 0.121] = [&W 0.000133] (75,((76,(62,29)),((71,57),((69,(68,(73,(74,(60,((59,(58,(66,((61,50),(64,43))))),26)))))),(((((33,20),(((36,(63,11)),10),(67,(15,8)))),(21,(30,((13,(44,(51,7))),((16,((65,35),14)),((42,25),((((45,39),((52,(55,(37,34))),23)),12),(((56,27),((24,22),6)),((40,(((47,31),((49,(54,32)),18)),((53,48),(19,(28,(46,(41,17))))))),(5,4)))))))))),((72,70),(9,2))),(38,3))))),1);
   tree tree_909 [p = 0.000, P = 0.121] = [&W 0.000133] (75,((76,(62,29)),((71,57),((69,(68,(73,(74,(((60,59),(58,(64,((61,(66,50)),43)))),26))))),(((((33,20),((67,((36,(63,11)),10)),(15,8))),((13,(44,(51,7))),(21,(((42,25),(16,((65,35),14))),((53,40),(((19,(28,(41,(46,17)))),(48,(((39,(55,34)),(37,(52,(45,23)))),12))),((56,((24,22),(27,6))),(30,(((47,31),(49,((54,32),18))),(5,4)))))))))),((72,70),(9,2))),(38,3))))),1);
   tree tree_910 [p = 0.000, P = 0.121] = [&W 0.000133] (75,((76,(62,29)),((71,57),((69,(68,(73,(74,(59,((58,((66,((64,61),50)),43)),(60,26))))))),(((((33,20),(((36,(63,11)),10),(67,(15,8)))),(30,(21,((42,25),((13,(44,(51,7))),((16,((65,35),14)),(40,(48,(((47,31),((49,(54,32)),18)),(((19,(41,((46,28),17))),(53,(((45,37),(((55,39),34),(52,23))),12))),(((56,(24,(27,22))),6),(5,4)))))))))))),((72,70),(9,2))),(38,3))))),1);
   tree tree_911 [p = 0.000, P = 0.121] = [&W 0.000133] (75,((76,(62,29)),((71,57),((69,(68,(73,(74,((58,(64,(50,(61,(66,43))))),(60,(59,26))))))),(((((33,20),((67,((36,(63,11)),10)),(15,8))),((30,(13,(44,(51,7)))),((21,(16,(35,(65,14)))),((42,25),((40,(48,((47,31),((49,(54,32)),18)))),(53,(((19,((41,28),(46,17))),(((55,34),(((52,45),(39,37)),23)),12)),((((27,24),22),(56,6)),(5,4))))))))),((72,70),(9,2))),(38,3))))),1);
   tree tree_912 [p = 0.000, P = 0.122] = [&W 0.000133] (75,((76,(62,29)),((71,57),((69,(68,(73,(74,(60,((59,((64,61),(50,((66,58),43)))),26)))))),(((((33,20),(((36,(63,11)),10),(67,(15,8)))),((13,(44,(51,7))),((16,((65,35),14)),(21,((30,(42,25)),((53,((19,(46,((41,28),17))),((37,(52,(34,((45,(55,39)),23)))),12))),((40,(24,(27,(56,(22,6))))),(((47,31),((49,(54,32)),18)),(48,(5,4)))))))))),((72,70),(9,2))),(38,3))))),1);
   tree tree_913 [p = 0.000, P = 0.122] = [&W 0.000133] (75,((76,(62,29)),((71,57),((69,(68,(73,(74,((59,(60,(58,(61,(50,(66,(64,43))))))),26))))),(((((33,20),((67,((63,(36,11)),10)),(15,8))),((13,(44,(51,7))),((16,((65,35),14)),(21,((42,25),(30,((48,((47,31),((49,(54,32)),18))),(((53,(19,(46,(41,(28,17))))),((52,(((45,39),(55,34)),(37,23))),12)),((40,(56,((24,22),(27,6)))),(5,4)))))))))),((72,70),(9,2))),(38,3))))),1);
   tree tree_914 [p = 0.000, P = 0.122] = [&W 0.000133] (75,((76,(62,29)),((71,57),((69,(68,(73,(74,((66,(((61,58),50),(64,43))),(59,(60,26))))))),(((((33,20),(((36,(63,11)),10),(67,(15,8)))),(21,((13,(44,(51,7))),((16,((65,35),14)),((30,(42,25)),((((47,31),((54,32),(49,18))),(48,((53,(19,(28,((46,41),17)))),((39,((37,((55,52),34)),(45,23))),12)))),((40,(22,(56,(24,(27,6))))),(5,4)))))))),((72,70),(9,2))),(38,3))))),1);
   tree tree_915 [p = 0.000, P = 0.122] = [&W 0.000133] (75,((76,(62,29)),((71,57),((69,(68,(73,(74,((60,59),((58,(50,(((66,64),61),43))),26)))))),(((((33,20),(((36,(63,11)),10),(67,(15,8)))),(((42,25),(13,(44,(51,7)))),((16,((65,35),14)),(21,(30,(((47,31),((49,(54,32)),18)),(((48,(19,(28,(41,(46,17))))),(((37,((52,45),(39,(55,34)))),23),12)),(40,((53,((56,(27,22)),(24,6))),(5,4)))))))))),((72,70),(9,2))),(38,3))))),1);
   tree tree_916 [p = 0.000, P = 0.122] = [&W 0.000133] (75,((76,(62,29)),((71,57),((69,(68,(73,(74,((58,((66,(64,61)),(50,43))),((60,59),26)))))),(((((33,20),((67,((36,(63,11)),10)),(15,8))),(30,((13,(44,(51,7))),((21,(16,((65,35),14))),((42,25),(40,((53,48),(((19,(28,((46,41),17))),(((52,(55,39)),((37,(45,34)),23)),12)),(((47,31),((49,(54,32)),18)),(((24,(56,22)),(27,6)),(5,4))))))))))),((72,70),(9,2))),(38,3))))),1);
   tree tree_917 [p = 0.000, P = 0.122] = [&W 0.000133] (75,((76,(62,29)),((71,57),((69,(68,(73,(74,(((60,59),(58,(50,(66,(61,(64,43)))))),26))))),(((((33,20),((67,((36,(63,11)),10)),(15,8))),(30,(((42,25),(13,(44,(51,7)))),(21,((16,((65,35),14)),(((53,(19,(41,(28,(46,17))))),((((45,37),34),(52,((55,39),23))),12)),(40,((24,(22,(27,(56,6)))),((48,((47,31),(49,((54,32),18)))),(5,4)))))))))),((72,70),(9,2))),(38,3))))),1);
   tree tree_918 [p = 0.000, P = 0.122] = [&W 0.000133] (75,((76,(62,29)),((71,57),((69,(68,(73,(74,((60,(58,(61,(64,((66,50),43))))),(59,26)))))),(((((33,20),((67,((36,(63,11)),10)),(15,8))),(21,((30,(13,(44,(51,7)))),((42,25),((16,((65,35),14)),((53,40),(((19,((46,41),(28,17))),(((45,37),((39,(55,34)),(52,23))),12)),((48,((47,31),((49,(54,32)),18))),(((24,22),((56,27),6)),(5,4)))))))))),((72,70),(9,2))),(38,3))))),1);
   tree tree_919 [p = 0.000, P = 0.123] = [&W 0.000133] (75,((76,(62,29)),((71,57),((69,(68,(73,(74,(59,(60,(((64,(66,(61,50))),(58,43)),26))))))),(((((33,20),(((36,(63,11)),10),(67,(15,8)))),(((30,(42,25)),(21,(13,(44,(51,7))))),((16,(35,(65,14))),(((40,(48,(19,(46,(41,(28,17)))))),((45,((52,39),((55,34),(37,23)))),12)),(((47,31),((54,32),(49,18))),(53,((24,(((56,27),22),6)),(5,4)))))))),((72,70),(9,2))),(38,3))))),1);
   tree tree_920 [p = 0.000, P = 0.123] = [&W 0.000133] (75,((76,(62,29)),((71,57),((69,(68,(73,(74,(60,((58,((61,(66,(64,50))),43)),(59,26))))))),(((((33,20),(67,(((36,(63,11)),10),(15,8)))),((13,(44,(51,7))),((16,((65,35),14)),(((42,25),(30,21)),((53,40),((48,((19,((46,(41,28)),17)),(((55,39),(34,(52,(45,(37,23))))),12))),(((47,31),((49,(54,32)),18)),((24,(56,(22,(27,6)))),(5,4))))))))),((72,70),(9,2))),(38,3))))),1);
   tree tree_921 [p = 0.000, P = 0.123] = [&W 0.000133] (75,((76,(62,29)),((71,57),((69,(68,(73,(74,((58,(((66,(64,61)),50),43)),((60,59),26)))))),(((((33,20),(((63,(36,11)),10),(67,(15,8)))),((13,(44,(51,7))),(((42,25),(30,(21,(16,((65,35),14))))),(40,(48,(((53,(19,(41,(46,(28,17))))),((((45,((55,52),39)),37),(34,23)),12)),(((47,31),((49,(54,32)),18)),(((56,((27,24),22)),6),(5,4))))))))),((72,70),(9,2))),(38,3))))),1);
   tree tree_922 [p = 0.000, P = 0.123] = [&W 0.000133] (75,((76,(62,29)),((71,57),((69,(68,(73,(74,(60,((59,(58,(66,((64,50),(61,43))))),26)))))),(((((33,20),(67,(((36,(63,11)),10),(15,8)))),(21,((13,(44,(51,7))),((16,((65,35),14)),((30,(42,25)),((53,(40,((47,31),(49,((54,32),18))))),(((19,((41,28),(46,17))),(48,((((45,((55,39),(52,37))),34),23),12))),(((56,22),(24,(27,6))),(5,4))))))))),((72,70),(9,2))),(38,3))))),1);
   tree tree_923 [p = 0.000, P = 0.123] = [&W 0.000133] (75,((76,(62,29)),((71,57),((69,(68,(73,(74,((66,(58,((61,50),(64,43)))),(60,(59,26))))))),(((((33,20),((67,((36,(63,11)),10)),(15,8))),((21,(13,(44,(51,7)))),((16,((65,35),14)),((30,(42,25)),((48,(((47,31),((54,32),(49,18))),((53,(19,((46,28),(41,17)))),((39,(45,(((55,52),34),(37,23)))),12)))),((40,(22,(56,(24,(27,6))))),(5,4))))))),((72,70),(9,2))),(38,3))))),1);
   tree tree_924 [p = 0.000, P = 0.123] = [&W 0.000133] (75,((76,(62,29)),((71,57),((69,(68,(73,(74,((60,(59,(58,((64,((66,61),50)),43)))),26))))),(((((33,20),(((36,(63,11)),10),(67,(15,8)))),(21,((30,(42,25)),((13,(44,(51,7))),((16,((65,35),14)),(((34,(39,(45,(37,((55,52),23))))),12),(53,((((47,31),((49,(54,32)),18)),(40,(22,(56,(24,(27,6)))))),((19,((46,41),(28,17))),(48,(5,4))))))))))),((72,70),(9,2))),(38,3))))),1);
   tree tree_925 [p = 0.000, P = 0.123] = [&W 0.000133] (75,((76,(62,29)),((71,57),((69,(68,(73,(74,((59,(58,(64,(66,(50,(61,43)))))),(60,26)))))),(((((33,20),(((63,(36,11)),10),(67,(15,8)))),((13,(44,(51,7))),((30,21),((42,25),((16,((65,35),14)),(((45,(37,(39,((55,34),(52,23))))),12),((48,(((47,31),((54,32),(49,18))),(40,(53,(22,(24,(27,(56,6)))))))),((19,(28,(46,(41,17)))),(5,4))))))))),((72,70),(9,2))),(38,3))))),1);
   tree tree_926 [p = 0.000, P = 0.123] = [&W 0.000133] (75,((76,(62,29)),((71,57),((69,(68,(73,(74,(60,((58,(64,(66,((61,50),43)))),(59,26))))))),(((((33,20),((67,((63,(36,11)),10)),(15,8))),((13,(44,(51,7))),((30,21),((42,25),((16,((65,35),14)),((((45,37),(34,((55,52),(39,23)))),12),((48,(((47,31),((54,32),(49,18))),(40,(53,(24,(22,(56,(27,6)))))))),((19,(28,(46,(41,17)))),(5,4))))))))),((72,70),(9,2))),(38,3))))),1);
   tree tree_927 [p = 0.000, P = 0.124] = [&W 0.000133] (75,((76,(62,29)),((71,57),((69,(68,(73,(74,((58,((61,(66,50)),(64,43))),((60,59),26)))))),(((((33,20),((67,((36,(63,11)),10)),(15,8))),((13,(51,(44,7))),((30,(42,25)),(21,((16,((65,35),14)),(((40,(48,((47,31),((49,(54,32)),18)))),(53,((19,(((46,41),28),17)),((((52,37),(45,(55,34))),(39,23)),12)))),(((24,((56,27),22)),6),(5,4)))))))),((72,70),(9,2))),(38,3))))),1);
   tree tree_928 [p = 0.000, P = 0.124] = [&W 0.000133] (75,((76,(62,29)),((71,57),((69,(68,(73,(74,((60,(59,(58,((61,(66,(64,50))),43)))),26))))),(((((33,20),(((36,(63,11)),10),(67,(15,8)))),((21,(13,(44,(51,7)))),((42,25),(30,((16,((65,35),14)),((48,(((47,31),(49,((54,32),18))),((45,(((55,39),37),((52,34),23))),12))),(53,((40,(24,((56,22),(27,6)))),((19,(((46,41),28),17)),(5,4)))))))))),((72,70),(9,2))),(38,3))))),1);
   tree tree_929 [p = 0.000, P = 0.124] = [&W 0.000133] (75,((76,(62,29)),((71,57),((69,(68,(73,(74,((60,(58,((66,50),(64,(61,43))))),(59,26)))))),(((((33,20),(67,(((63,(36,11)),10),(15,8)))),(((42,25),(13,(44,(51,7)))),((30,(16,((65,35),14))),(21,((48,(53,(((47,31),((54,32),(49,18))),((52,(37,((45,((55,39),34)),23))),12)))),(40,((27,(56,(24,(22,6)))),((19,(((46,41),28),17)),(5,4))))))))),((72,70),(9,2))),(38,3))))),1);
   tree tree_930 [p = 0.000, P = 0.124] = [&W 0.000133] (75,((76,(62,29)),((71,57),((69,(68,(73,(74,((60,59),((58,((61,(66,50)),(64,43))),26)))))),(((((33,20),((67,((36,(63,11)),10)),(15,8))),((13,(51,(44,7))),(21,(((30,(42,25)),(16,((65,35),14))),(((40,(48,((47,31),((54,32),(49,18))))),(53,((19,(41,(46,(28,17)))),(((52,37),(45,(39,((55,34),23)))),12)))),(((24,((56,27),22)),6),(5,4))))))),((72,70),(9,2))),(38,3))))),1);
   tree tree_931 [p = 0.000, P = 0.124] = [&W 0.000133] (75,((76,(62,29)),((71,57),((69,(68,(73,(74,(59,(60,((58,(61,(50,(64,(66,43))))),26))))))),(((((33,20),((67,((36,(63,11)),10)),(15,8))),((13,(51,(44,7))),(((42,25),21),((16,((65,35),14)),(30,(((40,((47,31),((54,32),(49,18)))),(53,((19,((41,(46,28)),17)),((45,((52,((55,39),37)),(34,23))),12)))),(48,((56,(27,(24,(22,6)))),(5,4))))))))),((72,70),(9,2))),(38,3))))),1);
   tree tree_932 [p = 0.000, P = 0.124] = [&W 0.000133] (75,((76,(62,29)),((71,57),((69,(68,(73,(74,(59,(60,((58,(50,((64,(66,61)),43))),26))))))),(((((33,20),(((36,(63,11)),10),(67,(15,8)))),((13,(44,(51,7))),((42,25),((16,((65,35),14)),(21,(30,(((47,31),((54,32),(49,18))),(((48,(19,(28,(41,(46,17))))),(((52,45),(37,((55,34),(39,23)))),12)),(40,((53,((56,(27,22)),(24,6))),(5,4))))))))))),((72,70),(9,2))),(38,3))))),1);
   tree tree_933 [p = 0.000, P = 0.124] = [&W 0.000133] (75,((76,(62,29)),((71,57),((69,(68,(73,(74,((58,((61,(66,(64,50))),43)),((60,59),26)))))),(((((33,20),(67,(((36,(63,11)),10),(15,8)))),(21,((13,(44,(51,7))),(((30,(42,25)),(16,((65,35),14))),((((47,31),((49,(54,32)),18)),(48,(40,((53,(19,(41,(46,(28,17))))),((37,(45,(52,((55,39),(34,23))))),12))))),(((24,((56,27),22)),6),(5,4))))))),((72,70),(9,2))),(38,3))))),1);
   tree tree_934 [p = 0.000, P = 0.125] = [&W 0.000133] (75,((76,(62,29)),((71,57),((69,(68,(73,(74,((58,(50,(61,(64,(66,43))))),((60,59),26)))))),(((((33,20),(67,(((36,(63,11)),10),(15,8)))),((13,(44,(51,7))),(30,((42,25),(21,((16,((65,35),14)),((53,(40,(((47,31),((54,32),(49,18))),((19,((46,41),(28,17))),(48,(((45,(52,(55,39))),(37,(34,23))),12)))))),((24,(((56,27),22),6)),(5,4))))))))),((72,70),(9,2))),(38,3))))),1);
   tree tree_935 [p = 0.000, P = 0.125] = [&W 0.000133] (75,((76,(62,29)),((71,57),((69,(68,(73,(74,(60,(59,((58,(64,((66,50),(61,43)))),26))))))),(((((33,20),((67,((63,(36,11)),10)),(15,8))),((13,(44,(51,7))),((30,(16,((65,35),14))),(((42,25),21),(((45,(39,((55,34),((52,37),23)))),12),((((47,31),((54,32),(49,18))),(40,(27,((24,22),(56,6))))),(53,((19,(46,(41,(28,17)))),(48,(5,4)))))))))),((72,70),(9,2))),(38,3))))),1);
   tree tree_936 [p = 0.000, P = 0.125] = [&W 0.000133] (75,((76,(62,29)),((71,57),((69,(68,(73,(74,(60,(59,((58,(66,(64,(50,(61,43))))),26))))))),(((((33,20),(67,(((36,(63,11)),10),(15,8)))),((13,(44,(51,7))),(((42,25),(30,(21,(16,((65,35),14))))),(((40,((47,31),((49,(54,32)),18))),((53,(19,(28,(46,(41,17))))),((((39,37),(52,(45,(55,34)))),23),12))),((48,(27,(((56,24),22),6))),(5,4)))))),((72,70),(9,2))),(38,3))))),1);
   tree tree_937 [p = 0.000, P = 0.125] = [&W 0.000133] (75,((76,(62,29)),((71,57),((69,(68,(73,(74,((58,((61,(66,50)),(64,43))),(60,(59,26))))))),(((((33,20),(67,(((63,(36,11)),10),(15,8)))),((30,(13,((51,44),7))),((21,((42,25),(16,((65,35),14)))),((((47,31),((49,(54,32)),18)),(48,((19,((41,28),(46,17))),(53,(((45,(39,(52,(55,34)))),(37,23)),12))))),(40,((56,(24,(22,(27,6)))),(5,4))))))),((72,70),(9,2))),(38,3))))),1);
   tree tree_938 [p = 0.000, P = 0.125] = [&W 0.000133] (75,((76,(62,29)),((71,57),((69,(68,(73,(74,((60,(58,(((66,61),(64,50)),43))),(59,26)))))),(((72,70),(9,2)),((((33,20),(67,(((63,(36,11)),10),(15,8)))),(30,((13,(44,(51,7))),(((42,25),(21,(16,((65,35),14)))),((48,((19,((46,(41,28)),17)),((53,40),(((52,(39,((37,(45,(55,34))),23))),12),(((47,31),((49,(54,32)),18)),((56,24),(27,(22,6)))))))),(5,4)))))),(38,3)))))),1);
   tree tree_939 [p = 0.000, P = 0.125] = [&W 0.000133] (75,((76,(62,29)),((71,57),((69,(68,(73,(74,((60,(58,(61,(64,(50,(66,43)))))),(59,26)))))),(((72,70),(9,2)),((((33,20),(67,(((36,(63,11)),10),(15,8)))),((13,(44,(51,7))),((((42,25),21),(16,((65,35),14))),(30,((48,((19,((41,(46,28)),17)),(27,(56,(24,(22,6)))))),(((47,31),((49,(54,32)),18)),(53,((((55,34),((52,(45,39)),(37,23))),12),(40,(5,4)))))))))),(38,3)))))),1);
   tree tree_940 [p = 0.000, P = 0.125] = [&W 0.000133] (75,((76,(62,29)),((71,57),((69,(68,(73,(74,(60,((59,(58,(64,((66,61),(50,43))))),26)))))),(((72,70),(9,2)),((((33,20),((67,((36,(63,11)),10)),(15,8))),((13,(44,(51,7))),(30,((16,((65,35),14)),((42,25),(21,((((47,31),(49,((54,32),18))),((53,(19,(41,(46,(28,17))))),((27,(56,22)),(24,6)))),((48,40),(((34,((55,39),((52,45),(37,23)))),12),(5,4)))))))))),(38,3)))))),1);
[truncated: 2,788,797 more chars]
