# Supplementary material for: Identification of a predominant genotype of Mycobacterium tuberculosis in Brazilian indigenous population
Source: Sci Rep. 2021 Jan 13;11:1224. doi: 10.1038/s41598-020-79621-3 (PMC7806709; doi:10.1038/s41598-020-79621-3)
Supplement: Supplementary file 5 — Supplementary Information 5. [file 41598_2020_79621_MOESM5_ESM.tar › MaskedCoreSNPs.nex.tstat]

[ID: 6288405358]
ID	#obs	Probability(=s)	Stddev(s)	Min(s)	Max(s)	Nruns
77		7502	1.000000e+00	0.000000e+00	1.000000e+00	1.000000e+00	2
78		7502	1.000000e+00	0.000000e+00	1.000000e+00	1.000000e+00	2
79		7502	1.000000e+00	0.000000e+00	1.000000e+00	1.000000e+00	2
80		7502	1.000000e+00	0.000000e+00	1.000000e+00	1.000000e+00	2
81		7502	1.000000e+00	0.000000e+00	1.000000e+00	1.000000e+00	2
82		7502	1.000000e+00	0.000000e+00	1.000000e+00	1.000000e+00	2
83		7502	1.000000e+00	0.000000e+00	1.000000e+00	1.000000e+00	2
84		7502	1.000000e+00	0.000000e+00	1.000000e+00	1.000000e+00	2
85		7502	1.000000e+00	0.000000e+00	1.000000e+00	1.000000e+00	2
86		7502	1.000000e+00	0.000000e+00	1.000000e+00	1.000000e+00	2
87		7502	1.000000e+00	0.000000e+00	1.000000e+00	1.000000e+00	2
88		7502	1.000000e+00	0.000000e+00	1.000000e+00	1.000000e+00	2
89		7502	1.000000e+00	0.000000e+00	1.000000e+00	1.000000e+00	2
90		7502	1.000000e+00	0.000000e+00	1.000000e+00	1.000000e+00	2
91		7502	1.000000e+00	0.000000e+00	1.000000e+00	1.000000e+00	2
92		7502	1.000000e+00	0.000000e+00	1.000000e+00	1.000000e+00	2
93		7502	1.000000e+00	0.000000e+00	1.000000e+00	1.000000e+00	2
94		7502	1.000000e+00	0.000000e+00	1.000000e+00	1.000000e+00	2
95		7502	1.000000e+00	0.000000e+00	1.000000e+00	1.000000e+00	2
96		7502	1.000000e+00	0.000000e+00	1.000000e+00	1.000000e+00	2
97		7502	1.000000e+00	0.000000e+00	1.000000e+00	1.000000e+00	2
98		7502	1.000000e+00	0.000000e+00	1.000000e+00	1.000000e+00	2
99		7502	1.000000e+00	0.000000e+00	1.000000e+00	1.000000e+00	2
100		7502	1.000000e+00	0.000000e+00	1.000000e+00	1.000000e+00	2
101		7502	1.000000e+00	0.000000e+00	1.000000e+00	1.000000e+00	2
102		7502	1.000000e+00	0.000000e+00	1.000000e+00	1.000000e+00	2
103		7502	1.000000e+00	0.000000e+00	1.000000e+00	1.000000e+00	2
104		7502	1.000000e+00	0.000000e+00	1.000000e+00	1.000000e+00	2
105		7502	1.000000e+00	0.000000e+00	1.000000e+00	1.000000e+00	2
106		7502	1.000000e+00	0.000000e+00	1.000000e+00	1.000000e+00	2
107		7502	1.000000e+00	0.000000e+00	1.000000e+00	1.000000e+00	2
108		7502	1.000000e+00	0.000000e+00	1.000000e+00	1.000000e+00	2
109		7502	1.000000e+00	0.000000e+00	1.000000e+00	1.000000e+00	2
110		7502	1.000000e+00	0.000000e+00	1.000000e+00	1.000000e+00	2
111		7502	1.000000e+00	0.000000e+00	1.000000e+00	1.000000e+00	2
112		7493	9.988003e-01	9.425577e-04	9.981338e-01	9.994668e-01	2
113		7485	9.977339e-01	2.827673e-03	9.957345e-01	9.997334e-01	2
114		7445	9.924020e-01	5.655346e-04	9.920021e-01	9.928019e-01	2
115		7425	9.897361e-01	9.237065e-03	9.832045e-01	9.962677e-01	2
116		7391	9.852039e-01	2.073627e-03	9.837377e-01	9.866702e-01	2
117		7107	9.473474e-01	2.450650e-03	9.456145e-01	9.490802e-01	2
118		6938	9.248200e-01	7.163438e-03	9.197547e-01	9.298854e-01	2
119		6744	8.989603e-01	7.163438e-03	8.938950e-01	9.040256e-01	2
120		6497	8.660357e-01	2.054776e-02	8.515063e-01	8.805652e-01	2
121		6354	8.469741e-01	7.540462e-04	8.464409e-01	8.475073e-01	2
122		3082	4.108238e-01	5.240621e-02	3.737670e-01	4.478806e-01	2
123		2747	3.661690e-01	4.769342e-02	3.324447e-01	3.998934e-01	2
124		2612	3.481738e-01	1.885115e-03	3.468408e-01	3.495068e-01	2
125		2601	3.467075e-01	1.696604e-03	3.455079e-01	3.479072e-01	2
126		2505	3.339110e-01	9.237065e-03	3.273794e-01	3.404425e-01	2
127		2495	3.325780e-01	2.073627e-03	3.311117e-01	3.340443e-01	2
128		2490	3.319115e-01	3.770231e-03	3.292455e-01	3.345774e-01	2
129		2478	3.303119e-01	4.147254e-03	3.273794e-01	3.332445e-01	2
130		2456	3.273794e-01	1.168772e-02	3.191149e-01	3.356438e-01	2
131		2412	3.215143e-01	2.262138e-03	3.199147e-01	3.231138e-01	2
132		2374	3.164489e-01	7.540462e-04	3.159158e-01	3.169821e-01	2
133		1567	2.088776e-01	2.582608e-02	1.906158e-01	2.271394e-01	2
134		1560	2.079445e-01	2.639162e-03	2.060784e-01	2.098107e-01	2
135		1543	2.056785e-01	1.696604e-03	2.044788e-01	2.068782e-01	2
136		1541	2.054119e-01	1.696604e-03	2.042122e-01	2.066116e-01	2
137		1538	2.050120e-01	4.147254e-03	2.020794e-01	2.079445e-01	2
138		1532	2.042122e-01	1.319581e-02	1.948814e-01	2.135431e-01	2
139		1527	2.035457e-01	9.237065e-03	1.970141e-01	2.100773e-01	2
140		1517	2.022127e-01	1.376134e-02	1.924820e-01	2.119435e-01	2
141		1517	2.022127e-01	1.866264e-02	1.890163e-01	2.154092e-01	2
142		1499	1.998134e-01	9.425577e-04	1.991469e-01	2.004799e-01	2
143		1488	1.983471e-01	1.281878e-02	1.892829e-01	2.074114e-01	2
144		1483	1.976806e-01	7.351950e-03	1.924820e-01	2.028792e-01	2
145		1480	1.972807e-01	2.639162e-03	1.954146e-01	1.991469e-01	2
146		1479	1.971474e-01	1.319581e-03	1.962143e-01	1.980805e-01	2
147		1473	1.963476e-01	5.655346e-04	1.959477e-01	1.967475e-01	2
148		1470	1.959477e-01	2.639162e-03	1.940816e-01	1.978139e-01	2
149		1467	1.955479e-01	1.263027e-02	1.866169e-01	2.044788e-01	2
150		1466	1.954146e-01	1.131069e-02	1.874167e-01	2.034124e-01	2
151		1439	1.918155e-01	4.712788e-03	1.884831e-01	1.951480e-01	2
152		1422	1.895495e-01	8.294508e-03	1.836844e-01	1.954146e-01	2
153		1183	1.576913e-01	4.712788e-03	1.543588e-01	1.610237e-01	2
154		1145	1.526260e-01	9.237065e-03	1.460944e-01	1.591576e-01	2
155		1138	1.516929e-01	6.032369e-03	1.474274e-01	1.559584e-01	2
156		1124	1.498267e-01	4.901300e-03	1.463610e-01	1.532925e-01	2
157		1118	1.490269e-01	1.131069e-03	1.482271e-01	1.498267e-01	2
158		1105	1.472941e-01	1.225325e-02	1.386297e-01	1.559584e-01	2
159		1103	1.470275e-01	2.073627e-03	1.455612e-01	1.484937e-01	2
160		1082	1.442282e-01	1.508092e-02	1.335644e-01	1.548920e-01	2
161		1082	1.442282e-01	6.786415e-03	1.394295e-01	1.490269e-01	2
162		1080	1.439616e-01	9.425577e-03	1.372967e-01	1.506265e-01	2
163		1067	1.422287e-01	9.425577e-04	1.415623e-01	1.428952e-01	2
164		1060	1.412957e-01	3.770231e-04	1.410291e-01	1.415623e-01	2
165		1058	1.410291e-01	8.294508e-03	1.351640e-01	1.468942e-01	2
166		1057	1.408958e-01	2.827673e-03	1.388963e-01	1.428952e-01	2
167		1055	1.406292e-01	1.885115e-04	1.404959e-01	1.407625e-01	2
168		1054	1.404959e-01	4.524277e-03	1.372967e-01	1.436950e-01	2
169		1052	1.402293e-01	3.016185e-03	1.380965e-01	1.423620e-01	2
170		1049	1.398294e-01	1.715455e-02	1.276993e-01	1.519595e-01	2
171		1047	1.395628e-01	5.843858e-03	1.354306e-01	1.436950e-01	2
172		1044	1.391629e-01	9.048554e-03	1.327646e-01	1.455612e-01	2
173		1041	1.387630e-01	5.655346e-04	1.383631e-01	1.391629e-01	2
174		1033	1.376966e-01	5.089812e-03	1.340976e-01	1.412957e-01	2
175		1026	1.367635e-01	4.901300e-03	1.332978e-01	1.402293e-01	2
176		1018	1.356971e-01	1.281878e-02	1.266329e-01	1.447614e-01	2
177		1016	1.354306e-01	7.917485e-03	1.298320e-01	1.410291e-01	2
178		1009	1.344975e-01	1.149920e-02	1.263663e-01	1.426286e-01	2
179		993	1.323647e-01	4.335765e-03	1.292989e-01	1.354306e-01	2
180		983	1.310317e-01	1.696604e-03	1.298320e-01	1.322314e-01	2
181		971	1.294322e-01	3.581719e-03	1.268995e-01	1.319648e-01	2
182		947	1.262330e-01	4.712788e-03	1.229006e-01	1.295654e-01	2
183		931	1.241002e-01	4.335765e-03	1.210344e-01	1.271661e-01	2
184		913	1.217009e-01	4.712788e-03	1.183684e-01	1.250333e-01	2
185		901	1.201013e-01	9.425577e-04	1.194348e-01	1.207678e-01	2
186		896	1.194348e-01	1.131069e-02	1.114370e-01	1.274327e-01	2
187		896	1.194348e-01	2.262138e-03	1.178352e-01	1.210344e-01	2
188		889	1.185017e-01	9.237065e-03	1.119701e-01	1.250333e-01	2
189		887	1.182351e-01	1.715455e-02	1.061050e-01	1.303652e-01	2
190		870	1.159691e-01	3.770231e-03	1.133031e-01	1.186350e-01	2
191		856	1.141029e-01	3.393208e-03	1.117035e-01	1.165023e-01	2
192		851	1.134364e-01	3.958742e-03	1.106372e-01	1.162357e-01	2
193		848	1.130365e-01	3.770231e-03	1.103706e-01	1.157025e-01	2
194		846	1.127699e-01	2.262138e-03	1.111704e-01	1.143695e-01	2
195		838	1.117035e-01	1.508092e-02	1.010397e-01	1.223674e-01	2
196		837	1.115702e-01	2.450650e-03	1.098374e-01	1.133031e-01	2
197		831	1.107705e-01	4.712788e-03	1.074380e-01	1.141029e-01	2
198		828	1.103706e-01	1.131069e-03	1.095708e-01	1.111704e-01	2
199		825	1.099707e-01	1.866264e-02	9.677419e-02	1.231672e-01	2
200		824	1.098374e-01	1.885115e-03	1.085044e-01	1.111704e-01	2
201		823	1.097041e-01	3.581719e-03	1.071714e-01	1.122367e-01	2
202		819	1.091709e-01	3.958742e-03	1.063716e-01	1.119701e-01	2
203		815	1.086377e-01	7.728973e-03	1.031725e-01	1.141029e-01	2
204		811	1.081045e-01	2.827673e-03	1.061050e-01	1.101040e-01	2
205		811	1.081045e-01	1.319581e-03	1.071714e-01	1.090376e-01	2
206		794	1.058384e-01	2.639162e-03	1.039723e-01	1.077046e-01	2
207		792	1.055718e-01	1.131069e-02	9.757398e-02	1.135697e-01	2
208		785	1.046388e-01	9.614088e-03	9.784058e-02	1.114370e-01	2
209		780	1.039723e-01	2.639162e-03	1.021061e-01	1.058384e-01	2
210		774	1.031725e-01	1.357283e-02	9.357505e-02	1.127699e-01	2
211		762	1.015729e-01	2.262138e-03	9.997334e-02	1.031725e-01	2
212		756	1.007731e-01	1.470390e-02	9.037590e-02	1.111704e-01	2
213		693	9.237537e-02	1.149920e-02	8.424420e-02	1.005065e-01	2
