# Supplementary material for: Identification of a predominant genotype of Mycobacterium tuberculosis in Brazilian indigenous population
Source: Sci Rep. 2021 Jan 13;11:1224. doi: 10.1038/s41598-020-79621-3 (PMC7806709; doi:10.1038/s41598-020-79621-3)
Supplement: Supplementary file 5 — Supplementary Information 5. [file 41598_2020_79621_MOESM5_ESM.tar › MaskedCoreSNPs.nex.vstat]

[ID: 6288405358]
Parameter	Mean	Variance	CredInt_Lower	CredInt_Upper	Median	PSRF	Nruns
length[1]	7.252574e-02	2.314376e-05	6.356400e-02	8.141688e-02	7.243168e-02	1.000731e+00	2
length[2]	5.065257e-03	1.426121e-06	2.885760e-03	7.305709e-03	4.940083e-03	1.000461e+00	2
length[3]	2.840209e-03	7.951183e-07	1.244271e-03	4.626140e-03	2.746447e-03	1.000784e+00	2
length[4]	2.872146e-03	6.964505e-07	1.325802e-03	4.551068e-03	2.792072e-03	1.000967e+00	2
length[5]	3.387383e-03	8.249033e-07	1.623031e-03	5.131911e-03	3.322815e-03	1.009373e+00	2
length[6]	4.167432e-03	1.106228e-06	2.244105e-03	6.241078e-03	4.010477e-03	1.000078e+00	2
length[7]	2.693604e-03	7.262463e-07	1.276150e-03	4.465006e-03	2.617619e-03	1.000175e+00	2
length[8]	3.734989e-03	1.023474e-06	1.868004e-03	5.618892e-03	3.620894e-03	9.999175e-01	2
length[9]	7.275184e-03	2.021614e-06	4.847806e-03	1.023680e-02	7.153710e-03	9.998867e-01	2
length[10]	4.784429e-03	1.181203e-06	2.606473e-03	6.796947e-03	4.718709e-03	1.002509e+00	2
length[11]	5.141357e-03	1.434378e-06	3.158528e-03	7.590943e-03	5.049533e-03	1.006379e+00	2
length[12]	4.806510e-03	1.349833e-06	2.552742e-03	6.981080e-03	4.710102e-03	1.000093e+00	2
length[13]	3.980605e-03	9.479796e-07	2.181612e-03	5.873500e-03	3.931600e-03	1.000423e+00	2
length[14]	2.630370e-03	6.348623e-07	1.196494e-03	4.127855e-03	2.556838e-03	1.001959e+00	2
length[15]	4.393176e-03	1.255575e-06	2.460229e-03	6.806966e-03	4.272628e-03	1.003896e+00	2
length[16]	4.981924e-03	1.454392e-06	2.890517e-03	7.582436e-03	4.914855e-03	1.000612e+00	2
length[17]	3.662979e-03	9.119606e-07	1.916834e-03	5.545059e-03	3.557745e-03	1.000593e+00	2
length[18]	7.683547e-03	1.930410e-06	5.066159e-03	1.030769e-02	7.713323e-03	1.001633e+00	2
length[19]	8.685125e-03	2.086294e-06	6.139686e-03	1.174051e-02	8.589157e-03	1.003280e+00	2
length[20]	5.311856e-03	1.399209e-06	3.264202e-03	7.790703e-03	5.195758e-03	1.002709e+00	2
length[21]	9.863849e-03	2.679143e-06	6.848518e-03	1.292844e-02	9.787950e-03	1.001795e+00	2
length[22]	2.880526e-03	7.964145e-07	1.340889e-03	4.642199e-03	2.796950e-03	1.003763e+00	2
length[23]	4.987027e-03	1.488374e-06	2.642245e-03	7.339426e-03	4.905518e-03	1.001962e+00	2
length[24]	7.159794e-03	2.041151e-06	4.571291e-03	9.831349e-03	7.063090e-03	1.002867e+00	2
length[25]	3.968811e-03	9.832169e-07	2.094560e-03	5.875769e-03	3.893701e-03	1.000974e+00	2
length[26]	3.991004e-03	1.013300e-06	2.311704e-03	6.079042e-03	3.875216e-03	9.999182e-01	2
length[27]	4.240985e-03	1.142828e-06	2.208269e-03	6.312000e-03	4.124060e-03	1.000071e+00	2
length[28]	7.217254e-03	1.998675e-06	4.515552e-03	9.924590e-03	7.189621e-03	9.998672e-01	2
length[29]	1.072616e-02	3.066289e-06	7.573863e-03	1.434633e-02	1.068119e-02	1.001287e+00	2
length[30]	1.092687e-02	3.047072e-06	7.350759e-03	1.411859e-02	1.086095e-02	1.001822e+00	2
length[31]	3.193594e-03	8.675575e-07	1.483914e-03	4.959593e-03	3.114464e-03	1.004504e+00	2
length[32]	3.735200e-03	9.590226e-07	1.912161e-03	5.697268e-03	3.665091e-03	1.001100e+00	2
length[33]	4.843966e-03	1.348940e-06	2.672625e-03	7.186138e-03	4.729171e-03	1.000080e+00	2
length[34]	5.769334e-03	1.498703e-06	3.305645e-03	7.922427e-03	5.692985e-03	1.002115e+00	2
length[35]	4.438799e-03	1.188026e-06	2.445508e-03	6.745216e-03	4.295297e-03	1.000395e+00	2
length[36]	4.070325e-03	1.045346e-06	2.255076e-03	6.111027e-03	4.000287e-03	1.000017e+00	2
length[37]	3.094236e-03	7.901613e-07	1.536412e-03	4.888704e-03	3.011060e-03	1.000111e+00	2
length[38]	4.341092e-03	1.254143e-06	2.281706e-03	6.606389e-03	4.229640e-03	1.001669e+00	2
length[39]	4.405187e-03	1.214237e-06	2.388547e-03	6.640158e-03	4.324544e-03	1.000632e+00	2
length[40]	7.623872e-03	1.947551e-06	4.981079e-03	1.027115e-02	7.618876e-03	1.001186e+00	2
length[41]	1.301550e-03	3.570070e-07	3.666634e-04	2.535071e-03	1.187425e-03	1.003604e+00	2
length[42]	3.988601e-03	1.101235e-06	2.069614e-03	6.062851e-03	3.897219e-03	1.001008e+00	2
length[43]	4.909016e-03	1.245567e-06	2.867613e-03	7.278184e-03	4.835173e-03	1.000016e+00	2
length[44]	5.523697e-03	1.566826e-06	3.295909e-03	7.936646e-03	5.436190e-03	1.001954e+00	2
length[45]	3.963534e-03	1.024800e-06	2.045679e-03	5.869113e-03	3.849023e-03	1.005647e+00	2
length[46]	4.218124e-03	1.116313e-06	2.187948e-03	6.138841e-03	4.097926e-03	9.999025e-01	2
length[47]	2.367967e-03	6.366431e-07	8.782928e-04	3.899241e-03	2.261216e-03	1.006525e+00	2
length[48]	2.902600e-03	7.404424e-07	1.350163e-03	4.527138e-03	2.856800e-03	1.001515e+00	2
length[49]	5.632590e-03	1.465770e-06	3.300321e-03	7.956811e-03	5.590998e-03	1.000636e+00	2
length[50]	5.283892e-03	1.445462e-06	2.983194e-03	7.667884e-03	5.165840e-03	1.001710e+00	2
length[51]	3.747402e-03	1.056358e-06	1.960044e-03	5.689796e-03	3.624933e-03	1.000515e+00	2
length[52]	5.167962e-03	1.436086e-06	3.061969e-03	7.642044e-03	5.042273e-03	1.004850e+00	2
length[53]	6.458545e-03	1.614587e-06	3.554928e-03	8.625146e-03	6.398667e-03	1.000154e+00	2
length[54]	2.151393e-03	5.825064e-07	8.559654e-04	3.662917e-03	2.037030e-03	1.005241e+00	2
length[55]	4.216871e-03	1.063919e-06	2.251016e-03	6.087393e-03	4.230089e-03	1.007885e+00	2
length[56]	4.559770e-03	1.326556e-06	2.426707e-03	6.785456e-03	4.489491e-03	1.000089e+00	2
length[57]	2.982299e-02	8.752983e-06	2.406911e-02	3.530595e-02	2.976013e-02	1.004049e+00	2
length[58]	6.302900e-03	1.631844e-06	4.044556e-03	8.667998e-03	6.175497e-03	1.000697e+00	2
length[59]	5.418367e-03	1.540745e-06	3.086993e-03	7.834831e-03	5.359934e-03	1.002520e+00	2
length[60]	8.342103e-03	2.441714e-06	5.654417e-03	1.158525e-02	8.203939e-03	1.006615e+00	2
length[61]	1.751026e-02	4.694734e-06	1.364920e-02	2.252030e-02	1.738064e-02	1.009856e+00	2
length[62]	1.225098e-02	3.390848e-06	8.628228e-03	1.578295e-02	1.212695e-02	9.998806e-01	2
length[63]	7.864700e-03	2.084373e-06	4.814880e-03	1.057898e-02	7.693931e-03	1.004829e+00	2
length[64]	6.934264e-03	2.148968e-06	4.358211e-03	9.928722e-03	6.835075e-03	1.001447e+00	2
length[65]	7.168587e-03	2.090842e-06	4.586516e-03	1.020810e-02	7.108315e-03	1.004257e+00	2
length[66]	6.665639e-03	1.782357e-06	4.227634e-03	9.312210e-03	6.560504e-03	9.998938e-01	2
length[67]	1.469494e-02	4.305452e-06	1.066130e-02	1.880064e-02	1.460518e-02	1.003166e+00	2
length[68]	2.610430e-02	6.334040e-06	2.070565e-02	3.077086e-02	2.606532e-02	1.006606e+00	2
length[69]	4.663609e-02	1.418005e-05	3.965044e-02	5.378910e-02	4.635691e-02	1.001170e+00	2
length[70]	2.618460e-03	7.067079e-07	1.045203e-03	4.228717e-03	2.515301e-03	9.999314e-01	2
length[71]	2.584811e-02	6.670577e-06	2.100274e-02	3.083542e-02	2.577258e-02	1.007197e+00	2
length[72]	1.825569e-03	5.775613e-07	6.417919e-04	3.392867e-03	1.693777e-03	1.002511e+00	2
length[73]	3.221617e-02	7.642715e-06	2.673138e-02	3.727074e-02	3.233190e-02	1.005129e+00	2
length[74]	1.236816e-02	3.562623e-06	9.097553e-03	1.632603e-02	1.225271e-02	1.000321e+00	2
length[75]	5.110212e-02	1.545274e-05	4.335520e-02	5.905900e-02	5.114093e-02	9.998750e-01	2
length[76]	3.171921e-02	9.659125e-06	2.575601e-02	3.732145e-02	3.176397e-02	1.000092e+00	2
length[77]	3.141064e-02	8.901001e-06	2.575402e-02	3.734190e-02	3.126905e-02	1.004209e+00	2
length[78]	2.675854e-02	8.945474e-06	2.071087e-02	3.255850e-02	2.662702e-02	9.998820e-01	2
length[79]	2.254913e-03	6.087588e-07	8.632610e-04	3.751029e-03	2.175110e-03	1.002366e+00	2
length[80]	3.779746e-03	1.021096e-06	1.821136e-03	5.671565e-03	3.699851e-03	1.000932e+00	2
length[81]	2.090478e-02	5.228512e-06	1.658542e-02	2.541283e-02	2.085131e-02	1.005189e+00	2
length[82]	4.967983e-03	1.497757e-06	2.758353e-03	7.450696e-03	4.894210e-03	1.000528e+00	2
length[83]	2.112029e-03	5.261038e-07	8.363917e-04	3.571369e-03	2.039896e-03	1.000000e+00	2
length[84]	1.843768e-03	4.684827e-07	6.821124e-04	3.209361e-03	1.757894e-03	9.999073e-01	2
length[85]	1.980331e-02	5.619745e-06	1.489045e-02	2.431966e-02	1.974910e-02	1.008586e+00	2
length[86]	8.118704e-03	2.630136e-06	5.055149e-03	1.119298e-02	7.999148e-03	1.000177e+00	2
length[87]	4.809172e-03	1.370913e-06	2.465685e-03	6.949804e-03	4.739983e-03	9.999094e-01	2
length[88]	1.403929e-02	4.134746e-06	1.009522e-02	1.801304e-02	1.389961e-02	1.003600e+00	2
length[89]	1.330923e-03	3.649413e-07	3.110061e-04	2.511808e-03	1.244189e-03	9.998774e-01	2
length[90]	1.065606e-03	2.578083e-07	2.091786e-04	2.062981e-03	9.951706e-04	1.000245e+00	2
length[91]	4.760925e-03	1.324230e-06	2.743166e-03	7.158507e-03	4.662469e-03	9.999205e-01	2
length[92]	2.256549e-02	6.480653e-06	1.795748e-02	2.736525e-02	2.244248e-02	1.010255e+00	2
length[93]	1.315655e-03	3.358744e-07	3.878191e-04	2.494309e-03	1.226432e-03	1.000015e+00	2
length[94]	3.191988e-02	7.867226e-06	2.653718e-02	3.756754e-02	3.175359e-02	1.001118e+00	2
length[95]	1.521439e-02	4.288685e-06	1.113158e-02	1.910550e-02	1.517533e-02	1.005912e+00	2
length[96]	2.899854e-03	7.793374e-07	1.374752e-03	4.648242e-03	2.809969e-03	9.999386e-01	2
length[97]	2.117705e-03	5.354955e-07	6.937372e-04	3.430278e-03	2.074999e-03	1.001169e+00	2
length[98]	1.333263e-03	3.834909e-07	3.124960e-04	2.551983e-03	1.217427e-03	1.000240e+00	2
length[99]	1.808022e-03	4.645683e-07	6.276993e-04	3.139443e-03	1.731525e-03	1.002536e+00	2
length[100]	3.228488e-03	8.737431e-07	1.521812e-03	5.072047e-03	3.187631e-03	1.001401e+00	2
length[101]	6.141956e-03	1.429364e-06	4.054790e-03	8.592983e-03	6.069937e-03	9.998955e-01	2
length[102]	1.054630e-03	2.684501e-07	2.302842e-04	2.070766e-03	9.486872e-04	1.001114e+00	2
length[103]	1.036329e-03	2.999269e-07	1.629452e-04	2.120723e-03	9.456747e-04	1.000243e+00	2
length[104]	4.627467e-02	1.492370e-05	3.844215e-02	5.324148e-02	4.619459e-02	1.000755e+00	2
length[105]	7.834214e-04	2.183260e-07	7.531648e-05	1.702729e-03	6.816492e-04	1.000804e+00	2
length[106]	2.500429e-02	6.644541e-06	2.052736e-02	3.043845e-02	2.489275e-02	1.001297e+00	2
length[107]	7.646771e-03	1.649111e-06	5.165970e-03	1.000614e-02	7.620019e-03	1.000160e+00	2
length[108]	4.802410e-03	1.481130e-06	2.564501e-03	7.271256e-03	4.718214e-03	9.999214e-01	2
length[109]	2.167212e-02	6.623409e-06	1.672874e-02	2.681751e-02	2.152578e-02	1.004946e+00	2
length[110]	1.047143e-03	2.517614e-07	1.371137e-04	2.001599e-03	9.859379e-04	9.998669e-01	2
length[111]	2.413114e-02	7.007916e-06	1.913225e-02	2.913762e-02	2.407092e-02	1.003021e+00	2
length[112]	2.175277e-03	6.988576e-07	6.268814e-04	3.777902e-03	2.112947e-03	9.999006e-01	2
length[113]	7.890796e-04	2.183566e-07	6.457193e-05	1.703233e-03	6.881307e-04	1.002820e+00	2
length[114]	7.562393e-04	1.886933e-07	6.149533e-05	1.568438e-03	6.777187e-04	1.001360e+00	2
length[115]	5.348472e-04	1.382603e-07	1.257567e-05	1.279628e-03	4.394614e-04	9.998875e-01	2
length[116]	5.159669e-04	1.336429e-07	7.774938e-06	1.237978e-03	4.287873e-04	1.000057e+00	2
length[117]	5.310462e-04	1.333115e-07	1.532245e-05	1.243692e-03	4.461621e-04	1.000111e+00	2
length[118]	5.211841e-04	1.398313e-07	2.171575e-06	1.256069e-03	4.372886e-04	1.000728e+00	2
length[119]	5.179032e-04	1.601999e-07	8.581824e-07	1.280034e-03	4.331071e-04	1.001622e+00	2
length[120]	5.256144e-04	1.319605e-07	7.179755e-06	1.224542e-03	4.528054e-04	1.000805e+00	2
length[121]	5.284409e-04	1.542076e-07	1.815249e-06	1.284189e-03	4.359997e-04	1.001920e+00	2
length[122]	5.099090e-04	1.325514e-07	1.267028e-05	1.246413e-03	4.107946e-04	1.000506e+00	2
length[123]	5.071096e-04	1.253083e-07	8.461071e-06	1.184159e-03	4.191968e-04	1.012241e+00	2
length[124]	2.690463e-04	8.770520e-08	1.395912e-07	8.556328e-04	1.735712e-04	1.003230e+00	2
length[125]	2.760685e-04	7.084506e-08	1.576071e-07	7.904266e-04	2.060008e-04	9.996798e-01	2
length[126]	2.558940e-04	6.323174e-08	1.232067e-08	7.548166e-04	1.747281e-04	1.001270e+00	2
length[127]	2.600437e-04	7.031942e-08	9.942053e-08	7.845751e-04	1.801622e-04	9.997529e-01	2
length[128]	2.605190e-04	6.104579e-08	6.587459e-07	7.601656e-04	1.826843e-04	9.999775e-01	2
length[129]	2.643564e-04	7.501775e-08	1.364435e-07	7.983299e-04	1.736197e-04	1.000516e+00	2
length[130]	2.591397e-04	6.607251e-08	1.095266e-07	7.548426e-04	1.792203e-04	1.002081e+00	2
length[131]	2.609560e-04	7.870111e-08	2.871090e-08	7.990026e-04	1.746867e-04	9.995911e-01	2
length[132]	2.591209e-04	6.200548e-08	1.558880e-07	7.325931e-04	1.880373e-04	1.000115e+00	2
length[133]	2.699017e-04	6.037130e-08	4.797249e-07	7.852959e-04	1.955261e-04	1.000065e+00	2
length[134]	2.779213e-04	7.657157e-08	2.891176e-06	8.777822e-04	1.963260e-04	9.994361e-01	2
length[135]	2.472803e-04	6.293733e-08	7.171255e-08	7.313870e-04	1.720755e-04	9.993999e-01	2
length[136]	2.779476e-04	8.572270e-08	4.196344e-07	7.982073e-04	1.926784e-04	1.009855e+00	2
length[137]	2.577763e-04	7.649420e-08	5.528787e-08	7.687265e-04	1.685156e-04	9.994132e-01	2
length[138]	2.568658e-04	6.264189e-08	8.542163e-07	7.978345e-04	1.737420e-04	1.000983e+00	2
length[139]	2.609743e-04	6.075644e-08	1.066815e-07	7.831079e-04	1.913119e-04	9.993954e-01	2
length[140]	2.646460e-04	6.945569e-08	7.314241e-08	7.819616e-04	1.828552e-04	9.993623e-01	2
length[141]	2.626409e-04	6.879661e-08	1.077798e-07	8.200178e-04	1.794110e-04	1.002090e+00	2
length[142]	2.723867e-04	7.119017e-08	2.431986e-07	7.928705e-04	1.868355e-04	1.002822e+00	2
length[143]	2.523846e-04	6.275826e-08	1.022108e-07	7.554529e-04	1.790537e-04	9.993751e-01	2
length[144]	2.822126e-04	6.808814e-08	6.967789e-08	7.935836e-04	2.040476e-04	1.000726e+00	2
length[145]	2.649998e-04	5.928215e-08	1.414422e-06	7.882624e-04	1.844320e-04	9.996524e-01	2
length[146]	2.637406e-04	7.893918e-08	3.031396e-07	8.090809e-04	1.768916e-04	9.994012e-01	2
length[147]	2.654088e-04	6.010392e-08	1.071546e-07	7.399537e-04	1.961277e-04	1.007245e+00	2
length[148]	2.663187e-04	7.451926e-08	7.019653e-08	7.859902e-04	1.837309e-04	9.993234e-01	2
length[149]	2.577559e-04	6.146402e-08	7.279797e-08	7.733327e-04	1.886184e-04	1.000033e+00	2
length[150]	2.622666e-04	6.987717e-08	1.216357e-06	8.000483e-04	1.832330e-04	9.993400e-01	2
length[151]	2.721609e-04	7.233318e-08	9.324085e-07	8.171826e-04	1.921578e-04	1.000987e+00	2
length[152]	2.574311e-04	6.055245e-08	7.409091e-07	7.208960e-04	1.886303e-04	1.000462e+00	2
length[153]	5.466319e-04	1.360731e-07	5.922318e-06	1.222103e-03	4.836517e-04	9.996259e-01	2
length[154]	2.768178e-04	7.893892e-08	2.493288e-08	7.976261e-04	1.896469e-04	9.991263e-01	2
length[155]	2.607372e-04	7.948344e-08	2.786514e-07	8.142709e-04	1.652153e-04	9.991211e-01	2
length[156]	2.537871e-04	6.887988e-08	4.088499e-08	7.813744e-04	1.723552e-04	1.005795e+00	2
length[157]	2.694082e-04	6.717527e-08	6.448092e-07	7.768370e-04	2.000780e-04	1.000267e+00	2
length[158]	2.479135e-04	6.235716e-08	2.575633e-07	7.918107e-04	1.645165e-04	9.992122e-01	2
length[159]	2.631434e-04	6.512109e-08	5.525117e-07	7.942917e-04	1.836175e-04	1.001738e+00	2
length[160]	2.689676e-04	7.402274e-08	9.049381e-07	7.611366e-04	1.934209e-04	9.993921e-01	2
length[161]	2.545976e-04	6.676056e-08	3.301694e-08	7.345702e-04	1.752300e-04	9.996304e-01	2
length[162]	2.650908e-04	6.994799e-08	6.550893e-07	7.744975e-04	1.890855e-04	1.002329e+00	2
length[163]	2.564652e-04	6.527977e-08	2.787126e-07	7.678919e-04	1.672952e-04	9.999312e-01	2
length[164]	2.581692e-04	7.235655e-08	8.197189e-07	8.418887e-04	1.727875e-04	1.003105e+00	2
length[165]	2.687823e-04	6.296972e-08	5.302303e-07	7.726968e-04	1.983018e-04	1.002522e+00	2
length[166]	2.536716e-04	7.438182e-08	1.146477e-06	7.670927e-04	1.636068e-04	1.001877e+00	2
length[167]	2.771810e-04	7.477138e-08	2.606009e-07	7.963225e-04	1.870094e-04	9.990517e-01	2
length[168]	2.529716e-04	7.263334e-08	8.635478e-08	8.070902e-04	1.628169e-04	1.007826e+00	2
length[169]	4.944417e-04	1.228526e-07	8.466255e-06	1.176869e-03	4.023713e-04	9.992876e-01	2
length[170]	2.638214e-04	7.048516e-08	1.753230e-07	7.925703e-04	1.807636e-04	1.003820e+00	2
length[171]	2.783451e-04	8.509590e-08	4.820640e-08	8.842002e-04	1.682203e-04	9.990566e-01	2
length[172]	2.491902e-04	6.290264e-08	4.246437e-08	7.623092e-04	1.698961e-04	1.000525e+00	2
length[173]	2.796435e-04	7.592468e-08	4.667399e-07	8.317170e-04	1.864272e-04	9.996559e-01	2
length[174]	2.684904e-04	7.707186e-08	1.035668e-06	7.987832e-04	1.731442e-04	9.990358e-01	2
length[175]	2.651009e-04	7.578353e-08	1.237062e-07	7.237016e-04	1.718941e-04	1.001960e+00	2
length[176]	2.726667e-04	7.108697e-08	1.843443e-06	8.017542e-04	1.895036e-04	9.995223e-01	2
length[177]	2.476177e-04	7.017301e-08	1.435290e-07	7.868533e-04	1.668700e-04	9.991941e-01	2
length[178]	2.831730e-04	6.868497e-08	8.900496e-08	8.235191e-04	2.065154e-04	1.001369e+00	2
length[179]	2.546765e-04	6.626190e-08	1.123513e-07	7.781556e-04	1.804959e-04	1.000969e+00	2
length[180]	2.563095e-04	6.286539e-08	1.773928e-07	7.665828e-04	1.773356e-04	1.003735e+00	2
length[181]	2.646171e-04	7.730219e-08	7.689453e-07	7.828311e-04	1.719158e-04	9.990060e-01	2
length[182]	2.483730e-04	6.709809e-08	1.779840e-06	7.785531e-04	1.736564e-04	9.991341e-01	2
length[183]	2.511649e-04	6.170649e-08	5.505204e-07	7.288793e-04	1.794574e-04	9.990122e-01	2
length[184]	2.656940e-04	7.518431e-08	6.002337e-07	8.019403e-04	1.730687e-04	1.000427e+00	2
length[185]	2.427033e-04	5.036501e-08	1.307979e-08	6.957237e-04	1.781407e-04	1.000793e+00	2
length[186]	2.459502e-04	6.582661e-08	1.342905e-07	7.224990e-04	1.742712e-04	9.994988e-01	2
length[187]	2.639882e-04	6.186058e-08	2.675620e-07	7.800203e-04	1.962874e-04	1.012367e+00	2
length[188]	2.785235e-04	7.095816e-08	7.011060e-07	8.438078e-04	2.033050e-04	1.000833e+00	2
length[189]	2.815556e-04	7.108573e-08	6.513894e-07	8.051276e-04	2.103449e-04	9.989260e-01	2
length[190]	2.588592e-04	6.682430e-08	4.549929e-07	7.987003e-04	1.775877e-04	9.991589e-01	2
length[191]	2.645155e-04	6.371423e-08	5.529395e-07	7.930191e-04	1.731824e-04	9.995095e-01	2
length[192]	2.510384e-04	7.198885e-08	1.375432e-07	7.494087e-04	1.755492e-04	1.001603e+00	2
length[193]	2.596721e-04	6.634134e-08	1.020438e-07	7.579398e-04	1.831913e-04	9.995306e-01	2
length[194]	2.612260e-04	6.306491e-08	4.063656e-07	8.262379e-04	1.884881e-04	1.002859e+00	2
length[195]	2.813169e-04	8.094785e-08	6.238820e-07	8.927702e-04	1.908272e-04	9.994287e-01	2
length[196]	2.521430e-04	6.169029e-08	5.608465e-08	7.331415e-04	1.749569e-04	1.000383e+00	2
length[197]	2.597980e-04	5.872924e-08	3.346533e-06	7.840679e-04	1.897117e-04	1.000386e+00	2
length[198]	2.454086e-04	6.570009e-08	1.074546e-06	8.032481e-04	1.790597e-04	9.993592e-01	2
length[199]	2.916973e-04	9.121423e-08	4.360639e-07	8.295124e-04	2.096038e-04	1.017448e+00	2
length[200]	2.878028e-04	8.803053e-08	2.257866e-07	9.277632e-04	2.038761e-04	1.000735e+00	2
length[201]	2.741555e-04	6.552816e-08	8.556077e-07	7.799697e-04	2.026055e-04	1.000831e+00	2
length[202]	2.568312e-04	6.324339e-08	1.036764e-07	7.191860e-04	1.908115e-04	1.007203e+00	2
length[203]	2.358094e-04	5.007113e-08	2.533185e-07	6.683388e-04	1.703059e-04	1.002377e+00	2
length[204]	2.595048e-04	7.182822e-08	3.355832e-07	7.971093e-04	1.681457e-04	1.001638e+00	2
length[205]	2.654330e-04	7.215288e-08	5.418391e-07	8.450665e-04	1.934881e-04	1.008595e+00	2
length[206]	2.362982e-04	5.886630e-08	8.156142e-07	7.345594e-04	1.640208e-04	1.002444e+00	2
length[207]	2.462575e-04	6.725334e-08	1.380584e-06	8.118439e-04	1.649682e-04	1.005869e+00	2
length[208]	2.578068e-04	6.193444e-08	4.923695e-07	7.560010e-04	1.902082e-04	9.992690e-01	2
length[209]	2.879629e-04	8.396390e-08	1.976705e-07	8.648567e-04	1.896120e-04	1.004415e+00	2
length[210]	2.630297e-04	6.638606e-08	2.565125e-06	7.674734e-04	1.943663e-04	9.991591e-01	2
length[211]	2.696991e-04	7.108977e-08	4.822439e-07	8.746125e-04	1.851047e-04	1.002473e+00	2
length[212]	2.859518e-04	7.987560e-08	2.436446e-06	7.895725e-04	1.953889e-04	1.003007e+00	2
length[213]	2.648508e-04	5.791387e-08	1.052201e-06	7.706458e-04	1.807410e-04	9.989651e-01	2
