# Supplementary material for: Identification of a predominant genotype of Mycobacterium tuberculosis in Brazilian indigenous population
Source: Sci Rep. 2021 Jan 13;11:1224. doi: 10.1038/s41598-020-79621-3 (PMC7806709; doi:10.1038/s41598-020-79621-3)
Supplement: Supplementary file 7 — Supplementary Information 7. [file 41598_2020_79621_MOESM7_ESM.xlsx]

## Sheet: Title
Title
Identification of a predominant genotype of Mycobacterium tuberculosis in Brazilian indigenous population
Hadi SA1a, Kolte IV2a, Brenner EP1a, Cunha EAT3, Simonsen V4, Ferrazoli L4, Villela DAM5, Santos RS2, Ravi J1, Sreevatsan S1*, Basta PC2*
Author affiliation:
1 Michigan State University, East Lansing, USA
2 Oswaldo Cruz Foundation, Rio de Janeiro, BR
3 Laboratório Central de Saúde Pública de Mato Grosso do Sul, BR
4 Adolfo Lutz Institute, São Paulo, BR
5 Programa de Computação Científica, Fundação Oswaldo Cruz, Brasil
aAuthors contributed equally to the work performed on this manuscript
*Corresponding authors:
S. Sreevatsan, 784 Wilson Drive, College of Veterinary Medicine, Michigan State University, 784 Wilson Road, East Lansing, MI 48824; E-mail: sreevats@msu.edu; Phone: 651-895-3696
P. C. Basta, Escola Nacional de Saúde Pública, Fundação Oswaldo Cruz; Addres: Rua Leopoldo Bulhões, 1480, Rio de Janeiro-RJ; ZIP CODE: 21041-210, Brasil; Email: pcbasta@ensp.fiocruz.br / paulobasta@gmail.com; phone: +55 21 98283-5346

## Sheet: 1. Accession ID of isolates
Accession	Sample Name	SPUID	Organism	Tax ID	Isolate	URL
SAMN16448872	S01_6288-2012	S01_6288-2012	Mycobacterium tuberculosis	1773	Indigenous population of Guarani-Kaiowás	https://urldefense.com/v3/__https://www.ncbi.nlm.nih.gov/biosample/16448872__;!!HXCxUKc!jugBxhM9wFo4tRp8HFfLnZmCWv5z3oGF47lhVQ7reFaZ0TTyUSqXqRdQSiH9kEo$
SAMN16448873	S02_1360-2013	S02_1360-2013	Mycobacterium tuberculosis	1773	Indigenous population of Guarani-Kaiowás	https://urldefense.com/v3/__https://www.ncbi.nlm.nih.gov/biosample/16448873__;!!HXCxUKc!jugBxhM9wFo4tRp8HFfLnZmCWv5z3oGF47lhVQ7reFaZ0TTyUSqXqRdQ1_WmZXw$
SAMN16448874	S03_5667-2015	S03_5667-2015	Mycobacterium tuberculosis	1773	Indigenous population of Guarani-Kaiowás	https://urldefense.com/v3/__https://www.ncbi.nlm.nih.gov/biosample/16448874__;!!HXCxUKc!jugBxhM9wFo4tRp8HFfLnZmCWv5z3oGF47lhVQ7reFaZ0TTyUSqXqRdQ4iViX10$
SAMN16448875	S04_4893-2011	S04_4893-2011	Mycobacterium tuberculosis	1773	Indigenous population of Guarani-Kaiowás	https://urldefense.com/v3/__https://www.ncbi.nlm.nih.gov/biosample/16448875__;!!HXCxUKc!jugBxhM9wFo4tRp8HFfLnZmCWv5z3oGF47lhVQ7reFaZ0TTyUSqXqRdQn7xmG5U$
SAMN16448876	S05_7392-2011	S05_7392-2011	Mycobacterium tuberculosis	1773	Indigenous population of Guarani-Kaiowás	https://urldefense.com/v3/__https://www.ncbi.nlm.nih.gov/biosample/16448876__;!!HXCxUKc!jugBxhM9wFo4tRp8HFfLnZmCWv5z3oGF47lhVQ7reFaZ0TTyUSqXqRdQg17BfT8$
SAMN16448877	S06_6362-2013	S06_6362-2013	Mycobacterium tuberculosis	1773	Indigenous population of Guarani-Kaiowás	https://urldefense.com/v3/__https://www.ncbi.nlm.nih.gov/biosample/16448877__;!!HXCxUKc!jugBxhM9wFo4tRp8HFfLnZmCWv5z3oGF47lhVQ7reFaZ0TTyUSqXqRdQAXne5lc$
SAMN16448878	S07_7279-2012	S07_7279-2012	Mycobacterium tuberculosis	1773	Indigenous population of Guarani-Kaiowás	https://urldefense.com/v3/__https://www.ncbi.nlm.nih.gov/biosample/16448878__;!!HXCxUKc!jugBxhM9wFo4tRp8HFfLnZmCWv5z3oGF47lhVQ7reFaZ0TTyUSqXqRdQ2SXx6X8$
SAMN16448879	S08_2563-2011	S08_2563-2011	Mycobacterium tuberculosis	1773	Indigenous population of Guarani-Kaiowás	https://urldefense.com/v3/__https://www.ncbi.nlm.nih.gov/biosample/16448879__;!!HXCxUKc!jugBxhM9wFo4tRp8HFfLnZmCWv5z3oGF47lhVQ7reFaZ0TTyUSqXqRdQHCaf6bM$
SAMN16448880	S09_2121-2013	S09_2121-2013	Mycobacterium tuberculosis	1773	Indigenous population of Guarani-Kaiowás	https://urldefense.com/v3/__https://www.ncbi.nlm.nih.gov/biosample/16448880__;!!HXCxUKc!jugBxhM9wFo4tRp8HFfLnZmCWv5z3oGF47lhVQ7reFaZ0TTyUSqXqRdQbvDJi0E$
SAMN16448881	S10_589-2012	S10_589-2012	Mycobacterium tuberculosis	1773	Indigenous population of Guarani-Kaiowás	https://urldefense.com/v3/__https://www.ncbi.nlm.nih.gov/biosample/16448881__;!!HXCxUKc!jugBxhM9wFo4tRp8HFfLnZmCWv5z3oGF47lhVQ7reFaZ0TTyUSqXqRdQSBsFwDM$
SAMN16448882	S11_3660-2015	S11_3660-2015	Mycobacterium tuberculosis	1773	Indigenous population of Guarani-Kaiowás	https://urldefense.com/v3/__https://www.ncbi.nlm.nih.gov/biosample/16448882__;!!HXCxUKc!jugBxhM9wFo4tRp8HFfLnZmCWv5z3oGF47lhVQ7reFaZ0TTyUSqXqRdQtuVD500$
SAMN16448883	S12_247-2012	S12_247-2012	Mycobacterium tuberculosis	1773	Indigenous population of Guarani-Kaiowás	https://urldefense.com/v3/__https://www.ncbi.nlm.nih.gov/biosample/16448883__;!!HXCxUKc!jugBxhM9wFo4tRp8HFfLnZmCWv5z3oGF47lhVQ7reFaZ0TTyUSqXqRdQK7Q7Kts$
SAMN16448884	S13_2829-2014	S13_2829-2014	Mycobacterium tuberculosis	1773	Indigenous population of Guarani-Kaiowás	https://urldefense.com/v3/__https://www.ncbi.nlm.nih.gov/biosample/16448884__;!!HXCxUKc!jugBxhM9wFo4tRp8HFfLnZmCWv5z3oGF47lhVQ7reFaZ0TTyUSqXqRdQ-AK2vYU$
SAMN16448885	S14_5012-2012	S14_5012-2012	Mycobacterium tuberculosis	1773	Indigenous population of Guarani-Kaiowás	https://urldefense.com/v3/__https://www.ncbi.nlm.nih.gov/biosample/16448885__;!!HXCxUKc!jugBxhM9wFo4tRp8HFfLnZmCWv5z3oGF47lhVQ7reFaZ0TTyUSqXqRdQyhm2oZo$
SAMN16448886	S15_7505-2013	S15_7505-2013	Mycobacterium tuberculosis	1773	Indigenous population of Guarani-Kaiowás	https://urldefense.com/v3/__https://www.ncbi.nlm.nih.gov/biosample/16448886__;!!HXCxUKc!jugBxhM9wFo4tRp8HFfLnZmCWv5z3oGF47lhVQ7reFaZ0TTyUSqXqRdQuvs6nwo$
SAMN16448887	S16_6661-2015	S16_6661-2015	Mycobacterium tuberculosis	1773	Indigenous population of Guarani-Kaiowás	https://urldefense.com/v3/__https://www.ncbi.nlm.nih.gov/biosample/16448887__;!!HXCxUKc!jugBxhM9wFo4tRp8HFfLnZmCWv5z3oGF47lhVQ7reFaZ0TTyUSqXqRdQmunH3os$
SAMN16448888	S17_506-2014	S17_506-2014	Mycobacterium tuberculosis	1773	Indigenous population of Guarani-Kaiowás	https://urldefense.com/v3/__https://www.ncbi.nlm.nih.gov/biosample/16448888__;!!HXCxUKc!jugBxhM9wFo4tRp8HFfLnZmCWv5z3oGF47lhVQ7reFaZ0TTyUSqXqRdQu1g08AY$
SAMN16448889	S18_727-2011	S18_727-2011	Mycobacterium tuberculosis	1773	Indigenous population of Guarani-Kaiowás	https://urldefense.com/v3/__https://www.ncbi.nlm.nih.gov/biosample/16448889__;!!HXCxUKc!jugBxhM9wFo4tRp8HFfLnZmCWv5z3oGF47lhVQ7reFaZ0TTyUSqXqRdQyxrjvV4$
SAMN16448890	S19_7053-2013	S19_7053-2013	Mycobacterium tuberculosis	1773	Indigenous population of Guarani-Kaiowás	https://urldefense.com/v3/__https://www.ncbi.nlm.nih.gov/biosample/16448890__;!!HXCxUKc!jugBxhM9wFo4tRp8HFfLnZmCWv5z3oGF47lhVQ7reFaZ0TTyUSqXqRdQZdskv6M$
SAMN16448891	S20_4116-2012	S20_4116-2012	Mycobacterium tuberculosis	1773	Indigenous population of Guarani-Kaiowás	https://urldefense.com/v3/__https://www.ncbi.nlm.nih.gov/biosample/16448891__;!!HXCxUKc!jugBxhM9wFo4tRp8HFfLnZmCWv5z3oGF47lhVQ7reFaZ0TTyUSqXqRdQpzgAHYs$
SAMN16448892	S21_4909-2016	S21_4909-2016	Mycobacterium tuberculosis	1773	Indigenous population of Guarani-Kaiowás	https://urldefense.com/v3/__https://www.ncbi.nlm.nih.gov/biosample/16448892__;!!HXCxUKc!jugBxhM9wFo4tRp8HFfLnZmCWv5z3oGF47lhVQ7reFaZ0TTyUSqXqRdQWBtsb18$
SAMN16448893	S22_1497-2012	S22_1497-2012	Mycobacterium tuberculosis	1773	Indigenous population of Guarani-Kaiowás	https://urldefense.com/v3/__https://www.ncbi.nlm.nih.gov/biosample/16448893__;!!HXCxUKc!jugBxhM9wFo4tRp8HFfLnZmCWv5z3oGF47lhVQ7reFaZ0TTyUSqXqRdQjxHGh3o$
SAMN16448894	S23_1297-2014	S23_1297-2014	Mycobacterium tuberculosis	1773	Indigenous population of Guarani-Kaiowás	https://urldefense.com/v3/__https://www.ncbi.nlm.nih.gov/biosample/16448894__;!!HXCxUKc!jugBxhM9wFo4tRp8HFfLnZmCWv5z3oGF47lhVQ7reFaZ0TTyUSqXqRdQ0gl1_s4$
SAMN16448895	S24_PR4324-2015	S24_PR4324-2015	Mycobacterium tuberculosis	1773	Indigenous population of Guarani-Kaiowás	https://urldefense.com/v3/__https://www.ncbi.nlm.nih.gov/biosample/16448895__;!!HXCxUKc!jugBxhM9wFo4tRp8HFfLnZmCWv5z3oGF47lhVQ7reFaZ0TTyUSqXqRdQnlOyo50$
SAMN16448896	S25_7504-2015	S25_7504-2015	Mycobacterium tuberculosis	1773	Indigenous population of Guarani-Kaiowás	https://urldefense.com/v3/__https://www.ncbi.nlm.nih.gov/biosample/16448896__;!!HXCxUKc!jugBxhM9wFo4tRp8HFfLnZmCWv5z3oGF47lhVQ7reFaZ0TTyUSqXqRdQZz9mbvg$
SAMN16448897	S26_PR609-2015	S26_PR609-2015	Mycobacterium tuberculosis	1773	Indigenous population of Guarani-Kaiowás	https://urldefense.com/v3/__https://www.ncbi.nlm.nih.gov/biosample/16448897__;!!HXCxUKc!jugBxhM9wFo4tRp8HFfLnZmCWv5z3oGF47lhVQ7reFaZ0TTyUSqXqRdQD6LQMKw$
SAMN16448898	S27_318-2014	S27_318-2014	Mycobacterium tuberculosis	1773	Indigenous population of Guarani-Kaiowás	https://urldefense.com/v3/__https://www.ncbi.nlm.nih.gov/biosample/16448898__;!!HXCxUKc!jugBxhM9wFo4tRp8HFfLnZmCWv5z3oGF47lhVQ7reFaZ0TTyUSqXqRdQLdY0hLA$
SAMN16448899	S28_PR3940-2014	S28_PR3940-2014	Mycobacterium tuberculosis	1773	Indigenous population of Guarani-Kaiowás	https://urldefense.com/v3/__https://www.ncbi.nlm.nih.gov/biosample/16448899__;!!HXCxUKc!jugBxhM9wFo4tRp8HFfLnZmCWv5z3oGF47lhVQ7reFaZ0TTyUSqXqRdQh2Kuph4$
SAMN16448900	S29_2702-2015	S29_2702-2015	Mycobacterium tuberculosis	1773	Indigenous population of Guarani-Kaiowás	https://urldefense.com/v3/__https://www.ncbi.nlm.nih.gov/biosample/16448900__;!!HXCxUKc!jugBxhM9wFo4tRp8HFfLnZmCWv5z3oGF47lhVQ7reFaZ0TTyUSqXqRdQnlemv0k$
SAMN16448901	S30_PR2828-2014	S30_PR2828-2014	Mycobacterium tuberculosis	1773	Indigenous population of Guarani-Kaiowás	https://urldefense.com/v3/__https://www.ncbi.nlm.nih.gov/biosample/16448901__;!!HXCxUKc!jugBxhM9wFo4tRp8HFfLnZmCWv5z3oGF47lhVQ7reFaZ0TTyUSqXqRdQayxDfjY$
SAMN16448902	S31_4424-2011	S31_4424-2011	Mycobacterium tuberculosis	1773	Indigenous population of Guarani-Kaiowás	https://urldefense.com/v3/__https://www.ncbi.nlm.nih.gov/biosample/16448902__;!!HXCxUKc!jugBxhM9wFo4tRp8HFfLnZmCWv5z3oGF47lhVQ7reFaZ0TTyUSqXqRdQIaGoqYc$
SAMN16448903	S32_1124-2011	S32_1124-2011	Mycobacterium tuberculosis	1773	Indigenous population of Guarani-Kaiowás	https://urldefense.com/v3/__https://www.ncbi.nlm.nih.gov/biosample/16448903__;!!HXCxUKc!jugBxhM9wFo4tRp8HFfLnZmCWv5z3oGF47lhVQ7reFaZ0TTyUSqXqRdQxhrK0sA$
SAMN16448904	S33_3766-2016	S33_3766-2016	Mycobacterium tuberculosis	1773	Indigenous population of Guarani-Kaiowás	https://urldefense.com/v3/__https://www.ncbi.nlm.nih.gov/biosample/16448904__;!!HXCxUKc!jugBxhM9wFo4tRp8HFfLnZmCWv5z3oGF47lhVQ7reFaZ0TTyUSqXqRdQ-dgFMrM$
SAMN16448905	S34_2653-2014	S34_2653-2014	Mycobacterium tuberculosis	1773	Indigenous population of Guarani-Kaiowás	https://urldefense.com/v3/__https://www.ncbi.nlm.nih.gov/biosample/16448905__;!!HXCxUKc!jugBxhM9wFo4tRp8HFfLnZmCWv5z3oGF47lhVQ7reFaZ0TTyUSqXqRdQUixzaSc$
SAMN16448906	S35_6809-2015	S35_6809-2015	Mycobacterium tuberculosis	1773	Indigenous population of Guarani-Kaiowás	https://urldefense.com/v3/__https://www.ncbi.nlm.nih.gov/biosample/16448906__;!!HXCxUKc!jugBxhM9wFo4tRp8HFfLnZmCWv5z3oGF47lhVQ7reFaZ0TTyUSqXqRdQclE9Kuc$
SAMN16448907	S36_46-2015	S36_46-2015	Mycobacterium tuberculosis	1773	Indigenous population of Guarani-Kaiowás	https://urldefense.com/v3/__https://www.ncbi.nlm.nih.gov/biosample/16448907__;!!HXCxUKc!jugBxhM9wFo4tRp8HFfLnZmCWv5z3oGF47lhVQ7reFaZ0TTyUSqXqRdQh1L_xug$
SAMN16448908	S37_PR1539a-2011	S37_PR1539a-2011	Mycobacterium tuberculosis	1773	Indigenous population of Guarani-Kaiowás	https://urldefense.com/v3/__https://www.ncbi.nlm.nih.gov/biosample/16448908__;!!HXCxUKc!jugBxhM9wFo4tRp8HFfLnZmCWv5z3oGF47lhVQ7reFaZ0TTyUSqXqRdQbWSszaQ$
SAMN16448909	S38_364-2011	S38_364-2011	Mycobacterium tuberculosis	1773	Indigenous population of Guarani-Kaiowás	https://urldefense.com/v3/__https://www.ncbi.nlm.nih.gov/biosample/16448909__;!!HXCxUKc!jugBxhM9wFo4tRp8HFfLnZmCWv5z3oGF47lhVQ7reFaZ0TTyUSqXqRdQpNvp6r4$
SAMN16448910	S39_PR4910-2012	S39_PR4910-2012	Mycobacterium tuberculosis	1773	Indigenous population of Guarani-Kaiowás	https://urldefense.com/v3/__https://www.ncbi.nlm.nih.gov/biosample/16448910__;!!HXCxUKc!jugBxhM9wFo4tRp8HFfLnZmCWv5z3oGF47lhVQ7reFaZ0TTyUSqXqRdQlqKujsY$
SAMN16448911	S40_368-2011	S40_368-2011	Mycobacterium tuberculosis	1773	Indigenous population of Guarani-Kaiowás	https://urldefense.com/v3/__https://www.ncbi.nlm.nih.gov/biosample/16448911__;!!HXCxUKc!jugBxhM9wFo4tRp8HFfLnZmCWv5z3oGF47lhVQ7reFaZ0TTyUSqXqRdQOO8PRts$
SAMN16448912	S41_PR736-2011	S41_PR736-2011	Mycobacterium tuberculosis	1773	Indigenous population of Guarani-Kaiowás	https://urldefense.com/v3/__https://www.ncbi.nlm.nih.gov/biosample/16448912__;!!HXCxUKc!jugBxhM9wFo4tRp8HFfLnZmCWv5z3oGF47lhVQ7reFaZ0TTyUSqXqRdQMwS1N1A$
SAMN16448913	S42_4372-2012	S42_4372-2012	Mycobacterium tuberculosis	1773	Indigenous population of Guarani-Kaiowás	https://urldefense.com/v3/__https://www.ncbi.nlm.nih.gov/biosample/16448913__;!!HXCxUKc!jugBxhM9wFo4tRp8HFfLnZmCWv5z3oGF47lhVQ7reFaZ0TTyUSqXqRdQTRa_9XI$
SAMN16448914	S43_807-2016	S43_807-2016	Mycobacterium tuberculosis	1773	Indigenous population of Guarani-Kaiowás	https://urldefense.com/v3/__https://www.ncbi.nlm.nih.gov/biosample/16448914__;!!HXCxUKc!jugBxhM9wFo4tRp8HFfLnZmCWv5z3oGF47lhVQ7reFaZ0TTyUSqXqRdQT_OQ30I$
SAMN16448915	S44_PR4394-2011	S44_PR4394-2011	Mycobacterium tuberculosis	1773	Indigenous population of Guarani-Kaiowás	https://urldefense.com/v3/__https://www.ncbi.nlm.nih.gov/biosample/16448915__;!!HXCxUKc!jugBxhM9wFo4tRp8HFfLnZmCWv5z3oGF47lhVQ7reFaZ0TTyUSqXqRdQ3ClfCvI$
SAMN16448916	S45_7117-2012	S45_7117-2012	Mycobacterium tuberculosis	1773	Indigenous population of Guarani-Kaiowás	https://urldefense.com/v3/__https://www.ncbi.nlm.nih.gov/biosample/16448916__;!!HXCxUKc!jugBxhM9wFo4tRp8HFfLnZmCWv5z3oGF47lhVQ7reFaZ0TTyUSqXqRdQlNvC7Mw$
SAMN16448917	S46_PR6641-2014	S46_PR6641-2014	Mycobacterium tuberculosis	1773	Indigenous population of Guarani-Kaiowás	https://urldefense.com/v3/__https://www.ncbi.nlm.nih.gov/biosample/16448917__;!!HXCxUKc!jugBxhM9wFo4tRp8HFfLnZmCWv5z3oGF47lhVQ7reFaZ0TTyUSqXqRdQTSkDTLc$
SAMN16448918	S47_1193-2011	S47_1193-2011	Mycobacterium tuberculosis	1773	Indigenous population of Guarani-Kaiowás	https://urldefense.com/v3/__https://www.ncbi.nlm.nih.gov/biosample/16448918__;!!HXCxUKc!jugBxhM9wFo4tRp8HFfLnZmCWv5z3oGF47lhVQ7reFaZ0TTyUSqXqRdQjDclNzg$
SAMN16448919	S48_PR6636-2014	S48_PR6636-2014	Mycobacterium tuberculosis	1773	Indigenous population of Guarani-Kaiowás	https://urldefense.com/v3/__https://www.ncbi.nlm.nih.gov/biosample/16448919__;!!HXCxUKc!jugBxhM9wFo4tRp8HFfLnZmCWv5z3oGF47lhVQ7reFaZ0TTyUSqXqRdQNNuWhU0$
SAMN16448920	S49_3537-2012	S49_3537-2012	Mycobacterium tuberculosis	1773	Indigenous population of Guarani-Kaiowás	https://urldefense.com/v3/__https://www.ncbi.nlm.nih.gov/biosample/16448920__;!!HXCxUKc!jugBxhM9wFo4tRp8HFfLnZmCWv5z3oGF47lhVQ7reFaZ0TTyUSqXqRdQ7ZMhM88$
SAMN16448921	S50_PR6412-2014	S50_PR6412-2014	Mycobacterium tuberculosis	1773	Indigenous population of Guarani-Kaiowás	https://urldefense.com/v3/__https://www.ncbi.nlm.nih.gov/biosample/16448921__;!!HXCxUKc!jugBxhM9wFo4tRp8HFfLnZmCWv5z3oGF47lhVQ7reFaZ0TTyUSqXqRdQPU7eroY$
SAMN16448922	S51_2836-2014	S51_2836-2014	Mycobacterium tuberculosis	1773	Indigenous population of Guarani-Kaiowás	https://urldefense.com/v3/__https://www.ncbi.nlm.nih.gov/biosample/16448922__;!!HXCxUKc!jugBxhM9wFo4tRp8HFfLnZmCWv5z3oGF47lhVQ7reFaZ0TTyUSqXqRdQtxRw7pQ$
SAMN16448923	S52_6838-2014	S52_6838-2014	Mycobacterium tuberculosis	1773	Indigenous population of Guarani-Kaiowás	https://urldefense.com/v3/__https://www.ncbi.nlm.nih.gov/biosample/16448923__;!!HXCxUKc!jugBxhM9wFo4tRp8HFfLnZmCWv5z3oGF47lhVQ7reFaZ0TTyUSqXqRdQLJmIF5Y$
SAMN16448924	S53_3222-2012	S53_3222-2012	Mycobacterium tuberculosis	1773	Indigenous population of Guarani-Kaiowás	https://urldefense.com/v3/__https://www.ncbi.nlm.nih.gov/biosample/16448924__;!!HXCxUKc!jugBxhM9wFo4tRp8HFfLnZmCWv5z3oGF47lhVQ7reFaZ0TTyUSqXqRdQ9Py0Mrc$
SAMN16448925	S54_976-2016	S54_976-2016	Mycobacterium tuberculosis	1773	Indigenous population of Guarani-Kaiowás	https://urldefense.com/v3/__https://www.ncbi.nlm.nih.gov/biosample/16448925__;!!HXCxUKc!jugBxhM9wFo4tRp8HFfLnZmCWv5z3oGF47lhVQ7reFaZ0TTyUSqXqRdQURxsddA$
SAMN16448926	S55_4228-2012	S55_4228-2012	Mycobacterium tuberculosis	1773	Indigenous population of Guarani-Kaiowás	https://urldefense.com/v3/__https://www.ncbi.nlm.nih.gov/biosample/16448926__;!!HXCxUKc!jugBxhM9wFo4tRp8HFfLnZmCWv5z3oGF47lhVQ7reFaZ0TTyUSqXqRdQF7UGKmw$
SAMN16448927	S56_519-2014	S56_519-2014	Mycobacterium tuberculosis	1773	Indigenous population of Guarani-Kaiowás	https://urldefense.com/v3/__https://www.ncbi.nlm.nih.gov/biosample/16448927__;!!HXCxUKc!jugBxhM9wFo4tRp8HFfLnZmCWv5z3oGF47lhVQ7reFaZ0TTyUSqXqRdQeFvm6Sc$
SAMN16448928	S57_1154-2011	S57_1154-2011	Mycobacterium tuberculosis	1773	Indigenous population of Guarani-Kaiowás	https://urldefense.com/v3/__https://www.ncbi.nlm.nih.gov/biosample/16448928__;!!HXCxUKc!jugBxhM9wFo4tRp8HFfLnZmCWv5z3oGF47lhVQ7reFaZ0TTyUSqXqRdQtoqhWBQ$
SAMN16448929	S58_491-2014	S58_491-2014	Mycobacterium tuberculosis	1773	Indigenous population of Guarani-Kaiowás	https://urldefense.com/v3/__https://www.ncbi.nlm.nih.gov/biosample/16448929__;!!HXCxUKc!jugBxhM9wFo4tRp8HFfLnZmCWv5z3oGF47lhVQ7reFaZ0TTyUSqXqRdQAtOZpXs$
SAMN16448930	S59_814-2016	S59_814-2016	Mycobacterium tuberculosis	1773	Indigenous population of Guarani-Kaiowás	https://urldefense.com/v3/__https://www.ncbi.nlm.nih.gov/biosample/16448930__;!!HXCxUKc!jugBxhM9wFo4tRp8HFfLnZmCWv5z3oGF47lhVQ7reFaZ0TTyUSqXqRdQy4uDh_U$
SAMN16448931	S60_4883-2016	S60_4883-2016	Mycobacterium tuberculosis	1773	Indigenous population of Guarani-Kaiowás	https://urldefense.com/v3/__https://www.ncbi.nlm.nih.gov/biosample/16448931__;!!HXCxUKc!jugBxhM9wFo4tRp8HFfLnZmCWv5z3oGF47lhVQ7reFaZ0TTyUSqXqRdQ16j0kSY$
SAMN16448932	S61_3287-2016	S61_3287-2016	Mycobacterium tuberculosis	1773	Indigenous population of Guarani-Kaiowás	https://urldefense.com/v3/__https://www.ncbi.nlm.nih.gov/biosample/16448932__;!!HXCxUKc!jugBxhM9wFo4tRp8HFfLnZmCWv5z3oGF47lhVQ7reFaZ0TTyUSqXqRdQYegLte4$
SAMN16448933	S62_3297-2016	S62_3297-2016	Mycobacterium tuberculosis	1773	Indigenous population of Guarani-Kaiowás	https://urldefense.com/v3/__https://www.ncbi.nlm.nih.gov/biosample/16448933__;!!HXCxUKc!jugBxhM9wFo4tRp8HFfLnZmCWv5z3oGF47lhVQ7reFaZ0TTyUSqXqRdQdyMwMSM$
SAMN16448934	S63_1813-2016	S63_1813-2016	Mycobacterium tuberculosis	1773	Indigenous population of Guarani-Kaiowás	https://urldefense.com/v3/__https://www.ncbi.nlm.nih.gov/biosample/16448934__;!!HXCxUKc!jugBxhM9wFo4tRp8HFfLnZmCWv5z3oGF47lhVQ7reFaZ0TTyUSqXqRdQLlefEOs$
SAMN16448935	S64_2758-2016	S64_2758-2016	Mycobacterium tuberculosis	1773	Indigenous population of Guarani-Kaiowás	https://urldefense.com/v3/__https://www.ncbi.nlm.nih.gov/biosample/16448935__;!!HXCxUKc!jugBxhM9wFo4tRp8HFfLnZmCWv5z3oGF47lhVQ7reFaZ0TTyUSqXqRdQflBHpXM$
SAMN16448936	S65_492-2016	S65_492-2016	Mycobacterium tuberculosis	1773	Indigenous population of Guarani-Kaiowás	https://urldefense.com/v3/__https://www.ncbi.nlm.nih.gov/biosample/16448936__;!!HXCxUKc!jugBxhM9wFo4tRp8HFfLnZmCWv5z3oGF47lhVQ7reFaZ0TTyUSqXqRdQlMA9DSs$
SAMN16448937	S66_494-2016	S66_494-2016	Mycobacterium tuberculosis	1773	Indigenous population of Guarani-Kaiowás	https://urldefense.com/v3/__https://www.ncbi.nlm.nih.gov/biosample/16448937__;!!HXCxUKc!jugBxhM9wFo4tRp8HFfLnZmCWv5z3oGF47lhVQ7reFaZ0TTyUSqXqRdQvokzKhQ$
SAMN16448938	S67_5578-2011	S67_5578-2011	Mycobacterium tuberculosis	1773	Indigenous population of Guarani-Kaiowás	https://urldefense.com/v3/__https://www.ncbi.nlm.nih.gov/biosample/16448938__;!!HXCxUKc!jugBxhM9wFo4tRp8HFfLnZmCWv5z3oGF47lhVQ7reFaZ0TTyUSqXqRdQiYjjJDo$
SAMN16448939	S68_1161-2012	S68_1161-2012	Mycobacterium tuberculosis	1773	Indigenous population of Guarani-Kaiowás	https://urldefense.com/v3/__https://www.ncbi.nlm.nih.gov/biosample/16448939__;!!HXCxUKc!jugBxhM9wFo4tRp8HFfLnZmCWv5z3oGF47lhVQ7reFaZ0TTyUSqXqRdQ0ieod5w$

## Sheet: 2. Global References
NCBI References Used					Accession Number	Species
With gratitude!					FR878060.1	Mycobacterium africanum GM041182 complete genome
					CP009427.1	Mycobacterium tuberculosis strain 96121, complete genome
					AP018033	Mycobacterium tuberculosis DNA, complete genome, strain: HN-024
					NZ_CM001043.1	Mycobacterium tuberculosis HN878 chromosome, whole genome shotgun sequence
					AE000516.2	Mycobacterium tuberculosis CDC1551, complete genome
					AL123456.3	Mycobacterium tuberculosis H37Rv complete genome
					NC_020559.1	Mycobacterium tuberculosis str. Erdman = ATCC 35801 chromosome 1, complete sequence

## Sheet: 3. Local References
	Bioproject			Samples used		Organism		From aat5869_Dataset_S1.xls:	https://advances.sciencemag.org/content/suppl/2018/10/15/4.10.eaat5869.DC1
	PRJEB27366			BRZ94_S77		Mycobacterium tuberculosis	SAMEA4744333	Brazil_BRZ-94_2010	PRJEB27366	ERR2653072	This study	Brazil	2010	4.3	YES
				BRZ140_S21		Mycobacterium tuberculosis	SAMEA4744387	Brazil_BRZ-140_2011	PRJEB27366	ERR2653099	This study	Brazil	2011	4.3	YES
				BRZ100_S83		Mycobacterium tuberculosis	SAMEA4744224	Brazil_BRZ-100_2010	PRJEB27366	ERR2652988	This study	Brazil	2010	4.3	YES
				70-BRZ-174		Mycobacterium tuberculosis	SAMEA4744295	Brazil_BRZ-174_2012	PRJEB27366	ERR2653177	This study	Brazil	2012	4.3	YES
				63- BRZ-167		Mycobacterium tuberculosis	SAMEA4744289	Brazil_BRZ-167_2012	PRJEB27366	ERR2653172	This study	Brazil	2012	4.3	YES
				62-BRZ-166		Mycobacterium tuberculosis	SAMEA4744288	Brazil_BRZ-166_2012	PRJEB27366	ERR2653171	This study	Brazil	2012	4.3	YES
				61-BRZ-165		Mycobacterium tuberculosis	SAMEA4744287	Brazil_BRZ-165_2012	PRJEB27366	ERR2653170	This study	Brazil	2012	4.3	YES
	Link to paper:			54-BRZ-116		Mycobacterium tuberculosis	SAMEA4744240	Brazil_BRZ-116_2010	PRJEB27366	ERR2653085	This study	Brazil	2010	4.7	YES
	Brynildsrud et al., 2018			53-BRZ-117		Mycobacterium tuberculosis	SAMEA4744241	Brazil_BRZ-117_2010	PRJEB27366	ERR2653084	This study	Brazil	2010	4.4	YES
	Sequences used from Brynildsrud et al, 2018
	With gratitude!
