# Supplementary material for: Identification of a predominant genotype of Mycobacterium tuberculosis in Brazilian indigenous population
Source: Sci Rep. 2021 Jan 13;11:1224. doi: 10.1038/s41598-020-79621-3 (PMC7806709; doi:10.1038/s41598-020-79621-3)
Supplement: Supplementary file 9 — Supplementary Information 9. [file 41598_2020_79621_MOESM9_ESM.tar]

Archive with 3 entries (2 files):
- Masked Vs. Unmasked Phylogeny
- Masked Vs. Unmasked Phylogeny/MaskedCoreSNP_Tree.nwk
- Masked Vs. Unmasked Phylogeny/UnmaskedCoreSNP_Tree.nwk
