# Supplementary material for: Identification of a predominant genotype of Mycobacterium tuberculosis in Brazilian indigenous population
Source: Sci Rep. 2021 Jan 13;11:1224. doi: 10.1038/s41598-020-79621-3 (PMC7806709; doi:10.1038/s41598-020-79621-3)
Supplement: Supplementary file 9 — Supplementary Information 9. [file 41598_2020_79621_MOESM9_ESM.tar › Masked Vs. Unmasked Phylogeny/MaskedCoreSNP_Tree.nwk]

(((((((((((((((((((S40:0.00408867,S56:0.00408596)0.4700:0.00026771,S53:0.00517476)0.1600:0.00000000,S34:0.00572228)0.1400:0.00000000,S23:0.00490301)0.1300:0.00000000,S46:0.00381120)0.3000:0.00000000,S38:0.00299068)0.9700:0.00108589,S12:0.00463319)0.9300:0.00081496,((S04:0.00272159,S05:0.00326982)1.0000:0.00162988,(S19:0.00875637,(S47:0.00408809,(S17:0.00353735,(S28:0.00710340,S42:0.00108680)0.4000:0.00000000)0.4600:0.00000000)1.0000:0.00190499)0.9200:0.00081295)0.2200:0.00000000)0.0400:0.00000000,(((((S24:0.00709475,S57:0.00435688)0.1800:0.00000000,S27:0.00408309)0.1100:0.00000000,S22:0.00271934)0.3400:0.00000000,S06:0.00408296)1.0000:0.00271887,(S41:0.00764646,((S31:0.00299423,S48:0.00217670)0.9500:0.00081392,(S50:0.00545427,(S18:0.00764614,(S32:0.00353879,S55:0.00190396)0.8900:0.00054232)0.2700:0.00000000)0.6700:0.00027091)0.9500:0.00108690)0.3600:0.00000000)0.1000:0.00000000)0.1200:0.00000000,S54:0.00654715)0.1300:0.00000000,S49:0.00271917)0.6700:0.00027138,((((S35:0.00436889,S66:0.00711309)0.6500:0.00025729,S14:0.00244782)0.9000:0.00053338,S16:0.00491439)1.0000:0.00463934,(S21:0.00984936,(S30:0.01095194,(S25:0.00381296,S43:0.00382213)1.0000:0.00600128)0.3100:0.00000000)0.1900:0.00000000)0.1900:0.00000000)0.3300:0.00000000,(S13:0.00381630,(S45:0.00545868,(S07:0.00245029,S52:0.00354252)0.8900:0.00026389)0.9800:0.00108748)1.0000:0.00299594)1.0000:0.00191923,((S20:0.00518110,S33:0.00463923)1.0000:0.00162734,((S08:0.00353614,S15:0.00436689)1.0000:0.00765084,(S68:0.01481928,(S10:0.00463327,(S37:0.00392256,(S11:0.00501762,S64:0.00781346)0.5200:0.00026601)1.0000:0.00206073)1.0000:0.00354189)0.2100:0.00000000)0.6500:0.00027150)0.9600:0.00052730)1.0000:0.02132315,(S03:0.00262088,S39:0.00420050)1.0000:0.03269097)0.3700:0.00000000,((S01:0.00488598,S09:0.00716432)1.0000:0.02305780,(SRef3:0.00244760,SRef5:0.00163242)1.0000:0.02203190)0.9900:0.00475522)1.0000:0.02012404,(SRef2:0.04787676,(SRef1:0.02684718,(SRef6:0.03296486,(SRef7:0.01263136,(S62:0.01815703,(S26:0.00381215,(S60:0.00545309,(S61:0.00846836,(S59:0.00627895,(S44:0.00463293,(S51:0.00517772,(S65:0.00681953,S67:0.00655324)0.3400:0.00000000)0.2000:0.00000000)0.6200:0.00026782)0.7600:0.00081843)0.3000:0.00000000)0.3700:0.00000000)0.7700:0.00083001)0.9300:0.00392028)1.0000:0.01419279)1.0000:0.00486736)1.0000:0.00813649)1.0000:0.01541942)0.9900:0.00196334,(S58:0.03056799,SRef4:0.02676074)1.0000:0.02585903)1.0000:0.03277787,(SRef9:0.03281937,(S29:0.01070447,S63:0.01238683)1.0000:0.02443633)1.0000:0.04851554,(Reference:0.07498839,SRef8:0.05231364)1.0000:0.02757646);
