# Supplementary material for: Identification of a predominant genotype of Mycobacterium tuberculosis in Brazilian indigenous population
Source: Sci Rep. 2021 Jan 13;11:1224. doi: 10.1038/s41598-020-79621-3 (PMC7806709; doi:10.1038/s41598-020-79621-3)
Supplement: Supplementary file 9 — Supplementary Information 9. [file 41598_2020_79621_MOESM9_ESM.tar › Masked Vs. Unmasked Phylogeny/UnmaskedCoreSNP_Tree.nwk]

(((((((((((((((((((((S23:0.00574092,S46:0.00391567)0.4300:0.00024095,S34:0.00624075)0.0000:0.00000000,(S53:0.00519737,(S40:0.00520714,S56:0.00441997)0.2400:0.00025385)0.1300:0.00000000)0.1700:0.00000000,S38:0.00311307)0.9500:0.00103604,S12:0.00494171)0.9200:0.00077750,((S31:0.00311686,S48:0.00207663)0.9700:0.00077638,(S50:0.00546459,(S18:0.00807931,(S32:0.00441872,S55:0.00207657)0.8100:0.00051695)0.3300:0.00000000)0.7100:0.00025853)0.9500:0.00103692)0.0500:0.00000000,((S04:0.00390090,S05:0.00338190)0.9700:0.00181320,(S19:0.00887675,(S47:0.00468189,(S17:0.00337442,(S28:0.00756294,S42:0.00129633)0.3700:0.00000000)0.4800:0.00000000)0.9900:0.00181733)0.9000:0.00077558)0.1700:0.00000000)0.0400:0.00000000,(S22:0.00337492,(S06:0.00545919,(S27:0.00441662,(S24:0.00729158,S57:0.00520012)0.3200:0.00000000)0.2100:0.00000000)0.3700:0.00000000)0.9800:0.00259382)0.0400:0.00000000,(S49:0.00287086,S54:0.00704876)0.5900:0.00024290)0.1700:0.00000000,S41:0.00833972)0.4500:0.00025891,S30:0.01070664)0.2400:0.00000088,(S25:0.00363733,S43:0.00390696)1.0000:0.00572468)0.0200:0.00000000,S21:0.01018155)0.0800:0.00000000,(S16:0.00573397,(S14:0.00259544,(S35:0.00521599,S66:0.00783725)0.6700:0.00024008)0.7600:0.00050729)1.0000:0.00442737)0.2600:0.00000000,(S13:0.00442266,(S45:0.00573188,(S07:0.00285881,S52:0.00416340)0.7700:0.00024893)0.9800:0.00129841)1.0000:0.00285879)1.0000:0.00209306,((S20:0.00518077,S33:0.00523346)0.9800:0.00155073,(S68:0.01487965,((S08:0.00463430,S15:0.00447296)1.0000:0.00756079,(S10:0.00489148,(S37:0.00475416,(S11:0.00532914,S64:0.00795919)0.5600:0.00029992)0.9800:0.00194729)1.0000:0.00338430)0.4400:0.00000000)0.7100:0.00027972)0.9100:0.00052422)1.0000:0.02060168,(S03:0.00248683,S39:0.00454369)1.0000:0.03251011)0.3600:0.00000000,((S01:0.00572394,S09:0.00760657)1.0000:0.02307415,(SRef3:0.00233502,SRef5:0.00155717)1.0000:0.02098932)1.0000:0.00453432)1.0000:0.01998209,(SRef2:0.04641905,(SRef1:0.02612315,(SRef6:0.03141562,(SRef7:0.01202701,(S62:0.01838497,((S26:0.00417819,S60:0.00548353)0.4700:0.00024056,(S61:0.01018337,(S59:0.00677467,(S44:0.00520412,(S65:0.00729079,(S51:0.00523117,S67:0.00680564)0.3500:0.00022879)0.1800:0.00000000)0.3200:0.00025529)0.5400:0.00078200)0.1700:0.00000000)0.6500:0.00078584)1.0000:0.00429571)1.0000:0.01378764)1.0000:0.00464361)1.0000:0.00775546)1.0000:0.01496647)1.0000:0.00185856,(S58:0.02994656,SRef4:0.02797213)1.0000:0.02602125)1.0000:0.03176794,(SRef9:0.03407462,(S29:0.01181178,S63:0.01260399)1.0000:0.02439730)1.0000:0.04762681,(Reference:0.07456598,SRef8:0.05119225)1.0000:0.02680826);
